# Supplementary material for: Genomic, metabolic and phenotypic variability shapes ecological differentiation and intraspecies interactions of Alteromonas macleodii
Source: Sci Rep. 2020 Jan 21;10:809. doi: 10.1038/s41598-020-57526-5 (PMC6972757; doi:10.1038/s41598-020-57526-5)
Supplement: Supplementary file 2 — Table S1. [file 41598_2020_57526_MOESM2_ESM.xlsx]

## Sheet: Table S1_Amacleodii genomes
Strain	Chromosome (bp)	Plasmid (bp)	CDS	Core genes	Acc genes	Unique genes	BGPs	CAZymes	Pro-phages	Isolation source	Geographic origin	Latitude	Longitude	IMG ID	NCBI/EMBL ID
MIT1002	4634081	102855	4126	3045	845	229	Bac, AHL	72	2	Prochlorococcus	North Atlantic	38.983333	-49.7333	2738541267	GCA_901457835
EZ55	4712952	203926	4237	3002	983	185	Bac	82	6	Prochlorococcus	Tropical Pacific	0 *	-140.000 *	2785510739	GCA_901457815
HOT1A3	4652873	148934	4149	3002	1016	84	Bac, AHL	71	1	Prochlorococcus	Tropical Pacific	22.75	-158.00	2687453488	GCA_001578515.1
83-1	4672348	143366	4126	3002	1075	0	Bac	91	3	alginate-supplemented microcosm	East Atlantic	20.70889	-21.17194	2716884210	GCA_901446755
BGP6	4673923	145308	4127	3002	1077	0	Bac	91	3	alginate-supplemented microcosm	South Pacific	-26.983333	178.2	2738541260	GCA_901446615
BGP9	4569171	238632	4115	3002	1055	0	Bac	91	3	alginate-supplemented microcosm	Tropical Pacific	4.65	179.38333	2738541261	GCA_901457775
BGP14	4672348	143408	4126	3002	1076	0	Bac	91	3	alginate-supplemented microcosm	North Pacific	45.00	178.75	2738541262	GCA_901457785
ATCC 27126T	4653851	---	3872	3002	721	116	Bac, AHL, Sid	81	2	seawater	Tropical Pacific	21.289722	-157.976111	2554235747	GCA_000172635.2
EC673	4601785	---	3888	3002	693	182	Bac, AHL, Sid	75	2	seawater	English Channel	50.25	-4.216667	2521172683	GCA_000299955.1
Te101	4630082	238236	4159	3002	913	200	Bac, AHL, Sid	78	1	Trichodesmium	North Atlantic	34.44	-77.04 *	NA	GCA_002849875.1
AD45	4629479	45406	3966	3002	664	270	Bac	76	4	seawater	Mediterranean Sea	39.50 *	-0.30 *	2521172706	GCA_000300175.1
D7	4575623	---	4028	3002	501	433	Bac, AHL	56	0	seawater	Andaman Sea	8.000	98.000	2684623206	GCA_001562235.1
* no exact coordinates available (estimated from description in original publication)
BGPs: biosynthetic gene clusters predicted by antismash4. Bac: bacteriocin; AHL: homoserine lactone; Sid: siderophore
NA: not available

## Sheet: average nucleotide identity
	MIT1002	EZ55	HOT1A3	83-1	BGP6	BGP9	BGP14	27126	EC673	Te101	AD45	D7
MIT1002	100
EZ55	97.2914	100
HOT1A3	97.3509	97.8406	100
83-1	97.2391	97.6676	97.7553	100
BGP6	97.2385	97.6676	97.7553	100	100
BGP9	97.2392	97.6677	97.7552	100	100	100
BGP14	97.2391	97.6676	97.7553	100	100	100	100
27126	97.3737	97.5387	97.7221	97.9694	97.8892	97.8936	97.8913	100
EC673	97.431	97.5652	97.7797	98.0284	98.0284	98.0285	98.0284	98.2817	100
Te101	97.499	97.6611	97.7952	97.8253	97.8252	97.825	97.8253	98.0624	98.0797	100
AD45	96.4635	96.3611	96.5686	96.7624	96.6937	96.7091	96.7102	96.8632	96.7465	96.8548	100
D7	96.7269	96.4906	96.6404	96.5889	96.588	96.5955	96.5882	96.7091	96.722	96.8103	96.0951	100

## Sheet: 16S rRNA gene identity
	MIT1002	EZ55	HOT1A3	83-1	BGP6	BGP9	BGP14	27126	EC673	Te101	AD45	D7
MIT1002	100
EZ55	99.004	100
HOT1A3	99.02	99.021	100
83-1	99.006	99.006	99.023	100
BGP6	99.006	99.006	99.023	100	100
BGP9	99.006	99.006	99.023	100	100	100
BGP14	99.006	99.006	99.023	100	100	100	100
27126	99.004	99.002	99.02	99.007	99.007	99.007	99.007	100
EC673	99.013	99.011	99.013	99.015	99.015	99.015	99.015	99.01	100
Te101	99.012	99.013	99.008	99.015	99.015	99.015	99.015	99.012	99.005	100
AD45	99.012	99.01	99.012	99.014	99.014	99.014	99.014	99.009	99.002	99.004	100
D7	99.018	99.019	99.021	99.017	99.017	99.017	99.017	99.018	99.016	99.014	99.015	100
