# Supplementary material for: Genomic, metabolic and phenotypic variability shapes ecological differentiation and intraspecies interactions of Alteromonas macleodii
Source: Sci Rep. 2020 Jan 21;10:809. doi: 10.1038/s41598-020-57526-5 (PMC6972757; doi:10.1038/s41598-020-57526-5)
Supplement: Supplementary file 3 — Table S2. [file 41598_2020_57526_MOESM3_ESM.xlsx]

## Sheet: Table S2_Pangenome_complete
unique_id	gene_cluster_id	bin_name	genome_name	gene_callers_id	num_genomes_gene_cluster_has_hits	num_genes_in_gene_cluster	max_num_paralogs	SCG	functional_homogeneity_index	geometric_homogeneity_index	Knumber	KEGG_annotation	KEGG_pathway	KEGG_class	COG_category	COG_number	COG_function
1	GC_00000001	accessory	A83_1	521	8	38	7	0	0.900004211721901	0.955015800047499	NA	NA	NA	NA	X	COG3547	Transposase
2	GC_00000001	accessory	A83_1	523	8	38	7	0	0.900004211721901	0.955015800047499	NA	NA	NA	NA	X	COG3547	Transposase
3	GC_00000001	accessory	A83_1	525	8	38	7	0	0.900004211721901	0.955015800047499	NA	NA	NA	NA	X	COG3547	Transposase
4	GC_00000001	accessory	A83_1	1971	8	38	7	0	0.900004211721901	0.955015800047499	NA	NA	NA	NA	X	COG3547	Transposase
5	GC_00000001	accessory	A83_1	2150	8	38	7	0	0.900004211721901	0.955015800047499	NA	NA	NA	NA	X	COG3547	Transposase
6	GC_00000001	accessory	A83_1	4035	8	38	7	0	0.900004211721901	0.955015800047499	NA	NA	NA	NA	X	COG3547	Transposase
7	GC_00000001	accessory	BPG14	521	8	38	7	0	0.900004211721901	0.955015800047499	NA	NA	NA	NA	X	COG3547	Transposase
8	GC_00000001	accessory	BPG14	523	8	38	7	0	0.900004211721901	0.955015800047499	NA	NA	NA	NA	X	COG3547	Transposase
9	GC_00000001	accessory	BPG14	525	8	38	7	0	0.900004211721901	0.955015800047499	NA	NA	NA	NA	X	COG3547	Transposase
10	GC_00000001	accessory	BPG14	1971	8	38	7	0	0.900004211721901	0.955015800047499	NA	NA	NA	NA	X	COG3547	Transposase
11	GC_00000001	accessory	BPG14	2150	8	38	7	0	0.900004211721901	0.955015800047499	NA	NA	NA	NA	X	COG3547	Transposase
12	GC_00000001	accessory	BPG14	3997	8	38	7	0	0.900004211721901	0.955015800047499	NA	NA	NA	NA	X	COG3547	Transposase
13	GC_00000001	accessory	BPG6	521	8	38	7	0	0.900004211721901	0.955015800047499	NA	NA	NA	NA	X	COG3547	Transposase
14	GC_00000001	accessory	BPG6	523	8	38	7	0	0.900004211721901	0.955015800047499	NA	NA	NA	NA	X	COG3547	Transposase
15	GC_00000001	accessory	BPG6	525	8	38	7	0	0.900004211721901	0.955015800047499	NA	NA	NA	NA	X	COG3547	Transposase
16	GC_00000001	accessory	BPG6	1971	8	38	7	0	0.900004211721901	0.955015800047499	NA	NA	NA	NA	X	COG3547	Transposase
17	GC_00000001	accessory	BPG6	2150	8	38	7	0	0.900004211721901	0.955015800047499	NA	NA	NA	NA	X	COG3547	Transposase
18	GC_00000001	accessory	BPG6	2715	8	38	7	0	0.900004211721901	0.955015800047499	NA	NA	NA	NA	X	COG3547	Transposase
19	GC_00000001	accessory	BPG6	3998	8	38	7	0	0.900004211721901	0.955015800047499	NA	NA	NA	NA	X	COG3547	Transposase
20	GC_00000001	accessory	BPG9	521	8	38	7	0	0.900004211721901	0.955015800047499	NA	NA	NA	NA	X	COG3547	Transposase
21	GC_00000001	accessory	BPG9	523	8	38	7	0	0.900004211721901	0.955015800047499	NA	NA	NA	NA	X	COG3547	Transposase
22	GC_00000001	accessory	BPG9	525	8	38	7	0	0.900004211721901	0.955015800047499	NA	NA	NA	NA	X	COG3547	Transposase
23	GC_00000001	accessory	BPG9	1901	8	38	7	0	0.900004211721901	0.955015800047499	NA	NA	NA	NA	X	COG3547	Transposase
24	GC_00000001	accessory	BPG9	2080	8	38	7	0	0.900004211721901	0.955015800047499	NA	NA	NA	NA	X	COG3547	Transposase
25	GC_00000001	accessory	BPG9	3985	8	38	7	0	0.900004211721901	0.955015800047499	NA	NA	NA	NA	X	COG3547	Transposase
26	GC_00000001	accessory	D7	2916	8	38	7	0	0.900004211721901	0.955015800047499	NA	NA	NA	NA	X	COG3547	Transposase
27	GC_00000001	accessory	D7	2915	8	38	7	0	0.900004211721901	0.955015800047499	NA	NA	NA	NA	X	COG3547	Transposase
28	GC_00000001	accessory	HOT1A3	2140	8	38	7	0	0.900004211721901	0.955015800047499	NA	NA	NA	NA	X	COG3547	Transposase
29	GC_00000001	accessory	HOT1A3	495	8	38	7	0	0.900004211721901	0.955015800047499	NA	NA	NA	NA	X	COG3547	Transposase
30	GC_00000001	accessory	Mit1002	547	8	38	7	0	0.900004211721901	0.955015800047499	NA	NA	NA	NA	X	COG3547	Transposase
31	GC_00000001	accessory	Mit1002	1016	8	38	7	0	0.900004211721901	0.955015800047499	NA	NA	NA	NA	X	COG3547	Transposase
32	GC_00000001	accessory	Mit1002	1544	8	38	7	0	0.900004211721901	0.955015800047499	NA	NA	NA	NA	X	COG3547	Transposase
33	GC_00000001	accessory	Mit1002	2752	8	38	7	0	0.900004211721901	0.955015800047499	NA	NA	NA	NA	X	COG3547	Transposase
34	GC_00000001	accessory	Mit1002	4067	8	38	7	0	0.900004211721901	0.955015800047499	NA	NA	NA	NA	X	COG3547	Transposase
35	GC_00000001	accessory	Mit1002	4069	8	38	7	0	0.900004211721901	0.955015800047499	NA	NA	NA	NA	X	COG3547	Transposase
36	GC_00000001	accessory	Te101	2101	8	38	7	0	0.900004211721901	0.955015800047499	NA	NA	NA	NA	X	COG3547	Transposase
37	GC_00000001	accessory	Te101	2104	8	38	7	0	0.900004211721901	0.955015800047499	NA	NA	NA	NA	X	COG3547	Transposase
38	GC_00000001	accessory	Te101	4032	8	38	7	0	0.900004211721901	0.955015800047499	NA	NA	NA	NA	X	COG3547	Transposase
39	GC_00000002	accessory	A83_1	1478	8	38	7	0	0.982847049540501	0.990558457211732	NA	NA	NA	NA	X	COG2963	Transposase and inactivated derivatives
40	GC_00000002	accessory	A83_1	1726	8	38	7	0	0.982847049540501	0.990558457211732	NA	NA	NA	NA	X	COG2963	Transposase and inactivated derivatives
41	GC_00000002	accessory	A83_1	2707	8	38	7	0	0.982847049540501	0.990558457211732	NA	NA	NA	NA	X	COG2963	Transposase and inactivated derivatives
42	GC_00000002	accessory	A83_1	2965	8	38	7	0	0.982847049540501	0.990558457211732	NA	NA	NA	NA	X	COG2963	Transposase and inactivated derivatives
43	GC_00000002	accessory	A83_1	3668	8	38	7	0	0.982847049540501	0.990558457211732	NA	NA	NA	NA	X	COG2963	Transposase and inactivated derivatives
44	GC_00000002	accessory	A83_1	2568	8	38	7	0	0.982847049540501	0.990558457211732	NA	NA	NA	NA	X	COG2963	Transposase and inactivated derivatives
45	GC_00000002	accessory	ATCC_27126	1472	8	38	7	0	0.982847049540501	0.990558457211732	NA	NA	NA	NA	X	COG2963	Transposase and inactivated derivatives
46	GC_00000002	accessory	BPG14	1478	8	38	7	0	0.982847049540501	0.990558457211732	NA	NA	NA	NA	X	COG2963	Transposase and inactivated derivatives
47	GC_00000002	accessory	BPG14	1726	8	38	7	0	0.982847049540501	0.990558457211732	NA	NA	NA	NA	X	COG2963	Transposase and inactivated derivatives
48	GC_00000002	accessory	BPG14	2707	8	38	7	0	0.982847049540501	0.990558457211732	NA	NA	NA	NA	X	COG2963	Transposase and inactivated derivatives
49	GC_00000002	accessory	BPG14	2965	8	38	7	0	0.982847049540501	0.990558457211732	NA	NA	NA	NA	X	COG2963	Transposase and inactivated derivatives
50	GC_00000002	accessory	BPG14	3668	8	38	7	0	0.982847049540501	0.990558457211732	NA	NA	NA	NA	X	COG2963	Transposase and inactivated derivatives
51	GC_00000002	accessory	BPG14	2568	8	38	7	0	0.982847049540501	0.990558457211732	NA	NA	NA	NA	X	COG2963	Transposase and inactivated derivatives
52	GC_00000002	accessory	BPG6	1478	8	38	7	0	0.982847049540501	0.990558457211732	NA	NA	NA	NA	X	COG2963	Transposase and inactivated derivatives
53	GC_00000002	accessory	BPG6	1726	8	38	7	0	0.982847049540501	0.990558457211732	NA	NA	NA	NA	X	COG2963	Transposase and inactivated derivatives
54	GC_00000002	accessory	BPG6	2707	8	38	7	0	0.982847049540501	0.990558457211732	NA	NA	NA	NA	X	COG2963	Transposase and inactivated derivatives
55	GC_00000002	accessory	BPG6	2966	8	38	7	0	0.982847049540501	0.990558457211732	NA	NA	NA	NA	X	COG2963	Transposase and inactivated derivatives
56	GC_00000002	accessory	BPG6	3669	8	38	7	0	0.982847049540501	0.990558457211732	NA	NA	NA	NA	X	COG2963	Transposase and inactivated derivatives
57	GC_00000002	accessory	BPG6	2568	8	38	7	0	0.982847049540501	0.990558457211732	NA	NA	NA	NA	X	COG2963	Transposase and inactivated derivatives
58	GC_00000002	accessory	BPG9	1408	8	38	7	0	0.982847049540501	0.990558457211732	NA	NA	NA	NA	X	COG2963	Transposase and inactivated derivatives
59	GC_00000002	accessory	BPG9	1656	8	38	7	0	0.982847049540501	0.990558457211732	NA	NA	NA	NA	X	COG2963	Transposase and inactivated derivatives
60	GC_00000002	accessory	BPG9	2624	8	38	7	0	0.982847049540501	0.990558457211732	NA	NA	NA	NA	X	COG2963	Transposase and inactivated derivatives
61	GC_00000002	accessory	BPG9	2882	8	38	7	0	0.982847049540501	0.990558457211732	NA	NA	NA	NA	X	COG2963	Transposase and inactivated derivatives
62	GC_00000002	accessory	BPG9	3585	8	38	7	0	0.982847049540501	0.990558457211732	NA	NA	NA	NA	X	COG2963	Transposase and inactivated derivatives
63	GC_00000002	accessory	BPG9	2485	8	38	7	0	0.982847049540501	0.990558457211732	NA	NA	NA	NA	X	COG2963	Transposase and inactivated derivatives
64	GC_00000002	accessory	D7	900	8	38	7	0	0.982847049540501	0.990558457211732	NA	NA	NA	NA	X	COG2963	Transposase and inactivated derivatives
65	GC_00000002	accessory	EZ55	2974	8	38	7	0	0.982847049540501	0.990558457211732	NA	NA	NA	NA	X	COG2963	Transposase and inactivated derivatives
66	GC_00000002	accessory	EZ55	63	8	38	7	0	0.982847049540501	0.990558457211732	NA	NA	NA	NA	X	COG2963	Transposase and inactivated derivatives
67	GC_00000002	accessory	EZ55	855	8	38	7	0	0.982847049540501	0.990558457211732	NA	NA	NA	NA	X	COG2963	Transposase and inactivated derivatives
68	GC_00000002	accessory	EZ55	1174	8	38	7	0	0.982847049540501	0.990558457211732	NA	NA	NA	NA	X	COG2963	Transposase and inactivated derivatives
69	GC_00000002	accessory	EZ55	3277	8	38	7	0	0.982847049540501	0.990558457211732	NA	NA	NA	NA	X	COG2963	Transposase and inactivated derivatives
70	GC_00000002	accessory	Mit1002	1463	8	38	7	0	0.982847049540501	0.990558457211732	NA	NA	NA	NA	X	COG2963	Transposase and inactivated derivatives
71	GC_00000002	accessory	Mit1002	2196	8	38	7	0	0.982847049540501	0.990558457211732	NA	NA	NA	NA	X	COG2963	Transposase and inactivated derivatives
72	GC_00000002	accessory	Mit1002	2438	8	38	7	0	0.982847049540501	0.990558457211732	NA	NA	NA	NA	X	COG2963	Transposase and inactivated derivatives
73	GC_00000002	accessory	Mit1002	3303	8	38	7	0	0.982847049540501	0.990558457211732	NA	NA	NA	NA	X	COG2963	Transposase and inactivated derivatives
74	GC_00000002	accessory	Mit1002	3888	8	38	7	0	0.982847049540501	0.990558457211732	NA	NA	NA	NA	X	COG2963	Transposase and inactivated derivatives
75	GC_00000002	accessory	Mit1002	1796	8	38	7	0	0.982847049540501	0.990558457211732	NA	NA	NA	NA	X	COG2963	Transposase and inactivated derivatives
76	GC_00000002	accessory	Mit1002	1633	8	38	7	0	0.982847049540501	0.990558457211732	NA	NA	NA	NA	X	COG2963	Transposase and inactivated derivatives
77	GC_00000003	accessory	A83_1	1477	7	37	7	0	0.977338122436162	0.989119086664243	NA	NA	NA	NA	X	COG2801	Transposase InsO and inactivated derivatives
78	GC_00000003	accessory	A83_1	1727	7	37	7	0	0.977338122436162	0.989119086664243	NA	NA	NA	NA	X	COG2801	Transposase InsO and inactivated derivatives
79	GC_00000003	accessory	A83_1	2567	7	37	7	0	0.977338122436162	0.989119086664243	NA	NA	NA	NA	X	COG2801	Transposase InsO and inactivated derivatives
80	GC_00000003	accessory	A83_1	2708	7	37	7	0	0.977338122436162	0.989119086664243	NA	NA	NA	NA	X	COG2801	Transposase InsO and inactivated derivatives
81	GC_00000003	accessory	A83_1	2966	7	37	7	0	0.977338122436162	0.989119086664243	NA	NA	NA	NA	X	COG2801	Transposase InsO and inactivated derivatives
82	GC_00000003	accessory	A83_1	3667	7	37	7	0	0.977338122436162	0.989119086664243	NA	NA	NA	NA	X	COG2801	Transposase InsO and inactivated derivatives
83	GC_00000003	accessory	BPG14	1477	7	37	7	0	0.977338122436162	0.989119086664243	NA	NA	NA	NA	X	COG2801	Transposase InsO and inactivated derivatives
84	GC_00000003	accessory	BPG14	1727	7	37	7	0	0.977338122436162	0.989119086664243	NA	NA	NA	NA	X	COG2801	Transposase InsO and inactivated derivatives
85	GC_00000003	accessory	BPG14	2567	7	37	7	0	0.977338122436162	0.989119086664243	NA	NA	NA	NA	X	COG2801	Transposase InsO and inactivated derivatives
86	GC_00000003	accessory	BPG14	2708	7	37	7	0	0.977338122436162	0.989119086664243	NA	NA	NA	NA	X	COG2801	Transposase InsO and inactivated derivatives
87	GC_00000003	accessory	BPG14	2966	7	37	7	0	0.977338122436162	0.989119086664243	NA	NA	NA	NA	X	COG2801	Transposase InsO and inactivated derivatives
88	GC_00000003	accessory	BPG14	3667	7	37	7	0	0.977338122436162	0.989119086664243	NA	NA	NA	NA	X	COG2801	Transposase InsO and inactivated derivatives
89	GC_00000003	accessory	BPG6	1477	7	37	7	0	0.977338122436162	0.989119086664243	NA	NA	NA	NA	X	COG2801	Transposase InsO and inactivated derivatives
90	GC_00000003	accessory	BPG6	1727	7	37	7	0	0.977338122436162	0.989119086664243	NA	NA	NA	NA	X	COG2801	Transposase InsO and inactivated derivatives
91	GC_00000003	accessory	BPG6	2567	7	37	7	0	0.977338122436162	0.989119086664243	NA	NA	NA	NA	X	COG2801	Transposase InsO and inactivated derivatives
92	GC_00000003	accessory	BPG6	2708	7	37	7	0	0.977338122436162	0.989119086664243	NA	NA	NA	NA	X	COG2801	Transposase InsO and inactivated derivatives
93	GC_00000003	accessory	BPG6	2967	7	37	7	0	0.977338122436162	0.989119086664243	NA	NA	NA	NA	X	COG2801	Transposase InsO and inactivated derivatives
94	GC_00000003	accessory	BPG6	3668	7	37	7	0	0.977338122436162	0.989119086664243	NA	NA	NA	NA	X	COG2801	Transposase InsO and inactivated derivatives
95	GC_00000003	accessory	BPG9	1407	7	37	7	0	0.977338122436162	0.989119086664243	NA	NA	NA	NA	X	COG2801	Transposase InsO and inactivated derivatives
96	GC_00000003	accessory	BPG9	1657	7	37	7	0	0.977338122436162	0.989119086664243	NA	NA	NA	NA	X	COG2801	Transposase InsO and inactivated derivatives
97	GC_00000003	accessory	BPG9	2484	7	37	7	0	0.977338122436162	0.989119086664243	NA	NA	NA	NA	X	COG2801	Transposase InsO and inactivated derivatives
98	GC_00000003	accessory	BPG9	2625	7	37	7	0	0.977338122436162	0.989119086664243	NA	NA	NA	NA	X	COG2801	Transposase InsO and inactivated derivatives
99	GC_00000003	accessory	BPG9	2883	7	37	7	0	0.977338122436162	0.989119086664243	NA	NA	NA	NA	X	COG2801	Transposase InsO and inactivated derivatives
100	GC_00000003	accessory	BPG9	3584	7	37	7	0	0.977338122436162	0.989119086664243	NA	NA	NA	NA	X	COG2801	Transposase InsO and inactivated derivatives
101	GC_00000003	accessory	D7	899	7	37	7	0	0.977338122436162	0.989119086664243	NA	NA	NA	NA	X	COG2801	Transposase InsO and inactivated derivatives
102	GC_00000003	accessory	EZ55	2973	7	37	7	0	0.977338122436162	0.989119086664243	NA	NA	NA	NA	X	COG2801	Transposase InsO and inactivated derivatives
103	GC_00000003	accessory	EZ55	64	7	37	7	0	0.977338122436162	0.989119086664243	NA	NA	NA	NA	X	COG2801	Transposase InsO and inactivated derivatives
104	GC_00000003	accessory	EZ55	854	7	37	7	0	0.977338122436162	0.989119086664243	NA	NA	NA	NA	X	COG2801	Transposase InsO and inactivated derivatives
105	GC_00000003	accessory	EZ55	1175	7	37	7	0	0.977338122436162	0.989119086664243	NA	NA	NA	NA	X	COG2801	Transposase InsO and inactivated derivatives
106	GC_00000003	accessory	EZ55	3276	7	37	7	0	0.977338122436162	0.989119086664243	NA	NA	NA	NA	X	COG2801	Transposase InsO and inactivated derivatives
107	GC_00000003	accessory	Mit1002	1464	7	37	7	0	0.977338122436162	0.989119086664243	NA	NA	NA	NA	X	COG2801	Transposase InsO and inactivated derivatives
108	GC_00000003	accessory	Mit1002	1795	7	37	7	0	0.977338122436162	0.989119086664243	NA	NA	NA	NA	X	COG2801	Transposase InsO and inactivated derivatives
109	GC_00000003	accessory	Mit1002	2197	7	37	7	0	0.977338122436162	0.989119086664243	NA	NA	NA	NA	X	COG2801	Transposase InsO and inactivated derivatives
110	GC_00000003	accessory	Mit1002	2437	7	37	7	0	0.977338122436162	0.989119086664243	NA	NA	NA	NA	X	COG2801	Transposase InsO and inactivated derivatives
111	GC_00000003	accessory	Mit1002	3887	7	37	7	0	0.977338122436162	0.989119086664243	NA	NA	NA	NA	X	COG2801	Transposase InsO and inactivated derivatives
112	GC_00000003	accessory	Mit1002	3302	7	37	7	0	0.977338122436162	0.989119086664243	NA	NA	NA	NA	X	COG2801	Transposase InsO and inactivated derivatives
113	GC_00000003	accessory	Mit1002	1632	7	37	7	0	0.977338122436162	0.989119086664243	NA	NA	NA	NA	X	COG2801	Transposase InsO and inactivated derivatives
120	GC_00000004	core	ATCC_27126	3367	12	36	3	0	0.8	0.916760188760189	K03704	cspA; cold shock protein (beta-ribbon, CspA family)	Transcription factors [BR:ko03000]	Transcription	K	COG1278	Cold shock protein, CspA family
127	GC_00000004	core	BPG6	1211	12	36	3	0	0.8	0.916760188760189	K03704	cspA; cold shock protein (beta-ribbon, CspA family)	Transcription factors [BR:ko03000]	Transcription	K	COG1278	Cold shock protein, CspA family
129	GC_00000004	core	BPG9	3356	12	36	3	0	0.8	0.916760188760189	K03704	cspA; cold shock protein (beta-ribbon, CspA family)	Transcription factors [BR:ko03000]	Transcription	K	COG1278	Cold shock protein, CspA family
117	GC_00000004	core	AD45	3447	12	36	3	0	0.8	0.916760188760189	K03704	cspA; cold shock protein (beta-ribbon, CspA family)	Transcription factors [BR:ko03000]	Transcription	K	COG1278	Cold shock protein, CspA family
119	GC_00000004	core	AD45	1802	12	36	3	0	0.8	0.916760188760189	K03704	cspA; cold shock protein (beta-ribbon, CspA family)	Transcription factors [BR:ko03000]	Transcription	K	COG1278	Cold shock protein, CspA family
126	GC_00000004	core	BPG6	3440	12	36	3	0	0.8	0.916760188760189	K03704	cspA; cold shock protein (beta-ribbon, CspA family)	Transcription factors [BR:ko03000]	Transcription	K	COG1278	Cold shock protein, CspA family
114	GC_00000004	core	A83_1	3439	12	36	3	0	0.8	0.916760188760189	K03704	cspA; cold shock protein (beta-ribbon, CspA family)	Transcription factors [BR:ko03000]	Transcription	K	COG1278	Cold shock protein, CspA family
115	GC_00000004	core	A83_1	1211	12	36	3	0	0.8	0.916760188760189	K03704	cspA; cold shock protein (beta-ribbon, CspA family)	Transcription factors [BR:ko03000]	Transcription	K	COG1278	Cold shock protein, CspA family
137	GC_00000004	core	EC673	1708	12	36	3	0	0.8	0.916760188760189	K03704	cspA; cold shock protein (beta-ribbon, CspA family)	Transcription factors [BR:ko03000]	Transcription	K	COG1278	Cold shock protein, CspA family
123	GC_00000004	core	BPG14	3439	12	36	3	0	0.8	0.916760188760189	K03704	cspA; cold shock protein (beta-ribbon, CspA family)	Transcription factors [BR:ko03000]	Transcription	K	COG1278	Cold shock protein, CspA family
121	GC_00000004	core	ATCC_27126	1114	12	36	3	0	0.8	0.916760188760189	K03704	cspA; cold shock protein (beta-ribbon, CspA family)	Transcription factors [BR:ko03000]	Transcription	K	COG1278	Cold shock protein, CspA family
147	GC_00000004	core	Te101	3406	12	36	3	0	0.8	0.916760188760189	K03704	cspA; cold shock protein (beta-ribbon, CspA family)	Transcription factors [BR:ko03000]	Transcription	K	COG1278	Cold shock protein, CspA family
148	GC_00000004	core	Te101	1149	12	36	3	0	0.8	0.916760188760189	K03704	cspA; cold shock protein (beta-ribbon, CspA family)	Transcription factors [BR:ko03000]	Transcription	K	COG1278	Cold shock protein, CspA family
136	GC_00000004	core	EC673	1133	12	36	3	0	0.8	0.916760188760189	K03704	cspA; cold shock protein (beta-ribbon, CspA family)	Transcription factors [BR:ko03000]	Transcription	K	COG1278	Cold shock protein, CspA family
145	GC_00000004	core	Mit1002	1212	12	36	3	0	0.8	0.916760188760189	K03704	cspA; cold shock protein (beta-ribbon, CspA family)	Transcription factors [BR:ko03000]	Transcription	K	COG1278	Cold shock protein, CspA family
125	GC_00000004	core	BPG14	1798	12	36	3	0	0.8	0.916760188760189	K03704	cspA; cold shock protein (beta-ribbon, CspA family)	Transcription factors [BR:ko03000]	Transcription	K	COG1278	Cold shock protein, CspA family
128	GC_00000004	core	BPG6	1798	12	36	3	0	0.8	0.916760188760189	K03704	cspA; cold shock protein (beta-ribbon, CspA family)	Transcription factors [BR:ko03000]	Transcription	K	COG1278	Cold shock protein, CspA family
116	GC_00000004	core	A83_1	1798	12	36	3	0	0.8	0.916760188760189	K03704	cspA; cold shock protein (beta-ribbon, CspA family)	Transcription factors [BR:ko03000]	Transcription	K	COG1278	Cold shock protein, CspA family
124	GC_00000004	core	BPG14	1211	12	36	3	0	0.8	0.916760188760189	K03704	cspA; cold shock protein (beta-ribbon, CspA family)	Transcription factors [BR:ko03000]	Transcription	K	COG1278	Cold shock protein, CspA family
122	GC_00000004	core	ATCC_27126	1688	12	36	3	0	0.8	0.916760188760189	K03704	cspA; cold shock protein (beta-ribbon, CspA family)	Transcription factors [BR:ko03000]	Transcription	K	COG1278	Cold shock protein, CspA family
142	GC_00000004	core	HOT1A3	1176	12	36	3	0	0.8	0.916760188760189	K03704	cspA; cold shock protein (beta-ribbon, CspA family)	Transcription factors [BR:ko03000]	Transcription	K	COG1278	Cold shock protein, CspA family
134	GC_00000004	core	D7	1798	12	36	3	0	0.8	0.916760188760189	K03704	cspA; cold shock protein (beta-ribbon, CspA family)	Transcription factors [BR:ko03000]	Transcription	K	COG1278	Cold shock protein, CspA family
138	GC_00000004	core	EZ55	3476	12	36	3	0	0.8	0.916760188760189	K03704	cspA; cold shock protein (beta-ribbon, CspA family)	Transcription factors [BR:ko03000]	Transcription	K	COG1278	Cold shock protein, CspA family
141	GC_00000004	core	HOT1A3	3438	12	36	3	0	0.8	0.916760188760189	K03704	cspA; cold shock protein (beta-ribbon, CspA family)	Transcription factors [BR:ko03000]	Transcription	K	COG1278	Cold shock protein, CspA family
132	GC_00000004	core	D7	3499	12	36	3	0	0.8	0.916760188760189	K03704	cspA; cold shock protein (beta-ribbon, CspA family)	Transcription factors [BR:ko03000]	Transcription	K	COG1278	Cold shock protein, CspA family
139	GC_00000004	core	EZ55	1189	12	36	3	0	0.8	0.916760188760189	K03704	cspA; cold shock protein (beta-ribbon, CspA family)	Transcription factors [BR:ko03000]	Transcription	K	COG1278	Cold shock protein, CspA family
144	GC_00000004	core	Mit1002	3509	12	36	3	0	0.8	0.916760188760189	K03704	cspA; cold shock protein (beta-ribbon, CspA family)	Transcription factors [BR:ko03000]	Transcription	K	COG1278	Cold shock protein, CspA family
118	GC_00000004	core	AD45	1156	12	36	3	0	0.8	0.916760188760189	K03704	cspA; cold shock protein (beta-ribbon, CspA family)	Transcription factors [BR:ko03000]	Transcription	K	COG1278	Cold shock protein, CspA family
143	GC_00000004	core	HOT1A3	1802	12	36	3	0	0.8	0.916760188760189	K03704	cspA; cold shock protein (beta-ribbon, CspA family)	Transcription factors [BR:ko03000]	Transcription	K	COG1278	Cold shock protein, CspA family
140	GC_00000004	core	EZ55	1791	12	36	3	0	0.8	0.916760188760189	K03704	cspA; cold shock protein (beta-ribbon, CspA family)	Transcription factors [BR:ko03000]	Transcription	K	COG1278	Cold shock protein, CspA family
146	GC_00000004	core	Mit1002	1755	12	36	3	0	0.8	0.916760188760189	K03704	cspA; cold shock protein (beta-ribbon, CspA family)	Transcription factors [BR:ko03000]	Transcription	K	COG1278	Cold shock protein, CspA family
130	GC_00000004	core	BPG9	1141	12	36	3	0	0.8	0.916760188760189	K03704	cspA; cold shock protein (beta-ribbon, CspA family)	Transcription factors [BR:ko03000]	Transcription	K	COG1278	Cold shock protein, CspA family
131	GC_00000004	core	BPG9	1728	12	36	3	0	0.8	0.916760188760189	K03704	cspA; cold shock protein (beta-ribbon, CspA family)	Transcription factors [BR:ko03000]	Transcription	K	COG1278	Cold shock protein, CspA family
133	GC_00000004	core	D7	1272	12	36	3	0	0.8	0.916760188760189	K03704	cspA; cold shock protein (beta-ribbon, CspA family)	Transcription factors [BR:ko03000]	Transcription	K	COG1278	Cold shock protein, CspA family
149	GC_00000004	core	Te101	1733	12	36	3	0	0.8	0.916760188760189	K03704	cspA; cold shock protein (beta-ribbon, CspA family)	Transcription factors [BR:ko03000]	Transcription	K	COG1278	Cold shock protein, CspA family
135	GC_00000004	core	EC673	3414	12	36	3	0	0.8	0.916760188760189	K03704	cspA; cold shock protein (beta-ribbon, CspA family)	Transcription factors [BR:ko03000]	Transcription	K	COG1278	Cold shock protein, CspA family
150	GC_00000005	core	A83_1	1693	12	36	3	0	0.924523007856341	0.991524844959959	NA	NA	NA	NA	NA	NA	NA
151	GC_00000005	core	A83_1	1692	12	36	3	0	0.924523007856341	0.991524844959959	NA	NA	NA	NA	NA	NA	NA
152	GC_00000005	core	A83_1	1698	12	36	3	0	0.924523007856341	0.991524844959959	NA	NA	NA	NA	NA	NA	NA
153	GC_00000005	core	AD45	1708	12	36	3	0	0.924523007856341	0.991524844959959	NA	NA	NA	NA	NA	NA	NA
154	GC_00000005	core	AD45	1707	12	36	3	0	0.924523007856341	0.991524844959959	NA	NA	NA	NA	NA	NA	NA
155	GC_00000005	core	AD45	1713	12	36	3	0	0.924523007856341	0.991524844959959	NA	NA	NA	NA	NA	NA	NA
156	GC_00000005	core	ATCC_27126	1590	12	36	3	0	0.924523007856341	0.991524844959959	NA	NA	NA	NA	NA	NA	NA
157	GC_00000005	core	ATCC_27126	1589	12	36	3	0	0.924523007856341	0.991524844959959	NA	NA	NA	NA	NA	NA	NA
158	GC_00000005	core	ATCC_27126	1595	12	36	3	0	0.924523007856341	0.991524844959959	NA	NA	NA	NA	NA	NA	NA
159	GC_00000005	core	BPG14	1693	12	36	3	0	0.924523007856341	0.991524844959959	NA	NA	NA	NA	NA	NA	NA
160	GC_00000005	core	BPG14	1692	12	36	3	0	0.924523007856341	0.991524844959959	NA	NA	NA	NA	NA	NA	NA
161	GC_00000005	core	BPG14	1698	12	36	3	0	0.924523007856341	0.991524844959959	NA	NA	NA	NA	NA	NA	NA
162	GC_00000005	core	BPG6	1693	12	36	3	0	0.924523007856341	0.991524844959959	NA	NA	NA	NA	NA	NA	NA
163	GC_00000005	core	BPG6	1692	12	36	3	0	0.924523007856341	0.991524844959959	NA	NA	NA	NA	NA	NA	NA
164	GC_00000005	core	BPG6	1698	12	36	3	0	0.924523007856341	0.991524844959959	NA	NA	NA	NA	NA	NA	NA
165	GC_00000005	core	BPG9	1623	12	36	3	0	0.924523007856341	0.991524844959959	NA	NA	NA	NA	NA	NA	NA
166	GC_00000005	core	BPG9	1622	12	36	3	0	0.924523007856341	0.991524844959959	NA	NA	NA	NA	NA	NA	NA
167	GC_00000005	core	BPG9	1628	12	36	3	0	0.924523007856341	0.991524844959959	NA	NA	NA	NA	NA	NA	NA
168	GC_00000005	core	D7	1736	12	36	3	0	0.924523007856341	0.991524844959959	NA	NA	NA	NA	NA	NA	NA
169	GC_00000005	core	D7	1735	12	36	3	0	0.924523007856341	0.991524844959959	NA	NA	NA	NA	NA	NA	NA
170	GC_00000005	core	D7	1738	12	36	3	0	0.924523007856341	0.991524844959959	NA	NA	NA	NA	NA	NA	NA
171	GC_00000005	core	EC673	1616	12	36	3	0	0.924523007856341	0.991524844959959	NA	NA	NA	NA	NA	NA	NA
172	GC_00000005	core	EC673	1615	12	36	3	0	0.924523007856341	0.991524844959959	NA	NA	NA	NA	NA	NA	NA
173	GC_00000005	core	EC673	1621	12	36	3	0	0.924523007856341	0.991524844959959	NA	NA	NA	NA	NA	NA	NA
174	GC_00000005	core	EZ55	1695	12	36	3	0	0.924523007856341	0.991524844959959	NA	NA	NA	NA	NA	NA	NA
175	GC_00000005	core	EZ55	1694	12	36	3	0	0.924523007856341	0.991524844959959	NA	NA	NA	NA	NA	NA	NA
176	GC_00000005	core	EZ55	1700	12	36	3	0	0.924523007856341	0.991524844959959	NA	NA	NA	NA	NA	NA	NA
177	GC_00000005	core	HOT1A3	1697	12	36	3	0	0.924523007856341	0.991524844959959	NA	NA	NA	NA	NA	NA	NA
178	GC_00000005	core	HOT1A3	1696	12	36	3	0	0.924523007856341	0.991524844959959	NA	NA	NA	NA	NA	NA	NA
179	GC_00000005	core	HOT1A3	1702	12	36	3	0	0.924523007856341	0.991524844959959	NA	NA	NA	NA	NA	NA	NA
180	GC_00000005	core	Mit1002	1685	12	36	3	0	0.924523007856341	0.991524844959959	NA	NA	NA	NA	NA	NA	NA
181	GC_00000005	core	Mit1002	1684	12	36	3	0	0.924523007856341	0.991524844959959	NA	NA	NA	NA	NA	NA	NA
182	GC_00000005	core	Mit1002	1688	12	36	3	0	0.924523007856341	0.991524844959959	NA	NA	NA	NA	NA	NA	NA
183	GC_00000005	core	Te101	1631	12	36	3	0	0.924523007856341	0.991524844959959	NA	NA	NA	NA	NA	NA	NA
184	GC_00000005	core	Te101	1630	12	36	3	0	0.924523007856341	0.991524844959959	NA	NA	NA	NA	NA	NA	NA
185	GC_00000005	core	Te101	1636	12	36	3	0	0.924523007856341	0.991524844959959	NA	NA	NA	NA	NA	NA	NA
192	GC_00000006	core	ATCC_27126	930	12	34	3	0	0.885001063650301	0.878374387146319	K02406	fliC; flagellin	Bacterial motility proteins [BR:ko02035]	Cell motility	N	COG1344	Flagellin and related hook-associated protein FlgL
192	GC_00000006	core	ATCC_27126	930	12	34	3	0	0.885001063650301	0.878374387146319	K02406	fliC; flagellin	NOD-like receptor signaling pathway [PATH:ko04621]	Immune system	N	COG1344	Flagellin and related hook-associated protein FlgL
192	GC_00000006	core	ATCC_27126	930	12	34	3	0	0.885001063650301	0.878374387146319	K02406	fliC; flagellin	Plant-pathogen interaction [PATH:ko04626]	Environmental adaptation	N	COG1344	Flagellin and related hook-associated protein FlgL
192	GC_00000006	core	ATCC_27126	930	12	34	3	0	0.885001063650301	0.878374387146319	K02406	fliC; flagellin	Two-component system [PATH:ko02020]	Signal transduction	N	COG1344	Flagellin and related hook-associated protein FlgL
192	GC_00000006	core	ATCC_27126	930	12	34	3	0	0.885001063650301	0.878374387146319	K02406	fliC; flagellin	Flagellar assembly [PATH:ko02040]	Cell motility	N	COG1344	Flagellin and related hook-associated protein FlgL
192	GC_00000006	core	ATCC_27126	930	12	34	3	0	0.885001063650301	0.878374387146319	K02406	fliC; flagellin	Legionellosis [PATH:ko05134]	Infectious diseases	N	COG1344	Flagellin and related hook-associated protein FlgL
192	GC_00000006	core	ATCC_27126	930	12	34	3	0	0.885001063650301	0.878374387146319	K02406	fliC; flagellin	Salmonella infection [PATH:ko05132]	Infectious diseases	N	COG1344	Flagellin and related hook-associated protein FlgL
189	GC_00000006	core	AD45	979	12	34	3	0	0.885001063650301	0.878374387146319	K02406	fliC; flagellin	Bacterial motility proteins [BR:ko02035]	Cell motility	N	COG1344	Flagellin and related hook-associated protein FlgL
189	GC_00000006	core	AD45	979	12	34	3	0	0.885001063650301	0.878374387146319	K02406	fliC; flagellin	NOD-like receptor signaling pathway [PATH:ko04621]	Immune system	N	COG1344	Flagellin and related hook-associated protein FlgL
189	GC_00000006	core	AD45	979	12	34	3	0	0.885001063650301	0.878374387146319	K02406	fliC; flagellin	Plant-pathogen interaction [PATH:ko04626]	Environmental adaptation	N	COG1344	Flagellin and related hook-associated protein FlgL
189	GC_00000006	core	AD45	979	12	34	3	0	0.885001063650301	0.878374387146319	K02406	fliC; flagellin	Two-component system [PATH:ko02020]	Signal transduction	N	COG1344	Flagellin and related hook-associated protein FlgL
189	GC_00000006	core	AD45	979	12	34	3	0	0.885001063650301	0.878374387146319	K02406	fliC; flagellin	Flagellar assembly [PATH:ko02040]	Cell motility	N	COG1344	Flagellin and related hook-associated protein FlgL
189	GC_00000006	core	AD45	979	12	34	3	0	0.885001063650301	0.878374387146319	K02406	fliC; flagellin	Legionellosis [PATH:ko05134]	Infectious diseases	N	COG1344	Flagellin and related hook-associated protein FlgL
189	GC_00000006	core	AD45	979	12	34	3	0	0.885001063650301	0.878374387146319	K02406	fliC; flagellin	Salmonella infection [PATH:ko05132]	Infectious diseases	N	COG1344	Flagellin and related hook-associated protein FlgL
196	GC_00000006	core	BPG14	1026	12	34	3	0	0.885001063650301	0.878374387146319	K02406	fliC; flagellin	Bacterial motility proteins [BR:ko02035]	Cell motility	N	COG1344	Flagellin and related hook-associated protein FlgL
196	GC_00000006	core	BPG14	1026	12	34	3	0	0.885001063650301	0.878374387146319	K02406	fliC; flagellin	NOD-like receptor signaling pathway [PATH:ko04621]	Immune system	N	COG1344	Flagellin and related hook-associated protein FlgL
196	GC_00000006	core	BPG14	1026	12	34	3	0	0.885001063650301	0.878374387146319	K02406	fliC; flagellin	Plant-pathogen interaction [PATH:ko04626]	Environmental adaptation	N	COG1344	Flagellin and related hook-associated protein FlgL
196	GC_00000006	core	BPG14	1026	12	34	3	0	0.885001063650301	0.878374387146319	K02406	fliC; flagellin	Two-component system [PATH:ko02020]	Signal transduction	N	COG1344	Flagellin and related hook-associated protein FlgL
196	GC_00000006	core	BPG14	1026	12	34	3	0	0.885001063650301	0.878374387146319	K02406	fliC; flagellin	Flagellar assembly [PATH:ko02040]	Cell motility	N	COG1344	Flagellin and related hook-associated protein FlgL
196	GC_00000006	core	BPG14	1026	12	34	3	0	0.885001063650301	0.878374387146319	K02406	fliC; flagellin	Legionellosis [PATH:ko05134]	Infectious diseases	N	COG1344	Flagellin and related hook-associated protein FlgL
196	GC_00000006	core	BPG14	1026	12	34	3	0	0.885001063650301	0.878374387146319	K02406	fliC; flagellin	Salmonella infection [PATH:ko05132]	Infectious diseases	N	COG1344	Flagellin and related hook-associated protein FlgL
186	GC_00000006	core	A83_1	1025	12	34	3	0	0.885001063650301	0.878374387146319	K02406	fliC; flagellin	Bacterial motility proteins [BR:ko02035]	Cell motility	N	COG1344	Flagellin and related hook-associated protein FlgL
186	GC_00000006	core	A83_1	1025	12	34	3	0	0.885001063650301	0.878374387146319	K02406	fliC; flagellin	NOD-like receptor signaling pathway [PATH:ko04621]	Immune system	N	COG1344	Flagellin and related hook-associated protein FlgL
186	GC_00000006	core	A83_1	1025	12	34	3	0	0.885001063650301	0.878374387146319	K02406	fliC; flagellin	Plant-pathogen interaction [PATH:ko04626]	Environmental adaptation	N	COG1344	Flagellin and related hook-associated protein FlgL
186	GC_00000006	core	A83_1	1025	12	34	3	0	0.885001063650301	0.878374387146319	K02406	fliC; flagellin	Two-component system [PATH:ko02020]	Signal transduction	N	COG1344	Flagellin and related hook-associated protein FlgL
186	GC_00000006	core	A83_1	1025	12	34	3	0	0.885001063650301	0.878374387146319	K02406	fliC; flagellin	Flagellar assembly [PATH:ko02040]	Cell motility	N	COG1344	Flagellin and related hook-associated protein FlgL
186	GC_00000006	core	A83_1	1025	12	34	3	0	0.885001063650301	0.878374387146319	K02406	fliC; flagellin	Legionellosis [PATH:ko05134]	Infectious diseases	N	COG1344	Flagellin and related hook-associated protein FlgL
186	GC_00000006	core	A83_1	1025	12	34	3	0	0.885001063650301	0.878374387146319	K02406	fliC; flagellin	Salmonella infection [PATH:ko05132]	Infectious diseases	N	COG1344	Flagellin and related hook-associated protein FlgL
195	GC_00000006	core	BPG14	1024	12	34	3	0	0.885001063650301	0.878374387146319	K02406	fliC; flagellin	Bacterial motility proteins [BR:ko02035]	Cell motility	N	COG1344	Flagellin and related hook-associated protein FlgL
195	GC_00000006	core	BPG14	1024	12	34	3	0	0.885001063650301	0.878374387146319	K02406	fliC; flagellin	NOD-like receptor signaling pathway [PATH:ko04621]	Immune system	N	COG1344	Flagellin and related hook-associated protein FlgL
195	GC_00000006	core	BPG14	1024	12	34	3	0	0.885001063650301	0.878374387146319	K02406	fliC; flagellin	Plant-pathogen interaction [PATH:ko04626]	Environmental adaptation	N	COG1344	Flagellin and related hook-associated protein FlgL
195	GC_00000006	core	BPG14	1024	12	34	3	0	0.885001063650301	0.878374387146319	K02406	fliC; flagellin	Two-component system [PATH:ko02020]	Signal transduction	N	COG1344	Flagellin and related hook-associated protein FlgL
195	GC_00000006	core	BPG14	1024	12	34	3	0	0.885001063650301	0.878374387146319	K02406	fliC; flagellin	Flagellar assembly [PATH:ko02040]	Cell motility	N	COG1344	Flagellin and related hook-associated protein FlgL
195	GC_00000006	core	BPG14	1024	12	34	3	0	0.885001063650301	0.878374387146319	K02406	fliC; flagellin	Legionellosis [PATH:ko05134]	Infectious diseases	N	COG1344	Flagellin and related hook-associated protein FlgL
195	GC_00000006	core	BPG14	1024	12	34	3	0	0.885001063650301	0.878374387146319	K02406	fliC; flagellin	Salmonella infection [PATH:ko05132]	Infectious diseases	N	COG1344	Flagellin and related hook-associated protein FlgL
187	GC_00000006	core	A83_1	1024	12	34	3	0	0.885001063650301	0.878374387146319	K02406	fliC; flagellin	Bacterial motility proteins [BR:ko02035]	Cell motility	N	COG1344	Flagellin and related hook-associated protein FlgL
187	GC_00000006	core	A83_1	1024	12	34	3	0	0.885001063650301	0.878374387146319	K02406	fliC; flagellin	NOD-like receptor signaling pathway [PATH:ko04621]	Immune system	N	COG1344	Flagellin and related hook-associated protein FlgL
187	GC_00000006	core	A83_1	1024	12	34	3	0	0.885001063650301	0.878374387146319	K02406	fliC; flagellin	Plant-pathogen interaction [PATH:ko04626]	Environmental adaptation	N	COG1344	Flagellin and related hook-associated protein FlgL
187	GC_00000006	core	A83_1	1024	12	34	3	0	0.885001063650301	0.878374387146319	K02406	fliC; flagellin	Two-component system [PATH:ko02020]	Signal transduction	N	COG1344	Flagellin and related hook-associated protein FlgL
187	GC_00000006	core	A83_1	1024	12	34	3	0	0.885001063650301	0.878374387146319	K02406	fliC; flagellin	Flagellar assembly [PATH:ko02040]	Cell motility	N	COG1344	Flagellin and related hook-associated protein FlgL
187	GC_00000006	core	A83_1	1024	12	34	3	0	0.885001063650301	0.878374387146319	K02406	fliC; flagellin	Legionellosis [PATH:ko05134]	Infectious diseases	N	COG1344	Flagellin and related hook-associated protein FlgL
187	GC_00000006	core	A83_1	1024	12	34	3	0	0.885001063650301	0.878374387146319	K02406	fliC; flagellin	Salmonella infection [PATH:ko05132]	Infectious diseases	N	COG1344	Flagellin and related hook-associated protein FlgL
201	GC_00000006	core	BPG9	954	12	34	3	0	0.885001063650301	0.878374387146319	K02406	fliC; flagellin	Bacterial motility proteins [BR:ko02035]	Cell motility	N	COG1344	Flagellin and related hook-associated protein FlgL
201	GC_00000006	core	BPG9	954	12	34	3	0	0.885001063650301	0.878374387146319	K02406	fliC; flagellin	NOD-like receptor signaling pathway [PATH:ko04621]	Immune system	N	COG1344	Flagellin and related hook-associated protein FlgL
201	GC_00000006	core	BPG9	954	12	34	3	0	0.885001063650301	0.878374387146319	K02406	fliC; flagellin	Plant-pathogen interaction [PATH:ko04626]	Environmental adaptation	N	COG1344	Flagellin and related hook-associated protein FlgL
201	GC_00000006	core	BPG9	954	12	34	3	0	0.885001063650301	0.878374387146319	K02406	fliC; flagellin	Two-component system [PATH:ko02020]	Signal transduction	N	COG1344	Flagellin and related hook-associated protein FlgL
201	GC_00000006	core	BPG9	954	12	34	3	0	0.885001063650301	0.878374387146319	K02406	fliC; flagellin	Flagellar assembly [PATH:ko02040]	Cell motility	N	COG1344	Flagellin and related hook-associated protein FlgL
201	GC_00000006	core	BPG9	954	12	34	3	0	0.885001063650301	0.878374387146319	K02406	fliC; flagellin	Legionellosis [PATH:ko05134]	Infectious diseases	N	COG1344	Flagellin and related hook-associated protein FlgL
201	GC_00000006	core	BPG9	954	12	34	3	0	0.885001063650301	0.878374387146319	K02406	fliC; flagellin	Salmonella infection [PATH:ko05132]	Infectious diseases	N	COG1344	Flagellin and related hook-associated protein FlgL
200	GC_00000006	core	BPG9	955	12	34	3	0	0.885001063650301	0.878374387146319	K02406	fliC; flagellin	Bacterial motility proteins [BR:ko02035]	Cell motility	N	COG1344	Flagellin and related hook-associated protein FlgL
200	GC_00000006	core	BPG9	955	12	34	3	0	0.885001063650301	0.878374387146319	K02406	fliC; flagellin	NOD-like receptor signaling pathway [PATH:ko04621]	Immune system	N	COG1344	Flagellin and related hook-associated protein FlgL
200	GC_00000006	core	BPG9	955	12	34	3	0	0.885001063650301	0.878374387146319	K02406	fliC; flagellin	Plant-pathogen interaction [PATH:ko04626]	Environmental adaptation	N	COG1344	Flagellin and related hook-associated protein FlgL
200	GC_00000006	core	BPG9	955	12	34	3	0	0.885001063650301	0.878374387146319	K02406	fliC; flagellin	Two-component system [PATH:ko02020]	Signal transduction	N	COG1344	Flagellin and related hook-associated protein FlgL
200	GC_00000006	core	BPG9	955	12	34	3	0	0.885001063650301	0.878374387146319	K02406	fliC; flagellin	Flagellar assembly [PATH:ko02040]	Cell motility	N	COG1344	Flagellin and related hook-associated protein FlgL
200	GC_00000006	core	BPG9	955	12	34	3	0	0.885001063650301	0.878374387146319	K02406	fliC; flagellin	Legionellosis [PATH:ko05134]	Infectious diseases	N	COG1344	Flagellin and related hook-associated protein FlgL
200	GC_00000006	core	BPG9	955	12	34	3	0	0.885001063650301	0.878374387146319	K02406	fliC; flagellin	Salmonella infection [PATH:ko05132]	Infectious diseases	N	COG1344	Flagellin and related hook-associated protein FlgL
190	GC_00000006	core	AD45	978	12	34	3	0	0.885001063650301	0.878374387146319	K02406	fliC; flagellin	Bacterial motility proteins [BR:ko02035]	Cell motility	N	COG1344	Flagellin and related hook-associated protein FlgL
190	GC_00000006	core	AD45	978	12	34	3	0	0.885001063650301	0.878374387146319	K02406	fliC; flagellin	NOD-like receptor signaling pathway [PATH:ko04621]	Immune system	N	COG1344	Flagellin and related hook-associated protein FlgL
190	GC_00000006	core	AD45	978	12	34	3	0	0.885001063650301	0.878374387146319	K02406	fliC; flagellin	Plant-pathogen interaction [PATH:ko04626]	Environmental adaptation	N	COG1344	Flagellin and related hook-associated protein FlgL
190	GC_00000006	core	AD45	978	12	34	3	0	0.885001063650301	0.878374387146319	K02406	fliC; flagellin	Two-component system [PATH:ko02020]	Signal transduction	N	COG1344	Flagellin and related hook-associated protein FlgL
190	GC_00000006	core	AD45	978	12	34	3	0	0.885001063650301	0.878374387146319	K02406	fliC; flagellin	Flagellar assembly [PATH:ko02040]	Cell motility	N	COG1344	Flagellin and related hook-associated protein FlgL
190	GC_00000006	core	AD45	978	12	34	3	0	0.885001063650301	0.878374387146319	K02406	fliC; flagellin	Legionellosis [PATH:ko05134]	Infectious diseases	N	COG1344	Flagellin and related hook-associated protein FlgL
190	GC_00000006	core	AD45	978	12	34	3	0	0.885001063650301	0.878374387146319	K02406	fliC; flagellin	Salmonella infection [PATH:ko05132]	Infectious diseases	N	COG1344	Flagellin and related hook-associated protein FlgL
194	GC_00000006	core	BPG14	1025	12	34	3	0	0.885001063650301	0.878374387146319	K02406	fliC; flagellin	Bacterial motility proteins [BR:ko02035]	Cell motility	N	COG1344	Flagellin and related hook-associated protein FlgL
194	GC_00000006	core	BPG14	1025	12	34	3	0	0.885001063650301	0.878374387146319	K02406	fliC; flagellin	NOD-like receptor signaling pathway [PATH:ko04621]	Immune system	N	COG1344	Flagellin and related hook-associated protein FlgL
194	GC_00000006	core	BPG14	1025	12	34	3	0	0.885001063650301	0.878374387146319	K02406	fliC; flagellin	Plant-pathogen interaction [PATH:ko04626]	Environmental adaptation	N	COG1344	Flagellin and related hook-associated protein FlgL
194	GC_00000006	core	BPG14	1025	12	34	3	0	0.885001063650301	0.878374387146319	K02406	fliC; flagellin	Two-component system [PATH:ko02020]	Signal transduction	N	COG1344	Flagellin and related hook-associated protein FlgL
194	GC_00000006	core	BPG14	1025	12	34	3	0	0.885001063650301	0.878374387146319	K02406	fliC; flagellin	Flagellar assembly [PATH:ko02040]	Cell motility	N	COG1344	Flagellin and related hook-associated protein FlgL
194	GC_00000006	core	BPG14	1025	12	34	3	0	0.885001063650301	0.878374387146319	K02406	fliC; flagellin	Legionellosis [PATH:ko05134]	Infectious diseases	N	COG1344	Flagellin and related hook-associated protein FlgL
194	GC_00000006	core	BPG14	1025	12	34	3	0	0.885001063650301	0.878374387146319	K02406	fliC; flagellin	Salmonella infection [PATH:ko05132]	Infectious diseases	N	COG1344	Flagellin and related hook-associated protein FlgL
193	GC_00000006	core	ATCC_27126	931	12	34	3	0	0.885001063650301	0.878374387146319	K02406	fliC; flagellin	Bacterial motility proteins [BR:ko02035]	Cell motility	N	COG1344	Flagellin and related hook-associated protein FlgL
193	GC_00000006	core	ATCC_27126	931	12	34	3	0	0.885001063650301	0.878374387146319	K02406	fliC; flagellin	NOD-like receptor signaling pathway [PATH:ko04621]	Immune system	N	COG1344	Flagellin and related hook-associated protein FlgL
193	GC_00000006	core	ATCC_27126	931	12	34	3	0	0.885001063650301	0.878374387146319	K02406	fliC; flagellin	Plant-pathogen interaction [PATH:ko04626]	Environmental adaptation	N	COG1344	Flagellin and related hook-associated protein FlgL
193	GC_00000006	core	ATCC_27126	931	12	34	3	0	0.885001063650301	0.878374387146319	K02406	fliC; flagellin	Two-component system [PATH:ko02020]	Signal transduction	N	COG1344	Flagellin and related hook-associated protein FlgL
193	GC_00000006	core	ATCC_27126	931	12	34	3	0	0.885001063650301	0.878374387146319	K02406	fliC; flagellin	Flagellar assembly [PATH:ko02040]	Cell motility	N	COG1344	Flagellin and related hook-associated protein FlgL
193	GC_00000006	core	ATCC_27126	931	12	34	3	0	0.885001063650301	0.878374387146319	K02406	fliC; flagellin	Legionellosis [PATH:ko05134]	Infectious diseases	N	COG1344	Flagellin and related hook-associated protein FlgL
193	GC_00000006	core	ATCC_27126	931	12	34	3	0	0.885001063650301	0.878374387146319	K02406	fliC; flagellin	Salmonella infection [PATH:ko05132]	Infectious diseases	N	COG1344	Flagellin and related hook-associated protein FlgL
215	GC_00000006	core	Mit1002	1024	12	34	3	0	0.885001063650301	0.878374387146319	K02406	fliC; flagellin	Bacterial motility proteins [BR:ko02035]	Cell motility	N	COG1344	Flagellin and related hook-associated protein FlgL
215	GC_00000006	core	Mit1002	1024	12	34	3	0	0.885001063650301	0.878374387146319	K02406	fliC; flagellin	NOD-like receptor signaling pathway [PATH:ko04621]	Immune system	N	COG1344	Flagellin and related hook-associated protein FlgL
215	GC_00000006	core	Mit1002	1024	12	34	3	0	0.885001063650301	0.878374387146319	K02406	fliC; flagellin	Plant-pathogen interaction [PATH:ko04626]	Environmental adaptation	N	COG1344	Flagellin and related hook-associated protein FlgL
215	GC_00000006	core	Mit1002	1024	12	34	3	0	0.885001063650301	0.878374387146319	K02406	fliC; flagellin	Two-component system [PATH:ko02020]	Signal transduction	N	COG1344	Flagellin and related hook-associated protein FlgL
215	GC_00000006	core	Mit1002	1024	12	34	3	0	0.885001063650301	0.878374387146319	K02406	fliC; flagellin	Flagellar assembly [PATH:ko02040]	Cell motility	N	COG1344	Flagellin and related hook-associated protein FlgL
215	GC_00000006	core	Mit1002	1024	12	34	3	0	0.885001063650301	0.878374387146319	K02406	fliC; flagellin	Legionellosis [PATH:ko05134]	Infectious diseases	N	COG1344	Flagellin and related hook-associated protein FlgL
215	GC_00000006	core	Mit1002	1024	12	34	3	0	0.885001063650301	0.878374387146319	K02406	fliC; flagellin	Salmonella infection [PATH:ko05132]	Infectious diseases	N	COG1344	Flagellin and related hook-associated protein FlgL
197	GC_00000006	core	BPG6	1025	12	34	3	0	0.885001063650301	0.878374387146319	K02406	fliC; flagellin	Bacterial motility proteins [BR:ko02035]	Cell motility	N	COG1344	Flagellin and related hook-associated protein FlgL
197	GC_00000006	core	BPG6	1025	12	34	3	0	0.885001063650301	0.878374387146319	K02406	fliC; flagellin	NOD-like receptor signaling pathway [PATH:ko04621]	Immune system	N	COG1344	Flagellin and related hook-associated protein FlgL
197	GC_00000006	core	BPG6	1025	12	34	3	0	0.885001063650301	0.878374387146319	K02406	fliC; flagellin	Plant-pathogen interaction [PATH:ko04626]	Environmental adaptation	N	COG1344	Flagellin and related hook-associated protein FlgL
197	GC_00000006	core	BPG6	1025	12	34	3	0	0.885001063650301	0.878374387146319	K02406	fliC; flagellin	Two-component system [PATH:ko02020]	Signal transduction	N	COG1344	Flagellin and related hook-associated protein FlgL
197	GC_00000006	core	BPG6	1025	12	34	3	0	0.885001063650301	0.878374387146319	K02406	fliC; flagellin	Flagellar assembly [PATH:ko02040]	Cell motility	N	COG1344	Flagellin and related hook-associated protein FlgL
197	GC_00000006	core	BPG6	1025	12	34	3	0	0.885001063650301	0.878374387146319	K02406	fliC; flagellin	Legionellosis [PATH:ko05134]	Infectious diseases	N	COG1344	Flagellin and related hook-associated protein FlgL
197	GC_00000006	core	BPG6	1025	12	34	3	0	0.885001063650301	0.878374387146319	K02406	fliC; flagellin	Salmonella infection [PATH:ko05132]	Infectious diseases	N	COG1344	Flagellin and related hook-associated protein FlgL
211	GC_00000006	core	EZ55	1023	12	34	3	0	0.885001063650301	0.878374387146319	K02406	fliC; flagellin	Bacterial motility proteins [BR:ko02035]	Cell motility	N	COG1344	Flagellin and related hook-associated protein FlgL
211	GC_00000006	core	EZ55	1023	12	34	3	0	0.885001063650301	0.878374387146319	K02406	fliC; flagellin	NOD-like receptor signaling pathway [PATH:ko04621]	Immune system	N	COG1344	Flagellin and related hook-associated protein FlgL
211	GC_00000006	core	EZ55	1023	12	34	3	0	0.885001063650301	0.878374387146319	K02406	fliC; flagellin	Plant-pathogen interaction [PATH:ko04626]	Environmental adaptation	N	COG1344	Flagellin and related hook-associated protein FlgL
211	GC_00000006	core	EZ55	1023	12	34	3	0	0.885001063650301	0.878374387146319	K02406	fliC; flagellin	Two-component system [PATH:ko02020]	Signal transduction	N	COG1344	Flagellin and related hook-associated protein FlgL
211	GC_00000006	core	EZ55	1023	12	34	3	0	0.885001063650301	0.878374387146319	K02406	fliC; flagellin	Flagellar assembly [PATH:ko02040]	Cell motility	N	COG1344	Flagellin and related hook-associated protein FlgL
211	GC_00000006	core	EZ55	1023	12	34	3	0	0.885001063650301	0.878374387146319	K02406	fliC; flagellin	Legionellosis [PATH:ko05134]	Infectious diseases	N	COG1344	Flagellin and related hook-associated protein FlgL
211	GC_00000006	core	EZ55	1023	12	34	3	0	0.885001063650301	0.878374387146319	K02406	fliC; flagellin	Salmonella infection [PATH:ko05132]	Infectious diseases	N	COG1344	Flagellin and related hook-associated protein FlgL
191	GC_00000006	core	AD45	980	12	34	3	0	0.885001063650301	0.878374387146319	K02406	fliC; flagellin	Bacterial motility proteins [BR:ko02035]	Cell motility	N	COG1344	Flagellin and related hook-associated protein FlgL
191	GC_00000006	core	AD45	980	12	34	3	0	0.885001063650301	0.878374387146319	K02406	fliC; flagellin	NOD-like receptor signaling pathway [PATH:ko04621]	Immune system	N	COG1344	Flagellin and related hook-associated protein FlgL
191	GC_00000006	core	AD45	980	12	34	3	0	0.885001063650301	0.878374387146319	K02406	fliC; flagellin	Plant-pathogen interaction [PATH:ko04626]	Environmental adaptation	N	COG1344	Flagellin and related hook-associated protein FlgL
191	GC_00000006	core	AD45	980	12	34	3	0	0.885001063650301	0.878374387146319	K02406	fliC; flagellin	Two-component system [PATH:ko02020]	Signal transduction	N	COG1344	Flagellin and related hook-associated protein FlgL
191	GC_00000006	core	AD45	980	12	34	3	0	0.885001063650301	0.878374387146319	K02406	fliC; flagellin	Flagellar assembly [PATH:ko02040]	Cell motility	N	COG1344	Flagellin and related hook-associated protein FlgL
191	GC_00000006	core	AD45	980	12	34	3	0	0.885001063650301	0.878374387146319	K02406	fliC; flagellin	Legionellosis [PATH:ko05134]	Infectious diseases	N	COG1344	Flagellin and related hook-associated protein FlgL
191	GC_00000006	core	AD45	980	12	34	3	0	0.885001063650301	0.878374387146319	K02406	fliC; flagellin	Salmonella infection [PATH:ko05132]	Infectious diseases	N	COG1344	Flagellin and related hook-associated protein FlgL
198	GC_00000006	core	BPG6	1024	12	34	3	0	0.885001063650301	0.878374387146319	K02406	fliC; flagellin	Bacterial motility proteins [BR:ko02035]	Cell motility	N	COG1344	Flagellin and related hook-associated protein FlgL
198	GC_00000006	core	BPG6	1024	12	34	3	0	0.885001063650301	0.878374387146319	K02406	fliC; flagellin	NOD-like receptor signaling pathway [PATH:ko04621]	Immune system	N	COG1344	Flagellin and related hook-associated protein FlgL
198	GC_00000006	core	BPG6	1024	12	34	3	0	0.885001063650301	0.878374387146319	K02406	fliC; flagellin	Plant-pathogen interaction [PATH:ko04626]	Environmental adaptation	N	COG1344	Flagellin and related hook-associated protein FlgL
198	GC_00000006	core	BPG6	1024	12	34	3	0	0.885001063650301	0.878374387146319	K02406	fliC; flagellin	Two-component system [PATH:ko02020]	Signal transduction	N	COG1344	Flagellin and related hook-associated protein FlgL
198	GC_00000006	core	BPG6	1024	12	34	3	0	0.885001063650301	0.878374387146319	K02406	fliC; flagellin	Flagellar assembly [PATH:ko02040]	Cell motility	N	COG1344	Flagellin and related hook-associated protein FlgL
198	GC_00000006	core	BPG6	1024	12	34	3	0	0.885001063650301	0.878374387146319	K02406	fliC; flagellin	Legionellosis [PATH:ko05134]	Infectious diseases	N	COG1344	Flagellin and related hook-associated protein FlgL
198	GC_00000006	core	BPG6	1024	12	34	3	0	0.885001063650301	0.878374387146319	K02406	fliC; flagellin	Salmonella infection [PATH:ko05132]	Infectious diseases	N	COG1344	Flagellin and related hook-associated protein FlgL
202	GC_00000006	core	BPG9	956	12	34	3	0	0.885001063650301	0.878374387146319	K02406	fliC; flagellin	Bacterial motility proteins [BR:ko02035]	Cell motility	N	COG1344	Flagellin and related hook-associated protein FlgL
202	GC_00000006	core	BPG9	956	12	34	3	0	0.885001063650301	0.878374387146319	K02406	fliC; flagellin	NOD-like receptor signaling pathway [PATH:ko04621]	Immune system	N	COG1344	Flagellin and related hook-associated protein FlgL
202	GC_00000006	core	BPG9	956	12	34	3	0	0.885001063650301	0.878374387146319	K02406	fliC; flagellin	Plant-pathogen interaction [PATH:ko04626]	Environmental adaptation	N	COG1344	Flagellin and related hook-associated protein FlgL
202	GC_00000006	core	BPG9	956	12	34	3	0	0.885001063650301	0.878374387146319	K02406	fliC; flagellin	Two-component system [PATH:ko02020]	Signal transduction	N	COG1344	Flagellin and related hook-associated protein FlgL
202	GC_00000006	core	BPG9	956	12	34	3	0	0.885001063650301	0.878374387146319	K02406	fliC; flagellin	Flagellar assembly [PATH:ko02040]	Cell motility	N	COG1344	Flagellin and related hook-associated protein FlgL
202	GC_00000006	core	BPG9	956	12	34	3	0	0.885001063650301	0.878374387146319	K02406	fliC; flagellin	Legionellosis [PATH:ko05134]	Infectious diseases	N	COG1344	Flagellin and related hook-associated protein FlgL
202	GC_00000006	core	BPG9	956	12	34	3	0	0.885001063650301	0.878374387146319	K02406	fliC; flagellin	Salmonella infection [PATH:ko05132]	Infectious diseases	N	COG1344	Flagellin and related hook-associated protein FlgL
219	GC_00000006	core	Te101	975	12	34	3	0	0.885001063650301	0.878374387146319	K02406	fliC; flagellin	Bacterial motility proteins [BR:ko02035]	Cell motility	N	COG1344	Flagellin and related hook-associated protein FlgL
219	GC_00000006	core	Te101	975	12	34	3	0	0.885001063650301	0.878374387146319	K02406	fliC; flagellin	NOD-like receptor signaling pathway [PATH:ko04621]	Immune system	N	COG1344	Flagellin and related hook-associated protein FlgL
219	GC_00000006	core	Te101	975	12	34	3	0	0.885001063650301	0.878374387146319	K02406	fliC; flagellin	Plant-pathogen interaction [PATH:ko04626]	Environmental adaptation	N	COG1344	Flagellin and related hook-associated protein FlgL
219	GC_00000006	core	Te101	975	12	34	3	0	0.885001063650301	0.878374387146319	K02406	fliC; flagellin	Two-component system [PATH:ko02020]	Signal transduction	N	COG1344	Flagellin and related hook-associated protein FlgL
219	GC_00000006	core	Te101	975	12	34	3	0	0.885001063650301	0.878374387146319	K02406	fliC; flagellin	Flagellar assembly [PATH:ko02040]	Cell motility	N	COG1344	Flagellin and related hook-associated protein FlgL
219	GC_00000006	core	Te101	975	12	34	3	0	0.885001063650301	0.878374387146319	K02406	fliC; flagellin	Legionellosis [PATH:ko05134]	Infectious diseases	N	COG1344	Flagellin and related hook-associated protein FlgL
219	GC_00000006	core	Te101	975	12	34	3	0	0.885001063650301	0.878374387146319	K02406	fliC; flagellin	Salmonella infection [PATH:ko05132]	Infectious diseases	N	COG1344	Flagellin and related hook-associated protein FlgL
203	GC_00000006	core	D7	979	12	34	3	0	0.885001063650301	0.878374387146319	K02406	fliC; flagellin	Bacterial motility proteins [BR:ko02035]	Cell motility	N	COG1344	Flagellin and related hook-associated protein FlgL
203	GC_00000006	core	D7	979	12	34	3	0	0.885001063650301	0.878374387146319	K02406	fliC; flagellin	NOD-like receptor signaling pathway [PATH:ko04621]	Immune system	N	COG1344	Flagellin and related hook-associated protein FlgL
203	GC_00000006	core	D7	979	12	34	3	0	0.885001063650301	0.878374387146319	K02406	fliC; flagellin	Plant-pathogen interaction [PATH:ko04626]	Environmental adaptation	N	COG1344	Flagellin and related hook-associated protein FlgL
203	GC_00000006	core	D7	979	12	34	3	0	0.885001063650301	0.878374387146319	K02406	fliC; flagellin	Two-component system [PATH:ko02020]	Signal transduction	N	COG1344	Flagellin and related hook-associated protein FlgL
203	GC_00000006	core	D7	979	12	34	3	0	0.885001063650301	0.878374387146319	K02406	fliC; flagellin	Flagellar assembly [PATH:ko02040]	Cell motility	N	COG1344	Flagellin and related hook-associated protein FlgL
203	GC_00000006	core	D7	979	12	34	3	0	0.885001063650301	0.878374387146319	K02406	fliC; flagellin	Legionellosis [PATH:ko05134]	Infectious diseases	N	COG1344	Flagellin and related hook-associated protein FlgL
203	GC_00000006	core	D7	979	12	34	3	0	0.885001063650301	0.878374387146319	K02406	fliC; flagellin	Salmonella infection [PATH:ko05132]	Infectious diseases	N	COG1344	Flagellin and related hook-associated protein FlgL
199	GC_00000006	core	BPG6	1026	12	34	3	0	0.885001063650301	0.878374387146319	K02406	fliC; flagellin	Bacterial motility proteins [BR:ko02035]	Cell motility	N	COG1344	Flagellin and related hook-associated protein FlgL
199	GC_00000006	core	BPG6	1026	12	34	3	0	0.885001063650301	0.878374387146319	K02406	fliC; flagellin	NOD-like receptor signaling pathway [PATH:ko04621]	Immune system	N	COG1344	Flagellin and related hook-associated protein FlgL
199	GC_00000006	core	BPG6	1026	12	34	3	0	0.885001063650301	0.878374387146319	K02406	fliC; flagellin	Plant-pathogen interaction [PATH:ko04626]	Environmental adaptation	N	COG1344	Flagellin and related hook-associated protein FlgL
199	GC_00000006	core	BPG6	1026	12	34	3	0	0.885001063650301	0.878374387146319	K02406	fliC; flagellin	Two-component system [PATH:ko02020]	Signal transduction	N	COG1344	Flagellin and related hook-associated protein FlgL
199	GC_00000006	core	BPG6	1026	12	34	3	0	0.885001063650301	0.878374387146319	K02406	fliC; flagellin	Flagellar assembly [PATH:ko02040]	Cell motility	N	COG1344	Flagellin and related hook-associated protein FlgL
199	GC_00000006	core	BPG6	1026	12	34	3	0	0.885001063650301	0.878374387146319	K02406	fliC; flagellin	Legionellosis [PATH:ko05134]	Infectious diseases	N	COG1344	Flagellin and related hook-associated protein FlgL
199	GC_00000006	core	BPG6	1026	12	34	3	0	0.885001063650301	0.878374387146319	K02406	fliC; flagellin	Salmonella infection [PATH:ko05132]	Infectious diseases	N	COG1344	Flagellin and related hook-associated protein FlgL
188	GC_00000006	core	A83_1	1026	12	34	3	0	0.885001063650301	0.878374387146319	K02406	fliC; flagellin	Bacterial motility proteins [BR:ko02035]	Cell motility	N	COG1344	Flagellin and related hook-associated protein FlgL
188	GC_00000006	core	A83_1	1026	12	34	3	0	0.885001063650301	0.878374387146319	K02406	fliC; flagellin	NOD-like receptor signaling pathway [PATH:ko04621]	Immune system	N	COG1344	Flagellin and related hook-associated protein FlgL
188	GC_00000006	core	A83_1	1026	12	34	3	0	0.885001063650301	0.878374387146319	K02406	fliC; flagellin	Plant-pathogen interaction [PATH:ko04626]	Environmental adaptation	N	COG1344	Flagellin and related hook-associated protein FlgL
188	GC_00000006	core	A83_1	1026	12	34	3	0	0.885001063650301	0.878374387146319	K02406	fliC; flagellin	Two-component system [PATH:ko02020]	Signal transduction	N	COG1344	Flagellin and related hook-associated protein FlgL
188	GC_00000006	core	A83_1	1026	12	34	3	0	0.885001063650301	0.878374387146319	K02406	fliC; flagellin	Flagellar assembly [PATH:ko02040]	Cell motility	N	COG1344	Flagellin and related hook-associated protein FlgL
188	GC_00000006	core	A83_1	1026	12	34	3	0	0.885001063650301	0.878374387146319	K02406	fliC; flagellin	Legionellosis [PATH:ko05134]	Infectious diseases	N	COG1344	Flagellin and related hook-associated protein FlgL
188	GC_00000006	core	A83_1	1026	12	34	3	0	0.885001063650301	0.878374387146319	K02406	fliC; flagellin	Salmonella infection [PATH:ko05132]	Infectious diseases	N	COG1344	Flagellin and related hook-associated protein FlgL
205	GC_00000006	core	D7	980	12	34	3	0	0.885001063650301	0.878374387146319	K02406	fliC; flagellin	Bacterial motility proteins [BR:ko02035]	Cell motility	N	COG1344	Flagellin and related hook-associated protein FlgL
205	GC_00000006	core	D7	980	12	34	3	0	0.885001063650301	0.878374387146319	K02406	fliC; flagellin	NOD-like receptor signaling pathway [PATH:ko04621]	Immune system	N	COG1344	Flagellin and related hook-associated protein FlgL
205	GC_00000006	core	D7	980	12	34	3	0	0.885001063650301	0.878374387146319	K02406	fliC; flagellin	Plant-pathogen interaction [PATH:ko04626]	Environmental adaptation	N	COG1344	Flagellin and related hook-associated protein FlgL
205	GC_00000006	core	D7	980	12	34	3	0	0.885001063650301	0.878374387146319	K02406	fliC; flagellin	Two-component system [PATH:ko02020]	Signal transduction	N	COG1344	Flagellin and related hook-associated protein FlgL
205	GC_00000006	core	D7	980	12	34	3	0	0.885001063650301	0.878374387146319	K02406	fliC; flagellin	Flagellar assembly [PATH:ko02040]	Cell motility	N	COG1344	Flagellin and related hook-associated protein FlgL
205	GC_00000006	core	D7	980	12	34	3	0	0.885001063650301	0.878374387146319	K02406	fliC; flagellin	Legionellosis [PATH:ko05134]	Infectious diseases	N	COG1344	Flagellin and related hook-associated protein FlgL
205	GC_00000006	core	D7	980	12	34	3	0	0.885001063650301	0.878374387146319	K02406	fliC; flagellin	Salmonella infection [PATH:ko05132]	Infectious diseases	N	COG1344	Flagellin and related hook-associated protein FlgL
216	GC_00000006	core	Mit1002	1025	12	34	3	0	0.885001063650301	0.878374387146319	K02406	fliC; flagellin	Bacterial motility proteins [BR:ko02035]	Cell motility	N	COG1344	Flagellin and related hook-associated protein FlgL
216	GC_00000006	core	Mit1002	1025	12	34	3	0	0.885001063650301	0.878374387146319	K02406	fliC; flagellin	NOD-like receptor signaling pathway [PATH:ko04621]	Immune system	N	COG1344	Flagellin and related hook-associated protein FlgL
216	GC_00000006	core	Mit1002	1025	12	34	3	0	0.885001063650301	0.878374387146319	K02406	fliC; flagellin	Plant-pathogen interaction [PATH:ko04626]	Environmental adaptation	N	COG1344	Flagellin and related hook-associated protein FlgL
216	GC_00000006	core	Mit1002	1025	12	34	3	0	0.885001063650301	0.878374387146319	K02406	fliC; flagellin	Two-component system [PATH:ko02020]	Signal transduction	N	COG1344	Flagellin and related hook-associated protein FlgL
216	GC_00000006	core	Mit1002	1025	12	34	3	0	0.885001063650301	0.878374387146319	K02406	fliC; flagellin	Flagellar assembly [PATH:ko02040]	Cell motility	N	COG1344	Flagellin and related hook-associated protein FlgL
216	GC_00000006	core	Mit1002	1025	12	34	3	0	0.885001063650301	0.878374387146319	K02406	fliC; flagellin	Legionellosis [PATH:ko05134]	Infectious diseases	N	COG1344	Flagellin and related hook-associated protein FlgL
216	GC_00000006	core	Mit1002	1025	12	34	3	0	0.885001063650301	0.878374387146319	K02406	fliC; flagellin	Salmonella infection [PATH:ko05132]	Infectious diseases	N	COG1344	Flagellin and related hook-associated protein FlgL
204	GC_00000006	core	D7	978	12	34	3	0	0.885001063650301	0.878374387146319	K02406	fliC; flagellin	Bacterial motility proteins [BR:ko02035]	Cell motility	N	COG1344	Flagellin and related hook-associated protein FlgL
204	GC_00000006	core	D7	978	12	34	3	0	0.885001063650301	0.878374387146319	K02406	fliC; flagellin	NOD-like receptor signaling pathway [PATH:ko04621]	Immune system	N	COG1344	Flagellin and related hook-associated protein FlgL
204	GC_00000006	core	D7	978	12	34	3	0	0.885001063650301	0.878374387146319	K02406	fliC; flagellin	Plant-pathogen interaction [PATH:ko04626]	Environmental adaptation	N	COG1344	Flagellin and related hook-associated protein FlgL
204	GC_00000006	core	D7	978	12	34	3	0	0.885001063650301	0.878374387146319	K02406	fliC; flagellin	Two-component system [PATH:ko02020]	Signal transduction	N	COG1344	Flagellin and related hook-associated protein FlgL
204	GC_00000006	core	D7	978	12	34	3	0	0.885001063650301	0.878374387146319	K02406	fliC; flagellin	Flagellar assembly [PATH:ko02040]	Cell motility	N	COG1344	Flagellin and related hook-associated protein FlgL
204	GC_00000006	core	D7	978	12	34	3	0	0.885001063650301	0.878374387146319	K02406	fliC; flagellin	Legionellosis [PATH:ko05134]	Infectious diseases	N	COG1344	Flagellin and related hook-associated protein FlgL
204	GC_00000006	core	D7	978	12	34	3	0	0.885001063650301	0.878374387146319	K02406	fliC; flagellin	Salmonella infection [PATH:ko05132]	Infectious diseases	N	COG1344	Flagellin and related hook-associated protein FlgL
218	GC_00000006	core	Te101	973	12	34	3	0	0.885001063650301	0.878374387146319	K02406	fliC; flagellin	Bacterial motility proteins [BR:ko02035]	Cell motility	N	COG1344	Flagellin and related hook-associated protein FlgL
218	GC_00000006	core	Te101	973	12	34	3	0	0.885001063650301	0.878374387146319	K02406	fliC; flagellin	NOD-like receptor signaling pathway [PATH:ko04621]	Immune system	N	COG1344	Flagellin and related hook-associated protein FlgL
218	GC_00000006	core	Te101	973	12	34	3	0	0.885001063650301	0.878374387146319	K02406	fliC; flagellin	Plant-pathogen interaction [PATH:ko04626]	Environmental adaptation	N	COG1344	Flagellin and related hook-associated protein FlgL
218	GC_00000006	core	Te101	973	12	34	3	0	0.885001063650301	0.878374387146319	K02406	fliC; flagellin	Two-component system [PATH:ko02020]	Signal transduction	N	COG1344	Flagellin and related hook-associated protein FlgL
218	GC_00000006	core	Te101	973	12	34	3	0	0.885001063650301	0.878374387146319	K02406	fliC; flagellin	Flagellar assembly [PATH:ko02040]	Cell motility	N	COG1344	Flagellin and related hook-associated protein FlgL
218	GC_00000006	core	Te101	973	12	34	3	0	0.885001063650301	0.878374387146319	K02406	fliC; flagellin	Legionellosis [PATH:ko05134]	Infectious diseases	N	COG1344	Flagellin and related hook-associated protein FlgL
218	GC_00000006	core	Te101	973	12	34	3	0	0.885001063650301	0.878374387146319	K02406	fliC; flagellin	Salmonella infection [PATH:ko05132]	Infectious diseases	N	COG1344	Flagellin and related hook-associated protein FlgL
217	GC_00000006	core	Te101	974	12	34	3	0	0.885001063650301	0.878374387146319	K02406	fliC; flagellin	Bacterial motility proteins [BR:ko02035]	Cell motility	N	COG1344	Flagellin and related hook-associated protein FlgL
217	GC_00000006	core	Te101	974	12	34	3	0	0.885001063650301	0.878374387146319	K02406	fliC; flagellin	NOD-like receptor signaling pathway [PATH:ko04621]	Immune system	N	COG1344	Flagellin and related hook-associated protein FlgL
217	GC_00000006	core	Te101	974	12	34	3	0	0.885001063650301	0.878374387146319	K02406	fliC; flagellin	Plant-pathogen interaction [PATH:ko04626]	Environmental adaptation	N	COG1344	Flagellin and related hook-associated protein FlgL
217	GC_00000006	core	Te101	974	12	34	3	0	0.885001063650301	0.878374387146319	K02406	fliC; flagellin	Two-component system [PATH:ko02020]	Signal transduction	N	COG1344	Flagellin and related hook-associated protein FlgL
217	GC_00000006	core	Te101	974	12	34	3	0	0.885001063650301	0.878374387146319	K02406	fliC; flagellin	Flagellar assembly [PATH:ko02040]	Cell motility	N	COG1344	Flagellin and related hook-associated protein FlgL
217	GC_00000006	core	Te101	974	12	34	3	0	0.885001063650301	0.878374387146319	K02406	fliC; flagellin	Legionellosis [PATH:ko05134]	Infectious diseases	N	COG1344	Flagellin and related hook-associated protein FlgL
217	GC_00000006	core	Te101	974	12	34	3	0	0.885001063650301	0.878374387146319	K02406	fliC; flagellin	Salmonella infection [PATH:ko05132]	Infectious diseases	N	COG1344	Flagellin and related hook-associated protein FlgL
208	GC_00000006	core	EC673	962	12	34	3	0	0.885001063650301	0.878374387146319	K02406	fliC; flagellin	Bacterial motility proteins [BR:ko02035]	Cell motility	N	COG1344	Flagellin and related hook-associated protein FlgL
208	GC_00000006	core	EC673	962	12	34	3	0	0.885001063650301	0.878374387146319	K02406	fliC; flagellin	NOD-like receptor signaling pathway [PATH:ko04621]	Immune system	N	COG1344	Flagellin and related hook-associated protein FlgL
208	GC_00000006	core	EC673	962	12	34	3	0	0.885001063650301	0.878374387146319	K02406	fliC; flagellin	Plant-pathogen interaction [PATH:ko04626]	Environmental adaptation	N	COG1344	Flagellin and related hook-associated protein FlgL
208	GC_00000006	core	EC673	962	12	34	3	0	0.885001063650301	0.878374387146319	K02406	fliC; flagellin	Two-component system [PATH:ko02020]	Signal transduction	N	COG1344	Flagellin and related hook-associated protein FlgL
208	GC_00000006	core	EC673	962	12	34	3	0	0.885001063650301	0.878374387146319	K02406	fliC; flagellin	Flagellar assembly [PATH:ko02040]	Cell motility	N	COG1344	Flagellin and related hook-associated protein FlgL
208	GC_00000006	core	EC673	962	12	34	3	0	0.885001063650301	0.878374387146319	K02406	fliC; flagellin	Legionellosis [PATH:ko05134]	Infectious diseases	N	COG1344	Flagellin and related hook-associated protein FlgL
208	GC_00000006	core	EC673	962	12	34	3	0	0.885001063650301	0.878374387146319	K02406	fliC; flagellin	Salmonella infection [PATH:ko05132]	Infectious diseases	N	COG1344	Flagellin and related hook-associated protein FlgL
206	GC_00000006	core	EC673	961	12	34	3	0	0.885001063650301	0.878374387146319	K02406	fliC; flagellin	Bacterial motility proteins [BR:ko02035]	Cell motility	N	COG1344	Flagellin and related hook-associated protein FlgL
206	GC_00000006	core	EC673	961	12	34	3	0	0.885001063650301	0.878374387146319	K02406	fliC; flagellin	NOD-like receptor signaling pathway [PATH:ko04621]	Immune system	N	COG1344	Flagellin and related hook-associated protein FlgL
206	GC_00000006	core	EC673	961	12	34	3	0	0.885001063650301	0.878374387146319	K02406	fliC; flagellin	Plant-pathogen interaction [PATH:ko04626]	Environmental adaptation	N	COG1344	Flagellin and related hook-associated protein FlgL
206	GC_00000006	core	EC673	961	12	34	3	0	0.885001063650301	0.878374387146319	K02406	fliC; flagellin	Two-component system [PATH:ko02020]	Signal transduction	N	COG1344	Flagellin and related hook-associated protein FlgL
206	GC_00000006	core	EC673	961	12	34	3	0	0.885001063650301	0.878374387146319	K02406	fliC; flagellin	Flagellar assembly [PATH:ko02040]	Cell motility	N	COG1344	Flagellin and related hook-associated protein FlgL
206	GC_00000006	core	EC673	961	12	34	3	0	0.885001063650301	0.878374387146319	K02406	fliC; flagellin	Legionellosis [PATH:ko05134]	Infectious diseases	N	COG1344	Flagellin and related hook-associated protein FlgL
206	GC_00000006	core	EC673	961	12	34	3	0	0.885001063650301	0.878374387146319	K02406	fliC; flagellin	Salmonella infection [PATH:ko05132]	Infectious diseases	N	COG1344	Flagellin and related hook-associated protein FlgL
213	GC_00000006	core	HOT1A3	1000	12	34	3	0	0.885001063650301	0.878374387146319	K02406	fliC; flagellin	Bacterial motility proteins [BR:ko02035]	Cell motility	N	COG1344	Flagellin and related hook-associated protein FlgL
213	GC_00000006	core	HOT1A3	1000	12	34	3	0	0.885001063650301	0.878374387146319	K02406	fliC; flagellin	NOD-like receptor signaling pathway [PATH:ko04621]	Immune system	N	COG1344	Flagellin and related hook-associated protein FlgL
213	GC_00000006	core	HOT1A3	1000	12	34	3	0	0.885001063650301	0.878374387146319	K02406	fliC; flagellin	Plant-pathogen interaction [PATH:ko04626]	Environmental adaptation	N	COG1344	Flagellin and related hook-associated protein FlgL
213	GC_00000006	core	HOT1A3	1000	12	34	3	0	0.885001063650301	0.878374387146319	K02406	fliC; flagellin	Two-component system [PATH:ko02020]	Signal transduction	N	COG1344	Flagellin and related hook-associated protein FlgL
213	GC_00000006	core	HOT1A3	1000	12	34	3	0	0.885001063650301	0.878374387146319	K02406	fliC; flagellin	Flagellar assembly [PATH:ko02040]	Cell motility	N	COG1344	Flagellin and related hook-associated protein FlgL
213	GC_00000006	core	HOT1A3	1000	12	34	3	0	0.885001063650301	0.878374387146319	K02406	fliC; flagellin	Legionellosis [PATH:ko05134]	Infectious diseases	N	COG1344	Flagellin and related hook-associated protein FlgL
213	GC_00000006	core	HOT1A3	1000	12	34	3	0	0.885001063650301	0.878374387146319	K02406	fliC; flagellin	Salmonella infection [PATH:ko05132]	Infectious diseases	N	COG1344	Flagellin and related hook-associated protein FlgL
209	GC_00000006	core	EZ55	1022	12	34	3	0	0.885001063650301	0.878374387146319	K02406	fliC; flagellin	Bacterial motility proteins [BR:ko02035]	Cell motility	N	COG1344	Flagellin and related hook-associated protein FlgL
209	GC_00000006	core	EZ55	1022	12	34	3	0	0.885001063650301	0.878374387146319	K02406	fliC; flagellin	NOD-like receptor signaling pathway [PATH:ko04621]	Immune system	N	COG1344	Flagellin and related hook-associated protein FlgL
209	GC_00000006	core	EZ55	1022	12	34	3	0	0.885001063650301	0.878374387146319	K02406	fliC; flagellin	Plant-pathogen interaction [PATH:ko04626]	Environmental adaptation	N	COG1344	Flagellin and related hook-associated protein FlgL
209	GC_00000006	core	EZ55	1022	12	34	3	0	0.885001063650301	0.878374387146319	K02406	fliC; flagellin	Two-component system [PATH:ko02020]	Signal transduction	N	COG1344	Flagellin and related hook-associated protein FlgL
209	GC_00000006	core	EZ55	1022	12	34	3	0	0.885001063650301	0.878374387146319	K02406	fliC; flagellin	Flagellar assembly [PATH:ko02040]	Cell motility	N	COG1344	Flagellin and related hook-associated protein FlgL
209	GC_00000006	core	EZ55	1022	12	34	3	0	0.885001063650301	0.878374387146319	K02406	fliC; flagellin	Legionellosis [PATH:ko05134]	Infectious diseases	N	COG1344	Flagellin and related hook-associated protein FlgL
209	GC_00000006	core	EZ55	1022	12	34	3	0	0.885001063650301	0.878374387146319	K02406	fliC; flagellin	Salmonella infection [PATH:ko05132]	Infectious diseases	N	COG1344	Flagellin and related hook-associated protein FlgL
214	GC_00000006	core	HOT1A3	1002	12	34	3	0	0.885001063650301	0.878374387146319	K02406	fliC; flagellin	Bacterial motility proteins [BR:ko02035]	Cell motility	N	COG1344	Flagellin and related hook-associated protein FlgL
214	GC_00000006	core	HOT1A3	1002	12	34	3	0	0.885001063650301	0.878374387146319	K02406	fliC; flagellin	NOD-like receptor signaling pathway [PATH:ko04621]	Immune system	N	COG1344	Flagellin and related hook-associated protein FlgL
214	GC_00000006	core	HOT1A3	1002	12	34	3	0	0.885001063650301	0.878374387146319	K02406	fliC; flagellin	Plant-pathogen interaction [PATH:ko04626]	Environmental adaptation	N	COG1344	Flagellin and related hook-associated protein FlgL
214	GC_00000006	core	HOT1A3	1002	12	34	3	0	0.885001063650301	0.878374387146319	K02406	fliC; flagellin	Two-component system [PATH:ko02020]	Signal transduction	N	COG1344	Flagellin and related hook-associated protein FlgL
214	GC_00000006	core	HOT1A3	1002	12	34	3	0	0.885001063650301	0.878374387146319	K02406	fliC; flagellin	Flagellar assembly [PATH:ko02040]	Cell motility	N	COG1344	Flagellin and related hook-associated protein FlgL
214	GC_00000006	core	HOT1A3	1002	12	34	3	0	0.885001063650301	0.878374387146319	K02406	fliC; flagellin	Legionellosis [PATH:ko05134]	Infectious diseases	N	COG1344	Flagellin and related hook-associated protein FlgL
214	GC_00000006	core	HOT1A3	1002	12	34	3	0	0.885001063650301	0.878374387146319	K02406	fliC; flagellin	Salmonella infection [PATH:ko05132]	Infectious diseases	N	COG1344	Flagellin and related hook-associated protein FlgL
210	GC_00000006	core	EZ55	1021	12	34	3	0	0.885001063650301	0.878374387146319	K02406	fliC; flagellin	Bacterial motility proteins [BR:ko02035]	Cell motility	N	COG1344	Flagellin and related hook-associated protein FlgL
210	GC_00000006	core	EZ55	1021	12	34	3	0	0.885001063650301	0.878374387146319	K02406	fliC; flagellin	NOD-like receptor signaling pathway [PATH:ko04621]	Immune system	N	COG1344	Flagellin and related hook-associated protein FlgL
210	GC_00000006	core	EZ55	1021	12	34	3	0	0.885001063650301	0.878374387146319	K02406	fliC; flagellin	Plant-pathogen interaction [PATH:ko04626]	Environmental adaptation	N	COG1344	Flagellin and related hook-associated protein FlgL
210	GC_00000006	core	EZ55	1021	12	34	3	0	0.885001063650301	0.878374387146319	K02406	fliC; flagellin	Two-component system [PATH:ko02020]	Signal transduction	N	COG1344	Flagellin and related hook-associated protein FlgL
210	GC_00000006	core	EZ55	1021	12	34	3	0	0.885001063650301	0.878374387146319	K02406	fliC; flagellin	Flagellar assembly [PATH:ko02040]	Cell motility	N	COG1344	Flagellin and related hook-associated protein FlgL
210	GC_00000006	core	EZ55	1021	12	34	3	0	0.885001063650301	0.878374387146319	K02406	fliC; flagellin	Legionellosis [PATH:ko05134]	Infectious diseases	N	COG1344	Flagellin and related hook-associated protein FlgL
210	GC_00000006	core	EZ55	1021	12	34	3	0	0.885001063650301	0.878374387146319	K02406	fliC; flagellin	Salmonella infection [PATH:ko05132]	Infectious diseases	N	COG1344	Flagellin and related hook-associated protein FlgL
207	GC_00000006	core	EC673	959	12	34	3	0	0.885001063650301	0.878374387146319	K02406	fliC; flagellin	Bacterial motility proteins [BR:ko02035]	Cell motility	N	COG1344	Flagellin and related hook-associated protein FlgL
207	GC_00000006	core	EC673	959	12	34	3	0	0.885001063650301	0.878374387146319	K02406	fliC; flagellin	NOD-like receptor signaling pathway [PATH:ko04621]	Immune system	N	COG1344	Flagellin and related hook-associated protein FlgL
207	GC_00000006	core	EC673	959	12	34	3	0	0.885001063650301	0.878374387146319	K02406	fliC; flagellin	Plant-pathogen interaction [PATH:ko04626]	Environmental adaptation	N	COG1344	Flagellin and related hook-associated protein FlgL
207	GC_00000006	core	EC673	959	12	34	3	0	0.885001063650301	0.878374387146319	K02406	fliC; flagellin	Two-component system [PATH:ko02020]	Signal transduction	N	COG1344	Flagellin and related hook-associated protein FlgL
207	GC_00000006	core	EC673	959	12	34	3	0	0.885001063650301	0.878374387146319	K02406	fliC; flagellin	Flagellar assembly [PATH:ko02040]	Cell motility	N	COG1344	Flagellin and related hook-associated protein FlgL
207	GC_00000006	core	EC673	959	12	34	3	0	0.885001063650301	0.878374387146319	K02406	fliC; flagellin	Legionellosis [PATH:ko05134]	Infectious diseases	N	COG1344	Flagellin and related hook-associated protein FlgL
207	GC_00000006	core	EC673	959	12	34	3	0	0.885001063650301	0.878374387146319	K02406	fliC; flagellin	Salmonella infection [PATH:ko05132]	Infectious diseases	N	COG1344	Flagellin and related hook-associated protein FlgL
212	GC_00000006	core	HOT1A3	1001	12	34	3	0	0.885001063650301	0.878374387146319	K02406	fliC; flagellin	Bacterial motility proteins [BR:ko02035]	Cell motility	N	COG1344	Flagellin and related hook-associated protein FlgL
212	GC_00000006	core	HOT1A3	1001	12	34	3	0	0.885001063650301	0.878374387146319	K02406	fliC; flagellin	NOD-like receptor signaling pathway [PATH:ko04621]	Immune system	N	COG1344	Flagellin and related hook-associated protein FlgL
212	GC_00000006	core	HOT1A3	1001	12	34	3	0	0.885001063650301	0.878374387146319	K02406	fliC; flagellin	Plant-pathogen interaction [PATH:ko04626]	Environmental adaptation	N	COG1344	Flagellin and related hook-associated protein FlgL
212	GC_00000006	core	HOT1A3	1001	12	34	3	0	0.885001063650301	0.878374387146319	K02406	fliC; flagellin	Two-component system [PATH:ko02020]	Signal transduction	N	COG1344	Flagellin and related hook-associated protein FlgL
212	GC_00000006	core	HOT1A3	1001	12	34	3	0	0.885001063650301	0.878374387146319	K02406	fliC; flagellin	Flagellar assembly [PATH:ko02040]	Cell motility	N	COG1344	Flagellin and related hook-associated protein FlgL
212	GC_00000006	core	HOT1A3	1001	12	34	3	0	0.885001063650301	0.878374387146319	K02406	fliC; flagellin	Legionellosis [PATH:ko05134]	Infectious diseases	N	COG1344	Flagellin and related hook-associated protein FlgL
212	GC_00000006	core	HOT1A3	1001	12	34	3	0	0.885001063650301	0.878374387146319	K02406	fliC; flagellin	Salmonella infection [PATH:ko05132]	Infectious diseases	N	COG1344	Flagellin and related hook-associated protein FlgL
232	GC_00000007	core	BPG9	293	12	33	8	0	0.650411553750432	0.847720629519695	K15726	czcA; cobalt-zinc-cadmium resistance protein CzcA	Transporters [BR:ko02000]	Membrane transport	P	COG3696	Cu/Ag efflux pump CusA
247	GC_00000007	core	HOT1A3	3979	12	33	8	0	0.650411553750432	0.847720629519695	K15726	czcA; cobalt-zinc-cadmium resistance protein CzcA	Transporters [BR:ko02000]	Membrane transport	P	COG3696	Cu/Ag efflux pump CusA
243	GC_00000007	core	HOT1A3	3951	12	33	8	0	0.650411553750432	0.847720629519695	K15726	czcA; cobalt-zinc-cadmium resistance protein CzcA	Transporters [BR:ko02000]	Membrane transport	P	COG3696	Cu/Ag efflux pump CusA
248	GC_00000007	core	HOT1A3	3977	12	33	8	0	0.650411553750432	0.847720629519695	K15726	czcA; cobalt-zinc-cadmium resistance protein CzcA	Transporters [BR:ko02000]	Membrane transport	P	COG3696	Cu/Ag efflux pump CusA
237	GC_00000007	core	EC673	501	12	33	8	0	0.650411553750432	0.847720629519695	K15726	czcA; cobalt-zinc-cadmium resistance protein CzcA	Transporters [BR:ko02000]	Membrane transport	P	COG3696	Cu/Ag efflux pump CusA
240	GC_00000007	core	EZ55	4176	12	33	8	0	0.650411553750432	0.847720629519695	K15726	czcA; cobalt-zinc-cadmium resistance protein CzcA	Transporters [BR:ko02000]	Membrane transport	P	COG3696	Cu/Ag efflux pump CusA
238	GC_00000007	core	EZ55	287	12	33	8	0	0.650411553750432	0.847720629519695	K15726	czcA; cobalt-zinc-cadmium resistance protein CzcA	Transporters [BR:ko02000]	Membrane transport	P	COG3696	Cu/Ag efflux pump CusA
236	GC_00000007	core	D7	124	12	33	8	0	0.650411553750432	0.847720629519695	K15726	czcA; cobalt-zinc-cadmium resistance protein CzcA	Transporters [BR:ko02000]	Membrane transport	P	COG3696	Cu/Ag efflux pump CusA
241	GC_00000007	core	HOT1A3	266	12	33	8	0	0.650411553750432	0.847720629519695	K15726	czcA; cobalt-zinc-cadmium resistance protein CzcA	Transporters [BR:ko02000]	Membrane transport	P	COG3696	Cu/Ag efflux pump CusA
251	GC_00000007	core	Mit1002	289	12	33	8	0	0.650411553750432	0.847720629519695	K15726	czcA; cobalt-zinc-cadmium resistance protein CzcA	Transporters [BR:ko02000]	Membrane transport	P	COG3696	Cu/Ag efflux pump CusA
227	GC_00000007	core	BPG14	4005	12	33	8	0	0.650411553750432	0.847720629519695	K15726	czcA; cobalt-zinc-cadmium resistance protein CzcA	Transporters [BR:ko02000]	Membrane transport	P	COG3696	Cu/Ag efflux pump CusA
226	GC_00000007	core	BPG14	293	12	33	8	0	0.650411553750432	0.847720629519695	K15726	czcA; cobalt-zinc-cadmium resistance protein CzcA	Transporters [BR:ko02000]	Membrane transport	P	COG3696	Cu/Ag efflux pump CusA
228	GC_00000007	core	BPG14	4047	12	33	8	0	0.650411553750432	0.847720629519695	K15726	czcA; cobalt-zinc-cadmium resistance protein CzcA	Transporters [BR:ko02000]	Membrane transport	P	COG3696	Cu/Ag efflux pump CusA
252	GC_00000007	core	Te101	1894	12	33	8	0	0.650411553750432	0.847720629519695	K15726	czcA; cobalt-zinc-cadmium resistance protein CzcA	Transporters [BR:ko02000]	Membrane transport	P	COG3696	Cu/Ag efflux pump CusA
233	GC_00000007	core	BPG9	3993	12	33	8	0	0.650411553750432	0.847720629519695	K15726	czcA; cobalt-zinc-cadmium resistance protein CzcA	Transporters [BR:ko02000]	Membrane transport	P	COG3696	Cu/Ag efflux pump CusA
245	GC_00000007	core	HOT1A3	3980	12	33	8	0	0.650411553750432	0.847720629519695	K15726	czcA; cobalt-zinc-cadmium resistance protein CzcA	Transporters [BR:ko02000]	Membrane transport	P	COG3696	Cu/Ag efflux pump CusA
229	GC_00000007	core	BPG6	293	12	33	8	0	0.650411553750432	0.847720629519695	K15726	czcA; cobalt-zinc-cadmium resistance protein CzcA	Transporters [BR:ko02000]	Membrane transport	P	COG3696	Cu/Ag efflux pump CusA
239	GC_00000007	core	EZ55	274	12	33	8	0	0.650411553750432	0.847720629519695	K15726	czcA; cobalt-zinc-cadmium resistance protein CzcA	Transporters [BR:ko02000]	Membrane transport	P	COG3696	Cu/Ag efflux pump CusA
230	GC_00000007	core	BPG6	4006	12	33	8	0	0.650411553750432	0.847720629519695	K15726	czcA; cobalt-zinc-cadmium resistance protein CzcA	Transporters [BR:ko02000]	Membrane transport	P	COG3696	Cu/Ag efflux pump CusA
249	GC_00000007	core	Mit1002	302	12	33	8	0	0.650411553750432	0.847720629519695	K15726	czcA; cobalt-zinc-cadmium resistance protein CzcA	Transporters [BR:ko02000]	Membrane transport	P	COG3696	Cu/Ag efflux pump CusA
242	GC_00000007	core	HOT1A3	850	12	33	8	0	0.650411553750432	0.847720629519695	K15726	czcA; cobalt-zinc-cadmium resistance protein CzcA	Transporters [BR:ko02000]	Membrane transport	P	COG3696	Cu/Ag efflux pump CusA
246	GC_00000007	core	HOT1A3	3952	12	33	8	0	0.650411553750432	0.847720629519695	K15726	czcA; cobalt-zinc-cadmium resistance protein CzcA	Transporters [BR:ko02000]	Membrane transport	P	COG3696	Cu/Ag efflux pump CusA
235	GC_00000007	core	D7	259	12	33	8	0	0.650411553750432	0.847720629519695	K15726	czcA; cobalt-zinc-cadmium resistance protein CzcA	Transporters [BR:ko02000]	Membrane transport	P	COG3696	Cu/Ag efflux pump CusA
225	GC_00000007	core	ATCC_27126	3649	12	33	8	0	0.650411553750432	0.847720629519695	K15726	czcA; cobalt-zinc-cadmium resistance protein CzcA	Transporters [BR:ko02000]	Membrane transport	P	COG3696	Cu/Ag efflux pump CusA
244	GC_00000007	core	HOT1A3	3978	12	33	8	0	0.650411553750432	0.847720629519695	K15726	czcA; cobalt-zinc-cadmium resistance protein CzcA	Transporters [BR:ko02000]	Membrane transport	P	COG3696	Cu/Ag efflux pump CusA
250	GC_00000007	core	Mit1002	585	12	33	8	0	0.650411553750432	0.847720629519695	K15726	czcA; cobalt-zinc-cadmium resistance protein CzcA	Transporters [BR:ko02000]	Membrane transport	P	COG3696	Cu/Ag efflux pump CusA
223	GC_00000007	core	AD45	245	12	33	8	0	0.650411553750432	0.847720629519695	K15726	czcA; cobalt-zinc-cadmium resistance protein CzcA	Transporters [BR:ko02000]	Membrane transport	P	COG3696	Cu/Ag efflux pump CusA
234	GC_00000007	core	BPG9	4031	12	33	8	0	0.650411553750432	0.847720629519695	K15726	czcA; cobalt-zinc-cadmium resistance protein CzcA	Transporters [BR:ko02000]	Membrane transport	P	COG3696	Cu/Ag efflux pump CusA
222	GC_00000007	core	A83_1	4085	12	33	8	0	0.650411553750432	0.847720629519695	K15726	czcA; cobalt-zinc-cadmium resistance protein CzcA	Transporters [BR:ko02000]	Membrane transport	P	COG3696	Cu/Ag efflux pump CusA
224	GC_00000007	core	AD45	2258	12	33	8	0	0.650411553750432	0.847720629519695	K15726	czcA; cobalt-zinc-cadmium resistance protein CzcA	Transporters [BR:ko02000]	Membrane transport	P	COG3696	Cu/Ag efflux pump CusA
220	GC_00000007	core	A83_1	293	12	33	8	0	0.650411553750432	0.847720629519695	K15726	czcA; cobalt-zinc-cadmium resistance protein CzcA	Transporters [BR:ko02000]	Membrane transport	P	COG3696	Cu/Ag efflux pump CusA
221	GC_00000007	core	A83_1	4043	12	33	8	0	0.650411553750432	0.847720629519695	K15726	czcA; cobalt-zinc-cadmium resistance protein CzcA	Transporters [BR:ko02000]	Membrane transport	P	COG3696	Cu/Ag efflux pump CusA
231	GC_00000007	core	BPG6	4048	12	33	8	0	0.650411553750432	0.847720629519695	K15726	czcA; cobalt-zinc-cadmium resistance protein CzcA	Transporters [BR:ko02000]	Membrane transport	P	COG3696	Cu/Ag efflux pump CusA
253	GC_00000008	accessory	A83_1	685	8	29	8	0	0.738512691060298	0.815271785441126	NA	NA	NA	NA	X	COG4644	Transposase and inactivated derivatives, TnpA family
254	GC_00000008	accessory	A83_1	660	8	29	8	0	0.738512691060298	0.815271785441126	NA	NA	NA	NA	X	COG4644	Transposase and inactivated derivatives, TnpA family
255	GC_00000008	accessory	A83_1	673	8	29	8	0	0.738512691060298	0.815271785441126	NA	NA	NA	NA	X	COG4644	Transposase and inactivated derivatives, TnpA family
256	GC_00000008	accessory	AD45	2037	8	29	8	0	0.738512691060298	0.815271785441126	NA	NA	NA	NA	X	COG4644	Transposase and inactivated derivatives, TnpA family
257	GC_00000008	accessory	AD45	3958	8	29	8	0	0.738512691060298	0.815271785441126	NA	NA	NA	NA	X	COG4644	Transposase and inactivated derivatives, TnpA family
258	GC_00000008	accessory	AD45	2005	8	29	8	0	0.738512691060298	0.815271785441126	NA	NA	NA	NA	X	COG4644	Transposase and inactivated derivatives, TnpA family
259	GC_00000008	accessory	AD45	3906	8	29	8	0	0.738512691060298	0.815271785441126	NA	NA	NA	NA	X	COG4644	Transposase and inactivated derivatives, TnpA family
260	GC_00000008	accessory	AD45	2006	8	29	8	0	0.738512691060298	0.815271785441126	NA	NA	NA	NA	X	COG4644	Transposase and inactivated derivatives, TnpA family
261	GC_00000008	accessory	BPG14	685	8	29	8	0	0.738512691060298	0.815271785441126	NA	NA	NA	NA	X	COG4644	Transposase and inactivated derivatives, TnpA family
262	GC_00000008	accessory	BPG14	660	8	29	8	0	0.738512691060298	0.815271785441126	NA	NA	NA	NA	X	COG4644	Transposase and inactivated derivatives, TnpA family
263	GC_00000008	accessory	BPG14	673	8	29	8	0	0.738512691060298	0.815271785441126	NA	NA	NA	NA	X	COG4644	Transposase and inactivated derivatives, TnpA family
264	GC_00000008	accessory	BPG6	685	8	29	8	0	0.738512691060298	0.815271785441126	NA	NA	NA	NA	X	COG4644	Transposase and inactivated derivatives, TnpA family
265	GC_00000008	accessory	BPG6	660	8	29	8	0	0.738512691060298	0.815271785441126	NA	NA	NA	NA	X	COG4644	Transposase and inactivated derivatives, TnpA family
266	GC_00000008	accessory	BPG6	673	8	29	8	0	0.738512691060298	0.815271785441126	NA	NA	NA	NA	X	COG4644	Transposase and inactivated derivatives, TnpA family
267	GC_00000008	accessory	BPG9	685	8	29	8	0	0.738512691060298	0.815271785441126	NA	NA	NA	NA	X	COG4644	Transposase and inactivated derivatives, TnpA family
268	GC_00000008	accessory	BPG9	3867	8	29	8	0	0.738512691060298	0.815271785441126	NA	NA	NA	NA	X	COG4644	Transposase and inactivated derivatives, TnpA family
269	GC_00000008	accessory	BPG9	3938	8	29	8	0	0.738512691060298	0.815271785441126	NA	NA	NA	NA	X	COG4644	Transposase and inactivated derivatives, TnpA family
270	GC_00000008	accessory	BPG9	660	8	29	8	0	0.738512691060298	0.815271785441126	NA	NA	NA	NA	X	COG4644	Transposase and inactivated derivatives, TnpA family
271	GC_00000008	accessory	BPG9	673	8	29	8	0	0.738512691060298	0.815271785441126	NA	NA	NA	NA	X	COG4644	Transposase and inactivated derivatives, TnpA family
272	GC_00000008	accessory	EZ55	4191	8	29	8	0	0.738512691060298	0.815271785441126	NA	NA	NA	NA	X	COG4644	Transposase and inactivated derivatives, TnpA family
273	GC_00000008	accessory	EZ55	2018	8	29	8	0	0.738512691060298	0.815271785441126	NA	NA	NA	NA	X	COG4644	Transposase and inactivated derivatives, TnpA family
274	GC_00000008	accessory	EZ55	2026	8	29	8	0	0.738512691060298	0.815271785441126	NA	NA	NA	NA	X	COG4644	Transposase and inactivated derivatives, TnpA family
275	GC_00000008	accessory	EZ55	4062	8	29	8	0	0.738512691060298	0.815271785441126	NA	NA	NA	NA	X	COG4644	Transposase and inactivated derivatives, TnpA family
276	GC_00000008	accessory	EZ55	4144	8	29	8	0	0.738512691060298	0.815271785441126	NA	NA	NA	NA	X	COG4644	Transposase and inactivated derivatives, TnpA family
277	GC_00000008	accessory	EZ55	4140	8	29	8	0	0.738512691060298	0.815271785441126	NA	NA	NA	NA	X	COG4644	Transposase and inactivated derivatives, TnpA family
278	GC_00000008	accessory	EZ55	4139	8	29	8	0	0.738512691060298	0.815271785441126	NA	NA	NA	NA	X	COG4644	Transposase and inactivated derivatives, TnpA family
279	GC_00000008	accessory	EZ55	4152	8	29	8	0	0.738512691060298	0.815271785441126	NA	NA	NA	NA	X	COG4644	Transposase and inactivated derivatives, TnpA family
280	GC_00000008	accessory	Mit1002	4024	8	29	8	0	0.738512691060298	0.815271785441126	NA	NA	NA	NA	X	COG4644	Transposase and inactivated derivatives, TnpA family
281	GC_00000008	accessory	Te101	4043	8	29	8	0	0.738512691060298	0.815271785441126	NA	NA	NA	NA	X	COG4644	Transposase and inactivated derivatives, TnpA family
282	GC_00000009	accessory	AD45	471	5	28	11	0	0.852534562211982	0.913410968818939	NA	NA	NA	NA	X	COG3547	Transposase
283	GC_00000009	accessory	AD45	597	5	28	11	0	0.852534562211982	0.913410968818939	NA	NA	NA	NA	X	COG3547	Transposase
284	GC_00000009	accessory	AD45	1086	5	28	11	0	0.852534562211982	0.913410968818939	NA	NA	NA	NA	X	COG3547	Transposase
285	GC_00000009	accessory	AD45	1397	5	28	11	0	0.852534562211982	0.913410968818939	NA	NA	NA	NA	X	COG3547	Transposase
286	GC_00000009	accessory	AD45	1903	5	28	11	0	0.852534562211982	0.913410968818939	NA	NA	NA	NA	X	COG3547	Transposase
287	GC_00000009	accessory	AD45	3004	5	28	11	0	0.852534562211982	0.913410968818939	NA	NA	NA	NA	X	COG3547	Transposase
288	GC_00000009	accessory	AD45	3069	5	28	11	0	0.852534562211982	0.913410968818939	NA	NA	NA	NA	X	COG3547	Transposase
289	GC_00000009	accessory	D7	1548	5	28	11	0	0.852534562211982	0.913410968818939	NA	NA	NA	NA	X	COG3547	Transposase
290	GC_00000009	accessory	D7	3931	5	28	11	0	0.852534562211982	0.913410968818939	NA	NA	NA	NA	NA	NA	NA
291	GC_00000009	accessory	EZ55	3184	5	28	11	0	0.852534562211982	0.913410968818939	NA	NA	NA	NA	X	COG3547	Transposase
292	GC_00000009	accessory	EZ55	1128	5	28	11	0	0.852534562211982	0.913410968818939	NA	NA	NA	NA	X	COG3547	Transposase
293	GC_00000009	accessory	EZ55	2253	5	28	11	0	0.852534562211982	0.913410968818939	NA	NA	NA	NA	X	COG3547	Transposase
294	GC_00000009	accessory	EZ55	2316	5	28	11	0	0.852534562211982	0.913410968818939	NA	NA	NA	NA	X	COG3547	Transposase
295	GC_00000009	accessory	EZ55	2824	5	28	11	0	0.852534562211982	0.913410968818939	NA	NA	NA	NA	X	COG3547	Transposase
296	GC_00000009	accessory	HOT1A3	808	5	28	11	0	0.852534562211982	0.913410968818939	NA	NA	NA	NA	X	COG3547	Transposase
297	GC_00000009	accessory	HOT1A3	2246	5	28	11	0	0.852534562211982	0.913410968818939	NA	NA	NA	NA	X	COG3547	Transposase
298	GC_00000009	accessory	HOT1A3	2980	5	28	11	0	0.852534562211982	0.913410968818939	NA	NA	NA	NA	X	COG3547	Transposase
299	GC_00000009	accessory	Mit1002	677	5	28	11	0	0.852534562211982	0.913410968818939	NA	NA	NA	NA	X	COG3547	Transposase
300	GC_00000009	accessory	Mit1002	869	5	28	11	0	0.852534562211982	0.913410968818939	NA	NA	NA	NA	X	COG3547	Transposase
301	GC_00000009	accessory	Mit1002	1089	5	28	11	0	0.852534562211982	0.913410968818939	NA	NA	NA	NA	X	COG3547	Transposase
302	GC_00000009	accessory	Mit1002	1517	5	28	11	0	0.852534562211982	0.913410968818939	NA	NA	NA	NA	X	COG3547	Transposase
303	GC_00000009	accessory	Mit1002	1652	5	28	11	0	0.852534562211982	0.913410968818939	NA	NA	NA	NA	X	COG3547	Transposase
304	GC_00000009	accessory	Mit1002	1862	5	28	11	0	0.852534562211982	0.913410968818939	NA	NA	NA	NA	X	COG3547	Transposase
305	GC_00000009	accessory	Mit1002	2269	5	28	11	0	0.852534562211982	0.913410968818939	NA	NA	NA	NA	X	COG3547	Transposase
306	GC_00000009	accessory	Mit1002	2667	5	28	11	0	0.852534562211982	0.913410968818939	NA	NA	NA	NA	X	COG3547	Transposase
307	GC_00000009	accessory	Mit1002	3002	5	28	11	0	0.852534562211982	0.913410968818939	NA	NA	NA	NA	X	COG3547	Transposase
308	GC_00000009	accessory	Mit1002	1150	5	28	11	0	0.852534562211982	0.913410968818939	NA	NA	NA	NA	X	COG3547	Transposase
309	GC_00000009	accessory	Mit1002	1151	5	28	11	0	0.852534562211982	0.913410968818939	NA	NA	NA	NA	X	COG3547	Transposase
310	GC_00000010	core	A83_1	3351	12	26	3	0	0.80708317063647	0.877803776156936	K02358	tuf, TUFM; elongation factor Tu	Mitochondrial biogenesis [BR:ko03029]	Translation	J	COG0050	Translation elongation factor EF-Tu, a GTPase
310	GC_00000010	core	A83_1	3351	12	26	3	0	0.80708317063647	0.877803776156936	K02358	tuf, TUFM; elongation factor Tu	Exosome [BR:ko04147]	Transport and catabolism	J	COG0050	Translation elongation factor EF-Tu, a GTPase
310	GC_00000010	core	A83_1	3351	12	26	3	0	0.80708317063647	0.877803776156936	K02358	tuf, TUFM; elongation factor Tu	Translation factors [BR:ko03012]	Translation	J	COG0050	Translation elongation factor EF-Tu, a GTPase
334	GC_00000010	core	Te101	3330	12	26	3	0	0.80708317063647	0.877803776156936	K02358	tuf, TUFM; elongation factor Tu	Mitochondrial biogenesis [BR:ko03029]	Translation	J	COG0050	Translation elongation factor EF-Tu, a GTPase
334	GC_00000010	core	Te101	3330	12	26	3	0	0.80708317063647	0.877803776156936	K02358	tuf, TUFM; elongation factor Tu	Exosome [BR:ko04147]	Transport and catabolism	J	COG0050	Translation elongation factor EF-Tu, a GTPase
334	GC_00000010	core	Te101	3330	12	26	3	0	0.80708317063647	0.877803776156936	K02358	tuf, TUFM; elongation factor Tu	Translation factors [BR:ko03012]	Translation	J	COG0050	Translation elongation factor EF-Tu, a GTPase
335	GC_00000010	core	Te101	3503	12	26	3	0	0.80708317063647	0.877803776156936	K02358	tuf, TUFM; elongation factor Tu	Mitochondrial biogenesis [BR:ko03029]	Translation	J	COG0050	Translation elongation factor EF-Tu, a GTPase
335	GC_00000010	core	Te101	3503	12	26	3	0	0.80708317063647	0.877803776156936	K02358	tuf, TUFM; elongation factor Tu	Exosome [BR:ko04147]	Transport and catabolism	J	COG0050	Translation elongation factor EF-Tu, a GTPase
335	GC_00000010	core	Te101	3503	12	26	3	0	0.80708317063647	0.877803776156936	K02358	tuf, TUFM; elongation factor Tu	Translation factors [BR:ko03012]	Translation	J	COG0050	Translation elongation factor EF-Tu, a GTPase
314	GC_00000010	core	AD45	3545	12	26	3	0	0.80708317063647	0.877803776156936	K02358	tuf, TUFM; elongation factor Tu	Mitochondrial biogenesis [BR:ko03029]	Translation	J	COG0050	Translation elongation factor EF-Tu, a GTPase
314	GC_00000010	core	AD45	3545	12	26	3	0	0.80708317063647	0.877803776156936	K02358	tuf, TUFM; elongation factor Tu	Exosome [BR:ko04147]	Transport and catabolism	J	COG0050	Translation elongation factor EF-Tu, a GTPase
314	GC_00000010	core	AD45	3545	12	26	3	0	0.80708317063647	0.877803776156936	K02358	tuf, TUFM; elongation factor Tu	Translation factors [BR:ko03012]	Translation	J	COG0050	Translation elongation factor EF-Tu, a GTPase
311	GC_00000010	core	A83_1	3536	12	26	3	0	0.80708317063647	0.877803776156936	K02358	tuf, TUFM; elongation factor Tu	Mitochondrial biogenesis [BR:ko03029]	Translation	J	COG0050	Translation elongation factor EF-Tu, a GTPase
311	GC_00000010	core	A83_1	3536	12	26	3	0	0.80708317063647	0.877803776156936	K02358	tuf, TUFM; elongation factor Tu	Exosome [BR:ko04147]	Transport and catabolism	J	COG0050	Translation elongation factor EF-Tu, a GTPase
311	GC_00000010	core	A83_1	3536	12	26	3	0	0.80708317063647	0.877803776156936	K02358	tuf, TUFM; elongation factor Tu	Translation factors [BR:ko03012]	Translation	J	COG0050	Translation elongation factor EF-Tu, a GTPase
325	GC_00000010	core	D7	3598	12	26	3	0	0.80708317063647	0.877803776156936	K02358	tuf, TUFM; elongation factor Tu	Mitochondrial biogenesis [BR:ko03029]	Translation	J	COG0050	Translation elongation factor EF-Tu, a GTPase
325	GC_00000010	core	D7	3598	12	26	3	0	0.80708317063647	0.877803776156936	K02358	tuf, TUFM; elongation factor Tu	Exosome [BR:ko04147]	Transport and catabolism	J	COG0050	Translation elongation factor EF-Tu, a GTPase
325	GC_00000010	core	D7	3598	12	26	3	0	0.80708317063647	0.877803776156936	K02358	tuf, TUFM; elongation factor Tu	Translation factors [BR:ko03012]	Translation	J	COG0050	Translation elongation factor EF-Tu, a GTPase
324	GC_00000010	core	D7	3593	12	26	3	0	0.80708317063647	0.877803776156936	K02358	tuf, TUFM; elongation factor Tu	Mitochondrial biogenesis [BR:ko03029]	Translation	J	COG0050	Translation elongation factor EF-Tu, a GTPase
324	GC_00000010	core	D7	3593	12	26	3	0	0.80708317063647	0.877803776156936	K02358	tuf, TUFM; elongation factor Tu	Exosome [BR:ko04147]	Transport and catabolism	J	COG0050	Translation elongation factor EF-Tu, a GTPase
324	GC_00000010	core	D7	3593	12	26	3	0	0.80708317063647	0.877803776156936	K02358	tuf, TUFM; elongation factor Tu	Translation factors [BR:ko03012]	Translation	J	COG0050	Translation elongation factor EF-Tu, a GTPase
321	GC_00000010	core	BPG6	3537	12	26	3	0	0.80708317063647	0.877803776156936	K02358	tuf, TUFM; elongation factor Tu	Mitochondrial biogenesis [BR:ko03029]	Translation	J	COG0050	Translation elongation factor EF-Tu, a GTPase
321	GC_00000010	core	BPG6	3537	12	26	3	0	0.80708317063647	0.877803776156936	K02358	tuf, TUFM; elongation factor Tu	Exosome [BR:ko04147]	Transport and catabolism	J	COG0050	Translation elongation factor EF-Tu, a GTPase
321	GC_00000010	core	BPG6	3537	12	26	3	0	0.80708317063647	0.877803776156936	K02358	tuf, TUFM; elongation factor Tu	Translation factors [BR:ko03012]	Translation	J	COG0050	Translation elongation factor EF-Tu, a GTPase
323	GC_00000010	core	BPG9	3453	12	26	3	0	0.80708317063647	0.877803776156936	K02358	tuf, TUFM; elongation factor Tu	Mitochondrial biogenesis [BR:ko03029]	Translation	J	COG0050	Translation elongation factor EF-Tu, a GTPase
323	GC_00000010	core	BPG9	3453	12	26	3	0	0.80708317063647	0.877803776156936	K02358	tuf, TUFM; elongation factor Tu	Exosome [BR:ko04147]	Transport and catabolism	J	COG0050	Translation elongation factor EF-Tu, a GTPase
323	GC_00000010	core	BPG9	3453	12	26	3	0	0.80708317063647	0.877803776156936	K02358	tuf, TUFM; elongation factor Tu	Translation factors [BR:ko03012]	Translation	J	COG0050	Translation elongation factor EF-Tu, a GTPase
315	GC_00000010	core	ATCC_27126	3255	12	26	3	0	0.80708317063647	0.877803776156936	K02358	tuf, TUFM; elongation factor Tu	Mitochondrial biogenesis [BR:ko03029]	Translation	J	COG0050	Translation elongation factor EF-Tu, a GTPase
315	GC_00000010	core	ATCC_27126	3255	12	26	3	0	0.80708317063647	0.877803776156936	K02358	tuf, TUFM; elongation factor Tu	Exosome [BR:ko04147]	Transport and catabolism	J	COG0050	Translation elongation factor EF-Tu, a GTPase
315	GC_00000010	core	ATCC_27126	3255	12	26	3	0	0.80708317063647	0.877803776156936	K02358	tuf, TUFM; elongation factor Tu	Translation factors [BR:ko03012]	Translation	J	COG0050	Translation elongation factor EF-Tu, a GTPase
329	GC_00000010	core	EZ55	3575	12	26	3	0	0.80708317063647	0.877803776156936	K02358	tuf, TUFM; elongation factor Tu	Mitochondrial biogenesis [BR:ko03029]	Translation	J	COG0050	Translation elongation factor EF-Tu, a GTPase
329	GC_00000010	core	EZ55	3575	12	26	3	0	0.80708317063647	0.877803776156936	K02358	tuf, TUFM; elongation factor Tu	Exosome [BR:ko04147]	Transport and catabolism	J	COG0050	Translation elongation factor EF-Tu, a GTPase
329	GC_00000010	core	EZ55	3575	12	26	3	0	0.80708317063647	0.877803776156936	K02358	tuf, TUFM; elongation factor Tu	Translation factors [BR:ko03012]	Translation	J	COG0050	Translation elongation factor EF-Tu, a GTPase
333	GC_00000010	core	Mit1002	3607	12	26	3	0	0.80708317063647	0.877803776156936	K02358	tuf, TUFM; elongation factor Tu	Mitochondrial biogenesis [BR:ko03029]	Translation	J	COG0050	Translation elongation factor EF-Tu, a GTPase
333	GC_00000010	core	Mit1002	3607	12	26	3	0	0.80708317063647	0.877803776156936	K02358	tuf, TUFM; elongation factor Tu	Exosome [BR:ko04147]	Transport and catabolism	J	COG0050	Translation elongation factor EF-Tu, a GTPase
333	GC_00000010	core	Mit1002	3607	12	26	3	0	0.80708317063647	0.877803776156936	K02358	tuf, TUFM; elongation factor Tu	Translation factors [BR:ko03012]	Translation	J	COG0050	Translation elongation factor EF-Tu, a GTPase
331	GC_00000010	core	HOT1A3	3537	12	26	3	0	0.80708317063647	0.877803776156936	K02358	tuf, TUFM; elongation factor Tu	Mitochondrial biogenesis [BR:ko03029]	Translation	J	COG0050	Translation elongation factor EF-Tu, a GTPase
331	GC_00000010	core	HOT1A3	3537	12	26	3	0	0.80708317063647	0.877803776156936	K02358	tuf, TUFM; elongation factor Tu	Exosome [BR:ko04147]	Transport and catabolism	J	COG0050	Translation elongation factor EF-Tu, a GTPase
331	GC_00000010	core	HOT1A3	3537	12	26	3	0	0.80708317063647	0.877803776156936	K02358	tuf, TUFM; elongation factor Tu	Translation factors [BR:ko03012]	Translation	J	COG0050	Translation elongation factor EF-Tu, a GTPase
313	GC_00000010	core	AD45	3544	12	26	3	0	0.80708317063647	0.877803776156936	K02358	tuf, TUFM; elongation factor Tu	Mitochondrial biogenesis [BR:ko03029]	Translation	J	COG0050	Translation elongation factor EF-Tu, a GTPase
313	GC_00000010	core	AD45	3544	12	26	3	0	0.80708317063647	0.877803776156936	K02358	tuf, TUFM; elongation factor Tu	Exosome [BR:ko04147]	Transport and catabolism	J	COG0050	Translation elongation factor EF-Tu, a GTPase
313	GC_00000010	core	AD45	3544	12	26	3	0	0.80708317063647	0.877803776156936	K02358	tuf, TUFM; elongation factor Tu	Translation factors [BR:ko03012]	Translation	J	COG0050	Translation elongation factor EF-Tu, a GTPase
312	GC_00000010	core	AD45	3366	12	26	3	0	0.80708317063647	0.877803776156936	K02358	tuf, TUFM; elongation factor Tu	Mitochondrial biogenesis [BR:ko03029]	Translation	J	COG0050	Translation elongation factor EF-Tu, a GTPase
312	GC_00000010	core	AD45	3366	12	26	3	0	0.80708317063647	0.877803776156936	K02358	tuf, TUFM; elongation factor Tu	Exosome [BR:ko04147]	Transport and catabolism	J	COG0050	Translation elongation factor EF-Tu, a GTPase
312	GC_00000010	core	AD45	3366	12	26	3	0	0.80708317063647	0.877803776156936	K02358	tuf, TUFM; elongation factor Tu	Translation factors [BR:ko03012]	Translation	J	COG0050	Translation elongation factor EF-Tu, a GTPase
317	GC_00000010	core	ATCC_27126	3256	12	26	3	0	0.80708317063647	0.877803776156936	K02358	tuf, TUFM; elongation factor Tu	Mitochondrial biogenesis [BR:ko03029]	Translation	J	COG0050	Translation elongation factor EF-Tu, a GTPase
317	GC_00000010	core	ATCC_27126	3256	12	26	3	0	0.80708317063647	0.877803776156936	K02358	tuf, TUFM; elongation factor Tu	Exosome [BR:ko04147]	Transport and catabolism	J	COG0050	Translation elongation factor EF-Tu, a GTPase
317	GC_00000010	core	ATCC_27126	3256	12	26	3	0	0.80708317063647	0.877803776156936	K02358	tuf, TUFM; elongation factor Tu	Translation factors [BR:ko03012]	Translation	J	COG0050	Translation elongation factor EF-Tu, a GTPase
322	GC_00000010	core	BPG9	3268	12	26	3	0	0.80708317063647	0.877803776156936	K02358	tuf, TUFM; elongation factor Tu	Mitochondrial biogenesis [BR:ko03029]	Translation	J	COG0050	Translation elongation factor EF-Tu, a GTPase
322	GC_00000010	core	BPG9	3268	12	26	3	0	0.80708317063647	0.877803776156936	K02358	tuf, TUFM; elongation factor Tu	Exosome [BR:ko04147]	Transport and catabolism	J	COG0050	Translation elongation factor EF-Tu, a GTPase
322	GC_00000010	core	BPG9	3268	12	26	3	0	0.80708317063647	0.877803776156936	K02358	tuf, TUFM; elongation factor Tu	Translation factors [BR:ko03012]	Translation	J	COG0050	Translation elongation factor EF-Tu, a GTPase
327	GC_00000010	core	EC673	3513	12	26	3	0	0.80708317063647	0.877803776156936	K02358	tuf, TUFM; elongation factor Tu	Mitochondrial biogenesis [BR:ko03029]	Translation	J	COG0050	Translation elongation factor EF-Tu, a GTPase
327	GC_00000010	core	EC673	3513	12	26	3	0	0.80708317063647	0.877803776156936	K02358	tuf, TUFM; elongation factor Tu	Exosome [BR:ko04147]	Transport and catabolism	J	COG0050	Translation elongation factor EF-Tu, a GTPase
327	GC_00000010	core	EC673	3513	12	26	3	0	0.80708317063647	0.877803776156936	K02358	tuf, TUFM; elongation factor Tu	Translation factors [BR:ko03012]	Translation	J	COG0050	Translation elongation factor EF-Tu, a GTPase
332	GC_00000010	core	Mit1002	3421	12	26	3	0	0.80708317063647	0.877803776156936	K02358	tuf, TUFM; elongation factor Tu	Mitochondrial biogenesis [BR:ko03029]	Translation	J	COG0050	Translation elongation factor EF-Tu, a GTPase
332	GC_00000010	core	Mit1002	3421	12	26	3	0	0.80708317063647	0.877803776156936	K02358	tuf, TUFM; elongation factor Tu	Exosome [BR:ko04147]	Transport and catabolism	J	COG0050	Translation elongation factor EF-Tu, a GTPase
332	GC_00000010	core	Mit1002	3421	12	26	3	0	0.80708317063647	0.877803776156936	K02358	tuf, TUFM; elongation factor Tu	Translation factors [BR:ko03012]	Translation	J	COG0050	Translation elongation factor EF-Tu, a GTPase
326	GC_00000010	core	EC673	3337	12	26	3	0	0.80708317063647	0.877803776156936	K02358	tuf, TUFM; elongation factor Tu	Mitochondrial biogenesis [BR:ko03029]	Translation	J	COG0050	Translation elongation factor EF-Tu, a GTPase
326	GC_00000010	core	EC673	3337	12	26	3	0	0.80708317063647	0.877803776156936	K02358	tuf, TUFM; elongation factor Tu	Exosome [BR:ko04147]	Transport and catabolism	J	COG0050	Translation elongation factor EF-Tu, a GTPase
326	GC_00000010	core	EC673	3337	12	26	3	0	0.80708317063647	0.877803776156936	K02358	tuf, TUFM; elongation factor Tu	Translation factors [BR:ko03012]	Translation	J	COG0050	Translation elongation factor EF-Tu, a GTPase
319	GC_00000010	core	BPG14	3536	12	26	3	0	0.80708317063647	0.877803776156936	K02358	tuf, TUFM; elongation factor Tu	Mitochondrial biogenesis [BR:ko03029]	Translation	J	COG0050	Translation elongation factor EF-Tu, a GTPase
319	GC_00000010	core	BPG14	3536	12	26	3	0	0.80708317063647	0.877803776156936	K02358	tuf, TUFM; elongation factor Tu	Exosome [BR:ko04147]	Transport and catabolism	J	COG0050	Translation elongation factor EF-Tu, a GTPase
319	GC_00000010	core	BPG14	3536	12	26	3	0	0.80708317063647	0.877803776156936	K02358	tuf, TUFM; elongation factor Tu	Translation factors [BR:ko03012]	Translation	J	COG0050	Translation elongation factor EF-Tu, a GTPase
330	GC_00000010	core	HOT1A3	3330	12	26	3	0	0.80708317063647	0.877803776156936	K02358	tuf, TUFM; elongation factor Tu	Mitochondrial biogenesis [BR:ko03029]	Translation	J	COG0050	Translation elongation factor EF-Tu, a GTPase
330	GC_00000010	core	HOT1A3	3330	12	26	3	0	0.80708317063647	0.877803776156936	K02358	tuf, TUFM; elongation factor Tu	Exosome [BR:ko04147]	Transport and catabolism	J	COG0050	Translation elongation factor EF-Tu, a GTPase
330	GC_00000010	core	HOT1A3	3330	12	26	3	0	0.80708317063647	0.877803776156936	K02358	tuf, TUFM; elongation factor Tu	Translation factors [BR:ko03012]	Translation	J	COG0050	Translation elongation factor EF-Tu, a GTPase
328	GC_00000010	core	EZ55	3393	12	26	3	0	0.80708317063647	0.877803776156936	K02358	tuf, TUFM; elongation factor Tu	Mitochondrial biogenesis [BR:ko03029]	Translation	J	COG0050	Translation elongation factor EF-Tu, a GTPase
328	GC_00000010	core	EZ55	3393	12	26	3	0	0.80708317063647	0.877803776156936	K02358	tuf, TUFM; elongation factor Tu	Exosome [BR:ko04147]	Transport and catabolism	J	COG0050	Translation elongation factor EF-Tu, a GTPase
328	GC_00000010	core	EZ55	3393	12	26	3	0	0.80708317063647	0.877803776156936	K02358	tuf, TUFM; elongation factor Tu	Translation factors [BR:ko03012]	Translation	J	COG0050	Translation elongation factor EF-Tu, a GTPase
318	GC_00000010	core	BPG14	3351	12	26	3	0	0.80708317063647	0.877803776156936	K02358	tuf, TUFM; elongation factor Tu	Mitochondrial biogenesis [BR:ko03029]	Translation	J	COG0050	Translation elongation factor EF-Tu, a GTPase
318	GC_00000010	core	BPG14	3351	12	26	3	0	0.80708317063647	0.877803776156936	K02358	tuf, TUFM; elongation factor Tu	Exosome [BR:ko04147]	Transport and catabolism	J	COG0050	Translation elongation factor EF-Tu, a GTPase
318	GC_00000010	core	BPG14	3351	12	26	3	0	0.80708317063647	0.877803776156936	K02358	tuf, TUFM; elongation factor Tu	Translation factors [BR:ko03012]	Translation	J	COG0050	Translation elongation factor EF-Tu, a GTPase
316	GC_00000010	core	ATCC_27126	3464	12	26	3	0	0.80708317063647	0.877803776156936	K02358	tuf, TUFM; elongation factor Tu	Mitochondrial biogenesis [BR:ko03029]	Translation	J	COG0050	Translation elongation factor EF-Tu, a GTPase
316	GC_00000010	core	ATCC_27126	3464	12	26	3	0	0.80708317063647	0.877803776156936	K02358	tuf, TUFM; elongation factor Tu	Exosome [BR:ko04147]	Transport and catabolism	J	COG0050	Translation elongation factor EF-Tu, a GTPase
316	GC_00000010	core	ATCC_27126	3464	12	26	3	0	0.80708317063647	0.877803776156936	K02358	tuf, TUFM; elongation factor Tu	Translation factors [BR:ko03012]	Translation	J	COG0050	Translation elongation factor EF-Tu, a GTPase
320	GC_00000010	core	BPG6	3352	12	26	3	0	0.80708317063647	0.877803776156936	K02358	tuf, TUFM; elongation factor Tu	Mitochondrial biogenesis [BR:ko03029]	Translation	J	COG0050	Translation elongation factor EF-Tu, a GTPase
320	GC_00000010	core	BPG6	3352	12	26	3	0	0.80708317063647	0.877803776156936	K02358	tuf, TUFM; elongation factor Tu	Exosome [BR:ko04147]	Transport and catabolism	J	COG0050	Translation elongation factor EF-Tu, a GTPase
320	GC_00000010	core	BPG6	3352	12	26	3	0	0.80708317063647	0.877803776156936	K02358	tuf, TUFM; elongation factor Tu	Translation factors [BR:ko03012]	Translation	J	COG0050	Translation elongation factor EF-Tu, a GTPase
336	GC_00000011	accessory	D7	739	3	26	14	0	0.770605128205128	0.850509890109889	NA	NA	NA	NA	NA	NA	NA
337	GC_00000011	accessory	D7	2251	3	26	14	0	0.770605128205128	0.850509890109889	NA	NA	NA	NA	NA	NA	NA
338	GC_00000011	accessory	HOT1A3	156	3	26	14	0	0.770605128205128	0.850509890109889	NA	NA	NA	NA	X	COG3385	IS4 transposase
339	GC_00000011	accessory	HOT1A3	673	3	26	14	0	0.770605128205128	0.850509890109889	NA	NA	NA	NA	X	COG3385	IS4 transposase
340	GC_00000011	accessory	HOT1A3	750	3	26	14	0	0.770605128205128	0.850509890109889	NA	NA	NA	NA	X	COG3385	IS4 transposase
341	GC_00000011	accessory	HOT1A3	2168	3	26	14	0	0.770605128205128	0.850509890109889	NA	NA	NA	NA	X	COG3385	IS4 transposase
342	GC_00000011	accessory	HOT1A3	2255	3	26	14	0	0.770605128205128	0.850509890109889	NA	NA	NA	NA	X	COG3385	IS4 transposase
343	GC_00000011	accessory	HOT1A3	3243	3	26	14	0	0.770605128205128	0.850509890109889	NA	NA	NA	NA	X	COG3385	IS4 transposase
344	GC_00000011	accessory	HOT1A3	3247	3	26	14	0	0.770605128205128	0.850509890109889	NA	NA	NA	NA	X	COG3385	IS4 transposase
345	GC_00000011	accessory	HOT1A3	3253	3	26	14	0	0.770605128205128	0.850509890109889	NA	NA	NA	NA	X	COG3385	IS4 transposase
346	GC_00000011	accessory	HOT1A3	3336	3	26	14	0	0.770605128205128	0.850509890109889	NA	NA	NA	NA	X	COG3385	IS4 transposase
347	GC_00000011	accessory	HOT1A3	3570	3	26	14	0	0.770605128205128	0.850509890109889	NA	NA	NA	NA	X	COG3385	IS4 transposase
348	GC_00000011	accessory	Mit1002	443	3	26	14	0	0.770605128205128	0.850509890109889	NA	NA	NA	NA	X	COG3385	IS4 transposase
349	GC_00000011	accessory	Mit1002	748	3	26	14	0	0.770605128205128	0.850509890109889	NA	NA	NA	NA	X	COG3385	IS4 transposase
350	GC_00000011	accessory	Mit1002	445	3	26	14	0	0.770605128205128	0.850509890109889	NA	NA	NA	NA	X	COG3385	IS4 transposase
351	GC_00000011	accessory	Mit1002	3072	3	26	14	0	0.770605128205128	0.850509890109889	NA	NA	NA	NA	X	COG3385	IS4 transposase
352	GC_00000011	accessory	Mit1002	3343	3	26	14	0	0.770605128205128	0.850509890109889	NA	NA	NA	NA	X	COG3385	IS4 transposase
353	GC_00000011	accessory	Mit1002	2188	3	26	14	0	0.770605128205128	0.850509890109889	NA	NA	NA	NA	X	COG3385	IS4 transposase
354	GC_00000011	accessory	Mit1002	99	3	26	14	0	0.770605128205128	0.850509890109889	NA	NA	NA	NA	X	COG3385	IS4 transposase
355	GC_00000011	accessory	Mit1002	3074	3	26	14	0	0.770605128205128	0.850509890109889	NA	NA	NA	NA	X	COG3385	IS4 transposase
356	GC_00000011	accessory	Mit1002	3641	3	26	14	0	0.770605128205128	0.850509890109889	NA	NA	NA	NA	X	COG3385	IS4 transposase
357	GC_00000011	accessory	Mit1002	2186	3	26	14	0	0.770605128205128	0.850509890109889	NA	NA	NA	NA	X	COG3385	IS4 transposase
358	GC_00000011	accessory	Mit1002	3340	3	26	14	0	0.770605128205128	0.850509890109889	NA	NA	NA	NA	X	COG5421	Transposase
359	GC_00000011	accessory	Mit1002	3428	3	26	14	0	0.770605128205128	0.850509890109889	NA	NA	NA	NA	X	COG5421	Transposase
360	GC_00000011	accessory	Mit1002	3253	3	26	14	0	0.770605128205128	0.850509890109889	NA	NA	NA	NA	X	COG3385	IS4 transposase
361	GC_00000011	accessory	Mit1002	3254	3	26	14	0	0.770605128205128	0.850509890109889	NA	NA	NA	NA	X	COG5421	Transposase
362	GC_00000012	accessory	D7	3134	5	24	8	0	0.975230616215271	1	NA	NA	NA	NA	X	COG3385	IS4 transposase
363	GC_00000012	accessory	EC673	184	5	24	8	0	0.975230616215271	1	NA	NA	NA	NA	X	COG3385	IS4 transposase
364	GC_00000012	accessory	EC673	2491	5	24	8	0	0.975230616215271	1	NA	NA	NA	NA	X	COG3385	IS4 transposase
365	GC_00000012	accessory	EC673	3084	5	24	8	0	0.975230616215271	1	NA	NA	NA	NA	X	COG3385	IS4 transposase
366	GC_00000012	accessory	EZ55	1204	5	24	8	0	0.975230616215271	1	NA	NA	NA	NA	X	COG3385	IS4 transposase
367	GC_00000012	accessory	EZ55	2198	5	24	8	0	0.975230616215271	1	NA	NA	NA	NA	X	COG3385	IS4 transposase
368	GC_00000012	accessory	EZ55	2520	5	24	8	0	0.975230616215271	1	NA	NA	NA	NA	X	COG3385	IS4 transposase
369	GC_00000012	accessory	EZ55	313	5	24	8	0	0.975230616215271	1	NA	NA	NA	NA	X	COG3385	IS4 transposase
370	GC_00000012	accessory	EZ55	461	5	24	8	0	0.975230616215271	1	NA	NA	NA	NA	X	COG3385	IS4 transposase
371	GC_00000012	accessory	EZ55	2047	5	24	8	0	0.975230616215271	1	NA	NA	NA	NA	X	COG3385	IS4 transposase
372	GC_00000012	accessory	EZ55	3506	5	24	8	0	0.975230616215271	1	NA	NA	NA	NA	X	COG3385	IS4 transposase
373	GC_00000012	accessory	HOT1A3	3625	5	24	8	0	0.975230616215271	1	NA	NA	NA	NA	X	COG3385	IS4 transposase
374	GC_00000012	accessory	HOT1A3	1579	5	24	8	0	0.975230616215271	1	NA	NA	NA	NA	X	COG3385	IS4 transposase
375	GC_00000012	accessory	HOT1A3	293	5	24	8	0	0.975230616215271	1	NA	NA	NA	NA	X	COG3385	IS4 transposase
376	GC_00000012	accessory	HOT1A3	932	5	24	8	0	0.975230616215271	1	NA	NA	NA	NA	X	COG3385	IS4 transposase
377	GC_00000012	accessory	HOT1A3	3469	5	24	8	0	0.975230616215271	1	NA	NA	NA	NA	X	COG3385	IS4 transposase
378	GC_00000012	accessory	Mit1002	178	5	24	8	0	0.975230616215271	1	NA	NA	NA	NA	X	COG3385	IS4 transposase
379	GC_00000012	accessory	Mit1002	190	5	24	8	0	0.975230616215271	1	NA	NA	NA	NA	X	COG3385	IS4 transposase
380	GC_00000012	accessory	Mit1002	335	5	24	8	0	0.975230616215271	1	NA	NA	NA	NA	X	COG3385	IS4 transposase
381	GC_00000012	accessory	Mit1002	401	5	24	8	0	0.975230616215271	1	NA	NA	NA	NA	X	COG3385	IS4 transposase
382	GC_00000012	accessory	Mit1002	497	5	24	8	0	0.975230616215271	1	NA	NA	NA	NA	X	COG3385	IS4 transposase
383	GC_00000012	accessory	Mit1002	2694	5	24	8	0	0.975230616215271	1	NA	NA	NA	NA	X	COG3385	IS4 transposase
384	GC_00000012	accessory	Mit1002	1888	5	24	8	0	0.975230616215271	1	NA	NA	NA	NA	X	COG3385	IS4 transposase
385	GC_00000012	accessory	Mit1002	3304	5	24	8	0	0.975230616215271	1	NA	NA	NA	NA	X	COG3385	IS4 transposase
386	GC_00000013	accessory	D7	2252	3	24	13	0	0.923745303274289	0.969289164941339	NA	NA	NA	NA	NA	NA	NA
387	GC_00000013	accessory	HOT1A3	157	3	24	13	0	0.923745303274289	0.969289164941339	NA	NA	NA	NA	NA	NA	NA
388	GC_00000013	accessory	HOT1A3	672	3	24	13	0	0.923745303274289	0.969289164941339	NA	NA	NA	NA	NA	NA	NA
389	GC_00000013	accessory	HOT1A3	751	3	24	13	0	0.923745303274289	0.969289164941339	NA	NA	NA	NA	NA	NA	NA
390	GC_00000013	accessory	HOT1A3	2169	3	24	13	0	0.923745303274289	0.969289164941339	NA	NA	NA	NA	NA	NA	NA
391	GC_00000013	accessory	HOT1A3	2254	3	24	13	0	0.923745303274289	0.969289164941339	NA	NA	NA	NA	NA	NA	NA
392	GC_00000013	accessory	HOT1A3	3242	3	24	13	0	0.923745303274289	0.969289164941339	NA	NA	NA	NA	NA	NA	NA
393	GC_00000013	accessory	HOT1A3	3248	3	24	13	0	0.923745303274289	0.969289164941339	NA	NA	NA	NA	NA	NA	NA
394	GC_00000013	accessory	HOT1A3	3254	3	24	13	0	0.923745303274289	0.969289164941339	NA	NA	NA	NA	NA	NA	NA
395	GC_00000013	accessory	HOT1A3	3337	3	24	13	0	0.923745303274289	0.969289164941339	NA	NA	NA	NA	NA	NA	NA
396	GC_00000013	accessory	HOT1A3	3569	3	24	13	0	0.923745303274289	0.969289164941339	NA	NA	NA	NA	NA	NA	NA
397	GC_00000013	accessory	Mit1002	442	3	24	13	0	0.923745303274289	0.969289164941339	NA	NA	NA	NA	NA	NA	NA
398	GC_00000013	accessory	Mit1002	444	3	24	13	0	0.923745303274289	0.969289164941339	NA	NA	NA	NA	NA	NA	NA
399	GC_00000013	accessory	Mit1002	749	3	24	13	0	0.923745303274289	0.969289164941339	NA	NA	NA	NA	NA	NA	NA
400	GC_00000013	accessory	Mit1002	2187	3	24	13	0	0.923745303274289	0.969289164941339	NA	NA	NA	NA	NA	NA	NA
401	GC_00000013	accessory	Mit1002	3071	3	24	13	0	0.923745303274289	0.969289164941339	NA	NA	NA	NA	NA	NA	NA
402	GC_00000013	accessory	Mit1002	3339	3	24	13	0	0.923745303274289	0.969289164941339	NA	NA	NA	NA	NA	NA	NA
403	GC_00000013	accessory	Mit1002	3342	3	24	13	0	0.923745303274289	0.969289164941339	NA	NA	NA	NA	NA	NA	NA
404	GC_00000013	accessory	Mit1002	3427	3	24	13	0	0.923745303274289	0.969289164941339	NA	NA	NA	NA	NA	NA	NA
405	GC_00000013	accessory	Mit1002	2185	3	24	13	0	0.923745303274289	0.969289164941339	NA	NA	NA	NA	NA	NA	NA
406	GC_00000013	accessory	Mit1002	3073	3	24	13	0	0.923745303274289	0.969289164941339	NA	NA	NA	NA	NA	NA	NA
407	GC_00000013	accessory	Mit1002	3252	3	24	13	0	0.923745303274289	0.969289164941339	NA	NA	NA	NA	NA	NA	NA
408	GC_00000013	accessory	Mit1002	100	3	24	13	0	0.923745303274289	0.969289164941339	NA	NA	NA	NA	NA	NA	NA
409	GC_00000013	accessory	Mit1002	3640	3	24	13	0	0.923745303274289	0.969289164941339	NA	NA	NA	NA	NA	NA	NA
416	GC_00000014	core	BPG14	1556	12	24	2	0	0.860166043488561	0.958300286009566	K00971	manC, cpsB; mannose-1-phosphate guanylyltransferase	Amino sugar and nucleotide sugar metabolism [PATH:ko00520]	Carbohydrate metabolism	M|G	COG0662|COG0836	Mannose-6-phosphate isomerase, cupin superfamily|Mannose-1-phosphate guanylyltransferase
416	GC_00000014	core	BPG14	1556	12	24	2	0	0.860166043488561	0.958300286009566	K00971	manC, cpsB; mannose-1-phosphate guanylyltransferase	Fructose and mannose metabolism [PATH:ko00051]	Carbohydrate metabolism	M|G	COG0662|COG0836	Mannose-6-phosphate isomerase, cupin superfamily|Mannose-1-phosphate guanylyltransferase
424	GC_00000014	core	EC673	1469	12	24	2	0	0.860166043488561	0.958300286009566	K00971	manC, cpsB; mannose-1-phosphate guanylyltransferase	Amino sugar and nucleotide sugar metabolism [PATH:ko00520]	Carbohydrate metabolism	M|G	COG0662|COG0836	Mannose-6-phosphate isomerase, cupin superfamily|Mannose-1-phosphate guanylyltransferase
424	GC_00000014	core	EC673	1469	12	24	2	0	0.860166043488561	0.958300286009566	K00971	manC, cpsB; mannose-1-phosphate guanylyltransferase	Fructose and mannose metabolism [PATH:ko00051]	Carbohydrate metabolism	M|G	COG0662|COG0836	Mannose-6-phosphate isomerase, cupin superfamily|Mannose-1-phosphate guanylyltransferase
414	GC_00000014	core	ATCC_27126	1451	12	24	2	0	0.860166043488561	0.958300286009566	K00971	manC, cpsB; mannose-1-phosphate guanylyltransferase	Amino sugar and nucleotide sugar metabolism [PATH:ko00520]	Carbohydrate metabolism	M|G	COG0662|COG0836	Mannose-6-phosphate isomerase, cupin superfamily|Mannose-1-phosphate guanylyltransferase
414	GC_00000014	core	ATCC_27126	1451	12	24	2	0	0.860166043488561	0.958300286009566	K00971	manC, cpsB; mannose-1-phosphate guanylyltransferase	Fructose and mannose metabolism [PATH:ko00051]	Carbohydrate metabolism	M|G	COG0662|COG0836	Mannose-6-phosphate isomerase, cupin superfamily|Mannose-1-phosphate guanylyltransferase
425	GC_00000014	core	EC673	3350	12	24	2	0	0.860166043488561	0.958300286009566	K00971	manC, cpsB; mannose-1-phosphate guanylyltransferase	Amino sugar and nucleotide sugar metabolism [PATH:ko00520]	Carbohydrate metabolism	M|G	COG0662|COG0836	Mannose-6-phosphate isomerase, cupin superfamily|Mannose-1-phosphate guanylyltransferase
425	GC_00000014	core	EC673	3350	12	24	2	0	0.860166043488561	0.958300286009566	K00971	manC, cpsB; mannose-1-phosphate guanylyltransferase	Fructose and mannose metabolism [PATH:ko00051]	Carbohydrate metabolism	M|G	COG0662|COG0836	Mannose-6-phosphate isomerase, cupin superfamily|Mannose-1-phosphate guanylyltransferase
410	GC_00000014	core	A83_1	1556	12	24	2	0	0.860166043488561	0.958300286009566	K00971	manC, cpsB; mannose-1-phosphate guanylyltransferase	Amino sugar and nucleotide sugar metabolism [PATH:ko00520]	Carbohydrate metabolism	G|M	COG0662|COG0836	Mannose-6-phosphate isomerase, cupin superfamily|Mannose-1-phosphate guanylyltransferase
410	GC_00000014	core	A83_1	1556	12	24	2	0	0.860166043488561	0.958300286009566	K00971	manC, cpsB; mannose-1-phosphate guanylyltransferase	Fructose and mannose metabolism [PATH:ko00051]	Carbohydrate metabolism	G|M	COG0662|COG0836	Mannose-6-phosphate isomerase, cupin superfamily|Mannose-1-phosphate guanylyltransferase
415	GC_00000014	core	ATCC_27126	3319	12	24	2	0	0.860166043488561	0.958300286009566	K00971	manC, cpsB; mannose-1-phosphate guanylyltransferase	Amino sugar and nucleotide sugar metabolism [PATH:ko00520]	Carbohydrate metabolism	M|G	COG0662|COG0836	Mannose-6-phosphate isomerase, cupin superfamily|Mannose-1-phosphate guanylyltransferase
415	GC_00000014	core	ATCC_27126	3319	12	24	2	0	0.860166043488561	0.958300286009566	K00971	manC, cpsB; mannose-1-phosphate guanylyltransferase	Fructose and mannose metabolism [PATH:ko00051]	Carbohydrate metabolism	M|G	COG0662|COG0836	Mannose-6-phosphate isomerase, cupin superfamily|Mannose-1-phosphate guanylyltransferase
417	GC_00000014	core	BPG14	3366	12	24	2	0	0.860166043488561	0.958300286009566	K00971	manC, cpsB; mannose-1-phosphate guanylyltransferase	Amino sugar and nucleotide sugar metabolism [PATH:ko00520]	Carbohydrate metabolism	M|G	COG0662|COG0836	Mannose-6-phosphate isomerase, cupin superfamily|Mannose-1-phosphate guanylyltransferase
417	GC_00000014	core	BPG14	3366	12	24	2	0	0.860166043488561	0.958300286009566	K00971	manC, cpsB; mannose-1-phosphate guanylyltransferase	Fructose and mannose metabolism [PATH:ko00051]	Carbohydrate metabolism	M|G	COG0662|COG0836	Mannose-6-phosphate isomerase, cupin superfamily|Mannose-1-phosphate guanylyltransferase
426	GC_00000014	core	EZ55	1550	12	24	2	0	0.860166043488561	0.958300286009566	K00971	manC, cpsB; mannose-1-phosphate guanylyltransferase	Amino sugar and nucleotide sugar metabolism [PATH:ko00520]	Carbohydrate metabolism	M|G	COG0662|COG0836	Mannose-6-phosphate isomerase, cupin superfamily|Mannose-1-phosphate guanylyltransferase
426	GC_00000014	core	EZ55	1550	12	24	2	0	0.860166043488561	0.958300286009566	K00971	manC, cpsB; mannose-1-phosphate guanylyltransferase	Fructose and mannose metabolism [PATH:ko00051]	Carbohydrate metabolism	M|G	COG0662|COG0836	Mannose-6-phosphate isomerase, cupin superfamily|Mannose-1-phosphate guanylyltransferase
427	GC_00000014	core	EZ55	3408	12	24	2	0	0.860166043488561	0.958300286009566	K00971	manC, cpsB; mannose-1-phosphate guanylyltransferase	Amino sugar and nucleotide sugar metabolism [PATH:ko00520]	Carbohydrate metabolism	M|G	COG0662|COG0836	Mannose-6-phosphate isomerase, cupin superfamily|Mannose-1-phosphate guanylyltransferase
427	GC_00000014	core	EZ55	3408	12	24	2	0	0.860166043488561	0.958300286009566	K00971	manC, cpsB; mannose-1-phosphate guanylyltransferase	Fructose and mannose metabolism [PATH:ko00051]	Carbohydrate metabolism	M|G	COG0662|COG0836	Mannose-6-phosphate isomerase, cupin superfamily|Mannose-1-phosphate guanylyltransferase
413	GC_00000014	core	AD45	3397	12	24	2	0	0.860166043488561	0.958300286009566	K00971	manC, cpsB; mannose-1-phosphate guanylyltransferase	Amino sugar and nucleotide sugar metabolism [PATH:ko00520]	Carbohydrate metabolism	M|G	COG0662|COG0836	Mannose-6-phosphate isomerase, cupin superfamily|Mannose-1-phosphate guanylyltransferase
413	GC_00000014	core	AD45	3397	12	24	2	0	0.860166043488561	0.958300286009566	K00971	manC, cpsB; mannose-1-phosphate guanylyltransferase	Fructose and mannose metabolism [PATH:ko00051]	Carbohydrate metabolism	M|G	COG0662|COG0836	Mannose-6-phosphate isomerase, cupin superfamily|Mannose-1-phosphate guanylyltransferase
423	GC_00000014	core	D7	3413	12	24	2	0	0.860166043488561	0.958300286009566	K00971	manC, cpsB; mannose-1-phosphate guanylyltransferase	Amino sugar and nucleotide sugar metabolism [PATH:ko00520]	Carbohydrate metabolism	G|M	COG0662|COG0836	Mannose-6-phosphate isomerase, cupin superfamily|Mannose-1-phosphate guanylyltransferase
423	GC_00000014	core	D7	3413	12	24	2	0	0.860166043488561	0.958300286009566	K00971	manC, cpsB; mannose-1-phosphate guanylyltransferase	Fructose and mannose metabolism [PATH:ko00051]	Carbohydrate metabolism	G|M	COG0662|COG0836	Mannose-6-phosphate isomerase, cupin superfamily|Mannose-1-phosphate guanylyltransferase
412	GC_00000014	core	AD45	1559	12	24	2	0	0.860166043488561	0.958300286009566	K00971	manC, cpsB; mannose-1-phosphate guanylyltransferase	Amino sugar and nucleotide sugar metabolism [PATH:ko00520]	Carbohydrate metabolism	M|G	COG0662|COG0836	Mannose-6-phosphate isomerase, cupin superfamily|Mannose-1-phosphate guanylyltransferase
412	GC_00000014	core	AD45	1559	12	24	2	0	0.860166043488561	0.958300286009566	K00971	manC, cpsB; mannose-1-phosphate guanylyltransferase	Fructose and mannose metabolism [PATH:ko00051]	Carbohydrate metabolism	M|G	COG0662|COG0836	Mannose-6-phosphate isomerase, cupin superfamily|Mannose-1-phosphate guanylyltransferase
411	GC_00000014	core	A83_1	3366	12	24	2	0	0.860166043488561	0.958300286009566	K00971	manC, cpsB; mannose-1-phosphate guanylyltransferase	Amino sugar and nucleotide sugar metabolism [PATH:ko00520]	Carbohydrate metabolism	G|M	COG0662|COG0836	Mannose-6-phosphate isomerase, cupin superfamily|Mannose-1-phosphate guanylyltransferase
411	GC_00000014	core	A83_1	3366	12	24	2	0	0.860166043488561	0.958300286009566	K00971	manC, cpsB; mannose-1-phosphate guanylyltransferase	Fructose and mannose metabolism [PATH:ko00051]	Carbohydrate metabolism	G|M	COG0662|COG0836	Mannose-6-phosphate isomerase, cupin superfamily|Mannose-1-phosphate guanylyltransferase
422	GC_00000014	core	D7	1601	12	24	2	0	0.860166043488561	0.958300286009566	K00971	manC, cpsB; mannose-1-phosphate guanylyltransferase	Amino sugar and nucleotide sugar metabolism [PATH:ko00520]	Carbohydrate metabolism	G|M	COG0662|COG0836	Mannose-6-phosphate isomerase, cupin superfamily|Mannose-1-phosphate guanylyltransferase
422	GC_00000014	core	D7	1601	12	24	2	0	0.860166043488561	0.958300286009566	K00971	manC, cpsB; mannose-1-phosphate guanylyltransferase	Fructose and mannose metabolism [PATH:ko00051]	Carbohydrate metabolism	G|M	COG0662|COG0836	Mannose-6-phosphate isomerase, cupin superfamily|Mannose-1-phosphate guanylyltransferase
420	GC_00000014	core	BPG9	1486	12	24	2	0	0.860166043488561	0.958300286009566	K00971	manC, cpsB; mannose-1-phosphate guanylyltransferase	Amino sugar and nucleotide sugar metabolism [PATH:ko00520]	Carbohydrate metabolism	G|M	COG0662|COG0836	Mannose-6-phosphate isomerase, cupin superfamily|Mannose-1-phosphate guanylyltransferase
420	GC_00000014	core	BPG9	1486	12	24	2	0	0.860166043488561	0.958300286009566	K00971	manC, cpsB; mannose-1-phosphate guanylyltransferase	Fructose and mannose metabolism [PATH:ko00051]	Carbohydrate metabolism	G|M	COG0662|COG0836	Mannose-6-phosphate isomerase, cupin superfamily|Mannose-1-phosphate guanylyltransferase
431	GC_00000014	core	Mit1002	1542	12	24	2	0	0.860166043488561	0.958300286009566	K00971	manC, cpsB; mannose-1-phosphate guanylyltransferase	Amino sugar and nucleotide sugar metabolism [PATH:ko00520]	Carbohydrate metabolism	M|G	COG0662|COG0836	Mannose-6-phosphate isomerase, cupin superfamily|Mannose-1-phosphate guanylyltransferase
431	GC_00000014	core	Mit1002	1542	12	24	2	0	0.860166043488561	0.958300286009566	K00971	manC, cpsB; mannose-1-phosphate guanylyltransferase	Fructose and mannose metabolism [PATH:ko00051]	Carbohydrate metabolism	M|G	COG0662|COG0836	Mannose-6-phosphate isomerase, cupin superfamily|Mannose-1-phosphate guanylyltransferase
421	GC_00000014	core	BPG9	3283	12	24	2	0	0.860166043488561	0.958300286009566	K00971	manC, cpsB; mannose-1-phosphate guanylyltransferase	Amino sugar and nucleotide sugar metabolism [PATH:ko00520]	Carbohydrate metabolism	G|M	COG0662|COG0836	Mannose-6-phosphate isomerase, cupin superfamily|Mannose-1-phosphate guanylyltransferase
421	GC_00000014	core	BPG9	3283	12	24	2	0	0.860166043488561	0.958300286009566	K00971	manC, cpsB; mannose-1-phosphate guanylyltransferase	Fructose and mannose metabolism [PATH:ko00051]	Carbohydrate metabolism	G|M	COG0662|COG0836	Mannose-6-phosphate isomerase, cupin superfamily|Mannose-1-phosphate guanylyltransferase
428	GC_00000014	core	HOT1A3	1560	12	24	2	0	0.860166043488561	0.958300286009566	K00971	manC, cpsB; mannose-1-phosphate guanylyltransferase	Amino sugar and nucleotide sugar metabolism [PATH:ko00520]	Carbohydrate metabolism	M|G	COG0662|COG0836	Mannose-6-phosphate isomerase, cupin superfamily|Mannose-1-phosphate guanylyltransferase
428	GC_00000014	core	HOT1A3	1560	12	24	2	0	0.860166043488561	0.958300286009566	K00971	manC, cpsB; mannose-1-phosphate guanylyltransferase	Fructose and mannose metabolism [PATH:ko00051]	Carbohydrate metabolism	M|G	COG0662|COG0836	Mannose-6-phosphate isomerase, cupin superfamily|Mannose-1-phosphate guanylyltransferase
433	GC_00000014	core	Te101	3345	12	24	2	0	0.860166043488561	0.958300286009566	K00971	manC, cpsB; mannose-1-phosphate guanylyltransferase	Amino sugar and nucleotide sugar metabolism [PATH:ko00520]	Carbohydrate metabolism	G|M	COG0662|COG0836	Mannose-6-phosphate isomerase, cupin superfamily|Mannose-1-phosphate guanylyltransferase
433	GC_00000014	core	Te101	3345	12	24	2	0	0.860166043488561	0.958300286009566	K00971	manC, cpsB; mannose-1-phosphate guanylyltransferase	Fructose and mannose metabolism [PATH:ko00051]	Carbohydrate metabolism	G|M	COG0662|COG0836	Mannose-6-phosphate isomerase, cupin superfamily|Mannose-1-phosphate guanylyltransferase
418	GC_00000014	core	BPG6	1556	12	24	2	0	0.860166043488561	0.958300286009566	K00971	manC, cpsB; mannose-1-phosphate guanylyltransferase	Amino sugar and nucleotide sugar metabolism [PATH:ko00520]	Carbohydrate metabolism	G|M	COG0662|COG0836	Mannose-6-phosphate isomerase, cupin superfamily|Mannose-1-phosphate guanylyltransferase
418	GC_00000014	core	BPG6	1556	12	24	2	0	0.860166043488561	0.958300286009566	K00971	manC, cpsB; mannose-1-phosphate guanylyltransferase	Fructose and mannose metabolism [PATH:ko00051]	Carbohydrate metabolism	G|M	COG0662|COG0836	Mannose-6-phosphate isomerase, cupin superfamily|Mannose-1-phosphate guanylyltransferase
430	GC_00000014	core	Mit1002	3464	12	24	2	0	0.860166043488561	0.958300286009566	K00971	manC, cpsB; mannose-1-phosphate guanylyltransferase	Amino sugar and nucleotide sugar metabolism [PATH:ko00520]	Carbohydrate metabolism	M|G	COG0662|COG0836	Mannose-6-phosphate isomerase, cupin superfamily|Mannose-1-phosphate guanylyltransferase
430	GC_00000014	core	Mit1002	3464	12	24	2	0	0.860166043488561	0.958300286009566	K00971	manC, cpsB; mannose-1-phosphate guanylyltransferase	Fructose and mannose metabolism [PATH:ko00051]	Carbohydrate metabolism	M|G	COG0662|COG0836	Mannose-6-phosphate isomerase, cupin superfamily|Mannose-1-phosphate guanylyltransferase
429	GC_00000014	core	HOT1A3	3386	12	24	2	0	0.860166043488561	0.958300286009566	K00971	manC, cpsB; mannose-1-phosphate guanylyltransferase	Amino sugar and nucleotide sugar metabolism [PATH:ko00520]	Carbohydrate metabolism	M|G	COG0662|COG0836	Mannose-6-phosphate isomerase, cupin superfamily|Mannose-1-phosphate guanylyltransferase
429	GC_00000014	core	HOT1A3	3386	12	24	2	0	0.860166043488561	0.958300286009566	K00971	manC, cpsB; mannose-1-phosphate guanylyltransferase	Fructose and mannose metabolism [PATH:ko00051]	Carbohydrate metabolism	M|G	COG0662|COG0836	Mannose-6-phosphate isomerase, cupin superfamily|Mannose-1-phosphate guanylyltransferase
419	GC_00000014	core	BPG6	3367	12	24	2	0	0.860166043488561	0.958300286009566	K00971	manC, cpsB; mannose-1-phosphate guanylyltransferase	Amino sugar and nucleotide sugar metabolism [PATH:ko00520]	Carbohydrate metabolism	G|M	COG0662|COG0836	Mannose-6-phosphate isomerase, cupin superfamily|Mannose-1-phosphate guanylyltransferase
419	GC_00000014	core	BPG6	3367	12	24	2	0	0.860166043488561	0.958300286009566	K00971	manC, cpsB; mannose-1-phosphate guanylyltransferase	Fructose and mannose metabolism [PATH:ko00051]	Carbohydrate metabolism	G|M	COG0662|COG0836	Mannose-6-phosphate isomerase, cupin superfamily|Mannose-1-phosphate guanylyltransferase
432	GC_00000014	core	Te101	1488	12	24	2	0	0.860166043488561	0.958300286009566	K00971	manC, cpsB; mannose-1-phosphate guanylyltransferase	Amino sugar and nucleotide sugar metabolism [PATH:ko00520]	Carbohydrate metabolism	G|M	COG0662|COG0836	Mannose-6-phosphate isomerase, cupin superfamily|Mannose-1-phosphate guanylyltransferase
432	GC_00000014	core	Te101	1488	12	24	2	0	0.860166043488561	0.958300286009566	K00971	manC, cpsB; mannose-1-phosphate guanylyltransferase	Fructose and mannose metabolism [PATH:ko00051]	Carbohydrate metabolism	G|M	COG0662|COG0836	Mannose-6-phosphate isomerase, cupin superfamily|Mannose-1-phosphate guanylyltransferase
440	GC_00000015	core	BPG14	2846	12	24	3	0	0.747523356530252	0.692274883624145	K07017	K07017; uncharacterized protein	Function unknown	Poorly characterized	R	COG2819	Predicted hydrolase of the alpha/beta superfamily
434	GC_00000015	core	A83_1	2846	12	24	3	0	0.747523356530252	0.692274883624145	K07017	K07017; uncharacterized protein	Function unknown	Poorly characterized	R	COG2819	Predicted hydrolase of the alpha/beta superfamily
442	GC_00000015	core	BPG6	2847	12	24	3	0	0.747523356530252	0.692274883624145	K07017	K07017; uncharacterized protein	Function unknown	Poorly characterized	R	COG2819	Predicted hydrolase of the alpha/beta superfamily
453	GC_00000015	core	Mit1002	2867	12	24	3	0	0.747523356530252	0.692274883624145	K07017	K07017; uncharacterized protein	Function unknown	Poorly characterized	R	COG2819	Predicted hydrolase of the alpha/beta superfamily
449	GC_00000015	core	EZ55	2844	12	24	3	0	0.747523356530252	0.692274883624145	K07017	K07017; uncharacterized protein	Function unknown	Poorly characterized	R	COG2819	Predicted hydrolase of the alpha/beta superfamily
451	GC_00000015	core	HOT1A3	2832	12	24	3	0	0.747523356530252	0.692274883624145	K07017	K07017; uncharacterized protein	Function unknown	Poorly characterized	R	COG2819	Predicted hydrolase of the alpha/beta superfamily
455	GC_00000015	core	Te101	2800	12	24	3	0	0.747523356530252	0.692274883624145	K07017	K07017; uncharacterized protein	Function unknown	Poorly characterized	R	COG2819	Predicted hydrolase of the alpha/beta superfamily
447	GC_00000015	core	EC673	2817	12	24	3	0	0.747523356530252	0.692274883624145	K07017	K07017; uncharacterized protein	Function unknown	Poorly characterized	R	COG2819	Predicted hydrolase of the alpha/beta superfamily
436	GC_00000015	core	AD45	2837	12	24	3	0	0.747523356530252	0.692274883624145	K07017	K07017; uncharacterized protein	Function unknown	Poorly characterized	R	COG2819	Predicted hydrolase of the alpha/beta superfamily
438	GC_00000015	core	ATCC_27126	2728	12	24	3	0	0.747523356530252	0.692274883624145	K07017	K07017; uncharacterized protein	Function unknown	Poorly characterized	R	COG2819	Predicted hydrolase of the alpha/beta superfamily
444	GC_00000015	core	BPG9	2763	12	24	3	0	0.747523356530252	0.692274883624145	K07017	K07017; uncharacterized protein	Function unknown	Poorly characterized	R	COG2819	Predicted hydrolase of the alpha/beta superfamily
435	GC_00000015	core	A83_1	2847	12	24	3	0	0.747523356530252	0.692274883624145	NA	NA	NA	NA	V	COG1680	CubicO group peptidase, beta-lactamase class C family
437	GC_00000015	core	AD45	2838	12	24	3	0	0.747523356530252	0.692274883624145	NA	NA	NA	NA	V	COG1680	CubicO group peptidase, beta-lactamase class C family
439	GC_00000015	core	ATCC_27126	2729	12	24	3	0	0.747523356530252	0.692274883624145	NA	NA	NA	NA	V	COG1680	CubicO group peptidase, beta-lactamase class C family
441	GC_00000015	core	BPG14	2847	12	24	3	0	0.747523356530252	0.692274883624145	NA	NA	NA	NA	V	COG1680	CubicO group peptidase, beta-lactamase class C family
443	GC_00000015	core	BPG6	2848	12	24	3	0	0.747523356530252	0.692274883624145	NA	NA	NA	NA	V	COG1680	CubicO group peptidase, beta-lactamase class C family
445	GC_00000015	core	BPG9	2764	12	24	3	0	0.747523356530252	0.692274883624145	NA	NA	NA	NA	V	COG1680	CubicO group peptidase, beta-lactamase class C family
446	GC_00000015	core	D7	2940	12	24	3	0	0.747523356530252	0.692274883624145	NA	NA	NA	NA	R	COG2819	Predicted hydrolase of the alpha/beta superfamily
448	GC_00000015	core	EC673	2818	12	24	3	0	0.747523356530252	0.692274883624145	NA	NA	NA	NA	V	COG1680	CubicO group peptidase, beta-lactamase class C family
450	GC_00000015	core	EZ55	2845	12	24	3	0	0.747523356530252	0.692274883624145	NA	NA	NA	NA	V	COG1680	CubicO group peptidase, beta-lactamase class C family
452	GC_00000015	core	HOT1A3	2833	12	24	3	0	0.747523356530252	0.692274883624145	NA	NA	NA	NA	V	COG1680	CubicO group peptidase, beta-lactamase class C family
454	GC_00000015	core	Mit1002	2868	12	24	3	0	0.747523356530252	0.692274883624145	NA	NA	NA	NA	V	COG1680	CubicO group peptidase, beta-lactamase class C family
456	GC_00000015	core	Te101	2801	12	24	3	0	0.747523356530252	0.692274883624145	NA	NA	NA	NA	V	COG1680	CubicO group peptidase, beta-lactamase class C family
457	GC_00000015	core	Te101	2806	12	24	3	0	0.747523356530252	0.692274883624145	NA	NA	NA	NA	NA	NA	NA
466	GC_00000016	core	BPG6	3521	12	23	2	0	0.788640092475203	0.70130028489034	K09939	K09939; uncharacterized protein	Function unknown	Poorly characterized	S	COG3295	Uncharacterized protein
476	GC_00000016	core	HOT1A3	3521	12	23	2	0	0.788640092475203	0.70130028489034	K09939	K09939; uncharacterized protein	Function unknown	Poorly characterized	S	COG3295	Uncharacterized protein
470	GC_00000016	core	D7	3577	12	23	2	0	0.788640092475203	0.70130028489034	K09939	K09939; uncharacterized protein	Function unknown	Poorly characterized	S	COG3295	Uncharacterized protein
459	GC_00000016	core	A83_1	3520	12	23	2	0	0.788640092475203	0.70130028489034	K09939	K09939; uncharacterized protein	Function unknown	Poorly characterized	S	COG3295	Uncharacterized protein
472	GC_00000016	core	EC673	3497	12	23	2	0	0.788640092475203	0.70130028489034	K09939	K09939; uncharacterized protein	Function unknown	Poorly characterized	S	COG3295	Uncharacterized protein
468	GC_00000016	core	BPG9	3437	12	23	2	0	0.788640092475203	0.70130028489034	K09939	K09939; uncharacterized protein	Function unknown	Poorly characterized	S	COG3295	Uncharacterized protein
461	GC_00000016	core	AD45	3528	12	23	2	0	0.788640092475203	0.70130028489034	K09939	K09939; uncharacterized protein	Function unknown	Poorly characterized	S	COG3295	Uncharacterized protein
474	GC_00000016	core	EZ55	3559	12	23	2	0	0.788640092475203	0.70130028489034	K09939	K09939; uncharacterized protein	Function unknown	Poorly characterized	S	COG3295	Uncharacterized protein
478	GC_00000016	core	Mit1002	3591	12	23	2	0	0.788640092475203	0.70130028489034	K09939	K09939; uncharacterized protein	Function unknown	Poorly characterized	S	COG3295	Uncharacterized protein
462	GC_00000016	core	ATCC_27126	3448	12	23	2	0	0.788640092475203	0.70130028489034	K09939	K09939; uncharacterized protein	Function unknown	Poorly characterized	S	COG3295|COG3656	Uncharacterized protein|Predicted periplasmic protein
480	GC_00000016	core	Te101	3487	12	23	2	0	0.788640092475203	0.70130028489034	K09939	K09939; uncharacterized protein	Function unknown	Poorly characterized	S	COG3295	Uncharacterized protein
464	GC_00000016	core	BPG14	3520	12	23	2	0	0.788640092475203	0.70130028489034	K09939	K09939; uncharacterized protein	Function unknown	Poorly characterized	S	COG3295	Uncharacterized protein
458	GC_00000016	core	A83_1	3519	12	23	2	0	0.788640092475203	0.70130028489034	NA	NA	NA	NA	S	COG3295|COG3656	Uncharacterized protein|Predicted periplasmic protein
460	GC_00000016	core	AD45	3527	12	23	2	0	0.788640092475203	0.70130028489034	NA	NA	NA	NA	S	COG3295|COG3656	Uncharacterized protein|Predicted periplasmic protein
463	GC_00000016	core	BPG14	3519	12	23	2	0	0.788640092475203	0.70130028489034	NA	NA	NA	NA	S	COG3295|COG3656	Uncharacterized protein|Predicted periplasmic protein
465	GC_00000016	core	BPG6	3520	12	23	2	0	0.788640092475203	0.70130028489034	NA	NA	NA	NA	S	COG3295|COG3656	Uncharacterized protein|Predicted periplasmic protein
467	GC_00000016	core	BPG9	3436	12	23	2	0	0.788640092475203	0.70130028489034	NA	NA	NA	NA	S	COG3295|COG3656	Uncharacterized protein|Predicted periplasmic protein
469	GC_00000016	core	D7	3576	12	23	2	0	0.788640092475203	0.70130028489034	NA	NA	NA	NA	S	COG3295|COG3656	Uncharacterized protein|Predicted periplasmic protein
471	GC_00000016	core	EC673	3496	12	23	2	0	0.788640092475203	0.70130028489034	NA	NA	NA	NA	S	COG3295|COG3656	Uncharacterized protein|Predicted periplasmic protein
473	GC_00000016	core	EZ55	3558	12	23	2	0	0.788640092475203	0.70130028489034	NA	NA	NA	NA	S	COG3295|COG3656	Uncharacterized protein|Predicted periplasmic protein
475	GC_00000016	core	HOT1A3	3520	12	23	2	0	0.788640092475203	0.70130028489034	NA	NA	NA	NA	S	COG3295|COG3656	Uncharacterized protein|Predicted periplasmic protein
477	GC_00000016	core	Mit1002	3590	12	23	2	0	0.788640092475203	0.70130028489034	NA	NA	NA	NA	S	COG3295|COG3656	Uncharacterized protein|Predicted periplasmic protein
479	GC_00000016	core	Te101	3486	12	23	2	0	0.788640092475203	0.70130028489034	NA	NA	NA	NA	S	COG3295|COG3656	Uncharacterized protein|Predicted periplasmic protein
495	GC_00000017	core	EC673	3618	12	23	3	0	0.749853167611156	0.860304346243506	K16264	czcD, zitB; cobalt-zinc-cadmium efflux system protein	Transporters [BR:ko02000]	Membrane transport	P	COG1230	Co/Zn/Cd efflux system component
491	GC_00000017	core	BPG9	3558	12	23	3	0	0.749853167611156	0.860304346243506	K16264	czcD, zitB; cobalt-zinc-cadmium efflux system protein	Transporters [BR:ko02000]	Membrane transport	P	COG1230	Co/Zn/Cd efflux system component
499	GC_00000017	core	HOT1A3	3645	12	23	3	0	0.749853167611156	0.860304346243506	K16264	czcD, zitB; cobalt-zinc-cadmium efflux system protein	Transporters [BR:ko02000]	Membrane transport	P	COG1230	Co/Zn/Cd efflux system component
500	GC_00000017	core	Mit1002	290	12	23	3	0	0.749853167611156	0.860304346243506	K16264	czcD, zitB; cobalt-zinc-cadmium efflux system protein	Transporters [BR:ko02000]	Membrane transport	P	COG1230	Co/Zn/Cd efflux system component
494	GC_00000017	core	D7	3695	12	23	3	0	0.749853167611156	0.860304346243506	K16264	czcD, zitB; cobalt-zinc-cadmium efflux system protein	Transporters [BR:ko02000]	Membrane transport	NA	NA	NA
496	GC_00000017	core	EZ55	275	12	23	3	0	0.749853167611156	0.860304346243506	K16264	czcD, zitB; cobalt-zinc-cadmium efflux system protein	Transporters [BR:ko02000]	Membrane transport	P	COG1230	Co/Zn/Cd efflux system component
503	GC_00000017	core	Te101	3611	12	23	3	0	0.749853167611156	0.860304346243506	K16264	czcD, zitB; cobalt-zinc-cadmium efflux system protein	Transporters [BR:ko02000]	Membrane transport	P	COG1230	Co/Zn/Cd efflux system component
487	GC_00000017	core	BPG14	3641	12	23	3	0	0.749853167611156	0.860304346243506	K16264	czcD, zitB; cobalt-zinc-cadmium efflux system protein	Transporters [BR:ko02000]	Membrane transport	P	COG1230	Co/Zn/Cd efflux system component
482	GC_00000017	core	A83_1	3641	12	23	3	0	0.749853167611156	0.860304346243506	K16264	czcD, zitB; cobalt-zinc-cadmium efflux system protein	Transporters [BR:ko02000]	Membrane transport	P	COG1230	Co/Zn/Cd efflux system component
488	GC_00000017	core	BPG6	4007	12	23	3	0	0.749853167611156	0.860304346243506	K16264	czcD, zitB; cobalt-zinc-cadmium efflux system protein	Transporters [BR:ko02000]	Membrane transport	P	COG1230	Co/Zn/Cd efflux system component
493	GC_00000017	core	D7	3694	12	23	3	0	0.749853167611156	0.860304346243506	K16264	czcD, zitB; cobalt-zinc-cadmium efflux system protein	Transporters [BR:ko02000]	Membrane transport	P	COG1230	Co/Zn/Cd efflux system component
481	GC_00000017	core	A83_1	4044	12	23	3	0	0.749853167611156	0.860304346243506	K16264	czcD, zitB; cobalt-zinc-cadmium efflux system protein	Transporters [BR:ko02000]	Membrane transport	P	COG1230	Co/Zn/Cd efflux system component
497	GC_00000017	core	EZ55	3682	12	23	3	0	0.749853167611156	0.860304346243506	K16264	czcD, zitB; cobalt-zinc-cadmium efflux system protein	Transporters [BR:ko02000]	Membrane transport	P	COG1230	Co/Zn/Cd efflux system component
484	GC_00000017	core	AD45	3654	12	23	3	0	0.749853167611156	0.860304346243506	K16264	czcD, zitB; cobalt-zinc-cadmium efflux system protein	Transporters [BR:ko02000]	Membrane transport	P	COG1230	Co/Zn/Cd efflux system component
489	GC_00000017	core	BPG6	3642	12	23	3	0	0.749853167611156	0.860304346243506	K16264	czcD, zitB; cobalt-zinc-cadmium efflux system protein	Transporters [BR:ko02000]	Membrane transport	P	COG1230	Co/Zn/Cd efflux system component
485	GC_00000017	core	ATCC_27126	3569	12	23	3	0	0.749853167611156	0.860304346243506	K16264	czcD, zitB; cobalt-zinc-cadmium efflux system protein	Transporters [BR:ko02000]	Membrane transport	P	COG1230	Co/Zn/Cd efflux system component
483	GC_00000017	core	AD45	246	12	23	3	0	0.749853167611156	0.860304346243506	K16264	czcD, zitB; cobalt-zinc-cadmium efflux system protein	Transporters [BR:ko02000]	Membrane transport	P	COG1230	Co/Zn/Cd efflux system component
490	GC_00000017	core	BPG9	3994	12	23	3	0	0.749853167611156	0.860304346243506	K16264	czcD, zitB; cobalt-zinc-cadmium efflux system protein	Transporters [BR:ko02000]	Membrane transport	P	COG1230	Co/Zn/Cd efflux system component
498	GC_00000017	core	HOT1A3	3976	12	23	3	0	0.749853167611156	0.860304346243506	K16264	czcD, zitB; cobalt-zinc-cadmium efflux system protein	Transporters [BR:ko02000]	Membrane transport	P	COG1230	Co/Zn/Cd efflux system component
492	GC_00000017	core	D7	260	12	23	3	0	0.749853167611156	0.860304346243506	K16264	czcD, zitB; cobalt-zinc-cadmium efflux system protein	Transporters [BR:ko02000]	Membrane transport	P	COG1230	Co/Zn/Cd efflux system component
502	GC_00000017	core	Mit1002	3714	12	23	3	0	0.749853167611156	0.860304346243506	K16264	czcD, zitB; cobalt-zinc-cadmium efflux system protein	Transporters [BR:ko02000]	Membrane transport	P	COG1230	Co/Zn/Cd efflux system component
486	GC_00000017	core	BPG14	4006	12	23	3	0	0.749853167611156	0.860304346243506	K16264	czcD, zitB; cobalt-zinc-cadmium efflux system protein	Transporters [BR:ko02000]	Membrane transport	P	COG1230	Co/Zn/Cd efflux system component
501	GC_00000017	core	Mit1002	1975	12	23	3	0	0.749853167611156	0.860304346243506	K16264	czcD, zitB; cobalt-zinc-cadmium efflux system protein	Transporters [BR:ko02000]	Membrane transport	P	COG1230	Co/Zn/Cd efflux system component
523	GC_00000018	core	Mit1002	2935	12	21	4	0	0.730612244897959	0.853969966625284	K07787	cusA, silA; Cu(I)/Ag(I) efflux system membrane protein CusA/SilA	Two-component system [PATH:ko02020]	Signal transduction	P	COG3696	Cu/Ag efflux pump CusA
523	GC_00000018	core	Mit1002	2935	12	21	4	0	0.730612244897959	0.853969966625284	K07787	cusA, silA; Cu(I)/Ag(I) efflux system membrane protein CusA/SilA	Transporters [BR:ko02000]	Membrane transport	P	COG3696	Cu/Ag efflux pump CusA
504	GC_00000018	core	A83_1	3995	12	21	4	0	0.730612244897959	0.853969966625284	K07787	cusA, silA; Cu(I)/Ag(I) efflux system membrane protein CusA/SilA	Two-component system [PATH:ko02020]	Signal transduction	P	COG3696	Cu/Ag efflux pump CusA
504	GC_00000018	core	A83_1	3995	12	21	4	0	0.730612244897959	0.853969966625284	K07787	cusA, silA; Cu(I)/Ag(I) efflux system membrane protein CusA/SilA	Transporters [BR:ko02000]	Membrane transport	P	COG3696	Cu/Ag efflux pump CusA
519	GC_00000018	core	HOT1A3	4035	12	21	4	0	0.730612244897959	0.853969966625284	K07787	cusA, silA; Cu(I)/Ag(I) efflux system membrane protein CusA/SilA	Two-component system [PATH:ko02020]	Signal transduction	P	COG3696	Cu/Ag efflux pump CusA
519	GC_00000018	core	HOT1A3	4035	12	21	4	0	0.730612244897959	0.853969966625284	K07787	cusA, silA; Cu(I)/Ag(I) efflux system membrane protein CusA/SilA	Transporters [BR:ko02000]	Membrane transport	P	COG3696	Cu/Ag efflux pump CusA
517	GC_00000018	core	EZ55	2940	12	21	4	0	0.730612244897959	0.853969966625284	K07787	cusA, silA; Cu(I)/Ag(I) efflux system membrane protein CusA/SilA	Two-component system [PATH:ko02020]	Signal transduction	P	COG3696	Cu/Ag efflux pump CusA
517	GC_00000018	core	EZ55	2940	12	21	4	0	0.730612244897959	0.853969966625284	K07787	cusA, silA; Cu(I)/Ag(I) efflux system membrane protein CusA/SilA	Transporters [BR:ko02000]	Membrane transport	P	COG3696	Cu/Ag efflux pump CusA
505	GC_00000018	core	A83_1	2933	12	21	4	0	0.730612244897959	0.853969966625284	K07787	cusA, silA; Cu(I)/Ag(I) efflux system membrane protein CusA/SilA	Two-component system [PATH:ko02020]	Signal transduction	P	COG3696	Cu/Ag efflux pump CusA
505	GC_00000018	core	A83_1	2933	12	21	4	0	0.730612244897959	0.853969966625284	K07787	cusA, silA; Cu(I)/Ag(I) efflux system membrane protein CusA/SilA	Transporters [BR:ko02000]	Membrane transport	P	COG3696	Cu/Ag efflux pump CusA
509	GC_00000018	core	BPG14	2933	12	21	4	0	0.730612244897959	0.853969966625284	K07787	cusA, silA; Cu(I)/Ag(I) efflux system membrane protein CusA/SilA	Two-component system [PATH:ko02020]	Signal transduction	P	COG3696	Cu/Ag efflux pump CusA
509	GC_00000018	core	BPG14	2933	12	21	4	0	0.730612244897959	0.853969966625284	K07787	cusA, silA; Cu(I)/Ag(I) efflux system membrane protein CusA/SilA	Transporters [BR:ko02000]	Membrane transport	P	COG3696	Cu/Ag efflux pump CusA
512	GC_00000018	core	BPG9	3946	12	21	4	0	0.730612244897959	0.853969966625284	K07787	cusA, silA; Cu(I)/Ag(I) efflux system membrane protein CusA/SilA	Two-component system [PATH:ko02020]	Signal transduction	P	COG3696	Cu/Ag efflux pump CusA
512	GC_00000018	core	BPG9	3946	12	21	4	0	0.730612244897959	0.853969966625284	K07787	cusA, silA; Cu(I)/Ag(I) efflux system membrane protein CusA/SilA	Transporters [BR:ko02000]	Membrane transport	P	COG3696	Cu/Ag efflux pump CusA
521	GC_00000018	core	HOT1A3	4037	12	21	4	0	0.730612244897959	0.853969966625284	K07787	cusA, silA; Cu(I)/Ag(I) efflux system membrane protein CusA/SilA	Two-component system [PATH:ko02020]	Signal transduction	P	COG3696	Cu/Ag efflux pump CusA
521	GC_00000018	core	HOT1A3	4037	12	21	4	0	0.730612244897959	0.853969966625284	K07787	cusA, silA; Cu(I)/Ag(I) efflux system membrane protein CusA/SilA	Transporters [BR:ko02000]	Membrane transport	P	COG3696	Cu/Ag efflux pump CusA
506	GC_00000018	core	AD45	2923	12	21	4	0	0.730612244897959	0.853969966625284	K07787	cusA, silA; Cu(I)/Ag(I) efflux system membrane protein CusA/SilA	Two-component system [PATH:ko02020]	Signal transduction	P	COG3696	Cu/Ag efflux pump CusA
506	GC_00000018	core	AD45	2923	12	21	4	0	0.730612244897959	0.853969966625284	K07787	cusA, silA; Cu(I)/Ag(I) efflux system membrane protein CusA/SilA	Transporters [BR:ko02000]	Membrane transport	P	COG3696	Cu/Ag efflux pump CusA
511	GC_00000018	core	BPG6	2934	12	21	4	0	0.730612244897959	0.853969966625284	K07787	cusA, silA; Cu(I)/Ag(I) efflux system membrane protein CusA/SilA	Two-component system [PATH:ko02020]	Signal transduction	P	COG3696	Cu/Ag efflux pump CusA
511	GC_00000018	core	BPG6	2934	12	21	4	0	0.730612244897959	0.853969966625284	K07787	cusA, silA; Cu(I)/Ag(I) efflux system membrane protein CusA/SilA	Transporters [BR:ko02000]	Membrane transport	P	COG3696	Cu/Ag efflux pump CusA
507	GC_00000018	core	ATCC_27126	2816	12	21	4	0	0.730612244897959	0.853969966625284	K07787	cusA, silA; Cu(I)/Ag(I) efflux system membrane protein CusA/SilA	Two-component system [PATH:ko02020]	Signal transduction	P	COG3696	Cu/Ag efflux pump CusA
507	GC_00000018	core	ATCC_27126	2816	12	21	4	0	0.730612244897959	0.853969966625284	K07787	cusA, silA; Cu(I)/Ag(I) efflux system membrane protein CusA/SilA	Transporters [BR:ko02000]	Membrane transport	P	COG3696	Cu/Ag efflux pump CusA
518	GC_00000018	core	HOT1A3	2909	12	21	4	0	0.730612244897959	0.853969966625284	K07787	cusA, silA; Cu(I)/Ag(I) efflux system membrane protein CusA/SilA	Two-component system [PATH:ko02020]	Signal transduction	P	COG3696	Cu/Ag efflux pump CusA
518	GC_00000018	core	HOT1A3	2909	12	21	4	0	0.730612244897959	0.853969966625284	K07787	cusA, silA; Cu(I)/Ag(I) efflux system membrane protein CusA/SilA	Transporters [BR:ko02000]	Membrane transport	P	COG3696	Cu/Ag efflux pump CusA
516	GC_00000018	core	EZ55	4006	12	21	4	0	0.730612244897959	0.853969966625284	K07787	cusA, silA; Cu(I)/Ag(I) efflux system membrane protein CusA/SilA	Two-component system [PATH:ko02020]	Signal transduction	P	COG3696	Cu/Ag efflux pump CusA
516	GC_00000018	core	EZ55	4006	12	21	4	0	0.730612244897959	0.853969966625284	K07787	cusA, silA; Cu(I)/Ag(I) efflux system membrane protein CusA/SilA	Transporters [BR:ko02000]	Membrane transport	P	COG3696	Cu/Ag efflux pump CusA
510	GC_00000018	core	BPG6	3958	12	21	4	0	0.730612244897959	0.853969966625284	K07787	cusA, silA; Cu(I)/Ag(I) efflux system membrane protein CusA/SilA	Two-component system [PATH:ko02020]	Signal transduction	P	COG3696	Cu/Ag efflux pump CusA
510	GC_00000018	core	BPG6	3958	12	21	4	0	0.730612244897959	0.853969966625284	K07787	cusA, silA; Cu(I)/Ag(I) efflux system membrane protein CusA/SilA	Transporters [BR:ko02000]	Membrane transport	P	COG3696	Cu/Ag efflux pump CusA
524	GC_00000018	core	Te101	2892	12	21	4	0	0.730612244897959	0.853969966625284	K07787	cusA, silA; Cu(I)/Ag(I) efflux system membrane protein CusA/SilA	Two-component system [PATH:ko02020]	Signal transduction	P	COG3696	Cu/Ag efflux pump CusA
524	GC_00000018	core	Te101	2892	12	21	4	0	0.730612244897959	0.853969966625284	K07787	cusA, silA; Cu(I)/Ag(I) efflux system membrane protein CusA/SilA	Transporters [BR:ko02000]	Membrane transport	P	COG3696	Cu/Ag efflux pump CusA
513	GC_00000018	core	BPG9	2850	12	21	4	0	0.730612244897959	0.853969966625284	K07787	cusA, silA; Cu(I)/Ag(I) efflux system membrane protein CusA/SilA	Two-component system [PATH:ko02020]	Signal transduction	P	COG3696	Cu/Ag efflux pump CusA
513	GC_00000018	core	BPG9	2850	12	21	4	0	0.730612244897959	0.853969966625284	K07787	cusA, silA; Cu(I)/Ag(I) efflux system membrane protein CusA/SilA	Transporters [BR:ko02000]	Membrane transport	P	COG3696	Cu/Ag efflux pump CusA
522	GC_00000018	core	Mit1002	243	12	21	4	0	0.730612244897959	0.853969966625284	K07787	cusA, silA; Cu(I)/Ag(I) efflux system membrane protein CusA/SilA	Two-component system [PATH:ko02020]	Signal transduction	P	COG3696	Cu/Ag efflux pump CusA
522	GC_00000018	core	Mit1002	243	12	21	4	0	0.730612244897959	0.853969966625284	K07787	cusA, silA; Cu(I)/Ag(I) efflux system membrane protein CusA/SilA	Transporters [BR:ko02000]	Membrane transport	P	COG3696	Cu/Ag efflux pump CusA
514	GC_00000018	core	D7	3021	12	21	4	0	0.730612244897959	0.853969966625284	K07787	cusA, silA; Cu(I)/Ag(I) efflux system membrane protein CusA/SilA	Two-component system [PATH:ko02020]	Signal transduction	P	COG3696	Cu/Ag efflux pump CusA
514	GC_00000018	core	D7	3021	12	21	4	0	0.730612244897959	0.853969966625284	K07787	cusA, silA; Cu(I)/Ag(I) efflux system membrane protein CusA/SilA	Transporters [BR:ko02000]	Membrane transport	P	COG3696	Cu/Ag efflux pump CusA
515	GC_00000018	core	EC673	2904	12	21	4	0	0.730612244897959	0.853969966625284	K07787	cusA, silA; Cu(I)/Ag(I) efflux system membrane protein CusA/SilA	Two-component system [PATH:ko02020]	Signal transduction	P	COG3696	Cu/Ag efflux pump CusA
515	GC_00000018	core	EC673	2904	12	21	4	0	0.730612244897959	0.853969966625284	K07787	cusA, silA; Cu(I)/Ag(I) efflux system membrane protein CusA/SilA	Transporters [BR:ko02000]	Membrane transport	P	COG3696	Cu/Ag efflux pump CusA
520	GC_00000018	core	HOT1A3	4036	12	21	4	0	0.730612244897959	0.853969966625284	K07787	cusA, silA; Cu(I)/Ag(I) efflux system membrane protein CusA/SilA	Two-component system [PATH:ko02020]	Signal transduction	P	COG3696	Cu/Ag efflux pump CusA
520	GC_00000018	core	HOT1A3	4036	12	21	4	0	0.730612244897959	0.853969966625284	K07787	cusA, silA; Cu(I)/Ag(I) efflux system membrane protein CusA/SilA	Transporters [BR:ko02000]	Membrane transport	P	COG3696	Cu/Ag efflux pump CusA
508	GC_00000018	core	BPG14	3957	12	21	4	0	0.730612244897959	0.853969966625284	K07787	cusA, silA; Cu(I)/Ag(I) efflux system membrane protein CusA/SilA	Two-component system [PATH:ko02020]	Signal transduction	P	COG3696	Cu/Ag efflux pump CusA
508	GC_00000018	core	BPG14	3957	12	21	4	0	0.730612244897959	0.853969966625284	K07787	cusA, silA; Cu(I)/Ag(I) efflux system membrane protein CusA/SilA	Transporters [BR:ko02000]	Membrane transport	P	COG3696	Cu/Ag efflux pump CusA
544	GC_00000019	accessory	Te101	277	10	20	2	0	0.952037117587357	1	K03413	cheY; two-component system, chemotaxis family, chemotaxis protein CheY	Bacterial chemotaxis [PATH:ko02030]	Cell motility	T|K	COG0745	DNA-binding response regulator, OmpR family, contains REC and winged-helix (wHTH) domain
544	GC_00000019	accessory	Te101	277	10	20	2	0	0.952037117587357	1	K03413	cheY; two-component system, chemotaxis family, chemotaxis protein CheY	Two-component system [PATH:ko02020]	Signal transduction	T|K	COG0745	DNA-binding response regulator, OmpR family, contains REC and winged-helix (wHTH) domain
544	GC_00000019	accessory	Te101	277	10	20	2	0	0.952037117587357	1	K03413	cheY; two-component system, chemotaxis family, chemotaxis protein CheY	Two-component system [BR:ko02022]	Signal transduction	T|K	COG0745	DNA-binding response regulator, OmpR family, contains REC and winged-helix (wHTH) domain
544	GC_00000019	accessory	Te101	277	10	20	2	0	0.952037117587357	1	K03413	cheY; two-component system, chemotaxis family, chemotaxis protein CheY	Bacterial motility proteins [BR:ko02035]	Cell motility	T|K	COG0745	DNA-binding response regulator, OmpR family, contains REC and winged-helix (wHTH) domain
529	GC_00000019	accessory	ATCC_27126	232	10	20	2	0	0.952037117587357	1	K03413	cheY; two-component system, chemotaxis family, chemotaxis protein CheY	Bacterial chemotaxis [PATH:ko02030]	Cell motility	T|K	COG0745	DNA-binding response regulator, OmpR family, contains REC and winged-helix (wHTH) domain
529	GC_00000019	accessory	ATCC_27126	232	10	20	2	0	0.952037117587357	1	K03413	cheY; two-component system, chemotaxis family, chemotaxis protein CheY	Two-component system [PATH:ko02020]	Signal transduction	T|K	COG0745	DNA-binding response regulator, OmpR family, contains REC and winged-helix (wHTH) domain
529	GC_00000019	accessory	ATCC_27126	232	10	20	2	0	0.952037117587357	1	K03413	cheY; two-component system, chemotaxis family, chemotaxis protein CheY	Two-component system [BR:ko02022]	Signal transduction	T|K	COG0745	DNA-binding response regulator, OmpR family, contains REC and winged-helix (wHTH) domain
529	GC_00000019	accessory	ATCC_27126	232	10	20	2	0	0.952037117587357	1	K03413	cheY; two-component system, chemotaxis family, chemotaxis protein CheY	Bacterial motility proteins [BR:ko02035]	Cell motility	T|K	COG0745	DNA-binding response regulator, OmpR family, contains REC and winged-helix (wHTH) domain
527	GC_00000019	accessory	AD45	279	10	20	2	0	0.952037117587357	1	K03413	cheY; two-component system, chemotaxis family, chemotaxis protein CheY	Bacterial chemotaxis [PATH:ko02030]	Cell motility	K|T	COG0745	DNA-binding response regulator, OmpR family, contains REC and winged-helix (wHTH) domain
527	GC_00000019	accessory	AD45	279	10	20	2	0	0.952037117587357	1	K03413	cheY; two-component system, chemotaxis family, chemotaxis protein CheY	Two-component system [PATH:ko02020]	Signal transduction	K|T	COG0745	DNA-binding response regulator, OmpR family, contains REC and winged-helix (wHTH) domain
527	GC_00000019	accessory	AD45	279	10	20	2	0	0.952037117587357	1	K03413	cheY; two-component system, chemotaxis family, chemotaxis protein CheY	Two-component system [BR:ko02022]	Signal transduction	K|T	COG0745	DNA-binding response regulator, OmpR family, contains REC and winged-helix (wHTH) domain
527	GC_00000019	accessory	AD45	279	10	20	2	0	0.952037117587357	1	K03413	cheY; two-component system, chemotaxis family, chemotaxis protein CheY	Bacterial motility proteins [BR:ko02035]	Cell motility	K|T	COG0745	DNA-binding response regulator, OmpR family, contains REC and winged-helix (wHTH) domain
542	GC_00000019	accessory	HOT1A3	283	10	20	2	0	0.952037117587357	1	K03413	cheY; two-component system, chemotaxis family, chemotaxis protein CheY	Bacterial chemotaxis [PATH:ko02030]	Cell motility	T|K	COG0745	DNA-binding response regulator, OmpR family, contains REC and winged-helix (wHTH) domain
542	GC_00000019	accessory	HOT1A3	283	10	20	2	0	0.952037117587357	1	K03413	cheY; two-component system, chemotaxis family, chemotaxis protein CheY	Two-component system [PATH:ko02020]	Signal transduction	T|K	COG0745	DNA-binding response regulator, OmpR family, contains REC and winged-helix (wHTH) domain
542	GC_00000019	accessory	HOT1A3	283	10	20	2	0	0.952037117587357	1	K03413	cheY; two-component system, chemotaxis family, chemotaxis protein CheY	Two-component system [BR:ko02022]	Signal transduction	T|K	COG0745	DNA-binding response regulator, OmpR family, contains REC and winged-helix (wHTH) domain
542	GC_00000019	accessory	HOT1A3	283	10	20	2	0	0.952037117587357	1	K03413	cheY; two-component system, chemotaxis family, chemotaxis protein CheY	Bacterial motility proteins [BR:ko02035]	Cell motility	T|K	COG0745	DNA-binding response regulator, OmpR family, contains REC and winged-helix (wHTH) domain
533	GC_00000019	accessory	BPG6	301	10	20	2	0	0.952037117587357	1	K03413	cheY; two-component system, chemotaxis family, chemotaxis protein CheY	Bacterial chemotaxis [PATH:ko02030]	Cell motility	K|T	COG0745	DNA-binding response regulator, OmpR family, contains REC and winged-helix (wHTH) domain
533	GC_00000019	accessory	BPG6	301	10	20	2	0	0.952037117587357	1	K03413	cheY; two-component system, chemotaxis family, chemotaxis protein CheY	Two-component system [PATH:ko02020]	Signal transduction	K|T	COG0745	DNA-binding response regulator, OmpR family, contains REC and winged-helix (wHTH) domain
533	GC_00000019	accessory	BPG6	301	10	20	2	0	0.952037117587357	1	K03413	cheY; two-component system, chemotaxis family, chemotaxis protein CheY	Two-component system [BR:ko02022]	Signal transduction	K|T	COG0745	DNA-binding response regulator, OmpR family, contains REC and winged-helix (wHTH) domain
533	GC_00000019	accessory	BPG6	301	10	20	2	0	0.952037117587357	1	K03413	cheY; two-component system, chemotaxis family, chemotaxis protein CheY	Bacterial motility proteins [BR:ko02035]	Cell motility	K|T	COG0745	DNA-binding response regulator, OmpR family, contains REC and winged-helix (wHTH) domain
541	GC_00000019	accessory	HOT1A3	275	10	20	2	0	0.952037117587357	1	K03413	cheY; two-component system, chemotaxis family, chemotaxis protein CheY	Bacterial chemotaxis [PATH:ko02030]	Cell motility	T|K	COG0745	DNA-binding response regulator, OmpR family, contains REC and winged-helix (wHTH) domain
541	GC_00000019	accessory	HOT1A3	275	10	20	2	0	0.952037117587357	1	K03413	cheY; two-component system, chemotaxis family, chemotaxis protein CheY	Two-component system [PATH:ko02020]	Signal transduction	T|K	COG0745	DNA-binding response regulator, OmpR family, contains REC and winged-helix (wHTH) domain
541	GC_00000019	accessory	HOT1A3	275	10	20	2	0	0.952037117587357	1	K03413	cheY; two-component system, chemotaxis family, chemotaxis protein CheY	Two-component system [BR:ko02022]	Signal transduction	T|K	COG0745	DNA-binding response regulator, OmpR family, contains REC and winged-helix (wHTH) domain
541	GC_00000019	accessory	HOT1A3	275	10	20	2	0	0.952037117587357	1	K03413	cheY; two-component system, chemotaxis family, chemotaxis protein CheY	Bacterial motility proteins [BR:ko02035]	Cell motility	T|K	COG0745	DNA-binding response regulator, OmpR family, contains REC and winged-helix (wHTH) domain
543	GC_00000019	accessory	Te101	269	10	20	2	0	0.952037117587357	1	K03413	cheY; two-component system, chemotaxis family, chemotaxis protein CheY	Bacterial chemotaxis [PATH:ko02030]	Cell motility	T|K	COG0745	DNA-binding response regulator, OmpR family, contains REC and winged-helix (wHTH) domain
543	GC_00000019	accessory	Te101	269	10	20	2	0	0.952037117587357	1	K03413	cheY; two-component system, chemotaxis family, chemotaxis protein CheY	Two-component system [PATH:ko02020]	Signal transduction	T|K	COG0745	DNA-binding response regulator, OmpR family, contains REC and winged-helix (wHTH) domain
543	GC_00000019	accessory	Te101	269	10	20	2	0	0.952037117587357	1	K03413	cheY; two-component system, chemotaxis family, chemotaxis protein CheY	Two-component system [BR:ko02022]	Signal transduction	T|K	COG0745	DNA-binding response regulator, OmpR family, contains REC and winged-helix (wHTH) domain
543	GC_00000019	accessory	Te101	269	10	20	2	0	0.952037117587357	1	K03413	cheY; two-component system, chemotaxis family, chemotaxis protein CheY	Bacterial motility proteins [BR:ko02035]	Cell motility	T|K	COG0745	DNA-binding response regulator, OmpR family, contains REC and winged-helix (wHTH) domain
531	GC_00000019	accessory	BPG14	301	10	20	2	0	0.952037117587357	1	K03413	cheY; two-component system, chemotaxis family, chemotaxis protein CheY	Bacterial chemotaxis [PATH:ko02030]	Cell motility	T|K	COG0745	DNA-binding response regulator, OmpR family, contains REC and winged-helix (wHTH) domain
531	GC_00000019	accessory	BPG14	301	10	20	2	0	0.952037117587357	1	K03413	cheY; two-component system, chemotaxis family, chemotaxis protein CheY	Two-component system [PATH:ko02020]	Signal transduction	T|K	COG0745	DNA-binding response regulator, OmpR family, contains REC and winged-helix (wHTH) domain
531	GC_00000019	accessory	BPG14	301	10	20	2	0	0.952037117587357	1	K03413	cheY; two-component system, chemotaxis family, chemotaxis protein CheY	Two-component system [BR:ko02022]	Signal transduction	T|K	COG0745	DNA-binding response regulator, OmpR family, contains REC and winged-helix (wHTH) domain
531	GC_00000019	accessory	BPG14	301	10	20	2	0	0.952037117587357	1	K03413	cheY; two-component system, chemotaxis family, chemotaxis protein CheY	Bacterial motility proteins [BR:ko02035]	Cell motility	T|K	COG0745	DNA-binding response regulator, OmpR family, contains REC and winged-helix (wHTH) domain
537	GC_00000019	accessory	EC673	249	10	20	2	0	0.952037117587357	1	K03413	cheY; two-component system, chemotaxis family, chemotaxis protein CheY	Bacterial chemotaxis [PATH:ko02030]	Cell motility	T|K	COG0745	DNA-binding response regulator, OmpR family, contains REC and winged-helix (wHTH) domain
537	GC_00000019	accessory	EC673	249	10	20	2	0	0.952037117587357	1	K03413	cheY; two-component system, chemotaxis family, chemotaxis protein CheY	Two-component system [PATH:ko02020]	Signal transduction	T|K	COG0745	DNA-binding response regulator, OmpR family, contains REC and winged-helix (wHTH) domain
537	GC_00000019	accessory	EC673	249	10	20	2	0	0.952037117587357	1	K03413	cheY; two-component system, chemotaxis family, chemotaxis protein CheY	Two-component system [BR:ko02022]	Signal transduction	T|K	COG0745	DNA-binding response regulator, OmpR family, contains REC and winged-helix (wHTH) domain
537	GC_00000019	accessory	EC673	249	10	20	2	0	0.952037117587357	1	K03413	cheY; two-component system, chemotaxis family, chemotaxis protein CheY	Bacterial motility proteins [BR:ko02035]	Cell motility	T|K	COG0745	DNA-binding response regulator, OmpR family, contains REC and winged-helix (wHTH) domain
528	GC_00000019	accessory	AD45	287	10	20	2	0	0.952037117587357	1	K03413	cheY; two-component system, chemotaxis family, chemotaxis protein CheY	Bacterial chemotaxis [PATH:ko02030]	Cell motility	K|T	COG0745	DNA-binding response regulator, OmpR family, contains REC and winged-helix (wHTH) domain
528	GC_00000019	accessory	AD45	287	10	20	2	0	0.952037117587357	1	K03413	cheY; two-component system, chemotaxis family, chemotaxis protein CheY	Two-component system [PATH:ko02020]	Signal transduction	K|T	COG0745	DNA-binding response regulator, OmpR family, contains REC and winged-helix (wHTH) domain
528	GC_00000019	accessory	AD45	287	10	20	2	0	0.952037117587357	1	K03413	cheY; two-component system, chemotaxis family, chemotaxis protein CheY	Two-component system [BR:ko02022]	Signal transduction	K|T	COG0745	DNA-binding response regulator, OmpR family, contains REC and winged-helix (wHTH) domain
528	GC_00000019	accessory	AD45	287	10	20	2	0	0.952037117587357	1	K03413	cheY; two-component system, chemotaxis family, chemotaxis protein CheY	Bacterial motility proteins [BR:ko02035]	Cell motility	K|T	COG0745	DNA-binding response regulator, OmpR family, contains REC and winged-helix (wHTH) domain
525	GC_00000019	accessory	A83_1	301	10	20	2	0	0.952037117587357	1	K03413	cheY; two-component system, chemotaxis family, chemotaxis protein CheY	Bacterial chemotaxis [PATH:ko02030]	Cell motility	T|K	COG0745	DNA-binding response regulator, OmpR family, contains REC and winged-helix (wHTH) domain
525	GC_00000019	accessory	A83_1	301	10	20	2	0	0.952037117587357	1	K03413	cheY; two-component system, chemotaxis family, chemotaxis protein CheY	Two-component system [PATH:ko02020]	Signal transduction	T|K	COG0745	DNA-binding response regulator, OmpR family, contains REC and winged-helix (wHTH) domain
525	GC_00000019	accessory	A83_1	301	10	20	2	0	0.952037117587357	1	K03413	cheY; two-component system, chemotaxis family, chemotaxis protein CheY	Two-component system [BR:ko02022]	Signal transduction	T|K	COG0745	DNA-binding response regulator, OmpR family, contains REC and winged-helix (wHTH) domain
525	GC_00000019	accessory	A83_1	301	10	20	2	0	0.952037117587357	1	K03413	cheY; two-component system, chemotaxis family, chemotaxis protein CheY	Bacterial motility proteins [BR:ko02035]	Cell motility	T|K	COG0745	DNA-binding response regulator, OmpR family, contains REC and winged-helix (wHTH) domain
539	GC_00000019	accessory	EZ55	295	10	20	2	0	0.952037117587357	1	K03413	cheY; two-component system, chemotaxis family, chemotaxis protein CheY	Bacterial chemotaxis [PATH:ko02030]	Cell motility	K|T	COG0745	DNA-binding response regulator, OmpR family, contains REC and winged-helix (wHTH) domain
539	GC_00000019	accessory	EZ55	295	10	20	2	0	0.952037117587357	1	K03413	cheY; two-component system, chemotaxis family, chemotaxis protein CheY	Two-component system [PATH:ko02020]	Signal transduction	K|T	COG0745	DNA-binding response regulator, OmpR family, contains REC and winged-helix (wHTH) domain
539	GC_00000019	accessory	EZ55	295	10	20	2	0	0.952037117587357	1	K03413	cheY; two-component system, chemotaxis family, chemotaxis protein CheY	Two-component system [BR:ko02022]	Signal transduction	K|T	COG0745	DNA-binding response regulator, OmpR family, contains REC and winged-helix (wHTH) domain
539	GC_00000019	accessory	EZ55	295	10	20	2	0	0.952037117587357	1	K03413	cheY; two-component system, chemotaxis family, chemotaxis protein CheY	Bacterial motility proteins [BR:ko02035]	Cell motility	K|T	COG0745	DNA-binding response regulator, OmpR family, contains REC and winged-helix (wHTH) domain
540	GC_00000019	accessory	EZ55	303	10	20	2	0	0.952037117587357	1	K03413	cheY; two-component system, chemotaxis family, chemotaxis protein CheY	Bacterial chemotaxis [PATH:ko02030]	Cell motility	K|T	COG0745	DNA-binding response regulator, OmpR family, contains REC and winged-helix (wHTH) domain
540	GC_00000019	accessory	EZ55	303	10	20	2	0	0.952037117587357	1	K03413	cheY; two-component system, chemotaxis family, chemotaxis protein CheY	Two-component system [PATH:ko02020]	Signal transduction	K|T	COG0745	DNA-binding response regulator, OmpR family, contains REC and winged-helix (wHTH) domain
540	GC_00000019	accessory	EZ55	303	10	20	2	0	0.952037117587357	1	K03413	cheY; two-component system, chemotaxis family, chemotaxis protein CheY	Two-component system [BR:ko02022]	Signal transduction	K|T	COG0745	DNA-binding response regulator, OmpR family, contains REC and winged-helix (wHTH) domain
540	GC_00000019	accessory	EZ55	303	10	20	2	0	0.952037117587357	1	K03413	cheY; two-component system, chemotaxis family, chemotaxis protein CheY	Bacterial motility proteins [BR:ko02035]	Cell motility	K|T	COG0745	DNA-binding response regulator, OmpR family, contains REC and winged-helix (wHTH) domain
538	GC_00000019	accessory	EC673	257	10	20	2	0	0.952037117587357	1	K03413	cheY; two-component system, chemotaxis family, chemotaxis protein CheY	Bacterial chemotaxis [PATH:ko02030]	Cell motility	T|K	COG0745	DNA-binding response regulator, OmpR family, contains REC and winged-helix (wHTH) domain
538	GC_00000019	accessory	EC673	257	10	20	2	0	0.952037117587357	1	K03413	cheY; two-component system, chemotaxis family, chemotaxis protein CheY	Two-component system [PATH:ko02020]	Signal transduction	T|K	COG0745	DNA-binding response regulator, OmpR family, contains REC and winged-helix (wHTH) domain
538	GC_00000019	accessory	EC673	257	10	20	2	0	0.952037117587357	1	K03413	cheY; two-component system, chemotaxis family, chemotaxis protein CheY	Two-component system [BR:ko02022]	Signal transduction	T|K	COG0745	DNA-binding response regulator, OmpR family, contains REC and winged-helix (wHTH) domain
538	GC_00000019	accessory	EC673	257	10	20	2	0	0.952037117587357	1	K03413	cheY; two-component system, chemotaxis family, chemotaxis protein CheY	Bacterial motility proteins [BR:ko02035]	Cell motility	T|K	COG0745	DNA-binding response regulator, OmpR family, contains REC and winged-helix (wHTH) domain
532	GC_00000019	accessory	BPG14	309	10	20	2	0	0.952037117587357	1	K03413	cheY; two-component system, chemotaxis family, chemotaxis protein CheY	Bacterial chemotaxis [PATH:ko02030]	Cell motility	T|K	COG0745	DNA-binding response regulator, OmpR family, contains REC and winged-helix (wHTH) domain
532	GC_00000019	accessory	BPG14	309	10	20	2	0	0.952037117587357	1	K03413	cheY; two-component system, chemotaxis family, chemotaxis protein CheY	Two-component system [PATH:ko02020]	Signal transduction	T|K	COG0745	DNA-binding response regulator, OmpR family, contains REC and winged-helix (wHTH) domain
532	GC_00000019	accessory	BPG14	309	10	20	2	0	0.952037117587357	1	K03413	cheY; two-component system, chemotaxis family, chemotaxis protein CheY	Two-component system [BR:ko02022]	Signal transduction	T|K	COG0745	DNA-binding response regulator, OmpR family, contains REC and winged-helix (wHTH) domain
532	GC_00000019	accessory	BPG14	309	10	20	2	0	0.952037117587357	1	K03413	cheY; two-component system, chemotaxis family, chemotaxis protein CheY	Bacterial motility proteins [BR:ko02035]	Cell motility	T|K	COG0745	DNA-binding response regulator, OmpR family, contains REC and winged-helix (wHTH) domain
530	GC_00000019	accessory	ATCC_27126	240	10	20	2	0	0.952037117587357	1	K03413	cheY; two-component system, chemotaxis family, chemotaxis protein CheY	Bacterial chemotaxis [PATH:ko02030]	Cell motility	T|K	COG0745	DNA-binding response regulator, OmpR family, contains REC and winged-helix (wHTH) domain
530	GC_00000019	accessory	ATCC_27126	240	10	20	2	0	0.952037117587357	1	K03413	cheY; two-component system, chemotaxis family, chemotaxis protein CheY	Two-component system [PATH:ko02020]	Signal transduction	T|K	COG0745	DNA-binding response regulator, OmpR family, contains REC and winged-helix (wHTH) domain
530	GC_00000019	accessory	ATCC_27126	240	10	20	2	0	0.952037117587357	1	K03413	cheY; two-component system, chemotaxis family, chemotaxis protein CheY	Two-component system [BR:ko02022]	Signal transduction	T|K	COG0745	DNA-binding response regulator, OmpR family, contains REC and winged-helix (wHTH) domain
530	GC_00000019	accessory	ATCC_27126	240	10	20	2	0	0.952037117587357	1	K03413	cheY; two-component system, chemotaxis family, chemotaxis protein CheY	Bacterial motility proteins [BR:ko02035]	Cell motility	T|K	COG0745	DNA-binding response regulator, OmpR family, contains REC and winged-helix (wHTH) domain
526	GC_00000019	accessory	A83_1	309	10	20	2	0	0.952037117587357	1	K03413	cheY; two-component system, chemotaxis family, chemotaxis protein CheY	Bacterial chemotaxis [PATH:ko02030]	Cell motility	T|K	COG0745	DNA-binding response regulator, OmpR family, contains REC and winged-helix (wHTH) domain
526	GC_00000019	accessory	A83_1	309	10	20	2	0	0.952037117587357	1	K03413	cheY; two-component system, chemotaxis family, chemotaxis protein CheY	Two-component system [PATH:ko02020]	Signal transduction	T|K	COG0745	DNA-binding response regulator, OmpR family, contains REC and winged-helix (wHTH) domain
526	GC_00000019	accessory	A83_1	309	10	20	2	0	0.952037117587357	1	K03413	cheY; two-component system, chemotaxis family, chemotaxis protein CheY	Two-component system [BR:ko02022]	Signal transduction	T|K	COG0745	DNA-binding response regulator, OmpR family, contains REC and winged-helix (wHTH) domain
526	GC_00000019	accessory	A83_1	309	10	20	2	0	0.952037117587357	1	K03413	cheY; two-component system, chemotaxis family, chemotaxis protein CheY	Bacterial motility proteins [BR:ko02035]	Cell motility	T|K	COG0745	DNA-binding response regulator, OmpR family, contains REC and winged-helix (wHTH) domain
535	GC_00000019	accessory	BPG9	301	10	20	2	0	0.952037117587357	1	K03413	cheY; two-component system, chemotaxis family, chemotaxis protein CheY	Bacterial chemotaxis [PATH:ko02030]	Cell motility	K|T	COG0745	DNA-binding response regulator, OmpR family, contains REC and winged-helix (wHTH) domain
535	GC_00000019	accessory	BPG9	301	10	20	2	0	0.952037117587357	1	K03413	cheY; two-component system, chemotaxis family, chemotaxis protein CheY	Two-component system [PATH:ko02020]	Signal transduction	K|T	COG0745	DNA-binding response regulator, OmpR family, contains REC and winged-helix (wHTH) domain
535	GC_00000019	accessory	BPG9	301	10	20	2	0	0.952037117587357	1	K03413	cheY; two-component system, chemotaxis family, chemotaxis protein CheY	Two-component system [BR:ko02022]	Signal transduction	K|T	COG0745	DNA-binding response regulator, OmpR family, contains REC and winged-helix (wHTH) domain
535	GC_00000019	accessory	BPG9	301	10	20	2	0	0.952037117587357	1	K03413	cheY; two-component system, chemotaxis family, chemotaxis protein CheY	Bacterial motility proteins [BR:ko02035]	Cell motility	K|T	COG0745	DNA-binding response regulator, OmpR family, contains REC and winged-helix (wHTH) domain
536	GC_00000019	accessory	BPG9	309	10	20	2	0	0.952037117587357	1	K03413	cheY; two-component system, chemotaxis family, chemotaxis protein CheY	Bacterial chemotaxis [PATH:ko02030]	Cell motility	K|T	COG0745	DNA-binding response regulator, OmpR family, contains REC and winged-helix (wHTH) domain
536	GC_00000019	accessory	BPG9	309	10	20	2	0	0.952037117587357	1	K03413	cheY; two-component system, chemotaxis family, chemotaxis protein CheY	Two-component system [PATH:ko02020]	Signal transduction	K|T	COG0745	DNA-binding response regulator, OmpR family, contains REC and winged-helix (wHTH) domain
536	GC_00000019	accessory	BPG9	309	10	20	2	0	0.952037117587357	1	K03413	cheY; two-component system, chemotaxis family, chemotaxis protein CheY	Two-component system [BR:ko02022]	Signal transduction	K|T	COG0745	DNA-binding response regulator, OmpR family, contains REC and winged-helix (wHTH) domain
536	GC_00000019	accessory	BPG9	309	10	20	2	0	0.952037117587357	1	K03413	cheY; two-component system, chemotaxis family, chemotaxis protein CheY	Bacterial motility proteins [BR:ko02035]	Cell motility	K|T	COG0745	DNA-binding response regulator, OmpR family, contains REC and winged-helix (wHTH) domain
534	GC_00000019	accessory	BPG6	309	10	20	2	0	0.952037117587357	1	K03413	cheY; two-component system, chemotaxis family, chemotaxis protein CheY	Bacterial chemotaxis [PATH:ko02030]	Cell motility	K|T	COG0745	DNA-binding response regulator, OmpR family, contains REC and winged-helix (wHTH) domain
534	GC_00000019	accessory	BPG6	309	10	20	2	0	0.952037117587357	1	K03413	cheY; two-component system, chemotaxis family, chemotaxis protein CheY	Two-component system [PATH:ko02020]	Signal transduction	K|T	COG0745	DNA-binding response regulator, OmpR family, contains REC and winged-helix (wHTH) domain
534	GC_00000019	accessory	BPG6	309	10	20	2	0	0.952037117587357	1	K03413	cheY; two-component system, chemotaxis family, chemotaxis protein CheY	Two-component system [BR:ko02022]	Signal transduction	K|T	COG0745	DNA-binding response regulator, OmpR family, contains REC and winged-helix (wHTH) domain
534	GC_00000019	accessory	BPG6	309	10	20	2	0	0.952037117587357	1	K03413	cheY; two-component system, chemotaxis family, chemotaxis protein CheY	Bacterial motility proteins [BR:ko02035]	Cell motility	K|T	COG0745	DNA-binding response regulator, OmpR family, contains REC and winged-helix (wHTH) domain
557	GC_00000020	accessory	EC673	251	10	20	2	0	0.951276394579262	1	K03408	cheW; purine-binding chemotaxis protein CheW	Bacterial motility proteins [BR:ko02035]	Cell motility	T|N	COG0835	Chemotaxis signal transduction protein
557	GC_00000020	accessory	EC673	251	10	20	2	0	0.951276394579262	1	K03408	cheW; purine-binding chemotaxis protein CheW	Two-component system [PATH:ko02020]	Signal transduction	T|N	COG0835	Chemotaxis signal transduction protein
557	GC_00000020	accessory	EC673	251	10	20	2	0	0.951276394579262	1	K03408	cheW; purine-binding chemotaxis protein CheW	Bacterial chemotaxis [PATH:ko02030]	Cell motility	T|N	COG0835	Chemotaxis signal transduction protein
545	GC_00000020	accessory	A83_1	303	10	20	2	0	0.951276394579262	1	K03408	cheW; purine-binding chemotaxis protein CheW	Bacterial motility proteins [BR:ko02035]	Cell motility	T|N	COG0835	Chemotaxis signal transduction protein
545	GC_00000020	accessory	A83_1	303	10	20	2	0	0.951276394579262	1	K03408	cheW; purine-binding chemotaxis protein CheW	Two-component system [PATH:ko02020]	Signal transduction	T|N	COG0835	Chemotaxis signal transduction protein
545	GC_00000020	accessory	A83_1	303	10	20	2	0	0.951276394579262	1	K03408	cheW; purine-binding chemotaxis protein CheW	Bacterial chemotaxis [PATH:ko02030]	Cell motility	T|N	COG0835	Chemotaxis signal transduction protein
554	GC_00000020	accessory	BPG6	311	10	20	2	0	0.951276394579262	1	K03408	cheW; purine-binding chemotaxis protein CheW	Bacterial motility proteins [BR:ko02035]	Cell motility	T|N	COG0835	Chemotaxis signal transduction protein
554	GC_00000020	accessory	BPG6	311	10	20	2	0	0.951276394579262	1	K03408	cheW; purine-binding chemotaxis protein CheW	Two-component system [PATH:ko02020]	Signal transduction	T|N	COG0835	Chemotaxis signal transduction protein
554	GC_00000020	accessory	BPG6	311	10	20	2	0	0.951276394579262	1	K03408	cheW; purine-binding chemotaxis protein CheW	Bacterial chemotaxis [PATH:ko02030]	Cell motility	T|N	COG0835	Chemotaxis signal transduction protein
556	GC_00000020	accessory	BPG9	311	10	20	2	0	0.951276394579262	1	K03408	cheW; purine-binding chemotaxis protein CheW	Bacterial motility proteins [BR:ko02035]	Cell motility	T|N	COG0835	Chemotaxis signal transduction protein
556	GC_00000020	accessory	BPG9	311	10	20	2	0	0.951276394579262	1	K03408	cheW; purine-binding chemotaxis protein CheW	Two-component system [PATH:ko02020]	Signal transduction	T|N	COG0835	Chemotaxis signal transduction protein
556	GC_00000020	accessory	BPG9	311	10	20	2	0	0.951276394579262	1	K03408	cheW; purine-binding chemotaxis protein CheW	Bacterial chemotaxis [PATH:ko02030]	Cell motility	T|N	COG0835	Chemotaxis signal transduction protein
550	GC_00000020	accessory	ATCC_27126	242	10	20	2	0	0.951276394579262	1	K03408	cheW; purine-binding chemotaxis protein CheW	Bacterial motility proteins [BR:ko02035]	Cell motility	T|N	COG0835	Chemotaxis signal transduction protein
550	GC_00000020	accessory	ATCC_27126	242	10	20	2	0	0.951276394579262	1	K03408	cheW; purine-binding chemotaxis protein CheW	Two-component system [PATH:ko02020]	Signal transduction	T|N	COG0835	Chemotaxis signal transduction protein
550	GC_00000020	accessory	ATCC_27126	242	10	20	2	0	0.951276394579262	1	K03408	cheW; purine-binding chemotaxis protein CheW	Bacterial chemotaxis [PATH:ko02030]	Cell motility	T|N	COG0835	Chemotaxis signal transduction protein
547	GC_00000020	accessory	AD45	281	10	20	2	0	0.951276394579262	1	K03408	cheW; purine-binding chemotaxis protein CheW	Bacterial motility proteins [BR:ko02035]	Cell motility	T|N	COG0835	Chemotaxis signal transduction protein
547	GC_00000020	accessory	AD45	281	10	20	2	0	0.951276394579262	1	K03408	cheW; purine-binding chemotaxis protein CheW	Two-component system [PATH:ko02020]	Signal transduction	T|N	COG0835	Chemotaxis signal transduction protein
547	GC_00000020	accessory	AD45	281	10	20	2	0	0.951276394579262	1	K03408	cheW; purine-binding chemotaxis protein CheW	Bacterial chemotaxis [PATH:ko02030]	Cell motility	T|N	COG0835	Chemotaxis signal transduction protein
548	GC_00000020	accessory	AD45	289	10	20	2	0	0.951276394579262	1	K03408	cheW; purine-binding chemotaxis protein CheW	Bacterial motility proteins [BR:ko02035]	Cell motility	T|N	COG0835	Chemotaxis signal transduction protein
548	GC_00000020	accessory	AD45	289	10	20	2	0	0.951276394579262	1	K03408	cheW; purine-binding chemotaxis protein CheW	Two-component system [PATH:ko02020]	Signal transduction	T|N	COG0835	Chemotaxis signal transduction protein
548	GC_00000020	accessory	AD45	289	10	20	2	0	0.951276394579262	1	K03408	cheW; purine-binding chemotaxis protein CheW	Bacterial chemotaxis [PATH:ko02030]	Cell motility	T|N	COG0835	Chemotaxis signal transduction protein
555	GC_00000020	accessory	BPG9	303	10	20	2	0	0.951276394579262	1	K03408	cheW; purine-binding chemotaxis protein CheW	Bacterial motility proteins [BR:ko02035]	Cell motility	T|N	COG0835	Chemotaxis signal transduction protein
555	GC_00000020	accessory	BPG9	303	10	20	2	0	0.951276394579262	1	K03408	cheW; purine-binding chemotaxis protein CheW	Two-component system [PATH:ko02020]	Signal transduction	T|N	COG0835	Chemotaxis signal transduction protein
555	GC_00000020	accessory	BPG9	303	10	20	2	0	0.951276394579262	1	K03408	cheW; purine-binding chemotaxis protein CheW	Bacterial chemotaxis [PATH:ko02030]	Cell motility	T|N	COG0835	Chemotaxis signal transduction protein
549	GC_00000020	accessory	ATCC_27126	234	10	20	2	0	0.951276394579262	1	K03408	cheW; purine-binding chemotaxis protein CheW	Bacterial motility proteins [BR:ko02035]	Cell motility	T|N	COG0835	Chemotaxis signal transduction protein
549	GC_00000020	accessory	ATCC_27126	234	10	20	2	0	0.951276394579262	1	K03408	cheW; purine-binding chemotaxis protein CheW	Two-component system [PATH:ko02020]	Signal transduction	T|N	COG0835	Chemotaxis signal transduction protein
549	GC_00000020	accessory	ATCC_27126	234	10	20	2	0	0.951276394579262	1	K03408	cheW; purine-binding chemotaxis protein CheW	Bacterial chemotaxis [PATH:ko02030]	Cell motility	T|N	COG0835	Chemotaxis signal transduction protein
551	GC_00000020	accessory	BPG14	303	10	20	2	0	0.951276394579262	1	K03408	cheW; purine-binding chemotaxis protein CheW	Bacterial motility proteins [BR:ko02035]	Cell motility	T|N	COG0835	Chemotaxis signal transduction protein
551	GC_00000020	accessory	BPG14	303	10	20	2	0	0.951276394579262	1	K03408	cheW; purine-binding chemotaxis protein CheW	Two-component system [PATH:ko02020]	Signal transduction	T|N	COG0835	Chemotaxis signal transduction protein
551	GC_00000020	accessory	BPG14	303	10	20	2	0	0.951276394579262	1	K03408	cheW; purine-binding chemotaxis protein CheW	Bacterial chemotaxis [PATH:ko02030]	Cell motility	T|N	COG0835	Chemotaxis signal transduction protein
558	GC_00000020	accessory	EC673	259	10	20	2	0	0.951276394579262	1	K03408	cheW; purine-binding chemotaxis protein CheW	Bacterial motility proteins [BR:ko02035]	Cell motility	T|N	COG0835	Chemotaxis signal transduction protein
558	GC_00000020	accessory	EC673	259	10	20	2	0	0.951276394579262	1	K03408	cheW; purine-binding chemotaxis protein CheW	Two-component system [PATH:ko02020]	Signal transduction	T|N	COG0835	Chemotaxis signal transduction protein
558	GC_00000020	accessory	EC673	259	10	20	2	0	0.951276394579262	1	K03408	cheW; purine-binding chemotaxis protein CheW	Bacterial chemotaxis [PATH:ko02030]	Cell motility	T|N	COG0835	Chemotaxis signal transduction protein
552	GC_00000020	accessory	BPG14	311	10	20	2	0	0.951276394579262	1	K03408	cheW; purine-binding chemotaxis protein CheW	Bacterial motility proteins [BR:ko02035]	Cell motility	T|N	COG0835	Chemotaxis signal transduction protein
552	GC_00000020	accessory	BPG14	311	10	20	2	0	0.951276394579262	1	K03408	cheW; purine-binding chemotaxis protein CheW	Two-component system [PATH:ko02020]	Signal transduction	T|N	COG0835	Chemotaxis signal transduction protein
552	GC_00000020	accessory	BPG14	311	10	20	2	0	0.951276394579262	1	K03408	cheW; purine-binding chemotaxis protein CheW	Bacterial chemotaxis [PATH:ko02030]	Cell motility	T|N	COG0835	Chemotaxis signal transduction protein
553	GC_00000020	accessory	BPG6	303	10	20	2	0	0.951276394579262	1	K03408	cheW; purine-binding chemotaxis protein CheW	Bacterial motility proteins [BR:ko02035]	Cell motility	T|N	COG0835	Chemotaxis signal transduction protein
553	GC_00000020	accessory	BPG6	303	10	20	2	0	0.951276394579262	1	K03408	cheW; purine-binding chemotaxis protein CheW	Two-component system [PATH:ko02020]	Signal transduction	T|N	COG0835	Chemotaxis signal transduction protein
553	GC_00000020	accessory	BPG6	303	10	20	2	0	0.951276394579262	1	K03408	cheW; purine-binding chemotaxis protein CheW	Bacterial chemotaxis [PATH:ko02030]	Cell motility	T|N	COG0835	Chemotaxis signal transduction protein
560	GC_00000020	accessory	EZ55	305	10	20	2	0	0.951276394579262	1	K03408	cheW; purine-binding chemotaxis protein CheW	Bacterial motility proteins [BR:ko02035]	Cell motility	T|N	COG0835	Chemotaxis signal transduction protein
560	GC_00000020	accessory	EZ55	305	10	20	2	0	0.951276394579262	1	K03408	cheW; purine-binding chemotaxis protein CheW	Two-component system [PATH:ko02020]	Signal transduction	T|N	COG0835	Chemotaxis signal transduction protein
560	GC_00000020	accessory	EZ55	305	10	20	2	0	0.951276394579262	1	K03408	cheW; purine-binding chemotaxis protein CheW	Bacterial chemotaxis [PATH:ko02030]	Cell motility	T|N	COG0835	Chemotaxis signal transduction protein
546	GC_00000020	accessory	A83_1	311	10	20	2	0	0.951276394579262	1	K03408	cheW; purine-binding chemotaxis protein CheW	Bacterial motility proteins [BR:ko02035]	Cell motility	T|N	COG0835	Chemotaxis signal transduction protein
546	GC_00000020	accessory	A83_1	311	10	20	2	0	0.951276394579262	1	K03408	cheW; purine-binding chemotaxis protein CheW	Two-component system [PATH:ko02020]	Signal transduction	T|N	COG0835	Chemotaxis signal transduction protein
546	GC_00000020	accessory	A83_1	311	10	20	2	0	0.951276394579262	1	K03408	cheW; purine-binding chemotaxis protein CheW	Bacterial chemotaxis [PATH:ko02030]	Cell motility	T|N	COG0835	Chemotaxis signal transduction protein
559	GC_00000020	accessory	EZ55	297	10	20	2	0	0.951276394579262	1	K03408	cheW; purine-binding chemotaxis protein CheW	Bacterial motility proteins [BR:ko02035]	Cell motility	T|N	COG0835	Chemotaxis signal transduction protein
559	GC_00000020	accessory	EZ55	297	10	20	2	0	0.951276394579262	1	K03408	cheW; purine-binding chemotaxis protein CheW	Two-component system [PATH:ko02020]	Signal transduction	T|N	COG0835	Chemotaxis signal transduction protein
559	GC_00000020	accessory	EZ55	297	10	20	2	0	0.951276394579262	1	K03408	cheW; purine-binding chemotaxis protein CheW	Bacterial chemotaxis [PATH:ko02030]	Cell motility	T|N	COG0835	Chemotaxis signal transduction protein
561	GC_00000020	accessory	HOT1A3	277	10	20	2	0	0.951276394579262	1	K03408	cheW; purine-binding chemotaxis protein CheW	Bacterial motility proteins [BR:ko02035]	Cell motility	T|N	COG0835	Chemotaxis signal transduction protein
561	GC_00000020	accessory	HOT1A3	277	10	20	2	0	0.951276394579262	1	K03408	cheW; purine-binding chemotaxis protein CheW	Two-component system [PATH:ko02020]	Signal transduction	T|N	COG0835	Chemotaxis signal transduction protein
561	GC_00000020	accessory	HOT1A3	277	10	20	2	0	0.951276394579262	1	K03408	cheW; purine-binding chemotaxis protein CheW	Bacterial chemotaxis [PATH:ko02030]	Cell motility	T|N	COG0835	Chemotaxis signal transduction protein
564	GC_00000020	accessory	Te101	279	10	20	2	0	0.951276394579262	1	K03408	cheW; purine-binding chemotaxis protein CheW	Bacterial motility proteins [BR:ko02035]	Cell motility	T|N	COG0835	Chemotaxis signal transduction protein
564	GC_00000020	accessory	Te101	279	10	20	2	0	0.951276394579262	1	K03408	cheW; purine-binding chemotaxis protein CheW	Two-component system [PATH:ko02020]	Signal transduction	T|N	COG0835	Chemotaxis signal transduction protein
564	GC_00000020	accessory	Te101	279	10	20	2	0	0.951276394579262	1	K03408	cheW; purine-binding chemotaxis protein CheW	Bacterial chemotaxis [PATH:ko02030]	Cell motility	T|N	COG0835	Chemotaxis signal transduction protein
563	GC_00000020	accessory	Te101	271	10	20	2	0	0.951276394579262	1	K03408	cheW; purine-binding chemotaxis protein CheW	Bacterial motility proteins [BR:ko02035]	Cell motility	T|N	COG0835	Chemotaxis signal transduction protein
563	GC_00000020	accessory	Te101	271	10	20	2	0	0.951276394579262	1	K03408	cheW; purine-binding chemotaxis protein CheW	Two-component system [PATH:ko02020]	Signal transduction	T|N	COG0835	Chemotaxis signal transduction protein
563	GC_00000020	accessory	Te101	271	10	20	2	0	0.951276394579262	1	K03408	cheW; purine-binding chemotaxis protein CheW	Bacterial chemotaxis [PATH:ko02030]	Cell motility	T|N	COG0835	Chemotaxis signal transduction protein
562	GC_00000020	accessory	HOT1A3	285	10	20	2	0	0.951276394579262	1	K03408	cheW; purine-binding chemotaxis protein CheW	Bacterial motility proteins [BR:ko02035]	Cell motility	T|N	COG0835	Chemotaxis signal transduction protein
562	GC_00000020	accessory	HOT1A3	285	10	20	2	0	0.951276394579262	1	K03408	cheW; purine-binding chemotaxis protein CheW	Two-component system [PATH:ko02020]	Signal transduction	T|N	COG0835	Chemotaxis signal transduction protein
562	GC_00000020	accessory	HOT1A3	285	10	20	2	0	0.951276394579262	1	K03408	cheW; purine-binding chemotaxis protein CheW	Bacterial chemotaxis [PATH:ko02030]	Cell motility	T|N	COG0835	Chemotaxis signal transduction protein
565	GC_00000021	core	A83_1	75	12	20	2	0	0.865761626287942	0.976714195848185	NA	NA	NA	NA	C	COG4221	NADP-dependent 3-hydroxy acid dehydrogenase YdfG
566	GC_00000021	core	A83_1	2093	12	20	2	0	0.865761626287942	0.976714195848185	NA	NA	NA	NA	C	COG4221	NADP-dependent 3-hydroxy acid dehydrogenase YdfG
567	GC_00000021	core	AD45	2090	12	20	2	0	0.865761626287942	0.976714195848185	NA	NA	NA	NA	C	COG4221	NADP-dependent 3-hydroxy acid dehydrogenase YdfG
568	GC_00000021	core	ATCC_27126	2010	12	20	2	0	0.865761626287942	0.976714195848185	NA	NA	NA	NA	C	COG4221	NADP-dependent 3-hydroxy acid dehydrogenase YdfG
569	GC_00000021	core	BPG14	75	12	20	2	0	0.865761626287942	0.976714195848185	NA	NA	NA	NA	C	COG4221	NADP-dependent 3-hydroxy acid dehydrogenase YdfG
570	GC_00000021	core	BPG14	2093	12	20	2	0	0.865761626287942	0.976714195848185	NA	NA	NA	NA	C	COG4221	NADP-dependent 3-hydroxy acid dehydrogenase YdfG
571	GC_00000021	core	BPG6	75	12	20	2	0	0.865761626287942	0.976714195848185	NA	NA	NA	NA	C	COG4221	NADP-dependent 3-hydroxy acid dehydrogenase YdfG
572	GC_00000021	core	BPG6	2093	12	20	2	0	0.865761626287942	0.976714195848185	NA	NA	NA	NA	C	COG4221	NADP-dependent 3-hydroxy acid dehydrogenase YdfG
573	GC_00000021	core	BPG9	75	12	20	2	0	0.865761626287942	0.976714195848185	NA	NA	NA	NA	C	COG4221	NADP-dependent 3-hydroxy acid dehydrogenase YdfG
574	GC_00000021	core	BPG9	2023	12	20	2	0	0.865761626287942	0.976714195848185	NA	NA	NA	NA	C	COG4221	NADP-dependent 3-hydroxy acid dehydrogenase YdfG
575	GC_00000021	core	D7	1945	12	20	2	0	0.865761626287942	0.976714195848185	NA	NA	NA	NA	C	COG4221	NADP-dependent 3-hydroxy acid dehydrogenase YdfG
576	GC_00000021	core	D7	2211	12	20	2	0	0.865761626287942	0.976714195848185	NA	NA	NA	NA	C	COG4221	NADP-dependent 3-hydroxy acid dehydrogenase YdfG
577	GC_00000021	core	EC673	1933	12	20	2	0	0.865761626287942	0.976714195848185	NA	NA	NA	NA	C	COG4221	NADP-dependent 3-hydroxy acid dehydrogenase YdfG
578	GC_00000021	core	EC673	2085	12	20	2	0	0.865761626287942	0.976714195848185	NA	NA	NA	NA	C	COG4221	NADP-dependent 3-hydroxy acid dehydrogenase YdfG
579	GC_00000021	core	EZ55	1966	12	20	2	0	0.865761626287942	0.976714195848185	NA	NA	NA	NA	C	COG4221	NADP-dependent 3-hydroxy acid dehydrogenase YdfG
580	GC_00000021	core	EZ55	2100	12	20	2	0	0.865761626287942	0.976714195848185	NA	NA	NA	NA	C	COG4221	NADP-dependent 3-hydroxy acid dehydrogenase YdfG
581	GC_00000021	core	HOT1A3	2095	12	20	2	0	0.865761626287942	0.976714195848185	NA	NA	NA	NA	C	COG4221	NADP-dependent 3-hydroxy acid dehydrogenase YdfG
582	GC_00000021	core	Mit1002	2252	12	20	2	0	0.865761626287942	0.976714195848185	NA	NA	NA	NA	C	COG4221	NADP-dependent 3-hydroxy acid dehydrogenase YdfG
583	GC_00000021	core	Mit1002	2113	12	20	2	0	0.865761626287942	0.976714195848185	NA	NA	NA	NA	C	COG4221	NADP-dependent 3-hydroxy acid dehydrogenase YdfG
584	GC_00000021	core	Te101	2045	12	20	2	0	0.865761626287942	0.976714195848185	NA	NA	NA	NA	C	COG4221	NADP-dependent 3-hydroxy acid dehydrogenase YdfG
585	GC_00000022	core	A83_1	3093	12	20	3	0	0.602230351663913	0.799283495273186	NA	NA	NA	NA	T	COG0784|COG2770|COG5002	CheY chemotaxis protein or a CheY-like REC (receiver) domain|HAMP domain|Signal transduction histidine kinase
586	GC_00000022	core	A83_1	98	12	20	3	0	0.602230351663913	0.799283495273186	NA	NA	NA	NA	T	COG0784|COG2770|COG5002	CheY chemotaxis protein or a CheY-like REC (receiver) domain|HAMP domain|Signal transduction histidine kinase
587	GC_00000022	core	A83_1	99	12	20	3	0	0.602230351663913	0.799283495273186	NA	NA	NA	NA	T	COG0784|COG2770|COG5002	CheY chemotaxis protein or a CheY-like REC (receiver) domain|HAMP domain|Signal transduction histidine kinase
588	GC_00000022	core	AD45	3094	12	20	3	0	0.602230351663913	0.799283495273186	NA	NA	NA	NA	T	COG0784|COG2770|COG5002	CheY chemotaxis protein or a CheY-like REC (receiver) domain|HAMP domain|Signal transduction histidine kinase
589	GC_00000022	core	ATCC_27126	2984	12	20	3	0	0.602230351663913	0.799283495273186	NA	NA	NA	NA	T	COG0784|COG2770|COG5002	CheY chemotaxis protein or a CheY-like REC (receiver) domain|HAMP domain|Signal transduction histidine kinase
590	GC_00000022	core	BPG14	3093	12	20	3	0	0.602230351663913	0.799283495273186	NA	NA	NA	NA	T	COG0784|COG2770|COG5002	CheY chemotaxis protein or a CheY-like REC (receiver) domain|HAMP domain|Signal transduction histidine kinase
591	GC_00000022	core	BPG14	98	12	20	3	0	0.602230351663913	0.799283495273186	NA	NA	NA	NA	T	COG0784|COG2770|COG5002	CheY chemotaxis protein or a CheY-like REC (receiver) domain|HAMP domain|Signal transduction histidine kinase
592	GC_00000022	core	BPG14	99	12	20	3	0	0.602230351663913	0.799283495273186	NA	NA	NA	NA	T	COG0784|COG2770|COG5002	CheY chemotaxis protein or a CheY-like REC (receiver) domain|HAMP domain|Signal transduction histidine kinase
593	GC_00000022	core	BPG6	3094	12	20	3	0	0.602230351663913	0.799283495273186	NA	NA	NA	NA	T	COG0784|COG2770|COG5002	CheY chemotaxis protein or a CheY-like REC (receiver) domain|HAMP domain|Signal transduction histidine kinase
594	GC_00000022	core	BPG6	98	12	20	3	0	0.602230351663913	0.799283495273186	NA	NA	NA	NA	T	COG0784|COG2770|COG5002	CheY chemotaxis protein or a CheY-like REC (receiver) domain|HAMP domain|Signal transduction histidine kinase
595	GC_00000022	core	BPG6	99	12	20	3	0	0.602230351663913	0.799283495273186	NA	NA	NA	NA	T	COG0784|COG2770|COG5002	CheY chemotaxis protein or a CheY-like REC (receiver) domain|HAMP domain|Signal transduction histidine kinase
596	GC_00000022	core	BPG9	3010	12	20	3	0	0.602230351663913	0.799283495273186	NA	NA	NA	NA	T	COG0784|COG2770|COG5002	CheY chemotaxis protein or a CheY-like REC (receiver) domain|HAMP domain|Signal transduction histidine kinase
597	GC_00000022	core	BPG9	98	12	20	3	0	0.602230351663913	0.799283495273186	NA	NA	NA	NA	T	COG0784|COG2770|COG5002	CheY chemotaxis protein or a CheY-like REC (receiver) domain|HAMP domain|Signal transduction histidine kinase
598	GC_00000022	core	BPG9	99	12	20	3	0	0.602230351663913	0.799283495273186	NA	NA	NA	NA	T	COG0784|COG2770|COG5002	CheY chemotaxis protein or a CheY-like REC (receiver) domain|HAMP domain|Signal transduction histidine kinase
599	GC_00000022	core	D7	3175	12	20	3	0	0.602230351663913	0.799283495273186	NA	NA	NA	NA	T	COG0784|COG2770|COG5002	CheY chemotaxis protein or a CheY-like REC (receiver) domain|HAMP domain|Signal transduction histidine kinase
600	GC_00000022	core	EC673	3063	12	20	3	0	0.602230351663913	0.799283495273186	NA	NA	NA	NA	T	COG0784|COG2770|COG5002	CheY chemotaxis protein or a CheY-like REC (receiver) domain|HAMP domain|Signal transduction histidine kinase
601	GC_00000022	core	EZ55	3110	12	20	3	0	0.602230351663913	0.799283495273186	NA	NA	NA	NA	T	COG0784|COG2770|COG5002	CheY chemotaxis protein or a CheY-like REC (receiver) domain|HAMP domain|Signal transduction histidine kinase
602	GC_00000022	core	HOT1A3	3066	12	20	3	0	0.602230351663913	0.799283495273186	NA	NA	NA	NA	T	COG0784|COG2770|COG5002	CheY chemotaxis protein or a CheY-like REC (receiver) domain|HAMP domain|Signal transduction histidine kinase
603	GC_00000022	core	Mit1002	3089	12	20	3	0	0.602230351663913	0.799283495273186	NA	NA	NA	NA	T	COG0784|COG2770|COG5002	CheY chemotaxis protein or a CheY-like REC (receiver) domain|HAMP domain|Signal transduction histidine kinase
604	GC_00000022	core	Te101	3055	12	20	3	0	0.602230351663913	0.799283495273186	NA	NA	NA	NA	T	COG0784|COG2770|COG5002	CheY chemotaxis protein or a CheY-like REC (receiver) domain|HAMP domain|Signal transduction histidine kinase
605	GC_00000023	accessory	A83_1	4063	10	19	3	0	0.781888025015	0.873980985274676	K17686	copA, ATP7; Cu+-exporting ATPase	Platinum drug resistance [PATH:ko01524]	Drug resistance	P	COG2217|COG2608	Cation transport ATPase|Copper chaperone CopZ
605	GC_00000023	accessory	A83_1	4063	10	19	3	0	0.781888025015	0.873980985274676	K17686	copA, ATP7; Cu+-exporting ATPase	MAPK signaling pathway - plant [PATH:ko04016]	Signal transduction	P	COG2217|COG2608	Cation transport ATPase|Copper chaperone CopZ
615	GC_00000023	accessory	D7	248	10	19	3	0	0.781888025015	0.873980985274676	K17686	copA, ATP7; Cu+-exporting ATPase	Platinum drug resistance [PATH:ko01524]	Drug resistance	P	COG2217|COG2608	Cation transport ATPase|Copper chaperone CopZ
615	GC_00000023	accessory	D7	248	10	19	3	0	0.781888025015	0.873980985274676	K17686	copA, ATP7; Cu+-exporting ATPase	MAPK signaling pathway - plant [PATH:ko04016]	Signal transduction	P	COG2217|COG2608	Cation transport ATPase|Copper chaperone CopZ
611	GC_00000023	accessory	BPG6	3991	10	19	3	0	0.781888025015	0.873980985274676	K17686	copA, ATP7; Cu+-exporting ATPase	Platinum drug resistance [PATH:ko01524]	Drug resistance	P	COG2217|COG2608	Cation transport ATPase|Copper chaperone CopZ
611	GC_00000023	accessory	BPG6	3991	10	19	3	0	0.781888025015	0.873980985274676	K17686	copA, ATP7; Cu+-exporting ATPase	MAPK signaling pathway - plant [PATH:ko04016]	Signal transduction	P	COG2217|COG2608	Cation transport ATPase|Copper chaperone CopZ
613	GC_00000023	accessory	BPG9	3979	10	19	3	0	0.781888025015	0.873980985274676	K17686	copA, ATP7; Cu+-exporting ATPase	Platinum drug resistance [PATH:ko01524]	Drug resistance	P	COG2217|COG2608	Cation transport ATPase|Copper chaperone CopZ
613	GC_00000023	accessory	BPG9	3979	10	19	3	0	0.781888025015	0.873980985274676	K17686	copA, ATP7; Cu+-exporting ATPase	MAPK signaling pathway - plant [PATH:ko04016]	Signal transduction	P	COG2217|COG2608	Cation transport ATPase|Copper chaperone CopZ
614	GC_00000023	accessory	D7	276	10	19	3	0	0.781888025015	0.873980985274676	K17686	copA, ATP7; Cu+-exporting ATPase	Platinum drug resistance [PATH:ko01524]	Drug resistance	P	COG2217|COG2608	Cation transport ATPase|Copper chaperone CopZ
614	GC_00000023	accessory	D7	276	10	19	3	0	0.781888025015	0.873980985274676	K17686	copA, ATP7; Cu+-exporting ATPase	MAPK signaling pathway - plant [PATH:ko04016]	Signal transduction	P	COG2217|COG2608	Cation transport ATPase|Copper chaperone CopZ
608	GC_00000023	accessory	BPG14	4025	10	19	3	0	0.781888025015	0.873980985274676	K17686	copA, ATP7; Cu+-exporting ATPase	Platinum drug resistance [PATH:ko01524]	Drug resistance	P	COG2217|COG2608	Cation transport ATPase|Copper chaperone CopZ
608	GC_00000023	accessory	BPG14	4025	10	19	3	0	0.781888025015	0.873980985274676	K17686	copA, ATP7; Cu+-exporting ATPase	MAPK signaling pathway - plant [PATH:ko04016]	Signal transduction	P	COG2217|COG2608	Cation transport ATPase|Copper chaperone CopZ
616	GC_00000023	accessory	EZ55	4056	10	19	3	0	0.781888025015	0.873980985274676	K17686	copA, ATP7; Cu+-exporting ATPase	Platinum drug resistance [PATH:ko01524]	Drug resistance	P	COG2217|COG2608	Cation transport ATPase|Copper chaperone CopZ
616	GC_00000023	accessory	EZ55	4056	10	19	3	0	0.781888025015	0.873980985274676	K17686	copA, ATP7; Cu+-exporting ATPase	MAPK signaling pathway - plant [PATH:ko04016]	Signal transduction	P	COG2217|COG2608	Cation transport ATPase|Copper chaperone CopZ
618	GC_00000023	accessory	HOT1A3	4129	10	19	3	0	0.781888025015	0.873980985274676	K17686	copA, ATP7; Cu+-exporting ATPase	Platinum drug resistance [PATH:ko01524]	Drug resistance	P	COG2217|COG2608	Cation transport ATPase|Copper chaperone CopZ
618	GC_00000023	accessory	HOT1A3	4129	10	19	3	0	0.781888025015	0.873980985274676	K17686	copA, ATP7; Cu+-exporting ATPase	MAPK signaling pathway - plant [PATH:ko04016]	Signal transduction	P	COG2217|COG2608	Cation transport ATPase|Copper chaperone CopZ
620	GC_00000023	accessory	HOT1A3	4128	10	19	3	0	0.781888025015	0.873980985274676	K17686	copA, ATP7; Cu+-exporting ATPase	Platinum drug resistance [PATH:ko01524]	Drug resistance	P	COG2217|COG2608	Cation transport ATPase|Copper chaperone CopZ
620	GC_00000023	accessory	HOT1A3	4128	10	19	3	0	0.781888025015	0.873980985274676	K17686	copA, ATP7; Cu+-exporting ATPase	MAPK signaling pathway - plant [PATH:ko04016]	Signal transduction	P	COG2217|COG2608	Cation transport ATPase|Copper chaperone CopZ
619	GC_00000023	accessory	HOT1A3	3997	10	19	3	0	0.781888025015	0.873980985274676	K17686	copA, ATP7; Cu+-exporting ATPase	Platinum drug resistance [PATH:ko01524]	Drug resistance	P	COG2217|COG2608	Cation transport ATPase|Copper chaperone CopZ
619	GC_00000023	accessory	HOT1A3	3997	10	19	3	0	0.781888025015	0.873980985274676	K17686	copA, ATP7; Cu+-exporting ATPase	MAPK signaling pathway - plant [PATH:ko04016]	Signal transduction	P	COG2217|COG2608	Cation transport ATPase|Copper chaperone CopZ
606	GC_00000023	accessory	A83_1	4028	10	19	3	0	0.781888025015	0.873980985274676	K17686	copA, ATP7; Cu+-exporting ATPase	Platinum drug resistance [PATH:ko01524]	Drug resistance	P	COG2217|COG2608	Cation transport ATPase|Copper chaperone CopZ
606	GC_00000023	accessory	A83_1	4028	10	19	3	0	0.781888025015	0.873980985274676	K17686	copA, ATP7; Cu+-exporting ATPase	MAPK signaling pathway - plant [PATH:ko04016]	Signal transduction	P	COG2217|COG2608	Cation transport ATPase|Copper chaperone CopZ
622	GC_00000023	accessory	Mit1002	275	10	19	3	0	0.781888025015	0.873980985274676	K17686	copA, ATP7; Cu+-exporting ATPase	Platinum drug resistance [PATH:ko01524]	Drug resistance	P	COG2217|COG2608	Cation transport ATPase|Copper chaperone CopZ
622	GC_00000023	accessory	Mit1002	275	10	19	3	0	0.781888025015	0.873980985274676	K17686	copA, ATP7; Cu+-exporting ATPase	MAPK signaling pathway - plant [PATH:ko04016]	Signal transduction	P	COG2217|COG2608	Cation transport ATPase|Copper chaperone CopZ
617	GC_00000023	accessory	EZ55	4038	10	19	3	0	0.781888025015	0.873980985274676	K17686	copA, ATP7; Cu+-exporting ATPase	Platinum drug resistance [PATH:ko01524]	Drug resistance	P	COG2217|COG2608	Cation transport ATPase|Copper chaperone CopZ
617	GC_00000023	accessory	EZ55	4038	10	19	3	0	0.781888025015	0.873980985274676	K17686	copA, ATP7; Cu+-exporting ATPase	MAPK signaling pathway - plant [PATH:ko04016]	Signal transduction	P	COG2217|COG2608	Cation transport ATPase|Copper chaperone CopZ
621	GC_00000023	accessory	Mit1002	318	10	19	3	0	0.781888025015	0.873980985274676	K17686	copA, ATP7; Cu+-exporting ATPase	Platinum drug resistance [PATH:ko01524]	Drug resistance	P	COG2217|COG2608	Cation transport ATPase|Copper chaperone CopZ
621	GC_00000023	accessory	Mit1002	318	10	19	3	0	0.781888025015	0.873980985274676	K17686	copA, ATP7; Cu+-exporting ATPase	MAPK signaling pathway - plant [PATH:ko04016]	Signal transduction	P	COG2217|COG2608	Cation transport ATPase|Copper chaperone CopZ
612	GC_00000023	accessory	BPG9	4011	10	19	3	0	0.781888025015	0.873980985274676	K17686	copA, ATP7; Cu+-exporting ATPase	Platinum drug resistance [PATH:ko01524]	Drug resistance	P	COG2217|COG2608	Cation transport ATPase|Copper chaperone CopZ
612	GC_00000023	accessory	BPG9	4011	10	19	3	0	0.781888025015	0.873980985274676	K17686	copA, ATP7; Cu+-exporting ATPase	MAPK signaling pathway - plant [PATH:ko04016]	Signal transduction	P	COG2217|COG2608	Cation transport ATPase|Copper chaperone CopZ
610	GC_00000023	accessory	BPG6	4026	10	19	3	0	0.781888025015	0.873980985274676	K17686	copA, ATP7; Cu+-exporting ATPase	Platinum drug resistance [PATH:ko01524]	Drug resistance	P	COG2217|COG2608	Cation transport ATPase|Copper chaperone CopZ
610	GC_00000023	accessory	BPG6	4026	10	19	3	0	0.781888025015	0.873980985274676	K17686	copA, ATP7; Cu+-exporting ATPase	MAPK signaling pathway - plant [PATH:ko04016]	Signal transduction	P	COG2217|COG2608	Cation transport ATPase|Copper chaperone CopZ
623	GC_00000023	accessory	Te101	251	10	19	3	0	0.781888025015	0.873980985274676	K17686	copA, ATP7; Cu+-exporting ATPase	Platinum drug resistance [PATH:ko01524]	Drug resistance	P	COG2217|COG2608	Cation transport ATPase|Copper chaperone CopZ
623	GC_00000023	accessory	Te101	251	10	19	3	0	0.781888025015	0.873980985274676	K17686	copA, ATP7; Cu+-exporting ATPase	MAPK signaling pathway - plant [PATH:ko04016]	Signal transduction	P	COG2217|COG2608	Cation transport ATPase|Copper chaperone CopZ
609	GC_00000023	accessory	BPG14	3990	10	19	3	0	0.781888025015	0.873980985274676	K17686	copA, ATP7; Cu+-exporting ATPase	Platinum drug resistance [PATH:ko01524]	Drug resistance	P	COG2217|COG2608	Cation transport ATPase|Copper chaperone CopZ
609	GC_00000023	accessory	BPG14	3990	10	19	3	0	0.781888025015	0.873980985274676	K17686	copA, ATP7; Cu+-exporting ATPase	MAPK signaling pathway - plant [PATH:ko04016]	Signal transduction	P	COG2217|COG2608	Cation transport ATPase|Copper chaperone CopZ
607	GC_00000023	accessory	AD45	262	10	19	3	0	0.781888025015	0.873980985274676	K17686	copA, ATP7; Cu+-exporting ATPase	Platinum drug resistance [PATH:ko01524]	Drug resistance	P	COG2217|COG2608	Cation transport ATPase|Copper chaperone CopZ
607	GC_00000023	accessory	AD45	262	10	19	3	0	0.781888025015	0.873980985274676	K17686	copA, ATP7; Cu+-exporting ATPase	MAPK signaling pathway - plant [PATH:ko04016]	Signal transduction	P	COG2217|COG2608	Cation transport ATPase|Copper chaperone CopZ
624	GC_00000024	core	A83_1	837	12	18	2	0	0.869979176446515	0.962665655580835	NA	NA	NA	NA	O	COG1225	Peroxiredoxin
625	GC_00000024	core	AD45	816	12	18	2	0	0.869979176446515	0.962665655580835	NA	NA	NA	NA	O	COG1225	Peroxiredoxin
626	GC_00000024	core	AD45	3110	12	18	2	0	0.869979176446515	0.962665655580835	NA	NA	NA	NA	O	COG1225	Peroxiredoxin
627	GC_00000024	core	ATCC_27126	740	12	18	2	0	0.869979176446515	0.962665655580835	NA	NA	NA	NA	O	COG1225	Peroxiredoxin
628	GC_00000024	core	ATCC_27126	3001	12	18	2	0	0.869979176446515	0.962665655580835	NA	NA	NA	NA	O	COG1225	Peroxiredoxin
629	GC_00000024	core	BPG14	837	12	18	2	0	0.869979176446515	0.962665655580835	NA	NA	NA	NA	O	COG1225	Peroxiredoxin
630	GC_00000024	core	BPG6	837	12	18	2	0	0.869979176446515	0.962665655580835	NA	NA	NA	NA	O	COG1225	Peroxiredoxin
631	GC_00000024	core	BPG9	767	12	18	2	0	0.869979176446515	0.962665655580835	NA	NA	NA	NA	O	COG1225	Peroxiredoxin
632	GC_00000024	core	D7	806	12	18	2	0	0.869979176446515	0.962665655580835	NA	NA	NA	NA	O	COG1225	Peroxiredoxin
633	GC_00000024	core	EC673	790	12	18	2	0	0.869979176446515	0.962665655580835	NA	NA	NA	NA	O	COG1225	Peroxiredoxin
634	GC_00000024	core	EC673	3103	12	18	2	0	0.869979176446515	0.962665655580835	NA	NA	NA	NA	O	COG1225	Peroxiredoxin
635	GC_00000024	core	EZ55	845	12	18	2	0	0.869979176446515	0.962665655580835	NA	NA	NA	NA	O	COG1225	Peroxiredoxin
636	GC_00000024	core	EZ55	3152	12	18	2	0	0.869979176446515	0.962665655580835	NA	NA	NA	NA	O	COG1225	Peroxiredoxin
637	GC_00000024	core	HOT1A3	807	12	18	2	0	0.869979176446515	0.962665655580835	NA	NA	NA	NA	O	COG1225	Peroxiredoxin
638	GC_00000024	core	HOT1A3	3088	12	18	2	0	0.869979176446515	0.962665655580835	NA	NA	NA	NA	O	COG1225	Peroxiredoxin
639	GC_00000024	core	Mit1002	868	12	18	2	0	0.869979176446515	0.962665655580835	NA	NA	NA	NA	O	COG1225	Peroxiredoxin
640	GC_00000024	core	Te101	791	12	18	2	0	0.869979176446515	0.962665655580835	NA	NA	NA	NA	O	COG1225	Peroxiredoxin
641	GC_00000024	core	Te101	3072	12	18	2	0	0.869979176446515	0.962665655580835	NA	NA	NA	NA	O	COG1225	Peroxiredoxin
642	GC_00000025	accessory	A83_1	4031	10	18	2	0	0.881832813205362	0.96394358159064	NA	NA	NA	NA	O	COG2020	Protein-S-isoprenylcysteine O-methyltransferase Ste14
643	GC_00000025	accessory	A83_1	4066	10	18	2	0	0.881832813205362	0.96394358159064	NA	NA	NA	NA	O	COG2020	Protein-S-isoprenylcysteine O-methyltransferase Ste14
644	GC_00000025	accessory	AD45	265	10	18	2	0	0.881832813205362	0.96394358159064	NA	NA	NA	NA	O	COG2020	Protein-S-isoprenylcysteine O-methyltransferase Ste14
645	GC_00000025	accessory	BPG14	3993	10	18	2	0	0.881832813205362	0.96394358159064	NA	NA	NA	NA	O	COG2020	Protein-S-isoprenylcysteine O-methyltransferase Ste14
646	GC_00000025	accessory	BPG14	4028	10	18	2	0	0.881832813205362	0.96394358159064	NA	NA	NA	NA	O	COG2020	Protein-S-isoprenylcysteine O-methyltransferase Ste14
647	GC_00000025	accessory	BPG6	3994	10	18	2	0	0.881832813205362	0.96394358159064	NA	NA	NA	NA	O	COG2020	Protein-S-isoprenylcysteine O-methyltransferase Ste14
648	GC_00000025	accessory	BPG6	4029	10	18	2	0	0.881832813205362	0.96394358159064	NA	NA	NA	NA	O	COG2020	Protein-S-isoprenylcysteine O-methyltransferase Ste14
649	GC_00000025	accessory	BPG9	3982	10	18	2	0	0.881832813205362	0.96394358159064	NA	NA	NA	NA	O	COG2020	Protein-S-isoprenylcysteine O-methyltransferase Ste14
650	GC_00000025	accessory	BPG9	4014	10	18	2	0	0.881832813205362	0.96394358159064	NA	NA	NA	NA	O	COG2020	Protein-S-isoprenylcysteine O-methyltransferase Ste14
651	GC_00000025	accessory	D7	251	10	18	2	0	0.881832813205362	0.96394358159064	NA	NA	NA	NA	O	COG2020	Protein-S-isoprenylcysteine O-methyltransferase Ste14
652	GC_00000025	accessory	D7	279	10	18	2	0	0.881832813205362	0.96394358159064	NA	NA	NA	NA	O	COG2020	Protein-S-isoprenylcysteine O-methyltransferase Ste14
653	GC_00000025	accessory	EZ55	4041	10	18	2	0	0.881832813205362	0.96394358159064	NA	NA	NA	NA	O	COG2020	Protein-S-isoprenylcysteine O-methyltransferase Ste14
654	GC_00000025	accessory	EZ55	4059	10	18	2	0	0.881832813205362	0.96394358159064	NA	NA	NA	NA	O	COG2020	Protein-S-isoprenylcysteine O-methyltransferase Ste14
655	GC_00000025	accessory	HOT1A3	3992	10	18	2	0	0.881832813205362	0.96394358159064	NA	NA	NA	NA	O	COG2020	Protein-S-isoprenylcysteine O-methyltransferase Ste14
656	GC_00000025	accessory	HOT1A3	4132	10	18	2	0	0.881832813205362	0.96394358159064	NA	NA	NA	NA	O	COG2020	Protein-S-isoprenylcysteine O-methyltransferase Ste14
657	GC_00000025	accessory	Mit1002	278	10	18	2	0	0.881832813205362	0.96394358159064	NA	NA	NA	NA	O	COG2020	Protein-S-isoprenylcysteine O-methyltransferase Ste14
658	GC_00000025	accessory	Mit1002	321	10	18	2	0	0.881832813205362	0.96394358159064	NA	NA	NA	NA	O	COG2020	Protein-S-isoprenylcysteine O-methyltransferase Ste14
659	GC_00000025	accessory	Te101	254	10	18	2	0	0.881832813205362	0.96394358159064	NA	NA	NA	NA	O	COG2020	Protein-S-isoprenylcysteine O-methyltransferase Ste14
675	GC_00000026	core	HOT1A3	2951	12	18	2	0	0.908462583918973	0.996441509511276	K00616	E2.2.1.2, talA, talB; transaldolase	Pentose phosphate pathway [PATH:ko00030]	Carbohydrate metabolism	G	COG0176	Transaldolase
664	GC_00000026	core	ATCC_27126	3797	12	18	2	0	0.908462583918973	0.996441509511276	K00616	E2.2.1.2, talA, talB; transaldolase	Pentose phosphate pathway [PATH:ko00030]	Carbohydrate metabolism	G	COG0176	Transaldolase
667	GC_00000026	core	BPG6	2976	12	18	2	0	0.908462583918973	0.996441509511276	K00616	E2.2.1.2, talA, talB; transaldolase	Pentose phosphate pathway [PATH:ko00030]	Carbohydrate metabolism	G	COG0176	Transaldolase
674	GC_00000026	core	EZ55	3878	12	18	2	0	0.908462583918973	0.996441509511276	K00616	E2.2.1.2, talA, talB; transaldolase	Pentose phosphate pathway [PATH:ko00030]	Carbohydrate metabolism	G	COG0176	Transaldolase
660	GC_00000026	core	A83_1	2975	12	18	2	0	0.908462583918973	0.996441509511276	K00616	E2.2.1.2, talA, talB; transaldolase	Pentose phosphate pathway [PATH:ko00030]	Carbohydrate metabolism	G	COG0176	Transaldolase
666	GC_00000026	core	BPG14	3838	12	18	2	0	0.908462583918973	0.996441509511276	K00616	E2.2.1.2, talA, talB; transaldolase	Pentose phosphate pathway [PATH:ko00030]	Carbohydrate metabolism	G	COG0176	Transaldolase
671	GC_00000026	core	D7	3063	12	18	2	0	0.908462583918973	0.996441509511276	K00616	E2.2.1.2, talA, talB; transaldolase	Pentose phosphate pathway [PATH:ko00030]	Carbohydrate metabolism	G	COG0176	Transaldolase
670	GC_00000026	core	BPG9	3755	12	18	2	0	0.908462583918973	0.996441509511276	K00616	E2.2.1.2, talA, talB; transaldolase	Pentose phosphate pathway [PATH:ko00030]	Carbohydrate metabolism	G	COG0176	Transaldolase
668	GC_00000026	core	BPG6	3839	12	18	2	0	0.908462583918973	0.996441509511276	K00616	E2.2.1.2, talA, talB; transaldolase	Pentose phosphate pathway [PATH:ko00030]	Carbohydrate metabolism	G	COG0176	Transaldolase
665	GC_00000026	core	BPG14	2975	12	18	2	0	0.908462583918973	0.996441509511276	K00616	E2.2.1.2, talA, talB; transaldolase	Pentose phosphate pathway [PATH:ko00030]	Carbohydrate metabolism	G	COG0176	Transaldolase
672	GC_00000026	core	EC673	2945	12	18	2	0	0.908462583918973	0.996441509511276	K00616	E2.2.1.2, talA, talB; transaldolase	Pentose phosphate pathway [PATH:ko00030]	Carbohydrate metabolism	G	COG0176	Transaldolase
673	GC_00000026	core	EZ55	2992	12	18	2	0	0.908462583918973	0.996441509511276	K00616	E2.2.1.2, talA, talB; transaldolase	Pentose phosphate pathway [PATH:ko00030]	Carbohydrate metabolism	G	COG0176	Transaldolase
677	GC_00000026	core	Te101	2939	12	18	2	0	0.908462583918973	0.996441509511276	K00616	E2.2.1.2, talA, talB; transaldolase	Pentose phosphate pathway [PATH:ko00030]	Carbohydrate metabolism	G	COG0176	Transaldolase
663	GC_00000026	core	ATCC_27126	2865	12	18	2	0	0.908462583918973	0.996441509511276	K00616	E2.2.1.2, talA, talB; transaldolase	Pentose phosphate pathway [PATH:ko00030]	Carbohydrate metabolism	G	COG0176	Transaldolase
669	GC_00000026	core	BPG9	2892	12	18	2	0	0.908462583918973	0.996441509511276	K00616	E2.2.1.2, talA, talB; transaldolase	Pentose phosphate pathway [PATH:ko00030]	Carbohydrate metabolism	G	COG0176	Transaldolase
661	GC_00000026	core	A83_1	3838	12	18	2	0	0.908462583918973	0.996441509511276	K00616	E2.2.1.2, talA, talB; transaldolase	Pentose phosphate pathway [PATH:ko00030]	Carbohydrate metabolism	G	COG0176	Transaldolase
676	GC_00000026	core	Mit1002	2976	12	18	2	0	0.908462583918973	0.996441509511276	K00616	E2.2.1.2, talA, talB; transaldolase	Pentose phosphate pathway [PATH:ko00030]	Carbohydrate metabolism	G	COG0176	Transaldolase
662	GC_00000026	core	AD45	2973	12	18	2	0	0.908462583918973	0.996441509511276	K00616	E2.2.1.2, talA, talB; transaldolase	Pentose phosphate pathway [PATH:ko00030]	Carbohydrate metabolism	G	COG0176	Transaldolase
682	GC_00000027	core	ATCC_27126	3794	12	18	2	0	0.895307949309878	0.98932941150302	K00615	E2.2.1.1, tktA, tktB; transketolase	Biosynthesis of ansamycins [PATH:ko01051]	Metabolism of terpenoids and polyketides	G	COG0021	Transketolase
682	GC_00000027	core	ATCC_27126	3794	12	18	2	0	0.895307949309878	0.98932941150302	K00615	E2.2.1.1, tktA, tktB; transketolase	Carbon fixation in photosynthetic organisms [PATH:ko00710]	Energy metabolism	G	COG0021	Transketolase
682	GC_00000027	core	ATCC_27126	3794	12	18	2	0	0.895307949309878	0.98932941150302	K00615	E2.2.1.1, tktA, tktB; transketolase	Pentose phosphate pathway [PATH:ko00030]	Carbohydrate metabolism	G	COG0021	Transketolase
678	GC_00000027	core	A83_1	805	12	18	2	0	0.895307949309878	0.98932941150302	K00615	E2.2.1.1, tktA, tktB; transketolase	Biosynthesis of ansamycins [PATH:ko01051]	Metabolism of terpenoids and polyketides	G	COG0021	Transketolase
678	GC_00000027	core	A83_1	805	12	18	2	0	0.895307949309878	0.98932941150302	K00615	E2.2.1.1, tktA, tktB; transketolase	Carbon fixation in photosynthetic organisms [PATH:ko00710]	Energy metabolism	G	COG0021	Transketolase
678	GC_00000027	core	A83_1	805	12	18	2	0	0.895307949309878	0.98932941150302	K00615	E2.2.1.1, tktA, tktB; transketolase	Pentose phosphate pathway [PATH:ko00030]	Carbohydrate metabolism	G	COG0021	Transketolase
693	GC_00000027	core	HOT1A3	773	12	18	2	0	0.895307949309878	0.98932941150302	K00615	E2.2.1.1, tktA, tktB; transketolase	Biosynthesis of ansamycins [PATH:ko01051]	Metabolism of terpenoids and polyketides	G	COG0021	Transketolase
693	GC_00000027	core	HOT1A3	773	12	18	2	0	0.895307949309878	0.98932941150302	K00615	E2.2.1.1, tktA, tktB; transketolase	Carbon fixation in photosynthetic organisms [PATH:ko00710]	Energy metabolism	G	COG0021	Transketolase
693	GC_00000027	core	HOT1A3	773	12	18	2	0	0.895307949309878	0.98932941150302	K00615	E2.2.1.1, tktA, tktB; transketolase	Pentose phosphate pathway [PATH:ko00030]	Carbohydrate metabolism	G	COG0021	Transketolase
684	GC_00000027	core	BPG14	3835	12	18	2	0	0.895307949309878	0.98932941150302	K00615	E2.2.1.1, tktA, tktB; transketolase	Biosynthesis of ansamycins [PATH:ko01051]	Metabolism of terpenoids and polyketides	G	COG0021	Transketolase
684	GC_00000027	core	BPG14	3835	12	18	2	0	0.895307949309878	0.98932941150302	K00615	E2.2.1.1, tktA, tktB; transketolase	Carbon fixation in photosynthetic organisms [PATH:ko00710]	Energy metabolism	G	COG0021	Transketolase
684	GC_00000027	core	BPG14	3835	12	18	2	0	0.895307949309878	0.98932941150302	K00615	E2.2.1.1, tktA, tktB; transketolase	Pentose phosphate pathway [PATH:ko00030]	Carbohydrate metabolism	G	COG0021	Transketolase
680	GC_00000027	core	AD45	786	12	18	2	0	0.895307949309878	0.98932941150302	K00615	E2.2.1.1, tktA, tktB; transketolase	Biosynthesis of ansamycins [PATH:ko01051]	Metabolism of terpenoids and polyketides	G	COG0021	Transketolase
680	GC_00000027	core	AD45	786	12	18	2	0	0.895307949309878	0.98932941150302	K00615	E2.2.1.1, tktA, tktB; transketolase	Carbon fixation in photosynthetic organisms [PATH:ko00710]	Energy metabolism	G	COG0021	Transketolase
680	GC_00000027	core	AD45	786	12	18	2	0	0.895307949309878	0.98932941150302	K00615	E2.2.1.1, tktA, tktB; transketolase	Pentose phosphate pathway [PATH:ko00030]	Carbohydrate metabolism	G	COG0021	Transketolase
685	GC_00000027	core	BPG6	805	12	18	2	0	0.895307949309878	0.98932941150302	K00615	E2.2.1.1, tktA, tktB; transketolase	Biosynthesis of ansamycins [PATH:ko01051]	Metabolism of terpenoids and polyketides	G	COG0021	Transketolase
685	GC_00000027	core	BPG6	805	12	18	2	0	0.895307949309878	0.98932941150302	K00615	E2.2.1.1, tktA, tktB; transketolase	Carbon fixation in photosynthetic organisms [PATH:ko00710]	Energy metabolism	G	COG0021	Transketolase
685	GC_00000027	core	BPG6	805	12	18	2	0	0.895307949309878	0.98932941150302	K00615	E2.2.1.1, tktA, tktB; transketolase	Pentose phosphate pathway [PATH:ko00030]	Carbohydrate metabolism	G	COG0021	Transketolase
694	GC_00000027	core	Mit1002	839	12	18	2	0	0.895307949309878	0.98932941150302	K00615	E2.2.1.1, tktA, tktB; transketolase	Biosynthesis of ansamycins [PATH:ko01051]	Metabolism of terpenoids and polyketides	G	COG0021	Transketolase
694	GC_00000027	core	Mit1002	839	12	18	2	0	0.895307949309878	0.98932941150302	K00615	E2.2.1.1, tktA, tktB; transketolase	Carbon fixation in photosynthetic organisms [PATH:ko00710]	Energy metabolism	G	COG0021	Transketolase
694	GC_00000027	core	Mit1002	839	12	18	2	0	0.895307949309878	0.98932941150302	K00615	E2.2.1.1, tktA, tktB; transketolase	Pentose phosphate pathway [PATH:ko00030]	Carbohydrate metabolism	G	COG0021	Transketolase
695	GC_00000027	core	Te101	761	12	18	2	0	0.895307949309878	0.98932941150302	K00615	E2.2.1.1, tktA, tktB; transketolase	Biosynthesis of ansamycins [PATH:ko01051]	Metabolism of terpenoids and polyketides	G	COG0021	Transketolase
695	GC_00000027	core	Te101	761	12	18	2	0	0.895307949309878	0.98932941150302	K00615	E2.2.1.1, tktA, tktB; transketolase	Carbon fixation in photosynthetic organisms [PATH:ko00710]	Energy metabolism	G	COG0021	Transketolase
695	GC_00000027	core	Te101	761	12	18	2	0	0.895307949309878	0.98932941150302	K00615	E2.2.1.1, tktA, tktB; transketolase	Pentose phosphate pathway [PATH:ko00030]	Carbohydrate metabolism	G	COG0021	Transketolase
692	GC_00000027	core	EZ55	3875	12	18	2	0	0.895307949309878	0.98932941150302	K00615	E2.2.1.1, tktA, tktB; transketolase	Biosynthesis of ansamycins [PATH:ko01051]	Metabolism of terpenoids and polyketides	G	COG0021	Transketolase
692	GC_00000027	core	EZ55	3875	12	18	2	0	0.895307949309878	0.98932941150302	K00615	E2.2.1.1, tktA, tktB; transketolase	Carbon fixation in photosynthetic organisms [PATH:ko00710]	Energy metabolism	G	COG0021	Transketolase
692	GC_00000027	core	EZ55	3875	12	18	2	0	0.895307949309878	0.98932941150302	K00615	E2.2.1.1, tktA, tktB; transketolase	Pentose phosphate pathway [PATH:ko00030]	Carbohydrate metabolism	G	COG0021	Transketolase
688	GC_00000027	core	BPG9	3752	12	18	2	0	0.895307949309878	0.98932941150302	K00615	E2.2.1.1, tktA, tktB; transketolase	Biosynthesis of ansamycins [PATH:ko01051]	Metabolism of terpenoids and polyketides	G	COG0021	Transketolase
688	GC_00000027	core	BPG9	3752	12	18	2	0	0.895307949309878	0.98932941150302	K00615	E2.2.1.1, tktA, tktB; transketolase	Carbon fixation in photosynthetic organisms [PATH:ko00710]	Energy metabolism	G	COG0021	Transketolase
688	GC_00000027	core	BPG9	3752	12	18	2	0	0.895307949309878	0.98932941150302	K00615	E2.2.1.1, tktA, tktB; transketolase	Pentose phosphate pathway [PATH:ko00030]	Carbohydrate metabolism	G	COG0021	Transketolase
681	GC_00000027	core	ATCC_27126	705	12	18	2	0	0.895307949309878	0.98932941150302	K00615	E2.2.1.1, tktA, tktB; transketolase	Biosynthesis of ansamycins [PATH:ko01051]	Metabolism of terpenoids and polyketides	G	COG0021	Transketolase
681	GC_00000027	core	ATCC_27126	705	12	18	2	0	0.895307949309878	0.98932941150302	K00615	E2.2.1.1, tktA, tktB; transketolase	Carbon fixation in photosynthetic organisms [PATH:ko00710]	Energy metabolism	G	COG0021	Transketolase
681	GC_00000027	core	ATCC_27126	705	12	18	2	0	0.895307949309878	0.98932941150302	K00615	E2.2.1.1, tktA, tktB; transketolase	Pentose phosphate pathway [PATH:ko00030]	Carbohydrate metabolism	G	COG0021	Transketolase
690	GC_00000027	core	EC673	758	12	18	2	0	0.895307949309878	0.98932941150302	K00615	E2.2.1.1, tktA, tktB; transketolase	Biosynthesis of ansamycins [PATH:ko01051]	Metabolism of terpenoids and polyketides	G	COG0021	Transketolase
690	GC_00000027	core	EC673	758	12	18	2	0	0.895307949309878	0.98932941150302	K00615	E2.2.1.1, tktA, tktB; transketolase	Carbon fixation in photosynthetic organisms [PATH:ko00710]	Energy metabolism	G	COG0021	Transketolase
690	GC_00000027	core	EC673	758	12	18	2	0	0.895307949309878	0.98932941150302	K00615	E2.2.1.1, tktA, tktB; transketolase	Pentose phosphate pathway [PATH:ko00030]	Carbohydrate metabolism	G	COG0021	Transketolase
689	GC_00000027	core	D7	777	12	18	2	0	0.895307949309878	0.98932941150302	K00615	E2.2.1.1, tktA, tktB; transketolase	Biosynthesis of ansamycins [PATH:ko01051]	Metabolism of terpenoids and polyketides	G	COG0021	Transketolase
689	GC_00000027	core	D7	777	12	18	2	0	0.895307949309878	0.98932941150302	K00615	E2.2.1.1, tktA, tktB; transketolase	Carbon fixation in photosynthetic organisms [PATH:ko00710]	Energy metabolism	G	COG0021	Transketolase
689	GC_00000027	core	D7	777	12	18	2	0	0.895307949309878	0.98932941150302	K00615	E2.2.1.1, tktA, tktB; transketolase	Pentose phosphate pathway [PATH:ko00030]	Carbohydrate metabolism	G	COG0021	Transketolase
691	GC_00000027	core	EZ55	816	12	18	2	0	0.895307949309878	0.98932941150302	K00615	E2.2.1.1, tktA, tktB; transketolase	Biosynthesis of ansamycins [PATH:ko01051]	Metabolism of terpenoids and polyketides	G	COG0021	Transketolase
691	GC_00000027	core	EZ55	816	12	18	2	0	0.895307949309878	0.98932941150302	K00615	E2.2.1.1, tktA, tktB; transketolase	Carbon fixation in photosynthetic organisms [PATH:ko00710]	Energy metabolism	G	COG0021	Transketolase
691	GC_00000027	core	EZ55	816	12	18	2	0	0.895307949309878	0.98932941150302	K00615	E2.2.1.1, tktA, tktB; transketolase	Pentose phosphate pathway [PATH:ko00030]	Carbohydrate metabolism	G	COG0021	Transketolase
687	GC_00000027	core	BPG9	735	12	18	2	0	0.895307949309878	0.98932941150302	K00615	E2.2.1.1, tktA, tktB; transketolase	Biosynthesis of ansamycins [PATH:ko01051]	Metabolism of terpenoids and polyketides	G	COG0021	Transketolase
687	GC_00000027	core	BPG9	735	12	18	2	0	0.895307949309878	0.98932941150302	K00615	E2.2.1.1, tktA, tktB; transketolase	Carbon fixation in photosynthetic organisms [PATH:ko00710]	Energy metabolism	G	COG0021	Transketolase
687	GC_00000027	core	BPG9	735	12	18	2	0	0.895307949309878	0.98932941150302	K00615	E2.2.1.1, tktA, tktB; transketolase	Pentose phosphate pathway [PATH:ko00030]	Carbohydrate metabolism	G	COG0021	Transketolase
683	GC_00000027	core	BPG14	805	12	18	2	0	0.895307949309878	0.98932941150302	K00615	E2.2.1.1, tktA, tktB; transketolase	Biosynthesis of ansamycins [PATH:ko01051]	Metabolism of terpenoids and polyketides	G	COG0021	Transketolase
683	GC_00000027	core	BPG14	805	12	18	2	0	0.895307949309878	0.98932941150302	K00615	E2.2.1.1, tktA, tktB; transketolase	Carbon fixation in photosynthetic organisms [PATH:ko00710]	Energy metabolism	G	COG0021	Transketolase
683	GC_00000027	core	BPG14	805	12	18	2	0	0.895307949309878	0.98932941150302	K00615	E2.2.1.1, tktA, tktB; transketolase	Pentose phosphate pathway [PATH:ko00030]	Carbohydrate metabolism	G	COG0021	Transketolase
679	GC_00000027	core	A83_1	3835	12	18	2	0	0.895307949309878	0.98932941150302	K00615	E2.2.1.1, tktA, tktB; transketolase	Biosynthesis of ansamycins [PATH:ko01051]	Metabolism of terpenoids and polyketides	G	COG0021	Transketolase
679	GC_00000027	core	A83_1	3835	12	18	2	0	0.895307949309878	0.98932941150302	K00615	E2.2.1.1, tktA, tktB; transketolase	Carbon fixation in photosynthetic organisms [PATH:ko00710]	Energy metabolism	G	COG0021	Transketolase
679	GC_00000027	core	A83_1	3835	12	18	2	0	0.895307949309878	0.98932941150302	K00615	E2.2.1.1, tktA, tktB; transketolase	Pentose phosphate pathway [PATH:ko00030]	Carbohydrate metabolism	G	COG0021	Transketolase
686	GC_00000027	core	BPG6	3836	12	18	2	0	0.895307949309878	0.98932941150302	K00615	E2.2.1.1, tktA, tktB; transketolase	Biosynthesis of ansamycins [PATH:ko01051]	Metabolism of terpenoids and polyketides	G	COG0021	Transketolase
686	GC_00000027	core	BPG6	3836	12	18	2	0	0.895307949309878	0.98932941150302	K00615	E2.2.1.1, tktA, tktB; transketolase	Carbon fixation in photosynthetic organisms [PATH:ko00710]	Energy metabolism	G	COG0021	Transketolase
686	GC_00000027	core	BPG6	3836	12	18	2	0	0.895307949309878	0.98932941150302	K00615	E2.2.1.1, tktA, tktB; transketolase	Pentose phosphate pathway [PATH:ko00030]	Carbohydrate metabolism	G	COG0021	Transketolase
696	GC_00000028	core	A83_1	1516	12	17	2	0	0.910529252351347	0.962497353999578	NA	NA	NA	NA	K	COG1733	DNA-binding transcriptional regulator, HxlR family
697	GC_00000028	core	A83_1	3111	12	17	2	0	0.910529252351347	0.962497353999578	NA	NA	NA	NA	K	COG1733	DNA-binding transcriptional regulator, HxlR family
698	GC_00000028	core	AD45	1520	12	17	2	0	0.910529252351347	0.962497353999578	NA	NA	NA	NA	K	COG1733	DNA-binding transcriptional regulator, HxlR family
699	GC_00000028	core	ATCC_27126	1411	12	17	2	0	0.910529252351347	0.962497353999578	NA	NA	NA	NA	K	COG1733	DNA-binding transcriptional regulator, HxlR family
700	GC_00000028	core	BPG14	1516	12	17	2	0	0.910529252351347	0.962497353999578	NA	NA	NA	NA	K	COG1733	DNA-binding transcriptional regulator, HxlR family
701	GC_00000028	core	BPG14	3111	12	17	2	0	0.910529252351347	0.962497353999578	NA	NA	NA	NA	K	COG1733	DNA-binding transcriptional regulator, HxlR family
702	GC_00000028	core	BPG6	1516	12	17	2	0	0.910529252351347	0.962497353999578	NA	NA	NA	NA	K	COG1733	DNA-binding transcriptional regulator, HxlR family
703	GC_00000028	core	BPG6	3112	12	17	2	0	0.910529252351347	0.962497353999578	NA	NA	NA	NA	K	COG1733	DNA-binding transcriptional regulator, HxlR family
704	GC_00000028	core	BPG9	1446	12	17	2	0	0.910529252351347	0.962497353999578	NA	NA	NA	NA	K	COG1733	DNA-binding transcriptional regulator, HxlR family
705	GC_00000028	core	BPG9	3028	12	17	2	0	0.910529252351347	0.962497353999578	NA	NA	NA	NA	K	COG1733	DNA-binding transcriptional regulator, HxlR family
706	GC_00000028	core	D7	1562	12	17	2	0	0.910529252351347	0.962497353999578	NA	NA	NA	NA	K	COG1733	DNA-binding transcriptional regulator, HxlR family
707	GC_00000028	core	EC673	1429	12	17	2	0	0.910529252351347	0.962497353999578	NA	NA	NA	NA	K	COG1733	DNA-binding transcriptional regulator, HxlR family
708	GC_00000028	core	EZ55	1511	12	17	2	0	0.910529252351347	0.962497353999578	NA	NA	NA	NA	K	COG1733	DNA-binding transcriptional regulator, HxlR family
709	GC_00000028	core	EZ55	3150	12	17	2	0	0.910529252351347	0.962497353999578	NA	NA	NA	NA	K	COG1733	DNA-binding transcriptional regulator, HxlR family
710	GC_00000028	core	HOT1A3	1520	12	17	2	0	0.910529252351347	0.962497353999578	NA	NA	NA	NA	K	COG1733	DNA-binding transcriptional regulator, HxlR family
711	GC_00000028	core	Mit1002	1502	12	17	2	0	0.910529252351347	0.962497353999578	NA	NA	NA	NA	K	COG1733	DNA-binding transcriptional regulator, HxlR family
712	GC_00000028	core	Te101	1448	12	17	2	0	0.910529252351347	0.962497353999578	NA	NA	NA	NA	K	COG1733	DNA-binding transcriptional regulator, HxlR family
715	GC_00000029	core	AD45	3441	12	17	2	0	0.729901960784314	0.809332169725517	K00426	cydB; cytochrome d ubiquinol oxidase subunit II	Oxidative phosphorylation [PATH:ko00190]	Energy metabolism	C	COG1294	Cytochrome bd-type quinol oxidase, subunit 2
715	GC_00000029	core	AD45	3441	12	17	2	0	0.729901960784314	0.809332169725517	K00426	cydB; cytochrome d ubiquinol oxidase subunit II	Two-component system [PATH:ko02020]	Signal transduction	C	COG1294	Cytochrome bd-type quinol oxidase, subunit 2
728	GC_00000029	core	Mit1002	3504	12	17	2	0	0.729901960784314	0.809332169725517	K00426	cydB; cytochrome d ubiquinol oxidase subunit II	Oxidative phosphorylation [PATH:ko00190]	Energy metabolism	C	COG1294	Cytochrome bd-type quinol oxidase, subunit 2
728	GC_00000029	core	Mit1002	3504	12	17	2	0	0.729901960784314	0.809332169725517	K00426	cydB; cytochrome d ubiquinol oxidase subunit II	Two-component system [PATH:ko02020]	Signal transduction	C	COG1294	Cytochrome bd-type quinol oxidase, subunit 2
719	GC_00000029	core	BPG6	3435	12	17	2	0	0.729901960784314	0.809332169725517	K00426	cydB; cytochrome d ubiquinol oxidase subunit II	Oxidative phosphorylation [PATH:ko00190]	Energy metabolism	C	COG1294	Cytochrome bd-type quinol oxidase, subunit 2
719	GC_00000029	core	BPG6	3435	12	17	2	0	0.729901960784314	0.809332169725517	K00426	cydB; cytochrome d ubiquinol oxidase subunit II	Two-component system [PATH:ko02020]	Signal transduction	C	COG1294	Cytochrome bd-type quinol oxidase, subunit 2
713	GC_00000029	core	A83_1	3434	12	17	2	0	0.729901960784314	0.809332169725517	K00426	cydB; cytochrome d ubiquinol oxidase subunit II	Oxidative phosphorylation [PATH:ko00190]	Energy metabolism	C	COG1294	Cytochrome bd-type quinol oxidase, subunit 2
713	GC_00000029	core	A83_1	3434	12	17	2	0	0.729901960784314	0.809332169725517	K00426	cydB; cytochrome d ubiquinol oxidase subunit II	Two-component system [PATH:ko02020]	Signal transduction	C	COG1294	Cytochrome bd-type quinol oxidase, subunit 2
718	GC_00000029	core	BPG14	3115	12	17	2	0	0.729901960784314	0.809332169725517	K00426	cydB; cytochrome d ubiquinol oxidase subunit II	Oxidative phosphorylation [PATH:ko00190]	Energy metabolism	C	COG1294	Cytochrome bd-type quinol oxidase, subunit 2
718	GC_00000029	core	BPG14	3115	12	17	2	0	0.729901960784314	0.809332169725517	K00426	cydB; cytochrome d ubiquinol oxidase subunit II	Two-component system [PATH:ko02020]	Signal transduction	C	COG1294	Cytochrome bd-type quinol oxidase, subunit 2
729	GC_00000029	core	Te101	3401	12	17	2	0	0.729901960784314	0.809332169725517	K00426	cydB; cytochrome d ubiquinol oxidase subunit II	Oxidative phosphorylation [PATH:ko00190]	Energy metabolism	C	COG1294	Cytochrome bd-type quinol oxidase, subunit 2
729	GC_00000029	core	Te101	3401	12	17	2	0	0.729901960784314	0.809332169725517	K00426	cydB; cytochrome d ubiquinol oxidase subunit II	Two-component system [PATH:ko02020]	Signal transduction	C	COG1294	Cytochrome bd-type quinol oxidase, subunit 2
722	GC_00000029	core	BPG9	3032	12	17	2	0	0.729901960784314	0.809332169725517	K00426	cydB; cytochrome d ubiquinol oxidase subunit II	Oxidative phosphorylation [PATH:ko00190]	Energy metabolism	C	COG1294	Cytochrome bd-type quinol oxidase, subunit 2
722	GC_00000029	core	BPG9	3032	12	17	2	0	0.729901960784314	0.809332169725517	K00426	cydB; cytochrome d ubiquinol oxidase subunit II	Two-component system [PATH:ko02020]	Signal transduction	C	COG1294	Cytochrome bd-type quinol oxidase, subunit 2
720	GC_00000029	core	BPG6	3116	12	17	2	0	0.729901960784314	0.809332169725517	K00426	cydB; cytochrome d ubiquinol oxidase subunit II	Oxidative phosphorylation [PATH:ko00190]	Energy metabolism	C	COG1294	Cytochrome bd-type quinol oxidase, subunit 2
720	GC_00000029	core	BPG6	3116	12	17	2	0	0.729901960784314	0.809332169725517	K00426	cydB; cytochrome d ubiquinol oxidase subunit II	Two-component system [PATH:ko02020]	Signal transduction	C	COG1294	Cytochrome bd-type quinol oxidase, subunit 2
721	GC_00000029	core	BPG9	3351	12	17	2	0	0.729901960784314	0.809332169725517	K00426	cydB; cytochrome d ubiquinol oxidase subunit II	Oxidative phosphorylation [PATH:ko00190]	Energy metabolism	C	COG1294	Cytochrome bd-type quinol oxidase, subunit 2
721	GC_00000029	core	BPG9	3351	12	17	2	0	0.729901960784314	0.809332169725517	K00426	cydB; cytochrome d ubiquinol oxidase subunit II	Two-component system [PATH:ko02020]	Signal transduction	C	COG1294	Cytochrome bd-type quinol oxidase, subunit 2
726	GC_00000029	core	EZ55	3472	12	17	2	0	0.729901960784314	0.809332169725517	K00426	cydB; cytochrome d ubiquinol oxidase subunit II	Oxidative phosphorylation [PATH:ko00190]	Energy metabolism	C	COG1294	Cytochrome bd-type quinol oxidase, subunit 2
726	GC_00000029	core	EZ55	3472	12	17	2	0	0.729901960784314	0.809332169725517	K00426	cydB; cytochrome d ubiquinol oxidase subunit II	Two-component system [PATH:ko02020]	Signal transduction	C	COG1294	Cytochrome bd-type quinol oxidase, subunit 2
717	GC_00000029	core	BPG14	3434	12	17	2	0	0.729901960784314	0.809332169725517	K00426	cydB; cytochrome d ubiquinol oxidase subunit II	Oxidative phosphorylation [PATH:ko00190]	Energy metabolism	C	COG1294	Cytochrome bd-type quinol oxidase, subunit 2
717	GC_00000029	core	BPG14	3434	12	17	2	0	0.729901960784314	0.809332169725517	K00426	cydB; cytochrome d ubiquinol oxidase subunit II	Two-component system [PATH:ko02020]	Signal transduction	C	COG1294	Cytochrome bd-type quinol oxidase, subunit 2
723	GC_00000029	core	D7	3495	12	17	2	0	0.729901960784314	0.809332169725517	K00426	cydB; cytochrome d ubiquinol oxidase subunit II	Oxidative phosphorylation [PATH:ko00190]	Energy metabolism	C	COG1294	Cytochrome bd-type quinol oxidase, subunit 2
723	GC_00000029	core	D7	3495	12	17	2	0	0.729901960784314	0.809332169725517	K00426	cydB; cytochrome d ubiquinol oxidase subunit II	Two-component system [PATH:ko02020]	Signal transduction	C	COG1294	Cytochrome bd-type quinol oxidase, subunit 2
716	GC_00000029	core	ATCC_27126	3362	12	17	2	0	0.729901960784314	0.809332169725517	K00426	cydB; cytochrome d ubiquinol oxidase subunit II	Oxidative phosphorylation [PATH:ko00190]	Energy metabolism	C	COG1294	Cytochrome bd-type quinol oxidase, subunit 2
716	GC_00000029	core	ATCC_27126	3362	12	17	2	0	0.729901960784314	0.809332169725517	K00426	cydB; cytochrome d ubiquinol oxidase subunit II	Two-component system [PATH:ko02020]	Signal transduction	C	COG1294	Cytochrome bd-type quinol oxidase, subunit 2
724	GC_00000029	core	D7	2257	12	17	2	0	0.729901960784314	0.809332169725517	K00426	cydB; cytochrome d ubiquinol oxidase subunit II	Oxidative phosphorylation [PATH:ko00190]	Energy metabolism	C	COG1294	Cytochrome bd-type quinol oxidase, subunit 2
724	GC_00000029	core	D7	2257	12	17	2	0	0.729901960784314	0.809332169725517	K00426	cydB; cytochrome d ubiquinol oxidase subunit II	Two-component system [PATH:ko02020]	Signal transduction	C	COG1294	Cytochrome bd-type quinol oxidase, subunit 2
727	GC_00000029	core	HOT1A3	3433	12	17	2	0	0.729901960784314	0.809332169725517	K00426	cydB; cytochrome d ubiquinol oxidase subunit II	Oxidative phosphorylation [PATH:ko00190]	Energy metabolism	C	COG1294	Cytochrome bd-type quinol oxidase, subunit 2
727	GC_00000029	core	HOT1A3	3433	12	17	2	0	0.729901960784314	0.809332169725517	K00426	cydB; cytochrome d ubiquinol oxidase subunit II	Two-component system [PATH:ko02020]	Signal transduction	C	COG1294	Cytochrome bd-type quinol oxidase, subunit 2
725	GC_00000029	core	EC673	3408	12	17	2	0	0.729901960784314	0.809332169725517	K00426	cydB; cytochrome d ubiquinol oxidase subunit II	Oxidative phosphorylation [PATH:ko00190]	Energy metabolism	C	COG1294	Cytochrome bd-type quinol oxidase, subunit 2
725	GC_00000029	core	EC673	3408	12	17	2	0	0.729901960784314	0.809332169725517	K00426	cydB; cytochrome d ubiquinol oxidase subunit II	Two-component system [PATH:ko02020]	Signal transduction	C	COG1294	Cytochrome bd-type quinol oxidase, subunit 2
714	GC_00000029	core	A83_1	3115	12	17	2	0	0.729901960784314	0.809332169725517	K00426	cydB; cytochrome d ubiquinol oxidase subunit II	Oxidative phosphorylation [PATH:ko00190]	Energy metabolism	C	COG1294	Cytochrome bd-type quinol oxidase, subunit 2
714	GC_00000029	core	A83_1	3115	12	17	2	0	0.729901960784314	0.809332169725517	K00426	cydB; cytochrome d ubiquinol oxidase subunit II	Two-component system [PATH:ko02020]	Signal transduction	C	COG1294	Cytochrome bd-type quinol oxidase, subunit 2
730	GC_00000030	accessory	A83_1	4068	10	17	2	0	0.790949306551889	0.923101347696216	NA	NA	NA	NA	NA	NA	NA
731	GC_00000030	accessory	A83_1	4033	10	17	2	0	0.790949306551889	0.923101347696216	NA	NA	NA	NA	NA	NA	NA
732	GC_00000030	accessory	AD45	267	10	17	2	0	0.790949306551889	0.923101347696216	NA	NA	NA	NA	NA	NA	NA
733	GC_00000030	accessory	BPG14	4030	10	17	2	0	0.790949306551889	0.923101347696216	NA	NA	NA	NA	NA	NA	NA
734	GC_00000030	accessory	BPG14	3995	10	17	2	0	0.790949306551889	0.923101347696216	NA	NA	NA	NA	NA	NA	NA
735	GC_00000030	accessory	BPG6	4031	10	17	2	0	0.790949306551889	0.923101347696216	NA	NA	NA	NA	NA	NA	NA
736	GC_00000030	accessory	BPG6	3996	10	17	2	0	0.790949306551889	0.923101347696216	NA	NA	NA	NA	NA	NA	NA
737	GC_00000030	accessory	BPG9	4016	10	17	2	0	0.790949306551889	0.923101347696216	NA	NA	NA	NA	NA	NA	NA
738	GC_00000030	accessory	BPG9	3984	10	17	2	0	0.790949306551889	0.923101347696216	NA	NA	NA	NA	NA	NA	NA
739	GC_00000030	accessory	D7	281	10	17	2	0	0.790949306551889	0.923101347696216	NA	NA	NA	NA	NA	NA	NA
740	GC_00000030	accessory	EZ55	4061	10	17	2	0	0.790949306551889	0.923101347696216	NA	NA	NA	NA	NA	NA	NA
741	GC_00000030	accessory	EZ55	4043	10	17	2	0	0.790949306551889	0.923101347696216	NA	NA	NA	NA	NA	NA	NA
742	GC_00000030	accessory	HOT1A3	3990	10	17	2	0	0.790949306551889	0.923101347696216	NA	NA	NA	NA	NA	NA	NA
743	GC_00000030	accessory	HOT1A3	4134	10	17	2	0	0.790949306551889	0.923101347696216	NA	NA	NA	NA	NA	NA	NA
744	GC_00000030	accessory	Mit1002	323	10	17	2	0	0.790949306551889	0.923101347696216	NA	NA	NA	NA	NA	NA	NA
745	GC_00000030	accessory	Mit1002	280	10	17	2	0	0.790949306551889	0.923101347696216	NA	NA	NA	NA	NA	NA	NA
746	GC_00000030	accessory	Te101	256	10	17	2	0	0.790949306551889	0.923101347696216	NA	NA	NA	NA	NA	NA	NA
747	GC_00000031	core	A83_1	2347	12	17	3	0	0.879388964888281	0.948488046381343	NA	NA	NA	NA	K	COG2378	Predicted DNA-binding transcriptional regulator YafY, contains an HTH and WYL domains
748	GC_00000031	core	AD45	2366	12	17	3	0	0.879388964888281	0.948488046381343	NA	NA	NA	NA	K	COG2378	Predicted DNA-binding transcriptional regulator YafY, contains an HTH and WYL domains
749	GC_00000031	core	ATCC_27126	2252	12	17	3	0	0.879388964888281	0.948488046381343	NA	NA	NA	NA	K	COG2378	Predicted DNA-binding transcriptional regulator YafY, contains an HTH and WYL domains
750	GC_00000031	core	BPG14	2347	12	17	3	0	0.879388964888281	0.948488046381343	NA	NA	NA	NA	K	COG2378	Predicted DNA-binding transcriptional regulator YafY, contains an HTH and WYL domains
751	GC_00000031	core	BPG6	2347	12	17	3	0	0.879388964888281	0.948488046381343	NA	NA	NA	NA	K	COG2378	Predicted DNA-binding transcriptional regulator YafY, contains an HTH and WYL domains
752	GC_00000031	core	BPG9	2277	12	17	3	0	0.879388964888281	0.948488046381343	NA	NA	NA	NA	K	COG2378	Predicted DNA-binding transcriptional regulator YafY, contains an HTH and WYL domains
753	GC_00000031	core	D7	2417	12	17	3	0	0.879388964888281	0.948488046381343	NA	NA	NA	NA	K	COG2378	Predicted DNA-binding transcriptional regulator YafY, contains an HTH and WYL domains
754	GC_00000031	core	D7	3205	12	17	3	0	0.879388964888281	0.948488046381343	NA	NA	NA	NA	K	COG2378	Predicted DNA-binding transcriptional regulator YafY, contains an HTH and WYL domains
755	GC_00000031	core	EC673	2334	12	17	3	0	0.879388964888281	0.948488046381343	NA	NA	NA	NA	K	COG2378	Predicted DNA-binding transcriptional regulator YafY, contains an HTH and WYL domains
756	GC_00000031	core	EZ55	2348	12	17	3	0	0.879388964888281	0.948488046381343	NA	NA	NA	NA	K	COG2378	Predicted DNA-binding transcriptional regulator YafY, contains an HTH and WYL domains
757	GC_00000031	core	EZ55	255	12	17	3	0	0.879388964888281	0.948488046381343	NA	NA	NA	NA	K	COG2378	Predicted DNA-binding transcriptional regulator YafY, contains an HTH and WYL domains
758	GC_00000031	core	HOT1A3	2343	12	17	3	0	0.879388964888281	0.948488046381343	NA	NA	NA	NA	K	COG2378	Predicted DNA-binding transcriptional regulator YafY, contains an HTH and WYL domains
759	GC_00000031	core	HOT1A3	248	12	17	3	0	0.879388964888281	0.948488046381343	NA	NA	NA	NA	K	COG2378	Predicted DNA-binding transcriptional regulator YafY, contains an HTH and WYL domains
760	GC_00000031	core	Mit1002	2368	12	17	3	0	0.879388964888281	0.948488046381343	NA	NA	NA	NA	K	COG2378	Predicted DNA-binding transcriptional regulator YafY, contains an HTH and WYL domains
761	GC_00000031	core	Mit1002	3108	12	17	3	0	0.879388964888281	0.948488046381343	NA	NA	NA	NA	K	COG2378	Predicted DNA-binding transcriptional regulator YafY, contains an HTH and WYL domains
762	GC_00000031	core	Mit1002	567	12	17	3	0	0.879388964888281	0.948488046381343	NA	NA	NA	NA	K	COG2378	Predicted DNA-binding transcriptional regulator YafY, contains an HTH and WYL domains
763	GC_00000031	core	Te101	2315	12	17	3	0	0.879388964888281	0.948488046381343	NA	NA	NA	NA	K	COG2378	Predicted DNA-binding transcriptional regulator YafY, contains an HTH and WYL domains
764	GC_00000032	accessory	AD45	5	3	17	10	0	0.963078848560701	0.977827734905598	NA	NA	NA	NA	X	COG3344	Retron-type reverse transcriptase
765	GC_00000032	accessory	AD45	1125	3	17	10	0	0.963078848560701	0.977827734905598	NA	NA	NA	NA	X	COG3344	Retron-type reverse transcriptase
766	GC_00000032	accessory	AD45	3572	3	17	10	0	0.963078848560701	0.977827734905598	NA	NA	NA	NA	X	COG3344	Retron-type reverse transcriptase
767	GC_00000032	accessory	AD45	3623	3	17	10	0	0.963078848560701	0.977827734905598	NA	NA	NA	NA	X	COG3344	Retron-type reverse transcriptase
768	GC_00000032	accessory	AD45	3765	3	17	10	0	0.963078848560701	0.977827734905598	NA	NA	NA	NA	X	COG3344	Retron-type reverse transcriptase
769	GC_00000032	accessory	AD45	2841	3	17	10	0	0.963078848560701	0.977827734905598	NA	NA	NA	NA	X	COG3344	Retron-type reverse transcriptase
770	GC_00000032	accessory	EZ55	1253	3	17	10	0	0.963078848560701	0.977827734905598	NA	NA	NA	NA	X	COG3344	Retron-type reverse transcriptase
771	GC_00000032	accessory	HOT1A3	1858	3	17	10	0	0.963078848560701	0.977827734905598	NA	NA	NA	NA	X	COG3344	Retron-type reverse transcriptase
772	GC_00000032	accessory	HOT1A3	1857	3	17	10	0	0.963078848560701	0.977827734905598	NA	NA	NA	NA	X	COG3344	Retron-type reverse transcriptase
773	GC_00000032	accessory	HOT1A3	1059	3	17	10	0	0.963078848560701	0.977827734905598	NA	NA	NA	NA	X	COG3344	Retron-type reverse transcriptase
774	GC_00000032	accessory	HOT1A3	1788	3	17	10	0	0.963078848560701	0.977827734905598	NA	NA	NA	NA	X	COG3344	Retron-type reverse transcriptase
775	GC_00000032	accessory	HOT1A3	745	3	17	10	0	0.963078848560701	0.977827734905598	NA	NA	NA	NA	X	COG3344	Retron-type reverse transcriptase
776	GC_00000032	accessory	HOT1A3	1935	3	17	10	0	0.963078848560701	0.977827734905598	NA	NA	NA	NA	X	COG3344	Retron-type reverse transcriptase
777	GC_00000032	accessory	HOT1A3	3747	3	17	10	0	0.963078848560701	0.977827734905598	NA	NA	NA	NA	X	COG3344	Retron-type reverse transcriptase
778	GC_00000032	accessory	HOT1A3	3789	3	17	10	0	0.963078848560701	0.977827734905598	NA	NA	NA	NA	X	COG3344	Retron-type reverse transcriptase
779	GC_00000032	accessory	HOT1A3	1918	3	17	10	0	0.963078848560701	0.977827734905598	NA	NA	NA	NA	X	COG3344	Retron-type reverse transcriptase
780	GC_00000032	accessory	HOT1A3	3765	3	17	10	0	0.963078848560701	0.977827734905598	NA	NA	NA	NA	X	COG3344	Retron-type reverse transcriptase
781	GC_00000033	accessory	A83_1	89	9	17	5	0	0.469617092119867	0.587415080702181	NA	NA	NA	NA	X	COG3316	Transposase (or an inactivated derivative)
782	GC_00000033	accessory	AD45	2716	9	17	5	0	0.469617092119867	0.587415080702181	NA	NA	NA	NA	L	COG4974	Site-specific recombinase XerD
783	GC_00000033	accessory	AD45	1580	9	17	5	0	0.469617092119867	0.587415080702181	NA	NA	NA	NA	L	COG4974	Site-specific recombinase XerD
784	GC_00000033	accessory	AD45	2718	9	17	5	0	0.469617092119867	0.587415080702181	NA	NA	NA	NA	X	COG3316	Transposase (or an inactivated derivative)
785	GC_00000033	accessory	BPG14	89	9	17	5	0	0.469617092119867	0.587415080702181	NA	NA	NA	NA	X	COG3316	Transposase (or an inactivated derivative)
786	GC_00000033	accessory	BPG6	89	9	17	5	0	0.469617092119867	0.587415080702181	NA	NA	NA	NA	X	COG3316	Transposase (or an inactivated derivative)
787	GC_00000033	accessory	BPG9	89	9	17	5	0	0.469617092119867	0.587415080702181	NA	NA	NA	NA	X	COG3316	Transposase (or an inactivated derivative)
788	GC_00000033	accessory	D7	3239	9	17	5	0	0.469617092119867	0.587415080702181	NA	NA	NA	NA	L	COG4974	Site-specific recombinase XerD
789	GC_00000033	accessory	EZ55	4119	9	17	5	0	0.469617092119867	0.587415080702181	NA	NA	NA	NA	L	COG4974	Site-specific recombinase XerD
790	GC_00000033	accessory	EZ55	1854	9	17	5	0	0.469617092119867	0.587415080702181	NA	NA	NA	NA	X	COG3316	Transposase (or an inactivated derivative)
791	GC_00000033	accessory	EZ55	4117	9	17	5	0	0.469617092119867	0.587415080702181	NA	NA	NA	NA	L	COG4974	Site-specific recombinase XerD
792	GC_00000033	accessory	EZ55	1327	9	17	5	0	0.469617092119867	0.587415080702181	NA	NA	NA	NA	X	COG3316	Transposase (or an inactivated derivative)
793	GC_00000033	accessory	EZ55	1322	9	17	5	0	0.469617092119867	0.587415080702181	NA	NA	NA	NA	L	COG4974	Site-specific recombinase XerD
794	GC_00000033	accessory	HOT1A3	4115	9	17	5	0	0.469617092119867	0.587415080702181	NA	NA	NA	NA	X	COG3316	Transposase (or an inactivated derivative)
795	GC_00000033	accessory	HOT1A3	4114	9	17	5	0	0.469617092119867	0.587415080702181	NA	NA	NA	NA	L	COG4974	Site-specific recombinase XerD
796	GC_00000033	accessory	Mit1002	3127	9	17	5	0	0.469617092119867	0.587415080702181	NA	NA	NA	NA	X	COG3316	Transposase (or an inactivated derivative)
797	GC_00000033	accessory	Mit1002	3129	9	17	5	0	0.469617092119867	0.587415080702181	NA	NA	NA	NA	L	COG4974	Site-specific recombinase XerD
798	GC_00000034	core	A83_1	1168	12	17	2	0	0.557504947868846	0.647115188427081	NA	NA	NA	NA	T|K	COG3292|COG3292|COG3706	Periplasmic ligand-binding sensor domain|Periplasmic ligand-binding sensor domain|Two-component response regulator, PleD family, consists of two REC domains and a diguanylate cyclase (GGDEF) domain
799	GC_00000034	core	A83_1	1169	12	17	2	0	0.557504947868846	0.647115188427081	NA	NA	NA	NA	T|K	COG3292|COG3292|COG3706	Periplasmic ligand-binding sensor domain|Periplasmic ligand-binding sensor domain|Two-component response regulator, PleD family, consists of two REC domains and a diguanylate cyclase (GGDEF) domain
800	GC_00000034	core	AD45	1113	12	17	2	0	0.557504947868846	0.647115188427081	NA	NA	NA	NA	K|T	COG3292|COG3292|COG3706	Periplasmic ligand-binding sensor domain|Periplasmic ligand-binding sensor domain|Two-component response regulator, PleD family, consists of two REC domains and a diguanylate cyclase (GGDEF) domain
801	GC_00000034	core	ATCC_27126	1070	12	17	2	0	0.557504947868846	0.647115188427081	NA	NA	NA	NA	T|K	COG3292|COG3292|COG3706	Periplasmic ligand-binding sensor domain|Periplasmic ligand-binding sensor domain|Two-component response regulator, PleD family, consists of two REC domains and a diguanylate cyclase (GGDEF) domain
802	GC_00000034	core	BPG14	1168	12	17	2	0	0.557504947868846	0.647115188427081	NA	NA	NA	NA	T|K	COG3292|COG3292|COG3706	Periplasmic ligand-binding sensor domain|Periplasmic ligand-binding sensor domain|Two-component response regulator, PleD family, consists of two REC domains and a diguanylate cyclase (GGDEF) domain
803	GC_00000034	core	BPG14	1169	12	17	2	0	0.557504947868846	0.647115188427081	NA	NA	NA	NA	T|K	COG3292|COG3292|COG3706	Periplasmic ligand-binding sensor domain|Periplasmic ligand-binding sensor domain|Two-component response regulator, PleD family, consists of two REC domains and a diguanylate cyclase (GGDEF) domain
804	GC_00000034	core	BPG6	1168	12	17	2	0	0.557504947868846	0.647115188427081	NA	NA	NA	NA	K|T	COG3292|COG3292|COG3706	Periplasmic ligand-binding sensor domain|Periplasmic ligand-binding sensor domain|Two-component response regulator, PleD family, consists of two REC domains and a diguanylate cyclase (GGDEF) domain
805	GC_00000034	core	BPG6	1169	12	17	2	0	0.557504947868846	0.647115188427081	NA	NA	NA	NA	K|T	COG3292|COG3292|COG3706	Periplasmic ligand-binding sensor domain|Periplasmic ligand-binding sensor domain|Two-component response regulator, PleD family, consists of two REC domains and a diguanylate cyclase (GGDEF) domain
806	GC_00000034	core	BPG9	1098	12	17	2	0	0.557504947868846	0.647115188427081	NA	NA	NA	NA	K|T	COG3292|COG3292|COG3706	Periplasmic ligand-binding sensor domain|Periplasmic ligand-binding sensor domain|Two-component response regulator, PleD family, consists of two REC domains and a diguanylate cyclase (GGDEF) domain
807	GC_00000034	core	BPG9	1099	12	17	2	0	0.557504947868846	0.647115188427081	NA	NA	NA	NA	K|T	COG3292|COG3292|COG3706	Periplasmic ligand-binding sensor domain|Periplasmic ligand-binding sensor domain|Two-component response regulator, PleD family, consists of two REC domains and a diguanylate cyclase (GGDEF) domain
808	GC_00000034	core	D7	1233	12	17	2	0	0.557504947868846	0.647115188427081	NA	NA	NA	NA	T|K	COG3292|COG3292|COG3706	Periplasmic ligand-binding sensor domain|Periplasmic ligand-binding sensor domain|Two-component response regulator, PleD family, consists of two REC domains and a diguanylate cyclase (GGDEF) domain
809	GC_00000034	core	EC673	1091	12	17	2	0	0.557504947868846	0.647115188427081	NA	NA	NA	NA	T|K	COG3292|COG3292|COG3706	Periplasmic ligand-binding sensor domain|Periplasmic ligand-binding sensor domain|Two-component response regulator, PleD family, consists of two REC domains and a diguanylate cyclase (GGDEF) domain
810	GC_00000034	core	EZ55	1145	12	17	2	0	0.557504947868846	0.647115188427081	NA	NA	NA	NA	K|T	COG3292|COG3292|COG3706	Periplasmic ligand-binding sensor domain|Periplasmic ligand-binding sensor domain|Two-component response regulator, PleD family, consists of two REC domains and a diguanylate cyclase (GGDEF) domain
811	GC_00000034	core	HOT1A3	1133	12	17	2	0	0.557504947868846	0.647115188427081	NA	NA	NA	NA	T|K	COG3292|COG3292|COG3706	Periplasmic ligand-binding sensor domain|Periplasmic ligand-binding sensor domain|Two-component response regulator, PleD family, consists of two REC domains and a diguanylate cyclase (GGDEF) domain
812	GC_00000034	core	HOT1A3	1134	12	17	2	0	0.557504947868846	0.647115188427081	NA	NA	NA	NA	T|K	COG3292|COG3292|COG3706	Periplasmic ligand-binding sensor domain|Periplasmic ligand-binding sensor domain|Two-component response regulator, PleD family, consists of two REC domains and a diguanylate cyclase (GGDEF) domain
813	GC_00000034	core	Mit1002	1169	12	17	2	0	0.557504947868846	0.647115188427081	NA	NA	NA	NA	K|T	COG3292|COG3292|COG3706	Periplasmic ligand-binding sensor domain|Periplasmic ligand-binding sensor domain|Two-component response regulator, PleD family, consists of two REC domains and a diguanylate cyclase (GGDEF) domain
814	GC_00000034	core	Te101	1107	12	17	2	0	0.557504947868846	0.647115188427081	NA	NA	NA	NA	T|K	COG3292|COG3292|COG3706	Periplasmic ligand-binding sensor domain|Periplasmic ligand-binding sensor domain|Two-component response regulator, PleD family, consists of two REC domains and a diguanylate cyclase (GGDEF) domain
817	GC_00000035	accessory	ATCC_27126	3781	11	17	2	0	0.865503060070947	0.984752604597395	K14266	prnA, rebH; tryptophan halogenase	Staurosporine biosynthesis [PATH:ko00404]	Biosynthesis of other secondary metabolites	E	COG0665	Glycine/D-amino acid oxidase (deaminating)
826	GC_00000035	accessory	EC673	3867	11	17	2	0	0.865503060070947	0.984752604597395	K14266	prnA, rebH; tryptophan halogenase	Staurosporine biosynthesis [PATH:ko00404]	Biosynthesis of other secondary metabolites	I	COG0446	NADPH-dependent 2,4-dienoyl-CoA reductase, sulfur reductase, or a related oxidoreductase
816	GC_00000035	accessory	A83_1	3906	11	17	2	0	0.865503060070947	0.984752604597395	K14266	prnA, rebH; tryptophan halogenase	Staurosporine biosynthesis [PATH:ko00404]	Biosynthesis of other secondary metabolites	I	COG0446	NADPH-dependent 2,4-dienoyl-CoA reductase, sulfur reductase, or a related oxidoreductase
821	GC_00000035	accessory	BPG6	3824	11	17	2	0	0.865503060070947	0.984752604597395	K14266	prnA, rebH; tryptophan halogenase	Staurosporine biosynthesis [PATH:ko00404]	Biosynthesis of other secondary metabolites	E	COG0665	Glycine/D-amino acid oxidase (deaminating)
822	GC_00000035	accessory	BPG6	3907	11	17	2	0	0.865503060070947	0.984752604597395	K14266	prnA, rebH; tryptophan halogenase	Staurosporine biosynthesis [PATH:ko00404]	Biosynthesis of other secondary metabolites	I	COG0446	NADPH-dependent 2,4-dienoyl-CoA reductase, sulfur reductase, or a related oxidoreductase
819	GC_00000035	accessory	BPG14	3823	11	17	2	0	0.865503060070947	0.984752604597395	K14266	prnA, rebH; tryptophan halogenase	Staurosporine biosynthesis [PATH:ko00404]	Biosynthesis of other secondary metabolites	E	COG0665	Glycine/D-amino acid oxidase (deaminating)
818	GC_00000035	accessory	ATCC_27126	3891	11	17	2	0	0.865503060070947	0.984752604597395	K14266	prnA, rebH; tryptophan halogenase	Staurosporine biosynthesis [PATH:ko00404]	Biosynthesis of other secondary metabolites	I	COG0446	NADPH-dependent 2,4-dienoyl-CoA reductase, sulfur reductase, or a related oxidoreductase
823	GC_00000035	accessory	BPG9	3740	11	17	2	0	0.865503060070947	0.984752604597395	K14266	prnA, rebH; tryptophan halogenase	Staurosporine biosynthesis [PATH:ko00404]	Biosynthesis of other secondary metabolites	E	COG0665	Glycine/D-amino acid oxidase (deaminating)
827	GC_00000035	accessory	EZ55	3863	11	17	2	0	0.865503060070947	0.984752604597395	K14266	prnA, rebH; tryptophan halogenase	Staurosporine biosynthesis [PATH:ko00404]	Biosynthesis of other secondary metabolites	E	COG0665	Glycine/D-amino acid oxidase (deaminating)
825	GC_00000035	accessory	D7	3942	11	17	2	0	0.865503060070947	0.984752604597395	K14266	prnA, rebH; tryptophan halogenase	Staurosporine biosynthesis [PATH:ko00404]	Biosynthesis of other secondary metabolites	I	COG0446	NADPH-dependent 2,4-dienoyl-CoA reductase, sulfur reductase, or a related oxidoreductase
831	GC_00000035	accessory	Te101	3872	11	17	2	0	0.865503060070947	0.984752604597395	K14266	prnA, rebH; tryptophan halogenase	Staurosporine biosynthesis [PATH:ko00404]	Biosynthesis of other secondary metabolites	I	COG0446	NADPH-dependent 2,4-dienoyl-CoA reductase, sulfur reductase, or a related oxidoreductase
824	GC_00000035	accessory	BPG9	3823	11	17	2	0	0.865503060070947	0.984752604597395	K14266	prnA, rebH; tryptophan halogenase	Staurosporine biosynthesis [PATH:ko00404]	Biosynthesis of other secondary metabolites	I	COG0446	NADPH-dependent 2,4-dienoyl-CoA reductase, sulfur reductase, or a related oxidoreductase
829	GC_00000035	accessory	HOT1A3	3890	11	17	2	0	0.865503060070947	0.984752604597395	K14266	prnA, rebH; tryptophan halogenase	Staurosporine biosynthesis [PATH:ko00404]	Biosynthesis of other secondary metabolites	I	COG0446	NADPH-dependent 2,4-dienoyl-CoA reductase, sulfur reductase, or a related oxidoreductase
820	GC_00000035	accessory	BPG14	3906	11	17	2	0	0.865503060070947	0.984752604597395	K14266	prnA, rebH; tryptophan halogenase	Staurosporine biosynthesis [PATH:ko00404]	Biosynthesis of other secondary metabolites	I	COG0446	NADPH-dependent 2,4-dienoyl-CoA reductase, sulfur reductase, or a related oxidoreductase
828	GC_00000035	accessory	EZ55	3949	11	17	2	0	0.865503060070947	0.984752604597395	K14266	prnA, rebH; tryptophan halogenase	Staurosporine biosynthesis [PATH:ko00404]	Biosynthesis of other secondary metabolites	I	COG0446	NADPH-dependent 2,4-dienoyl-CoA reductase, sulfur reductase, or a related oxidoreductase
830	GC_00000035	accessory	Mit1002	3977	11	17	2	0	0.865503060070947	0.984752604597395	K14266	prnA, rebH; tryptophan halogenase	Staurosporine biosynthesis [PATH:ko00404]	Biosynthesis of other secondary metabolites	I	COG0446	NADPH-dependent 2,4-dienoyl-CoA reductase, sulfur reductase, or a related oxidoreductase
815	GC_00000035	accessory	A83_1	3823	11	17	2	0	0.865503060070947	0.984752604597395	K14266	prnA, rebH; tryptophan halogenase	Staurosporine biosynthesis [PATH:ko00404]	Biosynthesis of other secondary metabolites	E	COG0665	Glycine/D-amino acid oxidase (deaminating)
832	GC_00000036	core	A83_1	3616	12	16	2	0	0.90710819990296	1	NA	NA	NA	NA	T|K	COG0745	DNA-binding response regulator, OmpR family, contains REC and winged-helix (wHTH) domain
833	GC_00000036	core	AD45	3629	12	16	2	0	0.90710819990296	1	NA	NA	NA	NA	K|T	COG0745	DNA-binding response regulator, OmpR family, contains REC and winged-helix (wHTH) domain
834	GC_00000036	core	ATCC_27126	3544	12	16	2	0	0.90710819990296	1	NA	NA	NA	NA	T|K	COG0745	DNA-binding response regulator, OmpR family, contains REC and winged-helix (wHTH) domain
835	GC_00000036	core	ATCC_27126	1935	12	16	2	0	0.90710819990296	1	NA	NA	NA	NA	T|K	COG0745	DNA-binding response regulator, OmpR family, contains REC and winged-helix (wHTH) domain
836	GC_00000036	core	BPG14	3616	12	16	2	0	0.90710819990296	1	NA	NA	NA	NA	T|K	COG0745	DNA-binding response regulator, OmpR family, contains REC and winged-helix (wHTH) domain
837	GC_00000036	core	BPG6	3617	12	16	2	0	0.90710819990296	1	NA	NA	NA	NA	K|T	COG0745	DNA-binding response regulator, OmpR family, contains REC and winged-helix (wHTH) domain
838	GC_00000036	core	BPG9	3533	12	16	2	0	0.90710819990296	1	NA	NA	NA	NA	K|T	COG0745	DNA-binding response regulator, OmpR family, contains REC and winged-helix (wHTH) domain
839	GC_00000036	core	D7	3678	12	16	2	0	0.90710819990296	1	NA	NA	NA	NA	T|K	COG0745	DNA-binding response regulator, OmpR family, contains REC and winged-helix (wHTH) domain
840	GC_00000036	core	EC673	3593	12	16	2	0	0.90710819990296	1	NA	NA	NA	NA	T|K	COG0745	DNA-binding response regulator, OmpR family, contains REC and winged-helix (wHTH) domain
841	GC_00000036	core	EC673	1993	12	16	2	0	0.90710819990296	1	NA	NA	NA	NA	T|K	COG0745	DNA-binding response regulator, OmpR family, contains REC and winged-helix (wHTH) domain
842	GC_00000036	core	EZ55	3657	12	16	2	0	0.90710819990296	1	NA	NA	NA	NA	K|T	COG0745	DNA-binding response regulator, OmpR family, contains REC and winged-helix (wHTH) domain
843	GC_00000036	core	HOT1A3	3619	12	16	2	0	0.90710819990296	1	NA	NA	NA	NA	T|K	COG0745	DNA-binding response regulator, OmpR family, contains REC and winged-helix (wHTH) domain
844	GC_00000036	core	Mit1002	3689	12	16	2	0	0.90710819990296	1	NA	NA	NA	NA	K|T	COG0745	DNA-binding response regulator, OmpR family, contains REC and winged-helix (wHTH) domain
845	GC_00000036	core	Mit1002	1993	12	16	2	0	0.90710819990296	1	NA	NA	NA	NA	K|T	COG0745	DNA-binding response regulator, OmpR family, contains REC and winged-helix (wHTH) domain
846	GC_00000036	core	Te101	3586	12	16	2	0	0.90710819990296	1	NA	NA	NA	NA	T|K	COG0745	DNA-binding response regulator, OmpR family, contains REC and winged-helix (wHTH) domain
847	GC_00000036	core	Te101	1973	12	16	2	0	0.90710819990296	1	NA	NA	NA	NA	T|K	COG0745	DNA-binding response regulator, OmpR family, contains REC and winged-helix (wHTH) domain
860	GC_00000037	core	EZ55	1636	12	16	2	0	0.774554843304843	0.866873449131514	K03469	rnhA, RNASEH1; ribonuclease HI	DNA replication proteins [BR:ko03032]	Replication and repair	L	COG0328	Ribonuclease HI
860	GC_00000037	core	EZ55	1636	12	16	2	0	0.774554843304843	0.866873449131514	K03469	rnhA, RNASEH1; ribonuclease HI	DNA replication [PATH:ko03030]	Replication and repair	L	COG0328	Ribonuclease HI
848	GC_00000037	core	A83_1	1637	12	16	2	0	0.774554843304843	0.866873449131514	K03469	rnhA, RNASEH1; ribonuclease HI	DNA replication proteins [BR:ko03032]	Replication and repair	L	COG0328	Ribonuclease HI
848	GC_00000037	core	A83_1	1637	12	16	2	0	0.774554843304843	0.866873449131514	K03469	rnhA, RNASEH1; ribonuclease HI	DNA replication [PATH:ko03030]	Replication and repair	L	COG0328	Ribonuclease HI
862	GC_00000037	core	Mit1002	1626	12	16	2	0	0.774554843304843	0.866873449131514	K03469	rnhA, RNASEH1; ribonuclease HI	DNA replication proteins [BR:ko03032]	Replication and repair	L	COG0328	Ribonuclease HI
862	GC_00000037	core	Mit1002	1626	12	16	2	0	0.774554843304843	0.866873449131514	K03469	rnhA, RNASEH1; ribonuclease HI	DNA replication [PATH:ko03030]	Replication and repair	L	COG0328	Ribonuclease HI
852	GC_00000037	core	BPG14	1637	12	16	2	0	0.774554843304843	0.866873449131514	K03469	rnhA, RNASEH1; ribonuclease HI	DNA replication proteins [BR:ko03032]	Replication and repair	L	COG0328	Ribonuclease HI
852	GC_00000037	core	BPG14	1637	12	16	2	0	0.774554843304843	0.866873449131514	K03469	rnhA, RNASEH1; ribonuclease HI	DNA replication [PATH:ko03030]	Replication and repair	L	COG0328	Ribonuclease HI
849	GC_00000037	core	A83_1	1311	12	16	2	0	0.774554843304843	0.866873449131514	K03469	rnhA, RNASEH1; ribonuclease HI	DNA replication proteins [BR:ko03032]	Replication and repair	L	COG0328	Ribonuclease HI
849	GC_00000037	core	A83_1	1311	12	16	2	0	0.774554843304843	0.866873449131514	K03469	rnhA, RNASEH1; ribonuclease HI	DNA replication [PATH:ko03030]	Replication and repair	L	COG0328	Ribonuclease HI
850	GC_00000037	core	AD45	1652	12	16	2	0	0.774554843304843	0.866873449131514	K03469	rnhA, RNASEH1; ribonuclease HI	DNA replication proteins [BR:ko03032]	Replication and repair	L	COG0328	Ribonuclease HI
850	GC_00000037	core	AD45	1652	12	16	2	0	0.774554843304843	0.866873449131514	K03469	rnhA, RNASEH1; ribonuclease HI	DNA replication [PATH:ko03030]	Replication and repair	L	COG0328	Ribonuclease HI
861	GC_00000037	core	HOT1A3	1641	12	16	2	0	0.774554843304843	0.866873449131514	K03469	rnhA, RNASEH1; ribonuclease HI	DNA replication proteins [BR:ko03032]	Replication and repair	L	COG0328	Ribonuclease HI
861	GC_00000037	core	HOT1A3	1641	12	16	2	0	0.774554843304843	0.866873449131514	K03469	rnhA, RNASEH1; ribonuclease HI	DNA replication [PATH:ko03030]	Replication and repair	L	COG0328	Ribonuclease HI
857	GC_00000037	core	BPG9	1241	12	16	2	0	0.774554843304843	0.866873449131514	K03469	rnhA, RNASEH1; ribonuclease HI	DNA replication proteins [BR:ko03032]	Replication and repair	L	COG0328	Ribonuclease HI
857	GC_00000037	core	BPG9	1241	12	16	2	0	0.774554843304843	0.866873449131514	K03469	rnhA, RNASEH1; ribonuclease HI	DNA replication [PATH:ko03030]	Replication and repair	L	COG0328	Ribonuclease HI
858	GC_00000037	core	D7	1684	12	16	2	0	0.774554843304843	0.866873449131514	K03469	rnhA, RNASEH1; ribonuclease HI	DNA replication proteins [BR:ko03032]	Replication and repair	L	COG0328	Ribonuclease HI
858	GC_00000037	core	D7	1684	12	16	2	0	0.774554843304843	0.866873449131514	K03469	rnhA, RNASEH1; ribonuclease HI	DNA replication [PATH:ko03030]	Replication and repair	L	COG0328	Ribonuclease HI
856	GC_00000037	core	BPG9	1567	12	16	2	0	0.774554843304843	0.866873449131514	K03469	rnhA, RNASEH1; ribonuclease HI	DNA replication proteins [BR:ko03032]	Replication and repair	L	COG0328	Ribonuclease HI
856	GC_00000037	core	BPG9	1567	12	16	2	0	0.774554843304843	0.866873449131514	K03469	rnhA, RNASEH1; ribonuclease HI	DNA replication [PATH:ko03030]	Replication and repair	L	COG0328	Ribonuclease HI
863	GC_00000037	core	Te101	1571	12	16	2	0	0.774554843304843	0.866873449131514	K03469	rnhA, RNASEH1; ribonuclease HI	DNA replication proteins [BR:ko03032]	Replication and repair	L	COG0328	Ribonuclease HI
863	GC_00000037	core	Te101	1571	12	16	2	0	0.774554843304843	0.866873449131514	K03469	rnhA, RNASEH1; ribonuclease HI	DNA replication [PATH:ko03030]	Replication and repair	L	COG0328	Ribonuclease HI
851	GC_00000037	core	ATCC_27126	1534	12	16	2	0	0.774554843304843	0.866873449131514	K03469	rnhA, RNASEH1; ribonuclease HI	DNA replication proteins [BR:ko03032]	Replication and repair	L	COG0328	Ribonuclease HI
851	GC_00000037	core	ATCC_27126	1534	12	16	2	0	0.774554843304843	0.866873449131514	K03469	rnhA, RNASEH1; ribonuclease HI	DNA replication [PATH:ko03030]	Replication and repair	L	COG0328	Ribonuclease HI
859	GC_00000037	core	EC673	1560	12	16	2	0	0.774554843304843	0.866873449131514	K03469	rnhA, RNASEH1; ribonuclease HI	DNA replication proteins [BR:ko03032]	Replication and repair	L	COG0328	Ribonuclease HI
859	GC_00000037	core	EC673	1560	12	16	2	0	0.774554843304843	0.866873449131514	K03469	rnhA, RNASEH1; ribonuclease HI	DNA replication [PATH:ko03030]	Replication and repair	L	COG0328	Ribonuclease HI
853	GC_00000037	core	BPG14	1311	12	16	2	0	0.774554843304843	0.866873449131514	K03469	rnhA, RNASEH1; ribonuclease HI	DNA replication proteins [BR:ko03032]	Replication and repair	L	COG0328	Ribonuclease HI
853	GC_00000037	core	BPG14	1311	12	16	2	0	0.774554843304843	0.866873449131514	K03469	rnhA, RNASEH1; ribonuclease HI	DNA replication [PATH:ko03030]	Replication and repair	L	COG0328	Ribonuclease HI
854	GC_00000037	core	BPG6	1637	12	16	2	0	0.774554843304843	0.866873449131514	K03469	rnhA, RNASEH1; ribonuclease HI	DNA replication proteins [BR:ko03032]	Replication and repair	L	COG0328	Ribonuclease HI
854	GC_00000037	core	BPG6	1637	12	16	2	0	0.774554843304843	0.866873449131514	K03469	rnhA, RNASEH1; ribonuclease HI	DNA replication [PATH:ko03030]	Replication and repair	L	COG0328	Ribonuclease HI
855	GC_00000037	core	BPG6	1311	12	16	2	0	0.774554843304843	0.866873449131514	K03469	rnhA, RNASEH1; ribonuclease HI	DNA replication proteins [BR:ko03032]	Replication and repair	L	COG0328	Ribonuclease HI
855	GC_00000037	core	BPG6	1311	12	16	2	0	0.774554843304843	0.866873449131514	K03469	rnhA, RNASEH1; ribonuclease HI	DNA replication [PATH:ko03030]	Replication and repair	L	COG0328	Ribonuclease HI
865	GC_00000038	core	A83_1	2109	12	16	2	0	0.839476495726496	0.905831265508685	K03564	BCP, PRXQ, DOT5; peroxiredoxin Q/BCP	Protein folding and associated processing	Genetic information processing	O	COG1225	Peroxiredoxin
866	GC_00000038	core	AD45	2100	12	16	2	0	0.839476495726496	0.905831265508685	K03564	BCP, PRXQ, DOT5; peroxiredoxin Q/BCP	Protein folding and associated processing	Genetic information processing	O	COG1225	Peroxiredoxin
874	GC_00000038	core	D7	2220	12	16	2	0	0.839476495726496	0.905831265508685	K03564	BCP, PRXQ, DOT5; peroxiredoxin Q/BCP	Protein folding and associated processing	Genetic information processing	O	COG1225	Peroxiredoxin
872	GC_00000038	core	BPG9	2034	12	16	2	0	0.839476495726496	0.905831265508685	K03564	BCP, PRXQ, DOT5; peroxiredoxin Q/BCP	Protein folding and associated processing	Genetic information processing	O	COG1225	Peroxiredoxin
876	GC_00000038	core	EZ55	2111	12	16	2	0	0.839476495726496	0.905831265508685	K03564	BCP, PRXQ, DOT5; peroxiredoxin Q/BCP	Protein folding and associated processing	Genetic information processing	O	COG1225	Peroxiredoxin
868	GC_00000038	core	BPG14	2104	12	16	2	0	0.839476495726496	0.905831265508685	K03564	BCP, PRXQ, DOT5; peroxiredoxin Q/BCP	Protein folding and associated processing	Genetic information processing	O	COG1225	Peroxiredoxin
864	GC_00000038	core	A83_1	2104	12	16	2	0	0.839476495726496	0.905831265508685	K03564	BCP, PRXQ, DOT5; peroxiredoxin Q/BCP	Protein folding and associated processing	Genetic information processing	O	COG1225	Peroxiredoxin
870	GC_00000038	core	BPG6	2104	12	16	2	0	0.839476495726496	0.905831265508685	K03564	BCP, PRXQ, DOT5; peroxiredoxin Q/BCP	Protein folding and associated processing	Genetic information processing	O	COG1225	Peroxiredoxin
871	GC_00000038	core	BPG6	2109	12	16	2	0	0.839476495726496	0.905831265508685	K03564	BCP, PRXQ, DOT5; peroxiredoxin Q/BCP	Protein folding and associated processing	Genetic information processing	O	COG1225	Peroxiredoxin
879	GC_00000038	core	Te101	2056	12	16	2	0	0.839476495726496	0.905831265508685	K03564	BCP, PRXQ, DOT5; peroxiredoxin Q/BCP	Protein folding and associated processing	Genetic information processing	O	COG1225	Peroxiredoxin
878	GC_00000038	core	Mit1002	2124	12	16	2	0	0.839476495726496	0.905831265508685	K03564	BCP, PRXQ, DOT5; peroxiredoxin Q/BCP	Protein folding and associated processing	Genetic information processing	O	COG1225	Peroxiredoxin
877	GC_00000038	core	HOT1A3	2106	12	16	2	0	0.839476495726496	0.905831265508685	K03564	BCP, PRXQ, DOT5; peroxiredoxin Q/BCP	Protein folding and associated processing	Genetic information processing	O	COG1225	Peroxiredoxin
873	GC_00000038	core	BPG9	2039	12	16	2	0	0.839476495726496	0.905831265508685	K03564	BCP, PRXQ, DOT5; peroxiredoxin Q/BCP	Protein folding and associated processing	Genetic information processing	O	COG1225	Peroxiredoxin
867	GC_00000038	core	ATCC_27126	2021	12	16	2	0	0.839476495726496	0.905831265508685	K03564	BCP, PRXQ, DOT5; peroxiredoxin Q/BCP	Protein folding and associated processing	Genetic information processing	O	COG1225	Peroxiredoxin
869	GC_00000038	core	BPG14	2109	12	16	2	0	0.839476495726496	0.905831265508685	K03564	BCP, PRXQ, DOT5; peroxiredoxin Q/BCP	Protein folding and associated processing	Genetic information processing	O	COG1225	Peroxiredoxin
875	GC_00000038	core	EC673	2096	12	16	2	0	0.839476495726496	0.905831265508685	K03564	BCP, PRXQ, DOT5; peroxiredoxin Q/BCP	Protein folding and associated processing	Genetic information processing	O	COG1225	Peroxiredoxin
880	GC_00000039	accessory	A83_1	811	11	16	2	0	0.900891376451078	0.874943400972666	NA	NA	NA	NA	T|K	COG0745	DNA-binding response regulator, OmpR family, contains REC and winged-helix (wHTH) domain
881	GC_00000039	accessory	A83_1	4051	11	16	2	0	0.900891376451078	0.874943400972666	NA	NA	NA	NA	T|K	COG0745	DNA-binding response regulator, OmpR family, contains REC and winged-helix (wHTH) domain
882	GC_00000039	accessory	AD45	253	11	16	2	0	0.900891376451078	0.874943400972666	NA	NA	NA	NA	K|T	COG0745	DNA-binding response regulator, OmpR family, contains REC and winged-helix (wHTH) domain
883	GC_00000039	accessory	ATCC_27126	711	11	16	2	0	0.900891376451078	0.874943400972666	NA	NA	NA	NA	T|K	COG0745	DNA-binding response regulator, OmpR family, contains REC and winged-helix (wHTH) domain
884	GC_00000039	accessory	BPG14	811	11	16	2	0	0.900891376451078	0.874943400972666	NA	NA	NA	NA	T|K	COG0745	DNA-binding response regulator, OmpR family, contains REC and winged-helix (wHTH) domain
885	GC_00000039	accessory	BPG14	4013	11	16	2	0	0.900891376451078	0.874943400972666	NA	NA	NA	NA	T|K	COG0745	DNA-binding response regulator, OmpR family, contains REC and winged-helix (wHTH) domain
886	GC_00000039	accessory	BPG6	811	11	16	2	0	0.900891376451078	0.874943400972666	NA	NA	NA	NA	K|T	COG0745	DNA-binding response regulator, OmpR family, contains REC and winged-helix (wHTH) domain
887	GC_00000039	accessory	BPG6	4014	11	16	2	0	0.900891376451078	0.874943400972666	NA	NA	NA	NA	K|T	COG0745	DNA-binding response regulator, OmpR family, contains REC and winged-helix (wHTH) domain
888	GC_00000039	accessory	BPG9	741	11	16	2	0	0.900891376451078	0.874943400972666	NA	NA	NA	NA	K|T	COG0745	DNA-binding response regulator, OmpR family, contains REC and winged-helix (wHTH) domain
889	GC_00000039	accessory	BPG9	4001	11	16	2	0	0.900891376451078	0.874943400972666	NA	NA	NA	NA	K|T	COG0745	DNA-binding response regulator, OmpR family, contains REC and winged-helix (wHTH) domain
890	GC_00000039	accessory	D7	783	11	16	2	0	0.900891376451078	0.874943400972666	NA	NA	NA	NA	T|K	COG0745	DNA-binding response regulator, OmpR family, contains REC and winged-helix (wHTH) domain
891	GC_00000039	accessory	D7	267	11	16	2	0	0.900891376451078	0.874943400972666	NA	NA	NA	NA	T|K	COG0745	DNA-binding response regulator, OmpR family, contains REC and winged-helix (wHTH) domain
892	GC_00000039	accessory	EC673	764	11	16	2	0	0.900891376451078	0.874943400972666	NA	NA	NA	NA	T|K	COG0745	DNA-binding response regulator, OmpR family, contains REC and winged-helix (wHTH) domain
893	GC_00000039	accessory	EZ55	282	11	16	2	0	0.900891376451078	0.874943400972666	NA	NA	NA	NA	K|T	COG0745	DNA-binding response regulator, OmpR family, contains REC and winged-helix (wHTH) domain
894	GC_00000039	accessory	HOT1A3	780	11	16	2	0	0.900891376451078	0.874943400972666	NA	NA	NA	NA	T|K	COG0745	DNA-binding response regulator, OmpR family, contains REC and winged-helix (wHTH) domain
895	GC_00000039	accessory	Mit1002	297	11	16	2	0	0.900891376451078	0.874943400972666	NA	NA	NA	NA	K|T	COG0745	DNA-binding response regulator, OmpR family, contains REC and winged-helix (wHTH) domain
896	GC_00000040	core	A83_1	2944	12	16	4	0	0.658385668276973	0.794248420661465	NA	NA	NA	NA	T	COG4191	Signal transduction histidine kinase regulating C4-dicarboxylate transport system
897	GC_00000040	core	AD45	2934	12	16	4	0	0.658385668276973	0.794248420661465	NA	NA	NA	NA	T	COG4191	Signal transduction histidine kinase regulating C4-dicarboxylate transport system
898	GC_00000040	core	ATCC_27126	2827	12	16	4	0	0.658385668276973	0.794248420661465	NA	NA	NA	NA	T	COG4191	Signal transduction histidine kinase regulating C4-dicarboxylate transport system
899	GC_00000040	core	ATCC_27126	2836	12	16	4	0	0.658385668276973	0.794248420661465	NA	NA	NA	NA	T	COG4191	Signal transduction histidine kinase regulating C4-dicarboxylate transport system
900	GC_00000040	core	BPG14	2944	12	16	4	0	0.658385668276973	0.794248420661465	NA	NA	NA	NA	T	COG4191	Signal transduction histidine kinase regulating C4-dicarboxylate transport system
901	GC_00000040	core	BPG6	2945	12	16	4	0	0.658385668276973	0.794248420661465	NA	NA	NA	NA	T	COG4191	Signal transduction histidine kinase regulating C4-dicarboxylate transport system
902	GC_00000040	core	BPG9	2861	12	16	4	0	0.658385668276973	0.794248420661465	NA	NA	NA	NA	T	COG4191	Signal transduction histidine kinase regulating C4-dicarboxylate transport system
903	GC_00000040	core	D7	3032	12	16	4	0	0.658385668276973	0.794248420661465	NA	NA	NA	NA	T	COG4191	Signal transduction histidine kinase regulating C4-dicarboxylate transport system
904	GC_00000040	core	EC673	2916	12	16	4	0	0.658385668276973	0.794248420661465	NA	NA	NA	NA	T	COG4191	Signal transduction histidine kinase regulating C4-dicarboxylate transport system
905	GC_00000040	core	EZ55	2952	12	16	4	0	0.658385668276973	0.794248420661465	NA	NA	NA	NA	T	COG4191	Signal transduction histidine kinase regulating C4-dicarboxylate transport system
906	GC_00000040	core	HOT1A3	2921	12	16	4	0	0.658385668276973	0.794248420661465	NA	NA	NA	NA	T	COG4191	Signal transduction histidine kinase regulating C4-dicarboxylate transport system
907	GC_00000040	core	Mit1002	2946	12	16	4	0	0.658385668276973	0.794248420661465	NA	NA	NA	NA	T	COG4191	Signal transduction histidine kinase regulating C4-dicarboxylate transport system
908	GC_00000040	core	Te101	2908	12	16	4	0	0.658385668276973	0.794248420661465	NA	NA	NA	NA	T	COG4191	Signal transduction histidine kinase regulating C4-dicarboxylate transport system
909	GC_00000040	core	Te101	2907	12	16	4	0	0.658385668276973	0.794248420661465	NA	NA	NA	NA	T	COG4191	Signal transduction histidine kinase regulating C4-dicarboxylate transport system
910	GC_00000040	core	Te101	2909	12	16	4	0	0.658385668276973	0.794248420661465	NA	NA	NA	NA	T	COG4191	Signal transduction histidine kinase regulating C4-dicarboxylate transport system
911	GC_00000040	core	Te101	2906	12	16	4	0	0.658385668276973	0.794248420661465	NA	NA	NA	NA	T	COG4191	Signal transduction histidine kinase regulating C4-dicarboxylate transport system
912	GC_00000041	accessory	D7	826	4	16	9	0	0.998885658914729	1	NA	NA	NA	NA	X	COG3547	Transposase
913	GC_00000041	accessory	EZ55	679	4	16	9	0	0.998885658914729	1	NA	NA	NA	NA	X	COG3547	Transposase
914	GC_00000041	accessory	EZ55	723	4	16	9	0	0.998885658914729	1	NA	NA	NA	NA	X	COG3547	Transposase
915	GC_00000041	accessory	EZ55	867	4	16	9	0	0.998885658914729	1	NA	NA	NA	NA	X	COG3547	Transposase
916	GC_00000041	accessory	EZ55	1442	4	16	9	0	0.998885658914729	1	NA	NA	NA	NA	X	COG3547	Transposase
917	GC_00000041	accessory	EZ55	2886	4	16	9	0	0.998885658914729	1	NA	NA	NA	NA	X	COG3547	Transposase
918	GC_00000041	accessory	EZ55	1686	4	16	9	0	0.998885658914729	1	NA	NA	NA	NA	X	COG3547	Transposase
919	GC_00000041	accessory	EZ55	1208	4	16	9	0	0.998885658914729	1	NA	NA	NA	NA	X	COG3547	Transposase
920	GC_00000041	accessory	EZ55	1642	4	16	9	0	0.998885658914729	1	NA	NA	NA	NA	X	COG3547	Transposase
921	GC_00000041	accessory	EZ55	3549	4	16	9	0	0.998885658914729	1	NA	NA	NA	NA	X	COG3547	Transposase
922	GC_00000041	accessory	HOT1A3	1195	4	16	9	0	0.998885658914729	1	NA	NA	NA	NA	X	COG3547	Transposase
923	GC_00000041	accessory	HOT1A3	414	4	16	9	0	0.998885658914729	1	NA	NA	NA	NA	X	COG3547	Transposase
924	GC_00000041	accessory	HOT1A3	776	4	16	9	0	0.998885658914729	1	NA	NA	NA	NA	X	COG3547	Transposase
925	GC_00000041	accessory	HOT1A3	2866	4	16	9	0	0.998885658914729	1	NA	NA	NA	NA	X	COG3547	Transposase
926	GC_00000041	accessory	Mit1002	885	4	16	9	0	0.998885658914729	1	NA	NA	NA	NA	X	COG3547	Transposase
927	GC_00000041	accessory	Mit1002	1433	4	16	9	0	0.998885658914729	1	NA	NA	NA	NA	X	COG3547	Transposase
940	GC_00000042	accessory	EC673	763	11	16	2	0	0.91769989615784	1	K03760	eptA, pmrC; lipid A ethanolaminephosphotransferase	Lipopolysaccharide biosynthesis proteins [BR:ko01005]	Glycan biosynthesis and metabolism	M	COG2194	Phosphoethanolamine transferase for periplasmic glucans (OPG), alkaline phosphatase superfamily
940	GC_00000042	accessory	EC673	763	11	16	2	0	0.91769989615784	1	K03760	eptA, pmrC; lipid A ethanolaminephosphotransferase	Cationic antimicrobial peptide (CAMP) resistance [PATH:ko01503]	Drug resistance	M	COG2194	Phosphoethanolamine transferase for periplasmic glucans (OPG), alkaline phosphatase superfamily
941	GC_00000042	accessory	EZ55	278	11	16	2	0	0.91769989615784	1	K03760	eptA, pmrC; lipid A ethanolaminephosphotransferase	Lipopolysaccharide biosynthesis proteins [BR:ko01005]	Glycan biosynthesis and metabolism	M	COG2194	Phosphoethanolamine transferase for periplasmic glucans (OPG), alkaline phosphatase superfamily
941	GC_00000042	accessory	EZ55	278	11	16	2	0	0.91769989615784	1	K03760	eptA, pmrC; lipid A ethanolaminephosphotransferase	Cationic antimicrobial peptide (CAMP) resistance [PATH:ko01503]	Drug resistance	M	COG2194	Phosphoethanolamine transferase for periplasmic glucans (OPG), alkaline phosphatase superfamily
936	GC_00000042	accessory	BPG9	740	11	16	2	0	0.91769989615784	1	K03760	eptA, pmrC; lipid A ethanolaminephosphotransferase	Lipopolysaccharide biosynthesis proteins [BR:ko01005]	Glycan biosynthesis and metabolism	M	COG2194	Phosphoethanolamine transferase for periplasmic glucans (OPG), alkaline phosphatase superfamily
936	GC_00000042	accessory	BPG9	740	11	16	2	0	0.91769989615784	1	K03760	eptA, pmrC; lipid A ethanolaminephosphotransferase	Cationic antimicrobial peptide (CAMP) resistance [PATH:ko01503]	Drug resistance	M	COG2194	Phosphoethanolamine transferase for periplasmic glucans (OPG), alkaline phosphatase superfamily
930	GC_00000042	accessory	AD45	249	11	16	2	0	0.91769989615784	1	K03760	eptA, pmrC; lipid A ethanolaminephosphotransferase	Lipopolysaccharide biosynthesis proteins [BR:ko01005]	Glycan biosynthesis and metabolism	M	COG2194	Phosphoethanolamine transferase for periplasmic glucans (OPG), alkaline phosphatase superfamily
930	GC_00000042	accessory	AD45	249	11	16	2	0	0.91769989615784	1	K03760	eptA, pmrC; lipid A ethanolaminephosphotransferase	Cationic antimicrobial peptide (CAMP) resistance [PATH:ko01503]	Drug resistance	M	COG2194	Phosphoethanolamine transferase for periplasmic glucans (OPG), alkaline phosphatase superfamily
928	GC_00000042	accessory	A83_1	810	11	16	2	0	0.91769989615784	1	K03760	eptA, pmrC; lipid A ethanolaminephosphotransferase	Lipopolysaccharide biosynthesis proteins [BR:ko01005]	Glycan biosynthesis and metabolism	M	COG2194	Phosphoethanolamine transferase for periplasmic glucans (OPG), alkaline phosphatase superfamily
928	GC_00000042	accessory	A83_1	810	11	16	2	0	0.91769989615784	1	K03760	eptA, pmrC; lipid A ethanolaminephosphotransferase	Cationic antimicrobial peptide (CAMP) resistance [PATH:ko01503]	Drug resistance	M	COG2194	Phosphoethanolamine transferase for periplasmic glucans (OPG), alkaline phosphatase superfamily
929	GC_00000042	accessory	A83_1	4047	11	16	2	0	0.91769989615784	1	K03760	eptA, pmrC; lipid A ethanolaminephosphotransferase	Lipopolysaccharide biosynthesis proteins [BR:ko01005]	Glycan biosynthesis and metabolism	M	COG2194	Phosphoethanolamine transferase for periplasmic glucans (OPG), alkaline phosphatase superfamily
929	GC_00000042	accessory	A83_1	4047	11	16	2	0	0.91769989615784	1	K03760	eptA, pmrC; lipid A ethanolaminephosphotransferase	Cationic antimicrobial peptide (CAMP) resistance [PATH:ko01503]	Drug resistance	M	COG2194	Phosphoethanolamine transferase for periplasmic glucans (OPG), alkaline phosphatase superfamily
937	GC_00000042	accessory	BPG9	3997	11	16	2	0	0.91769989615784	1	K03760	eptA, pmrC; lipid A ethanolaminephosphotransferase	Lipopolysaccharide biosynthesis proteins [BR:ko01005]	Glycan biosynthesis and metabolism	M	COG2194	Phosphoethanolamine transferase for periplasmic glucans (OPG), alkaline phosphatase superfamily
937	GC_00000042	accessory	BPG9	3997	11	16	2	0	0.91769989615784	1	K03760	eptA, pmrC; lipid A ethanolaminephosphotransferase	Cationic antimicrobial peptide (CAMP) resistance [PATH:ko01503]	Drug resistance	M	COG2194	Phosphoethanolamine transferase for periplasmic glucans (OPG), alkaline phosphatase superfamily
935	GC_00000042	accessory	BPG6	4010	11	16	2	0	0.91769989615784	1	K03760	eptA, pmrC; lipid A ethanolaminephosphotransferase	Lipopolysaccharide biosynthesis proteins [BR:ko01005]	Glycan biosynthesis and metabolism	M	COG2194	Phosphoethanolamine transferase for periplasmic glucans (OPG), alkaline phosphatase superfamily
935	GC_00000042	accessory	BPG6	4010	11	16	2	0	0.91769989615784	1	K03760	eptA, pmrC; lipid A ethanolaminephosphotransferase	Cationic antimicrobial peptide (CAMP) resistance [PATH:ko01503]	Drug resistance	M	COG2194	Phosphoethanolamine transferase for periplasmic glucans (OPG), alkaline phosphatase superfamily
939	GC_00000042	accessory	D7	263	11	16	2	0	0.91769989615784	1	K03760	eptA, pmrC; lipid A ethanolaminephosphotransferase	Lipopolysaccharide biosynthesis proteins [BR:ko01005]	Glycan biosynthesis and metabolism	M	COG2194	Phosphoethanolamine transferase for periplasmic glucans (OPG), alkaline phosphatase superfamily
939	GC_00000042	accessory	D7	263	11	16	2	0	0.91769989615784	1	K03760	eptA, pmrC; lipid A ethanolaminephosphotransferase	Cationic antimicrobial peptide (CAMP) resistance [PATH:ko01503]	Drug resistance	M	COG2194	Phosphoethanolamine transferase for periplasmic glucans (OPG), alkaline phosphatase superfamily
943	GC_00000042	accessory	Mit1002	293	11	16	2	0	0.91769989615784	1	K03760	eptA, pmrC; lipid A ethanolaminephosphotransferase	Lipopolysaccharide biosynthesis proteins [BR:ko01005]	Glycan biosynthesis and metabolism	M	COG2194	Phosphoethanolamine transferase for periplasmic glucans (OPG), alkaline phosphatase superfamily
943	GC_00000042	accessory	Mit1002	293	11	16	2	0	0.91769989615784	1	K03760	eptA, pmrC; lipid A ethanolaminephosphotransferase	Cationic antimicrobial peptide (CAMP) resistance [PATH:ko01503]	Drug resistance	M	COG2194	Phosphoethanolamine transferase for periplasmic glucans (OPG), alkaline phosphatase superfamily
942	GC_00000042	accessory	HOT1A3	779	11	16	2	0	0.91769989615784	1	K03760	eptA, pmrC; lipid A ethanolaminephosphotransferase	Lipopolysaccharide biosynthesis proteins [BR:ko01005]	Glycan biosynthesis and metabolism	M	COG2194	Phosphoethanolamine transferase for periplasmic glucans (OPG), alkaline phosphatase superfamily
942	GC_00000042	accessory	HOT1A3	779	11	16	2	0	0.91769989615784	1	K03760	eptA, pmrC; lipid A ethanolaminephosphotransferase	Cationic antimicrobial peptide (CAMP) resistance [PATH:ko01503]	Drug resistance	M	COG2194	Phosphoethanolamine transferase for periplasmic glucans (OPG), alkaline phosphatase superfamily
934	GC_00000042	accessory	BPG6	810	11	16	2	0	0.91769989615784	1	K03760	eptA, pmrC; lipid A ethanolaminephosphotransferase	Lipopolysaccharide biosynthesis proteins [BR:ko01005]	Glycan biosynthesis and metabolism	M	COG2194	Phosphoethanolamine transferase for periplasmic glucans (OPG), alkaline phosphatase superfamily
934	GC_00000042	accessory	BPG6	810	11	16	2	0	0.91769989615784	1	K03760	eptA, pmrC; lipid A ethanolaminephosphotransferase	Cationic antimicrobial peptide (CAMP) resistance [PATH:ko01503]	Drug resistance	M	COG2194	Phosphoethanolamine transferase for periplasmic glucans (OPG), alkaline phosphatase superfamily
938	GC_00000042	accessory	D7	782	11	16	2	0	0.91769989615784	1	K03760	eptA, pmrC; lipid A ethanolaminephosphotransferase	Lipopolysaccharide biosynthesis proteins [BR:ko01005]	Glycan biosynthesis and metabolism	M	COG2194	Phosphoethanolamine transferase for periplasmic glucans (OPG), alkaline phosphatase superfamily
938	GC_00000042	accessory	D7	782	11	16	2	0	0.91769989615784	1	K03760	eptA, pmrC; lipid A ethanolaminephosphotransferase	Cationic antimicrobial peptide (CAMP) resistance [PATH:ko01503]	Drug resistance	M	COG2194	Phosphoethanolamine transferase for periplasmic glucans (OPG), alkaline phosphatase superfamily
933	GC_00000042	accessory	BPG14	4009	11	16	2	0	0.91769989615784	1	K03760	eptA, pmrC; lipid A ethanolaminephosphotransferase	Lipopolysaccharide biosynthesis proteins [BR:ko01005]	Glycan biosynthesis and metabolism	M	COG2194	Phosphoethanolamine transferase for periplasmic glucans (OPG), alkaline phosphatase superfamily
933	GC_00000042	accessory	BPG14	4009	11	16	2	0	0.91769989615784	1	K03760	eptA, pmrC; lipid A ethanolaminephosphotransferase	Cationic antimicrobial peptide (CAMP) resistance [PATH:ko01503]	Drug resistance	M	COG2194	Phosphoethanolamine transferase for periplasmic glucans (OPG), alkaline phosphatase superfamily
932	GC_00000042	accessory	BPG14	810	11	16	2	0	0.91769989615784	1	K03760	eptA, pmrC; lipid A ethanolaminephosphotransferase	Lipopolysaccharide biosynthesis proteins [BR:ko01005]	Glycan biosynthesis and metabolism	M	COG2194	Phosphoethanolamine transferase for periplasmic glucans (OPG), alkaline phosphatase superfamily
932	GC_00000042	accessory	BPG14	810	11	16	2	0	0.91769989615784	1	K03760	eptA, pmrC; lipid A ethanolaminephosphotransferase	Cationic antimicrobial peptide (CAMP) resistance [PATH:ko01503]	Drug resistance	M	COG2194	Phosphoethanolamine transferase for periplasmic glucans (OPG), alkaline phosphatase superfamily
931	GC_00000042	accessory	ATCC_27126	710	11	16	2	0	0.91769989615784	1	K03760	eptA, pmrC; lipid A ethanolaminephosphotransferase	Lipopolysaccharide biosynthesis proteins [BR:ko01005]	Glycan biosynthesis and metabolism	M	COG2194	Phosphoethanolamine transferase for periplasmic glucans (OPG), alkaline phosphatase superfamily
931	GC_00000042	accessory	ATCC_27126	710	11	16	2	0	0.91769989615784	1	K03760	eptA, pmrC; lipid A ethanolaminephosphotransferase	Cationic antimicrobial peptide (CAMP) resistance [PATH:ko01503]	Drug resistance	M	COG2194	Phosphoethanolamine transferase for periplasmic glucans (OPG), alkaline phosphatase superfamily
952	GC_00000043	core	BPG9	338	12	16	2	0	0.895633938393839	0.950395548239685	K19954	adh1; alcohol dehydrogenase	Lipid metabolism	Metabolism	C	COG1454	Alcohol dehydrogenase, class IV
949	GC_00000043	core	BPG14	97	12	16	2	0	0.895633938393839	0.950395548239685	K19954	adh1; alcohol dehydrogenase	Lipid metabolism	Metabolism	C	COG1454	Alcohol dehydrogenase, class IV
954	GC_00000043	core	D7	303	12	16	2	0	0.895633938393839	0.950395548239685	K19954	adh1; alcohol dehydrogenase	Lipid metabolism	Metabolism	C	COG1454	Alcohol dehydrogenase, class IV
944	GC_00000043	core	A83_1	338	12	16	2	0	0.895633938393839	0.950395548239685	K19954	adh1; alcohol dehydrogenase	Lipid metabolism	Metabolism	C	COG1454	Alcohol dehydrogenase, class IV
945	GC_00000043	core	A83_1	97	12	16	2	0	0.895633938393839	0.950395548239685	K19954	adh1; alcohol dehydrogenase	Lipid metabolism	Metabolism	C	COG1454	Alcohol dehydrogenase, class IV
953	GC_00000043	core	BPG9	97	12	16	2	0	0.895633938393839	0.950395548239685	K19954	adh1; alcohol dehydrogenase	Lipid metabolism	Metabolism	C	COG1454	Alcohol dehydrogenase, class IV
958	GC_00000043	core	Mit1002	358	12	16	2	0	0.895633938393839	0.950395548239685	K19954	adh1; alcohol dehydrogenase	Lipid metabolism	Metabolism	C	COG1454	Alcohol dehydrogenase, class IV
957	GC_00000043	core	HOT1A3	313	12	16	2	0	0.895633938393839	0.950395548239685	K19954	adh1; alcohol dehydrogenase	Lipid metabolism	Metabolism	C	COG1454	Alcohol dehydrogenase, class IV
950	GC_00000043	core	BPG6	338	12	16	2	0	0.895633938393839	0.950395548239685	K19954	adh1; alcohol dehydrogenase	Lipid metabolism	Metabolism	C	COG1454	Alcohol dehydrogenase, class IV
946	GC_00000043	core	AD45	316	12	16	2	0	0.895633938393839	0.950395548239685	K19954	adh1; alcohol dehydrogenase	Lipid metabolism	Metabolism	C	COG1454	Alcohol dehydrogenase, class IV
948	GC_00000043	core	BPG14	338	12	16	2	0	0.895633938393839	0.950395548239685	K19954	adh1; alcohol dehydrogenase	Lipid metabolism	Metabolism	C	COG1454	Alcohol dehydrogenase, class IV
955	GC_00000043	core	EC673	286	12	16	2	0	0.895633938393839	0.950395548239685	K19954	adh1; alcohol dehydrogenase	Lipid metabolism	Metabolism	C	COG1454	Alcohol dehydrogenase, class IV
947	GC_00000043	core	ATCC_27126	270	12	16	2	0	0.895633938393839	0.950395548239685	K19954	adh1; alcohol dehydrogenase	Lipid metabolism	Metabolism	C	COG1454	Alcohol dehydrogenase, class IV
951	GC_00000043	core	BPG6	97	12	16	2	0	0.895633938393839	0.950395548239685	K19954	adh1; alcohol dehydrogenase	Lipid metabolism	Metabolism	C	COG1454	Alcohol dehydrogenase, class IV
959	GC_00000043	core	Te101	306	12	16	2	0	0.895633938393839	0.950395548239685	K19954	adh1; alcohol dehydrogenase	Lipid metabolism	Metabolism	C	COG1454	Alcohol dehydrogenase, class IV
956	GC_00000043	core	EZ55	333	12	16	2	0	0.895633938393839	0.950395548239685	K19954	adh1; alcohol dehydrogenase	Lipid metabolism	Metabolism	C	COG1454	Alcohol dehydrogenase, class IV
975	GC_00000044	core	Te101	1116	12	16	2	0	0.88767082590612	0.967817307278744	K10680	nemA; N-ethylmaleimide reductase	Nitrotoluene degradation [PATH:ko00633]	Xenobiotics biodegradation and metabolism	C	COG1902	2,4-dienoyl-CoA reductase or related NADH-dependent reductase, Old Yellow Enzyme (OYE) family
971	GC_00000044	core	EC673	1100	12	16	2	0	0.88767082590612	0.967817307278744	K10680	nemA; N-ethylmaleimide reductase	Nitrotoluene degradation [PATH:ko00633]	Xenobiotics biodegradation and metabolism	C	COG1902	2,4-dienoyl-CoA reductase or related NADH-dependent reductase, Old Yellow Enzyme (OYE) family
966	GC_00000044	core	BPG6	83	12	16	2	0	0.88767082590612	0.967817307278744	K10680	nemA; N-ethylmaleimide reductase	Nitrotoluene degradation [PATH:ko00633]	Xenobiotics biodegradation and metabolism	C	COG1902	2,4-dienoyl-CoA reductase or related NADH-dependent reductase, Old Yellow Enzyme (OYE) family
963	GC_00000044	core	ATCC_27126	1079	12	16	2	0	0.88767082590612	0.967817307278744	K10680	nemA; N-ethylmaleimide reductase	Nitrotoluene degradation [PATH:ko00633]	Xenobiotics biodegradation and metabolism	C	COG1902	2,4-dienoyl-CoA reductase or related NADH-dependent reductase, Old Yellow Enzyme (OYE) family
965	GC_00000044	core	BPG14	1178	12	16	2	0	0.88767082590612	0.967817307278744	K10680	nemA; N-ethylmaleimide reductase	Nitrotoluene degradation [PATH:ko00633]	Xenobiotics biodegradation and metabolism	C	COG1902	2,4-dienoyl-CoA reductase or related NADH-dependent reductase, Old Yellow Enzyme (OYE) family
964	GC_00000044	core	BPG14	83	12	16	2	0	0.88767082590612	0.967817307278744	K10680	nemA; N-ethylmaleimide reductase	Nitrotoluene degradation [PATH:ko00633]	Xenobiotics biodegradation and metabolism	C	COG1902	2,4-dienoyl-CoA reductase or related NADH-dependent reductase, Old Yellow Enzyme (OYE) family
973	GC_00000044	core	HOT1A3	1143	12	16	2	0	0.88767082590612	0.967817307278744	K10680	nemA; N-ethylmaleimide reductase	Nitrotoluene degradation [PATH:ko00633]	Xenobiotics biodegradation and metabolism	C	COG1902	2,4-dienoyl-CoA reductase or related NADH-dependent reductase, Old Yellow Enzyme (OYE) family
968	GC_00000044	core	BPG9	83	12	16	2	0	0.88767082590612	0.967817307278744	K10680	nemA; N-ethylmaleimide reductase	Nitrotoluene degradation [PATH:ko00633]	Xenobiotics biodegradation and metabolism	C	COG1902	2,4-dienoyl-CoA reductase or related NADH-dependent reductase, Old Yellow Enzyme (OYE) family
962	GC_00000044	core	AD45	1121	12	16	2	0	0.88767082590612	0.967817307278744	K10680	nemA; N-ethylmaleimide reductase	Nitrotoluene degradation [PATH:ko00633]	Xenobiotics biodegradation and metabolism	C	COG1902	2,4-dienoyl-CoA reductase or related NADH-dependent reductase, Old Yellow Enzyme (OYE) family
960	GC_00000044	core	A83_1	83	12	16	2	0	0.88767082590612	0.967817307278744	K10680	nemA; N-ethylmaleimide reductase	Nitrotoluene degradation [PATH:ko00633]	Xenobiotics biodegradation and metabolism	C	COG1902	2,4-dienoyl-CoA reductase or related NADH-dependent reductase, Old Yellow Enzyme (OYE) family
972	GC_00000044	core	EZ55	1154	12	16	2	0	0.88767082590612	0.967817307278744	K10680	nemA; N-ethylmaleimide reductase	Nitrotoluene degradation [PATH:ko00633]	Xenobiotics biodegradation and metabolism	C	COG1902	2,4-dienoyl-CoA reductase or related NADH-dependent reductase, Old Yellow Enzyme (OYE) family
961	GC_00000044	core	A83_1	1178	12	16	2	0	0.88767082590612	0.967817307278744	K10680	nemA; N-ethylmaleimide reductase	Nitrotoluene degradation [PATH:ko00633]	Xenobiotics biodegradation and metabolism	C	COG1902	2,4-dienoyl-CoA reductase or related NADH-dependent reductase, Old Yellow Enzyme (OYE) family
969	GC_00000044	core	BPG9	1108	12	16	2	0	0.88767082590612	0.967817307278744	K10680	nemA; N-ethylmaleimide reductase	Nitrotoluene degradation [PATH:ko00633]	Xenobiotics biodegradation and metabolism	C	COG1902	2,4-dienoyl-CoA reductase or related NADH-dependent reductase, Old Yellow Enzyme (OYE) family
974	GC_00000044	core	Mit1002	1179	12	16	2	0	0.88767082590612	0.967817307278744	K10680	nemA; N-ethylmaleimide reductase	Nitrotoluene degradation [PATH:ko00633]	Xenobiotics biodegradation and metabolism	C	COG1902	2,4-dienoyl-CoA reductase or related NADH-dependent reductase, Old Yellow Enzyme (OYE) family
967	GC_00000044	core	BPG6	1178	12	16	2	0	0.88767082590612	0.967817307278744	K10680	nemA; N-ethylmaleimide reductase	Nitrotoluene degradation [PATH:ko00633]	Xenobiotics biodegradation and metabolism	C	COG1902	2,4-dienoyl-CoA reductase or related NADH-dependent reductase, Old Yellow Enzyme (OYE) family
970	GC_00000044	core	D7	1240	12	16	2	0	0.88767082590612	0.967817307278744	K10680	nemA; N-ethylmaleimide reductase	Nitrotoluene degradation [PATH:ko00633]	Xenobiotics biodegradation and metabolism	C	COG1902	2,4-dienoyl-CoA reductase or related NADH-dependent reductase, Old Yellow Enzyme (OYE) family
976	GC_00000045	accessory	A83_1	680	11	16	2	0	0.798604602728314	0.890750567218391	K15726	czcA; cobalt-zinc-cadmium resistance protein CzcA	Transporters [BR:ko02000]	Membrane transport	P	COG3696	Cu/Ag efflux pump CusA
978	GC_00000045	accessory	ATCC_27126	2698	11	16	2	0	0.798604602728314	0.890750567218391	K15726	czcA; cobalt-zinc-cadmium resistance protein CzcA	Transporters [BR:ko02000]	Membrane transport	P	COG3696	Cu/Ag efflux pump CusA
990	GC_00000045	accessory	Mit1002	1973	11	16	2	0	0.798604602728314	0.890750567218391	K15726	czcA; cobalt-zinc-cadmium resistance protein CzcA	Transporters [BR:ko02000]	Membrane transport	P	COG3696	Cu/Ag efflux pump CusA
981	GC_00000045	accessory	BPG6	680	11	16	2	0	0.798604602728314	0.890750567218391	K15726	czcA; cobalt-zinc-cadmium resistance protein CzcA	Transporters [BR:ko02000]	Membrane transport	P	COG3696	Cu/Ag efflux pump CusA
987	GC_00000045	accessory	EC673	2787	11	16	2	0	0.798604602728314	0.890750567218391	K15726	czcA; cobalt-zinc-cadmium resistance protein CzcA	Transporters [BR:ko02000]	Membrane transport	P	COG3696	Cu/Ag efflux pump CusA
988	GC_00000045	accessory	EZ55	2812	11	16	2	0	0.798604602728314	0.890750567218391	K15726	czcA; cobalt-zinc-cadmium resistance protein CzcA	Transporters [BR:ko02000]	Membrane transport	P	COG3696	Cu/Ag efflux pump CusA
989	GC_00000045	accessory	HOT1A3	2801	11	16	2	0	0.798604602728314	0.890750567218391	K15726	czcA; cobalt-zinc-cadmium resistance protein CzcA	Transporters [BR:ko02000]	Membrane transport	P	COG3696	Cu/Ag efflux pump CusA
991	GC_00000045	accessory	Te101	2765	11	16	2	0	0.798604602728314	0.890750567218391	K15726	czcA; cobalt-zinc-cadmium resistance protein CzcA	Transporters [BR:ko02000]	Membrane transport	P	COG3696	Cu/Ag efflux pump CusA
983	GC_00000045	accessory	BPG9	680	11	16	2	0	0.798604602728314	0.890750567218391	K15726	czcA; cobalt-zinc-cadmium resistance protein CzcA	Transporters [BR:ko02000]	Membrane transport	P	COG3696	Cu/Ag efflux pump CusA
980	GC_00000045	accessory	BPG14	2815	11	16	2	0	0.798604602728314	0.890750567218391	K15726	czcA; cobalt-zinc-cadmium resistance protein CzcA	Transporters [BR:ko02000]	Membrane transport	P	COG3696	Cu/Ag efflux pump CusA
982	GC_00000045	accessory	BPG6	2816	11	16	2	0	0.798604602728314	0.890750567218391	K15726	czcA; cobalt-zinc-cadmium resistance protein CzcA	Transporters [BR:ko02000]	Membrane transport	P	COG3696	Cu/Ag efflux pump CusA
979	GC_00000045	accessory	BPG14	680	11	16	2	0	0.798604602728314	0.890750567218391	K15726	czcA; cobalt-zinc-cadmium resistance protein CzcA	Transporters [BR:ko02000]	Membrane transport	P	COG3696	Cu/Ag efflux pump CusA
985	GC_00000045	accessory	D7	2896	11	16	2	0	0.798604602728314	0.890750567218391	K15726	czcA; cobalt-zinc-cadmium resistance protein CzcA	Transporters [BR:ko02000]	Membrane transport	P	COG3696	Cu/Ag efflux pump CusA
986	GC_00000045	accessory	EC673	2786	11	16	2	0	0.798604602728314	0.890750567218391	K15726	czcA; cobalt-zinc-cadmium resistance protein CzcA	Transporters [BR:ko02000]	Membrane transport	P	COG3696	Cu/Ag efflux pump CusA
977	GC_00000045	accessory	A83_1	2815	11	16	2	0	0.798604602728314	0.890750567218391	K15726	czcA; cobalt-zinc-cadmium resistance protein CzcA	Transporters [BR:ko02000]	Membrane transport	P	COG3696	Cu/Ag efflux pump CusA
984	GC_00000045	accessory	BPG9	2732	11	16	2	0	0.798604602728314	0.890750567218391	K15726	czcA; cobalt-zinc-cadmium resistance protein CzcA	Transporters [BR:ko02000]	Membrane transport	P	COG3696	Cu/Ag efflux pump CusA
998	GC_00000046	core	BPG6	3093	12	16	2	0	0.686774655217278	0.80378335587294	K02055	ABC.SP.S; putative spermidine/putrescine transport system substrate-binding protein	Transporters [BR:ko02000]	Membrane transport	E	COG0687	Spermidine/putrescine-binding periplasmic protein
998	GC_00000046	core	BPG6	3093	12	16	2	0	0.686774655217278	0.80378335587294	K02055	ABC.SP.S; putative spermidine/putrescine transport system substrate-binding protein	Quorum sensing [PATH:ko02024]	Cellular community - prokaryotes	E	COG0687	Spermidine/putrescine-binding periplasmic protein
1004	GC_00000046	core	EZ55	3109	12	16	2	0	0.686774655217278	0.80378335587294	K02055	ABC.SP.S; putative spermidine/putrescine transport system substrate-binding protein	Transporters [BR:ko02000]	Membrane transport	E	COG0687	Spermidine/putrescine-binding periplasmic protein
1004	GC_00000046	core	EZ55	3109	12	16	2	0	0.686774655217278	0.80378335587294	K02055	ABC.SP.S; putative spermidine/putrescine transport system substrate-binding protein	Quorum sensing [PATH:ko02024]	Cellular community - prokaryotes	E	COG0687	Spermidine/putrescine-binding periplasmic protein
995	GC_00000046	core	ATCC_27126	2983	12	16	2	0	0.686774655217278	0.80378335587294	K02055	ABC.SP.S; putative spermidine/putrescine transport system substrate-binding protein	Transporters [BR:ko02000]	Membrane transport	E	COG0687	Spermidine/putrescine-binding periplasmic protein
995	GC_00000046	core	ATCC_27126	2983	12	16	2	0	0.686774655217278	0.80378335587294	K02055	ABC.SP.S; putative spermidine/putrescine transport system substrate-binding protein	Quorum sensing [PATH:ko02024]	Cellular community - prokaryotes	E	COG0687	Spermidine/putrescine-binding periplasmic protein
994	GC_00000046	core	AD45	3093	12	16	2	0	0.686774655217278	0.80378335587294	K02055	ABC.SP.S; putative spermidine/putrescine transport system substrate-binding protein	Transporters [BR:ko02000]	Membrane transport	E	COG0687	Spermidine/putrescine-binding periplasmic protein
994	GC_00000046	core	AD45	3093	12	16	2	0	0.686774655217278	0.80378335587294	K02055	ABC.SP.S; putative spermidine/putrescine transport system substrate-binding protein	Quorum sensing [PATH:ko02024]	Cellular community - prokaryotes	E	COG0687	Spermidine/putrescine-binding periplasmic protein
997	GC_00000046	core	BPG14	100	12	16	2	0	0.686774655217278	0.80378335587294	K02055	ABC.SP.S; putative spermidine/putrescine transport system substrate-binding protein	Transporters [BR:ko02000]	Membrane transport	E	COG0687	Spermidine/putrescine-binding periplasmic protein
997	GC_00000046	core	BPG14	100	12	16	2	0	0.686774655217278	0.80378335587294	K02055	ABC.SP.S; putative spermidine/putrescine transport system substrate-binding protein	Quorum sensing [PATH:ko02024]	Cellular community - prokaryotes	E	COG0687	Spermidine/putrescine-binding periplasmic protein
1001	GC_00000046	core	BPG9	100	12	16	2	0	0.686774655217278	0.80378335587294	K02055	ABC.SP.S; putative spermidine/putrescine transport system substrate-binding protein	Transporters [BR:ko02000]	Membrane transport	E	COG0687	Spermidine/putrescine-binding periplasmic protein
1001	GC_00000046	core	BPG9	100	12	16	2	0	0.686774655217278	0.80378335587294	K02055	ABC.SP.S; putative spermidine/putrescine transport system substrate-binding protein	Quorum sensing [PATH:ko02024]	Cellular community - prokaryotes	E	COG0687	Spermidine/putrescine-binding periplasmic protein
1002	GC_00000046	core	D7	3174	12	16	2	0	0.686774655217278	0.80378335587294	K02055	ABC.SP.S; putative spermidine/putrescine transport system substrate-binding protein	Transporters [BR:ko02000]	Membrane transport	E	COG0687	Spermidine/putrescine-binding periplasmic protein
1002	GC_00000046	core	D7	3174	12	16	2	0	0.686774655217278	0.80378335587294	K02055	ABC.SP.S; putative spermidine/putrescine transport system substrate-binding protein	Quorum sensing [PATH:ko02024]	Cellular community - prokaryotes	E	COG0687	Spermidine/putrescine-binding periplasmic protein
993	GC_00000046	core	A83_1	100	12	16	2	0	0.686774655217278	0.80378335587294	K02055	ABC.SP.S; putative spermidine/putrescine transport system substrate-binding protein	Transporters [BR:ko02000]	Membrane transport	E	COG0687	Spermidine/putrescine-binding periplasmic protein
993	GC_00000046	core	A83_1	100	12	16	2	0	0.686774655217278	0.80378335587294	K02055	ABC.SP.S; putative spermidine/putrescine transport system substrate-binding protein	Quorum sensing [PATH:ko02024]	Cellular community - prokaryotes	E	COG0687	Spermidine/putrescine-binding periplasmic protein
992	GC_00000046	core	A83_1	3092	12	16	2	0	0.686774655217278	0.80378335587294	K02055	ABC.SP.S; putative spermidine/putrescine transport system substrate-binding protein	Transporters [BR:ko02000]	Membrane transport	E	COG0687	Spermidine/putrescine-binding periplasmic protein
992	GC_00000046	core	A83_1	3092	12	16	2	0	0.686774655217278	0.80378335587294	K02055	ABC.SP.S; putative spermidine/putrescine transport system substrate-binding protein	Quorum sensing [PATH:ko02024]	Cellular community - prokaryotes	E	COG0687	Spermidine/putrescine-binding periplasmic protein
1003	GC_00000046	core	EC673	3062	12	16	2	0	0.686774655217278	0.80378335587294	K02055	ABC.SP.S; putative spermidine/putrescine transport system substrate-binding protein	Transporters [BR:ko02000]	Membrane transport	E	COG0687	Spermidine/putrescine-binding periplasmic protein
1003	GC_00000046	core	EC673	3062	12	16	2	0	0.686774655217278	0.80378335587294	K02055	ABC.SP.S; putative spermidine/putrescine transport system substrate-binding protein	Quorum sensing [PATH:ko02024]	Cellular community - prokaryotes	E	COG0687	Spermidine/putrescine-binding periplasmic protein
1000	GC_00000046	core	BPG9	3009	12	16	2	0	0.686774655217278	0.80378335587294	K02055	ABC.SP.S; putative spermidine/putrescine transport system substrate-binding protein	Transporters [BR:ko02000]	Membrane transport	E	COG0687	Spermidine/putrescine-binding periplasmic protein
1000	GC_00000046	core	BPG9	3009	12	16	2	0	0.686774655217278	0.80378335587294	K02055	ABC.SP.S; putative spermidine/putrescine transport system substrate-binding protein	Quorum sensing [PATH:ko02024]	Cellular community - prokaryotes	E	COG0687	Spermidine/putrescine-binding periplasmic protein
1007	GC_00000046	core	Te101	3054	12	16	2	0	0.686774655217278	0.80378335587294	K02055	ABC.SP.S; putative spermidine/putrescine transport system substrate-binding protein	Transporters [BR:ko02000]	Membrane transport	E	COG0687	Spermidine/putrescine-binding periplasmic protein
1007	GC_00000046	core	Te101	3054	12	16	2	0	0.686774655217278	0.80378335587294	K02055	ABC.SP.S; putative spermidine/putrescine transport system substrate-binding protein	Quorum sensing [PATH:ko02024]	Cellular community - prokaryotes	E	COG0687	Spermidine/putrescine-binding periplasmic protein
999	GC_00000046	core	BPG6	100	12	16	2	0	0.686774655217278	0.80378335587294	K02055	ABC.SP.S; putative spermidine/putrescine transport system substrate-binding protein	Transporters [BR:ko02000]	Membrane transport	E	COG0687	Spermidine/putrescine-binding periplasmic protein
999	GC_00000046	core	BPG6	100	12	16	2	0	0.686774655217278	0.80378335587294	K02055	ABC.SP.S; putative spermidine/putrescine transport system substrate-binding protein	Quorum sensing [PATH:ko02024]	Cellular community - prokaryotes	E	COG0687	Spermidine/putrescine-binding periplasmic protein
1005	GC_00000046	core	HOT1A3	3065	12	16	2	0	0.686774655217278	0.80378335587294	K02055	ABC.SP.S; putative spermidine/putrescine transport system substrate-binding protein	Transporters [BR:ko02000]	Membrane transport	E	COG0687	Spermidine/putrescine-binding periplasmic protein
1005	GC_00000046	core	HOT1A3	3065	12	16	2	0	0.686774655217278	0.80378335587294	K02055	ABC.SP.S; putative spermidine/putrescine transport system substrate-binding protein	Quorum sensing [PATH:ko02024]	Cellular community - prokaryotes	E	COG0687	Spermidine/putrescine-binding periplasmic protein
996	GC_00000046	core	BPG14	3092	12	16	2	0	0.686774655217278	0.80378335587294	K02055	ABC.SP.S; putative spermidine/putrescine transport system substrate-binding protein	Transporters [BR:ko02000]	Membrane transport	E	COG0687	Spermidine/putrescine-binding periplasmic protein
996	GC_00000046	core	BPG14	3092	12	16	2	0	0.686774655217278	0.80378335587294	K02055	ABC.SP.S; putative spermidine/putrescine transport system substrate-binding protein	Quorum sensing [PATH:ko02024]	Cellular community - prokaryotes	E	COG0687	Spermidine/putrescine-binding periplasmic protein
1006	GC_00000046	core	Mit1002	3088	12	16	2	0	0.686774655217278	0.80378335587294	K02055	ABC.SP.S; putative spermidine/putrescine transport system substrate-binding protein	Transporters [BR:ko02000]	Membrane transport	E	COG0687	Spermidine/putrescine-binding periplasmic protein
1006	GC_00000046	core	Mit1002	3088	12	16	2	0	0.686774655217278	0.80378335587294	K02055	ABC.SP.S; putative spermidine/putrescine transport system substrate-binding protein	Quorum sensing [PATH:ko02024]	Cellular community - prokaryotes	E	COG0687	Spermidine/putrescine-binding periplasmic protein
1008	GC_00000047	accessory	A83_1	286	9	16	3	0	0.834235342353424	0.882128946289462	NA	NA	NA	NA	NA	NA	NA
1009	GC_00000047	accessory	A83_1	4038	9	16	3	0	0.834235342353424	0.882128946289462	NA	NA	NA	NA	NA	NA	NA
1010	GC_00000047	accessory	BPG14	286	9	16	3	0	0.834235342353424	0.882128946289462	NA	NA	NA	NA	NA	NA	NA
1011	GC_00000047	accessory	BPG14	4000	9	16	3	0	0.834235342353424	0.882128946289462	NA	NA	NA	NA	NA	NA	NA
1012	GC_00000047	accessory	BPG6	286	9	16	3	0	0.834235342353424	0.882128946289462	NA	NA	NA	NA	NA	NA	NA
1013	GC_00000047	accessory	BPG6	4001	9	16	3	0	0.834235342353424	0.882128946289462	NA	NA	NA	NA	NA	NA	NA
1014	GC_00000047	accessory	BPG9	286	9	16	3	0	0.834235342353424	0.882128946289462	NA	NA	NA	NA	NA	NA	NA
1015	GC_00000047	accessory	BPG9	3988	9	16	3	0	0.834235342353424	0.882128946289462	NA	NA	NA	NA	NA	NA	NA
1016	GC_00000047	accessory	D7	254	9	16	3	0	0.834235342353424	0.882128946289462	NA	NA	NA	NA	NA	NA	NA
1017	GC_00000047	accessory	EZ55	269	9	16	3	0	0.834235342353424	0.882128946289462	NA	NA	NA	NA	NA	NA	NA
1018	GC_00000047	accessory	EZ55	4046	9	16	3	0	0.834235342353424	0.882128946289462	NA	NA	NA	NA	NA	NA	NA
1019	GC_00000047	accessory	HOT1A3	261	9	16	3	0	0.834235342353424	0.882128946289462	NA	NA	NA	NA	NA	NA	NA
1020	GC_00000047	accessory	HOT1A3	3986	9	16	3	0	0.834235342353424	0.882128946289462	NA	NA	NA	NA	NA	NA	NA
1021	GC_00000047	accessory	HOT1A3	3985	9	16	3	0	0.834235342353424	0.882128946289462	NA	NA	NA	NA	NA	NA	NA
1022	GC_00000047	accessory	Mit1002	284	9	16	3	0	0.834235342353424	0.882128946289462	NA	NA	NA	NA	NA	NA	NA
1023	GC_00000047	accessory	Te101	239	9	16	3	0	0.834235342353424	0.882128946289462	NA	NA	NA	NA	NA	NA	NA
1024	GC_00000048	core	A83_1	2291	12	15	2	0	0.914012041598248	0.981151153746434	NA	NA	NA	NA	S	COG5487	Uncharacterized membrane protein YtjA, UPF0391 family
1025	GC_00000048	core	AD45	2313	12	15	2	0	0.914012041598248	0.981151153746434	NA	NA	NA	NA	S	COG5487	Uncharacterized membrane protein YtjA, UPF0391 family
1026	GC_00000048	core	AD45	398	12	15	2	0	0.914012041598248	0.981151153746434	NA	NA	NA	NA	NA	NA	NA
1027	GC_00000048	core	ATCC_27126	2195	12	15	2	0	0.914012041598248	0.981151153746434	NA	NA	NA	NA	S	COG5487	Uncharacterized membrane protein YtjA, UPF0391 family
1028	GC_00000048	core	BPG14	2291	12	15	2	0	0.914012041598248	0.981151153746434	NA	NA	NA	NA	S	COG5487	Uncharacterized membrane protein YtjA, UPF0391 family
1029	GC_00000048	core	BPG6	2291	12	15	2	0	0.914012041598248	0.981151153746434	NA	NA	NA	NA	S	COG5487	Uncharacterized membrane protein YtjA, UPF0391 family
1030	GC_00000048	core	BPG9	2221	12	15	2	0	0.914012041598248	0.981151153746434	NA	NA	NA	NA	S	COG5487	Uncharacterized membrane protein YtjA, UPF0391 family
1031	GC_00000048	core	D7	2382	12	15	2	0	0.914012041598248	0.981151153746434	NA	NA	NA	NA	S	COG5487	Uncharacterized membrane protein YtjA, UPF0391 family
1032	GC_00000048	core	D7	390	12	15	2	0	0.914012041598248	0.981151153746434	NA	NA	NA	NA	NA	NA	NA
1033	GC_00000048	core	EC673	2281	12	15	2	0	0.914012041598248	0.981151153746434	NA	NA	NA	NA	S	COG5487	Uncharacterized membrane protein YtjA, UPF0391 family
1034	GC_00000048	core	EZ55	2291	12	15	2	0	0.914012041598248	0.981151153746434	NA	NA	NA	NA	S	COG5487	Uncharacterized membrane protein YtjA, UPF0391 family
1035	GC_00000048	core	HOT1A3	2285	12	15	2	0	0.914012041598248	0.981151153746434	NA	NA	NA	NA	S	COG5487	Uncharacterized membrane protein YtjA, UPF0391 family
1036	GC_00000048	core	Mit1002	2303	12	15	2	0	0.914012041598248	0.981151153746434	NA	NA	NA	NA	S	COG5487	Uncharacterized membrane protein YtjA, UPF0391 family
1037	GC_00000048	core	Mit1002	448	12	15	2	0	0.914012041598248	0.981151153746434	NA	NA	NA	NA	NA	NA	NA
1038	GC_00000048	core	Te101	2259	12	15	2	0	0.914012041598248	0.981151153746434	NA	NA	NA	NA	S	COG5487	Uncharacterized membrane protein YtjA, UPF0391 family
1046	GC_00000049	core	EC673	3687	12	15	3	0	0.788347645068956	0.880595978357429	K00820	glmS, GFPT; glucosamine---fructose-6-phosphate aminotransferase (isomerizing)	Alanine, aspartate and glutamate metabolism [PATH:ko00250]	Amino acid metabolism	M	COG0449	Glucosamine 6-phosphate synthetase, contains amidotransferase and phosphosugar isomerase domains
1046	GC_00000049	core	EC673	3687	12	15	3	0	0.788347645068956	0.880595978357429	K00820	glmS, GFPT; glucosamine---fructose-6-phosphate aminotransferase (isomerizing)	Insulin resistance [PATH:ko04931]	Endocrine and metabolic diseases	M	COG0449	Glucosamine 6-phosphate synthetase, contains amidotransferase and phosphosugar isomerase domains
1046	GC_00000049	core	EC673	3687	12	15	3	0	0.788347645068956	0.880595978357429	K00820	glmS, GFPT; glucosamine---fructose-6-phosphate aminotransferase (isomerizing)	Peptidases [BR:ko01002]	Enzyme families	M	COG0449	Glucosamine 6-phosphate synthetase, contains amidotransferase and phosphosugar isomerase domains
1046	GC_00000049	core	EC673	3687	12	15	3	0	0.788347645068956	0.880595978357429	K00820	glmS, GFPT; glucosamine---fructose-6-phosphate aminotransferase (isomerizing)	Amino sugar and nucleotide sugar metabolism [PATH:ko00520]	Carbohydrate metabolism	M	COG0449	Glucosamine 6-phosphate synthetase, contains amidotransferase and phosphosugar isomerase domains
1044	GC_00000049	core	BPG9	3628	12	15	3	0	0.788347645068956	0.880595978357429	K00820	glmS, GFPT; glucosamine---fructose-6-phosphate aminotransferase (isomerizing)	Alanine, aspartate and glutamate metabolism [PATH:ko00250]	Amino acid metabolism	M	COG0449	Glucosamine 6-phosphate synthetase, contains amidotransferase and phosphosugar isomerase domains
1044	GC_00000049	core	BPG9	3628	12	15	3	0	0.788347645068956	0.880595978357429	K00820	glmS, GFPT; glucosamine---fructose-6-phosphate aminotransferase (isomerizing)	Insulin resistance [PATH:ko04931]	Endocrine and metabolic diseases	M	COG0449	Glucosamine 6-phosphate synthetase, contains amidotransferase and phosphosugar isomerase domains
1044	GC_00000049	core	BPG9	3628	12	15	3	0	0.788347645068956	0.880595978357429	K00820	glmS, GFPT; glucosamine---fructose-6-phosphate aminotransferase (isomerizing)	Peptidases [BR:ko01002]	Enzyme families	M	COG0449	Glucosamine 6-phosphate synthetase, contains amidotransferase and phosphosugar isomerase domains
1044	GC_00000049	core	BPG9	3628	12	15	3	0	0.788347645068956	0.880595978357429	K00820	glmS, GFPT; glucosamine---fructose-6-phosphate aminotransferase (isomerizing)	Amino sugar and nucleotide sugar metabolism [PATH:ko00520]	Carbohydrate metabolism	M	COG0449	Glucosamine 6-phosphate synthetase, contains amidotransferase and phosphosugar isomerase domains
1050	GC_00000049	core	HOT1A3	3708	12	15	3	0	0.788347645068956	0.880595978357429	K00820	glmS, GFPT; glucosamine---fructose-6-phosphate aminotransferase (isomerizing)	Alanine, aspartate and glutamate metabolism [PATH:ko00250]	Amino acid metabolism	M	COG0449	Glucosamine 6-phosphate synthetase, contains amidotransferase and phosphosugar isomerase domains
1050	GC_00000049	core	HOT1A3	3708	12	15	3	0	0.788347645068956	0.880595978357429	K00820	glmS, GFPT; glucosamine---fructose-6-phosphate aminotransferase (isomerizing)	Insulin resistance [PATH:ko04931]	Endocrine and metabolic diseases	M	COG0449	Glucosamine 6-phosphate synthetase, contains amidotransferase and phosphosugar isomerase domains
1050	GC_00000049	core	HOT1A3	3708	12	15	3	0	0.788347645068956	0.880595978357429	K00820	glmS, GFPT; glucosamine---fructose-6-phosphate aminotransferase (isomerizing)	Peptidases [BR:ko01002]	Enzyme families	M	COG0449	Glucosamine 6-phosphate synthetase, contains amidotransferase and phosphosugar isomerase domains
1050	GC_00000049	core	HOT1A3	3708	12	15	3	0	0.788347645068956	0.880595978357429	K00820	glmS, GFPT; glucosamine---fructose-6-phosphate aminotransferase (isomerizing)	Amino sugar and nucleotide sugar metabolism [PATH:ko00520]	Carbohydrate metabolism	M	COG0449	Glucosamine 6-phosphate synthetase, contains amidotransferase and phosphosugar isomerase domains
1049	GC_00000049	core	EZ55	3417	12	15	3	0	0.788347645068956	0.880595978357429	K00820	glmS, GFPT; glucosamine---fructose-6-phosphate aminotransferase (isomerizing)	Alanine, aspartate and glutamate metabolism [PATH:ko00250]	Amino acid metabolism	M	COG0449	Glucosamine 6-phosphate synthetase, contains amidotransferase and phosphosugar isomerase domains
1049	GC_00000049	core	EZ55	3417	12	15	3	0	0.788347645068956	0.880595978357429	K00820	glmS, GFPT; glucosamine---fructose-6-phosphate aminotransferase (isomerizing)	Insulin resistance [PATH:ko04931]	Endocrine and metabolic diseases	M	COG0449	Glucosamine 6-phosphate synthetase, contains amidotransferase and phosphosugar isomerase domains
1049	GC_00000049	core	EZ55	3417	12	15	3	0	0.788347645068956	0.880595978357429	K00820	glmS, GFPT; glucosamine---fructose-6-phosphate aminotransferase (isomerizing)	Peptidases [BR:ko01002]	Enzyme families	M	COG0449	Glucosamine 6-phosphate synthetase, contains amidotransferase and phosphosugar isomerase domains
1049	GC_00000049	core	EZ55	3417	12	15	3	0	0.788347645068956	0.880595978357429	K00820	glmS, GFPT; glucosamine---fructose-6-phosphate aminotransferase (isomerizing)	Amino sugar and nucleotide sugar metabolism [PATH:ko00520]	Carbohydrate metabolism	M	COG0449	Glucosamine 6-phosphate synthetase, contains amidotransferase and phosphosugar isomerase domains
1045	GC_00000049	core	D7	3748	12	15	3	0	0.788347645068956	0.880595978357429	K00820	glmS, GFPT; glucosamine---fructose-6-phosphate aminotransferase (isomerizing)	Alanine, aspartate and glutamate metabolism [PATH:ko00250]	Amino acid metabolism	M	COG0449	Glucosamine 6-phosphate synthetase, contains amidotransferase and phosphosugar isomerase domains
1045	GC_00000049	core	D7	3748	12	15	3	0	0.788347645068956	0.880595978357429	K00820	glmS, GFPT; glucosamine---fructose-6-phosphate aminotransferase (isomerizing)	Insulin resistance [PATH:ko04931]	Endocrine and metabolic diseases	M	COG0449	Glucosamine 6-phosphate synthetase, contains amidotransferase and phosphosugar isomerase domains
1045	GC_00000049	core	D7	3748	12	15	3	0	0.788347645068956	0.880595978357429	K00820	glmS, GFPT; glucosamine---fructose-6-phosphate aminotransferase (isomerizing)	Peptidases [BR:ko01002]	Enzyme families	M	COG0449	Glucosamine 6-phosphate synthetase, contains amidotransferase and phosphosugar isomerase domains
1045	GC_00000049	core	D7	3748	12	15	3	0	0.788347645068956	0.880595978357429	K00820	glmS, GFPT; glucosamine---fructose-6-phosphate aminotransferase (isomerizing)	Amino sugar and nucleotide sugar metabolism [PATH:ko00520]	Carbohydrate metabolism	M	COG0449	Glucosamine 6-phosphate synthetase, contains amidotransferase and phosphosugar isomerase domains
1051	GC_00000049	core	Mit1002	3775	12	15	3	0	0.788347645068956	0.880595978357429	K00820	glmS, GFPT; glucosamine---fructose-6-phosphate aminotransferase (isomerizing)	Alanine, aspartate and glutamate metabolism [PATH:ko00250]	Amino acid metabolism	M	COG0449	Glucosamine 6-phosphate synthetase, contains amidotransferase and phosphosugar isomerase domains
1051	GC_00000049	core	Mit1002	3775	12	15	3	0	0.788347645068956	0.880595978357429	K00820	glmS, GFPT; glucosamine---fructose-6-phosphate aminotransferase (isomerizing)	Insulin resistance [PATH:ko04931]	Endocrine and metabolic diseases	M	COG0449	Glucosamine 6-phosphate synthetase, contains amidotransferase and phosphosugar isomerase domains
1051	GC_00000049	core	Mit1002	3775	12	15	3	0	0.788347645068956	0.880595978357429	K00820	glmS, GFPT; glucosamine---fructose-6-phosphate aminotransferase (isomerizing)	Peptidases [BR:ko01002]	Enzyme families	M	COG0449	Glucosamine 6-phosphate synthetase, contains amidotransferase and phosphosugar isomerase domains
1051	GC_00000049	core	Mit1002	3775	12	15	3	0	0.788347645068956	0.880595978357429	K00820	glmS, GFPT; glucosamine---fructose-6-phosphate aminotransferase (isomerizing)	Amino sugar and nucleotide sugar metabolism [PATH:ko00520]	Carbohydrate metabolism	M	COG0449	Glucosamine 6-phosphate synthetase, contains amidotransferase and phosphosugar isomerase domains
1040	GC_00000049	core	AD45	3716	12	15	3	0	0.788347645068956	0.880595978357429	K00820	glmS, GFPT; glucosamine---fructose-6-phosphate aminotransferase (isomerizing)	Alanine, aspartate and glutamate metabolism [PATH:ko00250]	Amino acid metabolism	M	COG0449	Glucosamine 6-phosphate synthetase, contains amidotransferase and phosphosugar isomerase domains
1040	GC_00000049	core	AD45	3716	12	15	3	0	0.788347645068956	0.880595978357429	K00820	glmS, GFPT; glucosamine---fructose-6-phosphate aminotransferase (isomerizing)	Insulin resistance [PATH:ko04931]	Endocrine and metabolic diseases	M	COG0449	Glucosamine 6-phosphate synthetase, contains amidotransferase and phosphosugar isomerase domains
1040	GC_00000049	core	AD45	3716	12	15	3	0	0.788347645068956	0.880595978357429	K00820	glmS, GFPT; glucosamine---fructose-6-phosphate aminotransferase (isomerizing)	Peptidases [BR:ko01002]	Enzyme families	M	COG0449	Glucosamine 6-phosphate synthetase, contains amidotransferase and phosphosugar isomerase domains
1040	GC_00000049	core	AD45	3716	12	15	3	0	0.788347645068956	0.880595978357429	K00820	glmS, GFPT; glucosamine---fructose-6-phosphate aminotransferase (isomerizing)	Amino sugar and nucleotide sugar metabolism [PATH:ko00520]	Carbohydrate metabolism	M	COG0449	Glucosamine 6-phosphate synthetase, contains amidotransferase and phosphosugar isomerase domains
1043	GC_00000049	core	BPG6	3712	12	15	3	0	0.788347645068956	0.880595978357429	K00820	glmS, GFPT; glucosamine---fructose-6-phosphate aminotransferase (isomerizing)	Alanine, aspartate and glutamate metabolism [PATH:ko00250]	Amino acid metabolism	M	COG0449	Glucosamine 6-phosphate synthetase, contains amidotransferase and phosphosugar isomerase domains
1043	GC_00000049	core	BPG6	3712	12	15	3	0	0.788347645068956	0.880595978357429	K00820	glmS, GFPT; glucosamine---fructose-6-phosphate aminotransferase (isomerizing)	Insulin resistance [PATH:ko04931]	Endocrine and metabolic diseases	M	COG0449	Glucosamine 6-phosphate synthetase, contains amidotransferase and phosphosugar isomerase domains
1043	GC_00000049	core	BPG6	3712	12	15	3	0	0.788347645068956	0.880595978357429	K00820	glmS, GFPT; glucosamine---fructose-6-phosphate aminotransferase (isomerizing)	Peptidases [BR:ko01002]	Enzyme families	M	COG0449	Glucosamine 6-phosphate synthetase, contains amidotransferase and phosphosugar isomerase domains
1043	GC_00000049	core	BPG6	3712	12	15	3	0	0.788347645068956	0.880595978357429	K00820	glmS, GFPT; glucosamine---fructose-6-phosphate aminotransferase (isomerizing)	Amino sugar and nucleotide sugar metabolism [PATH:ko00520]	Carbohydrate metabolism	M	COG0449	Glucosamine 6-phosphate synthetase, contains amidotransferase and phosphosugar isomerase domains
1053	GC_00000049	core	Te101	3353	12	15	3	0	0.788347645068956	0.880595978357429	K00820	glmS, GFPT; glucosamine---fructose-6-phosphate aminotransferase (isomerizing)	Alanine, aspartate and glutamate metabolism [PATH:ko00250]	Amino acid metabolism	M	COG0449	Glucosamine 6-phosphate synthetase, contains amidotransferase and phosphosugar isomerase domains
1053	GC_00000049	core	Te101	3353	12	15	3	0	0.788347645068956	0.880595978357429	K00820	glmS, GFPT; glucosamine---fructose-6-phosphate aminotransferase (isomerizing)	Insulin resistance [PATH:ko04931]	Endocrine and metabolic diseases	M	COG0449	Glucosamine 6-phosphate synthetase, contains amidotransferase and phosphosugar isomerase domains
1053	GC_00000049	core	Te101	3353	12	15	3	0	0.788347645068956	0.880595978357429	K00820	glmS, GFPT; glucosamine---fructose-6-phosphate aminotransferase (isomerizing)	Peptidases [BR:ko01002]	Enzyme families	M	COG0449	Glucosamine 6-phosphate synthetase, contains amidotransferase and phosphosugar isomerase domains
1053	GC_00000049	core	Te101	3353	12	15	3	0	0.788347645068956	0.880595978357429	K00820	glmS, GFPT; glucosamine---fructose-6-phosphate aminotransferase (isomerizing)	Amino sugar and nucleotide sugar metabolism [PATH:ko00520]	Carbohydrate metabolism	M	COG0449	Glucosamine 6-phosphate synthetase, contains amidotransferase and phosphosugar isomerase domains
1039	GC_00000049	core	A83_1	3711	12	15	3	0	0.788347645068956	0.880595978357429	K00820	glmS, GFPT; glucosamine---fructose-6-phosphate aminotransferase (isomerizing)	Alanine, aspartate and glutamate metabolism [PATH:ko00250]	Amino acid metabolism	M	COG0449	Glucosamine 6-phosphate synthetase, contains amidotransferase and phosphosugar isomerase domains
1039	GC_00000049	core	A83_1	3711	12	15	3	0	0.788347645068956	0.880595978357429	K00820	glmS, GFPT; glucosamine---fructose-6-phosphate aminotransferase (isomerizing)	Insulin resistance [PATH:ko04931]	Endocrine and metabolic diseases	M	COG0449	Glucosamine 6-phosphate synthetase, contains amidotransferase and phosphosugar isomerase domains
1039	GC_00000049	core	A83_1	3711	12	15	3	0	0.788347645068956	0.880595978357429	K00820	glmS, GFPT; glucosamine---fructose-6-phosphate aminotransferase (isomerizing)	Peptidases [BR:ko01002]	Enzyme families	M	COG0449	Glucosamine 6-phosphate synthetase, contains amidotransferase and phosphosugar isomerase domains
1039	GC_00000049	core	A83_1	3711	12	15	3	0	0.788347645068956	0.880595978357429	K00820	glmS, GFPT; glucosamine---fructose-6-phosphate aminotransferase (isomerizing)	Amino sugar and nucleotide sugar metabolism [PATH:ko00520]	Carbohydrate metabolism	M	COG0449	Glucosamine 6-phosphate synthetase, contains amidotransferase and phosphosugar isomerase domains
1042	GC_00000049	core	BPG14	3711	12	15	3	0	0.788347645068956	0.880595978357429	K00820	glmS, GFPT; glucosamine---fructose-6-phosphate aminotransferase (isomerizing)	Alanine, aspartate and glutamate metabolism [PATH:ko00250]	Amino acid metabolism	M	COG0449	Glucosamine 6-phosphate synthetase, contains amidotransferase and phosphosugar isomerase domains
1042	GC_00000049	core	BPG14	3711	12	15	3	0	0.788347645068956	0.880595978357429	K00820	glmS, GFPT; glucosamine---fructose-6-phosphate aminotransferase (isomerizing)	Insulin resistance [PATH:ko04931]	Endocrine and metabolic diseases	M	COG0449	Glucosamine 6-phosphate synthetase, contains amidotransferase and phosphosugar isomerase domains
1042	GC_00000049	core	BPG14	3711	12	15	3	0	0.788347645068956	0.880595978357429	K00820	glmS, GFPT; glucosamine---fructose-6-phosphate aminotransferase (isomerizing)	Peptidases [BR:ko01002]	Enzyme families	M	COG0449	Glucosamine 6-phosphate synthetase, contains amidotransferase and phosphosugar isomerase domains
1042	GC_00000049	core	BPG14	3711	12	15	3	0	0.788347645068956	0.880595978357429	K00820	glmS, GFPT; glucosamine---fructose-6-phosphate aminotransferase (isomerizing)	Amino sugar and nucleotide sugar metabolism [PATH:ko00520]	Carbohydrate metabolism	M	COG0449	Glucosamine 6-phosphate synthetase, contains amidotransferase and phosphosugar isomerase domains
1052	GC_00000049	core	Te101	3679	12	15	3	0	0.788347645068956	0.880595978357429	K00820	glmS, GFPT; glucosamine---fructose-6-phosphate aminotransferase (isomerizing)	Alanine, aspartate and glutamate metabolism [PATH:ko00250]	Amino acid metabolism	M	COG0449	Glucosamine 6-phosphate synthetase, contains amidotransferase and phosphosugar isomerase domains
1052	GC_00000049	core	Te101	3679	12	15	3	0	0.788347645068956	0.880595978357429	K00820	glmS, GFPT; glucosamine---fructose-6-phosphate aminotransferase (isomerizing)	Insulin resistance [PATH:ko04931]	Endocrine and metabolic diseases	M	COG0449	Glucosamine 6-phosphate synthetase, contains amidotransferase and phosphosugar isomerase domains
1052	GC_00000049	core	Te101	3679	12	15	3	0	0.788347645068956	0.880595978357429	K00820	glmS, GFPT; glucosamine---fructose-6-phosphate aminotransferase (isomerizing)	Peptidases [BR:ko01002]	Enzyme families	M	COG0449	Glucosamine 6-phosphate synthetase, contains amidotransferase and phosphosugar isomerase domains
1052	GC_00000049	core	Te101	3679	12	15	3	0	0.788347645068956	0.880595978357429	K00820	glmS, GFPT; glucosamine---fructose-6-phosphate aminotransferase (isomerizing)	Amino sugar and nucleotide sugar metabolism [PATH:ko00520]	Carbohydrate metabolism	M	COG0449	Glucosamine 6-phosphate synthetase, contains amidotransferase and phosphosugar isomerase domains
1048	GC_00000049	core	EZ55	3416	12	15	3	0	0.788347645068956	0.880595978357429	K00820	glmS, GFPT; glucosamine---fructose-6-phosphate aminotransferase (isomerizing)	Alanine, aspartate and glutamate metabolism [PATH:ko00250]	Amino acid metabolism	M	COG0449	Glucosamine 6-phosphate synthetase, contains amidotransferase and phosphosugar isomerase domains
1048	GC_00000049	core	EZ55	3416	12	15	3	0	0.788347645068956	0.880595978357429	K00820	glmS, GFPT; glucosamine---fructose-6-phosphate aminotransferase (isomerizing)	Insulin resistance [PATH:ko04931]	Endocrine and metabolic diseases	M	COG0449	Glucosamine 6-phosphate synthetase, contains amidotransferase and phosphosugar isomerase domains
1048	GC_00000049	core	EZ55	3416	12	15	3	0	0.788347645068956	0.880595978357429	K00820	glmS, GFPT; glucosamine---fructose-6-phosphate aminotransferase (isomerizing)	Peptidases [BR:ko01002]	Enzyme families	M	COG0449	Glucosamine 6-phosphate synthetase, contains amidotransferase and phosphosugar isomerase domains
1048	GC_00000049	core	EZ55	3416	12	15	3	0	0.788347645068956	0.880595978357429	K00820	glmS, GFPT; glucosamine---fructose-6-phosphate aminotransferase (isomerizing)	Amino sugar and nucleotide sugar metabolism [PATH:ko00520]	Carbohydrate metabolism	M	COG0449	Glucosamine 6-phosphate synthetase, contains amidotransferase and phosphosugar isomerase domains
1047	GC_00000049	core	EZ55	3745	12	15	3	0	0.788347645068956	0.880595978357429	K00820	glmS, GFPT; glucosamine---fructose-6-phosphate aminotransferase (isomerizing)	Alanine, aspartate and glutamate metabolism [PATH:ko00250]	Amino acid metabolism	M	COG0449	Glucosamine 6-phosphate synthetase, contains amidotransferase and phosphosugar isomerase domains
1047	GC_00000049	core	EZ55	3745	12	15	3	0	0.788347645068956	0.880595978357429	K00820	glmS, GFPT; glucosamine---fructose-6-phosphate aminotransferase (isomerizing)	Insulin resistance [PATH:ko04931]	Endocrine and metabolic diseases	M	COG0449	Glucosamine 6-phosphate synthetase, contains amidotransferase and phosphosugar isomerase domains
1047	GC_00000049	core	EZ55	3745	12	15	3	0	0.788347645068956	0.880595978357429	K00820	glmS, GFPT; glucosamine---fructose-6-phosphate aminotransferase (isomerizing)	Peptidases [BR:ko01002]	Enzyme families	M	COG0449	Glucosamine 6-phosphate synthetase, contains amidotransferase and phosphosugar isomerase domains
1047	GC_00000049	core	EZ55	3745	12	15	3	0	0.788347645068956	0.880595978357429	K00820	glmS, GFPT; glucosamine---fructose-6-phosphate aminotransferase (isomerizing)	Amino sugar and nucleotide sugar metabolism [PATH:ko00520]	Carbohydrate metabolism	M	COG0449	Glucosamine 6-phosphate synthetase, contains amidotransferase and phosphosugar isomerase domains
1041	GC_00000049	core	ATCC_27126	3667	12	15	3	0	0.788347645068956	0.880595978357429	K00820	glmS, GFPT; glucosamine---fructose-6-phosphate aminotransferase (isomerizing)	Alanine, aspartate and glutamate metabolism [PATH:ko00250]	Amino acid metabolism	M	COG0449	Glucosamine 6-phosphate synthetase, contains amidotransferase and phosphosugar isomerase domains
1041	GC_00000049	core	ATCC_27126	3667	12	15	3	0	0.788347645068956	0.880595978357429	K00820	glmS, GFPT; glucosamine---fructose-6-phosphate aminotransferase (isomerizing)	Insulin resistance [PATH:ko04931]	Endocrine and metabolic diseases	M	COG0449	Glucosamine 6-phosphate synthetase, contains amidotransferase and phosphosugar isomerase domains
1041	GC_00000049	core	ATCC_27126	3667	12	15	3	0	0.788347645068956	0.880595978357429	K00820	glmS, GFPT; glucosamine---fructose-6-phosphate aminotransferase (isomerizing)	Peptidases [BR:ko01002]	Enzyme families	M	COG0449	Glucosamine 6-phosphate synthetase, contains amidotransferase and phosphosugar isomerase domains
1041	GC_00000049	core	ATCC_27126	3667	12	15	3	0	0.788347645068956	0.880595978357429	K00820	glmS, GFPT; glucosamine---fructose-6-phosphate aminotransferase (isomerizing)	Amino sugar and nucleotide sugar metabolism [PATH:ko00520]	Carbohydrate metabolism	M	COG0449	Glucosamine 6-phosphate synthetase, contains amidotransferase and phosphosugar isomerase domains
1054	GC_00000050	accessory	A83_1	90	9	15	2	0	0.751864156515319	0.728310116376212	NA	NA	NA	NA	X	COG3436	Transposase
1055	GC_00000050	accessory	A83_1	3376	9	15	2	0	0.751864156515319	0.728310116376212	NA	NA	NA	NA	X	COG3436	Transposase
1056	GC_00000050	accessory	AD45	1581	9	15	2	0	0.751864156515319	0.728310116376212	NA	NA	NA	NA	X	COG3436	Transposase
1057	GC_00000050	accessory	AD45	2717	9	15	2	0	0.751864156515319	0.728310116376212	NA	NA	NA	NA	X	COG3436	Transposase
1058	GC_00000050	accessory	BPG14	90	9	15	2	0	0.751864156515319	0.728310116376212	NA	NA	NA	NA	X	COG3436	Transposase
1059	GC_00000050	accessory	BPG14	3376	9	15	2	0	0.751864156515319	0.728310116376212	NA	NA	NA	NA	X	COG3436	Transposase
1060	GC_00000050	accessory	BPG6	90	9	15	2	0	0.751864156515319	0.728310116376212	NA	NA	NA	NA	X	COG3436	Transposase
1061	GC_00000050	accessory	BPG6	3377	9	15	2	0	0.751864156515319	0.728310116376212	NA	NA	NA	NA	X	COG3436	Transposase
1062	GC_00000050	accessory	BPG9	90	9	15	2	0	0.751864156515319	0.728310116376212	NA	NA	NA	NA	X	COG3436	Transposase
1063	GC_00000050	accessory	BPG9	3293	9	15	2	0	0.751864156515319	0.728310116376212	NA	NA	NA	NA	X	COG3436	Transposase
1064	GC_00000050	accessory	D7	3240	9	15	2	0	0.751864156515319	0.728310116376212	NA	NA	NA	NA	X	COG3436	Transposase
1065	GC_00000050	accessory	EZ55	1853	9	15	2	0	0.751864156515319	0.728310116376212	NA	NA	NA	NA	X	COG3436	Transposase
1066	GC_00000050	accessory	EZ55	4121	9	15	2	0	0.751864156515319	0.728310116376212	NA	NA	NA	NA	X	COG3436	Transposase
1067	GC_00000050	accessory	HOT1A3	4116	9	15	2	0	0.751864156515319	0.728310116376212	NA	NA	NA	NA	X	COG3436	Transposase
1068	GC_00000050	accessory	Mit1002	3126	9	15	2	0	0.751864156515319	0.728310116376212	NA	NA	NA	NA	X	COG3436	Transposase
1074	GC_00000051	core	BPG14	1910	12	15	2	0	0.971676791429878	1	K01840	manB; phosphomannomutase	Amino sugar and nucleotide sugar metabolism [PATH:ko00520]	Carbohydrate metabolism	G	COG1109	Phosphomannomutase
1074	GC_00000051	core	BPG14	1910	12	15	2	0	0.971676791429878	1	K01840	manB; phosphomannomutase	Fructose and mannose metabolism [PATH:ko00051]	Carbohydrate metabolism	G	COG1109	Phosphomannomutase
1072	GC_00000051	core	ATCC_27126	1797	12	15	2	0	0.971676791429878	1	K01840	manB; phosphomannomutase	Amino sugar and nucleotide sugar metabolism [PATH:ko00520]	Carbohydrate metabolism	G	COG1109	Phosphomannomutase
1072	GC_00000051	core	ATCC_27126	1797	12	15	2	0	0.971676791429878	1	K01840	manB; phosphomannomutase	Fructose and mannose metabolism [PATH:ko00051]	Carbohydrate metabolism	G	COG1109	Phosphomannomutase
1069	GC_00000051	core	A83_1	1910	12	15	2	0	0.971676791429878	1	K01840	manB; phosphomannomutase	Amino sugar and nucleotide sugar metabolism [PATH:ko00520]	Carbohydrate metabolism	G	COG1109	Phosphomannomutase
1069	GC_00000051	core	A83_1	1910	12	15	2	0	0.971676791429878	1	K01840	manB; phosphomannomutase	Fructose and mannose metabolism [PATH:ko00051]	Carbohydrate metabolism	G	COG1109	Phosphomannomutase
1078	GC_00000051	core	EC673	1873	12	15	2	0	0.971676791429878	1	K01840	manB; phosphomannomutase	Amino sugar and nucleotide sugar metabolism [PATH:ko00520]	Carbohydrate metabolism	G	COG1109	Phosphomannomutase
1078	GC_00000051	core	EC673	1873	12	15	2	0	0.971676791429878	1	K01840	manB; phosphomannomutase	Fructose and mannose metabolism [PATH:ko00051]	Carbohydrate metabolism	G	COG1109	Phosphomannomutase
1076	GC_00000051	core	BPG9	1840	12	15	2	0	0.971676791429878	1	K01840	manB; phosphomannomutase	Amino sugar and nucleotide sugar metabolism [PATH:ko00520]	Carbohydrate metabolism	G	COG1109	Phosphomannomutase
1076	GC_00000051	core	BPG9	1840	12	15	2	0	0.971676791429878	1	K01840	manB; phosphomannomutase	Fructose and mannose metabolism [PATH:ko00051]	Carbohydrate metabolism	G	COG1109	Phosphomannomutase
1070	GC_00000051	core	AD45	1902	12	15	2	0	0.971676791429878	1	K01840	manB; phosphomannomutase	Amino sugar and nucleotide sugar metabolism [PATH:ko00520]	Carbohydrate metabolism	G	COG1109	Phosphomannomutase
1070	GC_00000051	core	AD45	1902	12	15	2	0	0.971676791429878	1	K01840	manB; phosphomannomutase	Fructose and mannose metabolism [PATH:ko00051]	Carbohydrate metabolism	G	COG1109	Phosphomannomutase
1071	GC_00000051	core	AD45	3398	12	15	2	0	0.971676791429878	1	K01840	manB; phosphomannomutase	Amino sugar and nucleotide sugar metabolism [PATH:ko00520]	Carbohydrate metabolism	G	COG1109	Phosphomannomutase
1071	GC_00000051	core	AD45	3398	12	15	2	0	0.971676791429878	1	K01840	manB; phosphomannomutase	Fructose and mannose metabolism [PATH:ko00051]	Carbohydrate metabolism	G	COG1109	Phosphomannomutase
1082	GC_00000051	core	Mit1002	1861	12	15	2	0	0.971676791429878	1	K01840	manB; phosphomannomutase	Amino sugar and nucleotide sugar metabolism [PATH:ko00520]	Carbohydrate metabolism	G	COG1109	Phosphomannomutase
1082	GC_00000051	core	Mit1002	1861	12	15	2	0	0.971676791429878	1	K01840	manB; phosphomannomutase	Fructose and mannose metabolism [PATH:ko00051]	Carbohydrate metabolism	G	COG1109	Phosphomannomutase
1075	GC_00000051	core	BPG6	1910	12	15	2	0	0.971676791429878	1	K01840	manB; phosphomannomutase	Amino sugar and nucleotide sugar metabolism [PATH:ko00520]	Carbohydrate metabolism	G	COG1109	Phosphomannomutase
1075	GC_00000051	core	BPG6	1910	12	15	2	0	0.971676791429878	1	K01840	manB; phosphomannomutase	Fructose and mannose metabolism [PATH:ko00051]	Carbohydrate metabolism	G	COG1109	Phosphomannomutase
1073	GC_00000051	core	ATCC_27126	3320	12	15	2	0	0.971676791429878	1	K01840	manB; phosphomannomutase	Amino sugar and nucleotide sugar metabolism [PATH:ko00520]	Carbohydrate metabolism	G	COG1109	Phosphomannomutase
1073	GC_00000051	core	ATCC_27126	3320	12	15	2	0	0.971676791429878	1	K01840	manB; phosphomannomutase	Fructose and mannose metabolism [PATH:ko00051]	Carbohydrate metabolism	G	COG1109	Phosphomannomutase
1080	GC_00000051	core	HOT1A3	1907	12	15	2	0	0.971676791429878	1	K01840	manB; phosphomannomutase	Amino sugar and nucleotide sugar metabolism [PATH:ko00520]	Carbohydrate metabolism	G	COG1109	Phosphomannomutase
1080	GC_00000051	core	HOT1A3	1907	12	15	2	0	0.971676791429878	1	K01840	manB; phosphomannomutase	Fructose and mannose metabolism [PATH:ko00051]	Carbohydrate metabolism	G	COG1109	Phosphomannomutase
1083	GC_00000051	core	Te101	1837	12	15	2	0	0.971676791429878	1	K01840	manB; phosphomannomutase	Amino sugar and nucleotide sugar metabolism [PATH:ko00520]	Carbohydrate metabolism	G	COG1109	Phosphomannomutase
1083	GC_00000051	core	Te101	1837	12	15	2	0	0.971676791429878	1	K01840	manB; phosphomannomutase	Fructose and mannose metabolism [PATH:ko00051]	Carbohydrate metabolism	G	COG1109	Phosphomannomutase
1081	GC_00000051	core	HOT1A3	3387	12	15	2	0	0.971676791429878	1	K01840	manB; phosphomannomutase	Amino sugar and nucleotide sugar metabolism [PATH:ko00520]	Carbohydrate metabolism	G	COG1109	Phosphomannomutase
1081	GC_00000051	core	HOT1A3	3387	12	15	2	0	0.971676791429878	1	K01840	manB; phosphomannomutase	Fructose and mannose metabolism [PATH:ko00051]	Carbohydrate metabolism	G	COG1109	Phosphomannomutase
1077	GC_00000051	core	D7	1885	12	15	2	0	0.971676791429878	1	K01840	manB; phosphomannomutase	Amino sugar and nucleotide sugar metabolism [PATH:ko00520]	Carbohydrate metabolism	G	COG1109	Phosphomannomutase
1077	GC_00000051	core	D7	1885	12	15	2	0	0.971676791429878	1	K01840	manB; phosphomannomutase	Fructose and mannose metabolism [PATH:ko00051]	Carbohydrate metabolism	G	COG1109	Phosphomannomutase
1079	GC_00000051	core	EZ55	1903	12	15	2	0	0.971676791429878	1	K01840	manB; phosphomannomutase	Amino sugar and nucleotide sugar metabolism [PATH:ko00520]	Carbohydrate metabolism	G	COG1109	Phosphomannomutase
1079	GC_00000051	core	EZ55	1903	12	15	2	0	0.971676791429878	1	K01840	manB; phosphomannomutase	Fructose and mannose metabolism [PATH:ko00051]	Carbohydrate metabolism	G	COG1109	Phosphomannomutase
1084	GC_00000052	core	A83_1	619	12	15	3	0	0.654559170202735	0.755719524333386	NA	NA	NA	NA	V|F	COG0737	2',3'-cyclic-nucleotide 2'-phosphodiesterase/5'- or 3'-nucleotidase, 5'-nucleotidase family
1085	GC_00000052	core	AD45	604	12	15	3	0	0.654559170202735	0.755719524333386	NA	NA	NA	NA	F|V	COG0737	2',3'-cyclic-nucleotide 2'-phosphodiesterase/5'- or 3'-nucleotidase, 5'-nucleotidase family
1086	GC_00000052	core	ATCC_27126	552	12	15	3	0	0.654559170202735	0.755719524333386	NA	NA	NA	NA	F|V	COG0737	2',3'-cyclic-nucleotide 2'-phosphodiesterase/5'- or 3'-nucleotidase, 5'-nucleotidase family
1087	GC_00000052	core	BPG14	619	12	15	3	0	0.654559170202735	0.755719524333386	NA	NA	NA	NA	F|V	COG0737	2',3'-cyclic-nucleotide 2'-phosphodiesterase/5'- or 3'-nucleotidase, 5'-nucleotidase family
1088	GC_00000052	core	BPG6	619	12	15	3	0	0.654559170202735	0.755719524333386	NA	NA	NA	NA	V|F	COG0737	2',3'-cyclic-nucleotide 2'-phosphodiesterase/5'- or 3'-nucleotidase, 5'-nucleotidase family
1089	GC_00000052	core	BPG9	619	12	15	3	0	0.654559170202735	0.755719524333386	NA	NA	NA	NA	V|F	COG0737	2',3'-cyclic-nucleotide 2'-phosphodiesterase/5'- or 3'-nucleotidase, 5'-nucleotidase family
1090	GC_00000052	core	D7	589	12	15	3	0	0.654559170202735	0.755719524333386	NA	NA	NA	NA	V|F	COG0737	2',3'-cyclic-nucleotide 2'-phosphodiesterase/5'- or 3'-nucleotidase, 5'-nucleotidase family
1091	GC_00000052	core	EC673	597	12	15	3	0	0.654559170202735	0.755719524333386	NA	NA	NA	NA	F|V	COG0737	2',3'-cyclic-nucleotide 2'-phosphodiesterase/5'- or 3'-nucleotidase, 5'-nucleotidase family
1092	GC_00000052	core	EZ55	657	12	15	3	0	0.654559170202735	0.755719524333386	NA	NA	NA	NA	V|F	COG0737	2',3'-cyclic-nucleotide 2'-phosphodiesterase/5'- or 3'-nucleotidase, 5'-nucleotidase family
1093	GC_00000052	core	HOT1A3	611	12	15	3	0	0.654559170202735	0.755719524333386	NA	NA	NA	NA	F|V	COG0737	2',3'-cyclic-nucleotide 2'-phosphodiesterase/5'- or 3'-nucleotidase, 5'-nucleotidase family
1094	GC_00000052	core	Mit1002	684	12	15	3	0	0.654559170202735	0.755719524333386	NA	NA	NA	NA	V|F	COG0737	2',3'-cyclic-nucleotide 2'-phosphodiesterase/5'- or 3'-nucleotidase, 5'-nucleotidase family
1095	GC_00000052	core	Mit1002	686	12	15	3	0	0.654559170202735	0.755719524333386	NA	NA	NA	NA	V|F	COG0737	2',3'-cyclic-nucleotide 2'-phosphodiesterase/5'- or 3'-nucleotidase, 5'-nucleotidase family
1096	GC_00000052	core	Mit1002	685	12	15	3	0	0.654559170202735	0.755719524333386	NA	NA	NA	NA	NA	NA	NA
1097	GC_00000052	core	Te101	595	12	15	3	0	0.654559170202735	0.755719524333386	NA	NA	NA	NA	F|V	COG0737	2',3'-cyclic-nucleotide 2'-phosphodiesterase/5'- or 3'-nucleotidase, 5'-nucleotidase family
1098	GC_00000052	core	Te101	596	12	15	3	0	0.654559170202735	0.755719524333386	NA	NA	NA	NA	F|V	COG0737	2',3'-cyclic-nucleotide 2'-phosphodiesterase/5'- or 3'-nucleotidase, 5'-nucleotidase family
1099	GC_00000053	core	A83_1	2941	12	15	3	0	0.713199195171026	0.826011641073516	NA	NA	NA	NA	T|R	COG0457|COG2199	Tetratricopeptide (TPR) repeat|GGDEF domain, diguanylate cyclase (c-di-GMP synthetase) or its enzymatically inactive variants
1100	GC_00000053	core	AD45	2931	12	15	3	0	0.713199195171026	0.826011641073516	NA	NA	NA	NA	T|R	COG0457|COG2199	Tetratricopeptide (TPR) repeat|GGDEF domain, diguanylate cyclase (c-di-GMP synthetase) or its enzymatically inactive variants
1101	GC_00000053	core	ATCC_27126	2824	12	15	3	0	0.713199195171026	0.826011641073516	NA	NA	NA	NA	T|R	COG0457|COG2199	Tetratricopeptide (TPR) repeat|GGDEF domain, diguanylate cyclase (c-di-GMP synthetase) or its enzymatically inactive variants
1102	GC_00000053	core	ATCC_27126	2833	12	15	3	0	0.713199195171026	0.826011641073516	NA	NA	NA	NA	T|R	COG0457|COG2199	Tetratricopeptide (TPR) repeat|GGDEF domain, diguanylate cyclase (c-di-GMP synthetase) or its enzymatically inactive variants
1103	GC_00000053	core	BPG14	2941	12	15	3	0	0.713199195171026	0.826011641073516	NA	NA	NA	NA	R|T	COG0457|COG2199	Tetratricopeptide (TPR) repeat|GGDEF domain, diguanylate cyclase (c-di-GMP synthetase) or its enzymatically inactive variants
1104	GC_00000053	core	BPG6	2942	12	15	3	0	0.713199195171026	0.826011641073516	NA	NA	NA	NA	R|T	COG0457|COG2199	Tetratricopeptide (TPR) repeat|GGDEF domain, diguanylate cyclase (c-di-GMP synthetase) or its enzymatically inactive variants
1105	GC_00000053	core	BPG9	2858	12	15	3	0	0.713199195171026	0.826011641073516	NA	NA	NA	NA	R|T	COG0457|COG2199	Tetratricopeptide (TPR) repeat|GGDEF domain, diguanylate cyclase (c-di-GMP synthetase) or its enzymatically inactive variants
1106	GC_00000053	core	D7	3029	12	15	3	0	0.713199195171026	0.826011641073516	NA	NA	NA	NA	T|R	COG0457|COG2199	Tetratricopeptide (TPR) repeat|GGDEF domain, diguanylate cyclase (c-di-GMP synthetase) or its enzymatically inactive variants
1107	GC_00000053	core	EC673	2912	12	15	3	0	0.713199195171026	0.826011641073516	NA	NA	NA	NA	R|T	COG0457|COG2199	Tetratricopeptide (TPR) repeat|GGDEF domain, diguanylate cyclase (c-di-GMP synthetase) or its enzymatically inactive variants
1108	GC_00000053	core	EZ55	2949	12	15	3	0	0.713199195171026	0.826011641073516	NA	NA	NA	NA	T|R	COG0457|COG2199	Tetratricopeptide (TPR) repeat|GGDEF domain, diguanylate cyclase (c-di-GMP synthetase) or its enzymatically inactive variants
1109	GC_00000053	core	HOT1A3	2918	12	15	3	0	0.713199195171026	0.826011641073516	NA	NA	NA	NA	T|R	COG0457|COG2199	Tetratricopeptide (TPR) repeat|GGDEF domain, diguanylate cyclase (c-di-GMP synthetase) or its enzymatically inactive variants
1110	GC_00000053	core	Mit1002	2943	12	15	3	0	0.713199195171026	0.826011641073516	NA	NA	NA	NA	R|T	COG0457|COG2199	Tetratricopeptide (TPR) repeat|GGDEF domain, diguanylate cyclase (c-di-GMP synthetase) or its enzymatically inactive variants
1111	GC_00000053	core	Te101	2902	12	15	3	0	0.713199195171026	0.826011641073516	NA	NA	NA	NA	T|R	COG0457|COG2199	Tetratricopeptide (TPR) repeat|GGDEF domain, diguanylate cyclase (c-di-GMP synthetase) or its enzymatically inactive variants
1112	GC_00000053	core	Te101	2901	12	15	3	0	0.713199195171026	0.826011641073516	NA	NA	NA	NA	NA	NA	NA
1113	GC_00000053	core	Te101	2900	12	15	3	0	0.713199195171026	0.826011641073516	NA	NA	NA	NA	NA	NA	NA
1114	GC_00000054	core	A83_1	2841	12	15	2	0	0.646072368915971	0.752284084402752	NA	NA	NA	NA	T|R	COG0457|COG0784|COG0784|COG2205	Tetratricopeptide (TPR) repeat|CheY chemotaxis protein or a CheY-like REC (receiver) domain|CheY chemotaxis protein or a CheY-like REC (receiver) domain|K+-sensing histidine kinase KdpD
1115	GC_00000054	core	AD45	2830	12	15	2	0	0.646072368915971	0.752284084402752	NA	NA	NA	NA	T|R	COG0457|COG0784|COG0784|COG2205	Tetratricopeptide (TPR) repeat|CheY chemotaxis protein or a CheY-like REC (receiver) domain|CheY chemotaxis protein or a CheY-like REC (receiver) domain|K+-sensing histidine kinase KdpD
1116	GC_00000054	core	AD45	2829	12	15	2	0	0.646072368915971	0.752284084402752	NA	NA	NA	NA	NA	NA	NA
1117	GC_00000054	core	ATCC_27126	2723	12	15	2	0	0.646072368915971	0.752284084402752	NA	NA	NA	NA	T|R	COG0457|COG0784|COG0784|COG2205	Tetratricopeptide (TPR) repeat|CheY chemotaxis protein or a CheY-like REC (receiver) domain|CheY chemotaxis protein or a CheY-like REC (receiver) domain|K+-sensing histidine kinase KdpD
1118	GC_00000054	core	BPG14	2841	12	15	2	0	0.646072368915971	0.752284084402752	NA	NA	NA	NA	R|T	COG0457|COG0784|COG0784|COG2205	Tetratricopeptide (TPR) repeat|CheY chemotaxis protein or a CheY-like REC (receiver) domain|CheY chemotaxis protein or a CheY-like REC (receiver) domain|K+-sensing histidine kinase KdpD
1119	GC_00000054	core	BPG6	2842	12	15	2	0	0.646072368915971	0.752284084402752	NA	NA	NA	NA	R|T	COG0457|COG0784|COG0784|COG2205	Tetratricopeptide (TPR) repeat|CheY chemotaxis protein or a CheY-like REC (receiver) domain|CheY chemotaxis protein or a CheY-like REC (receiver) domain|K+-sensing histidine kinase KdpD
1120	GC_00000054	core	BPG9	2758	12	15	2	0	0.646072368915971	0.752284084402752	NA	NA	NA	NA	R|T	COG0457|COG0784|COG0784|COG2205	Tetratricopeptide (TPR) repeat|CheY chemotaxis protein or a CheY-like REC (receiver) domain|CheY chemotaxis protein or a CheY-like REC (receiver) domain|K+-sensing histidine kinase KdpD
1121	GC_00000054	core	D7	2937	12	15	2	0	0.646072368915971	0.752284084402752	NA	NA	NA	NA	T|R	COG0457|COG0784|COG0784|COG2205	Tetratricopeptide (TPR) repeat|CheY chemotaxis protein or a CheY-like REC (receiver) domain|CheY chemotaxis protein or a CheY-like REC (receiver) domain|K+-sensing histidine kinase KdpD
1122	GC_00000054	core	D7	3189	12	15	2	0	0.646072368915971	0.752284084402752	NA	NA	NA	NA	T|R	COG0457|COG0784|COG0784|COG2205	Tetratricopeptide (TPR) repeat|CheY chemotaxis protein or a CheY-like REC (receiver) domain|CheY chemotaxis protein or a CheY-like REC (receiver) domain|K+-sensing histidine kinase KdpD
1123	GC_00000054	core	EC673	2812	12	15	2	0	0.646072368915971	0.752284084402752	NA	NA	NA	NA	R|T	COG0457|COG0784|COG0784|COG2205	Tetratricopeptide (TPR) repeat|CheY chemotaxis protein or a CheY-like REC (receiver) domain|CheY chemotaxis protein or a CheY-like REC (receiver) domain|K+-sensing histidine kinase KdpD
1124	GC_00000054	core	EZ55	2838	12	15	2	0	0.646072368915971	0.752284084402752	NA	NA	NA	NA	T|R	COG0457|COG0784|COG0784|COG2205	Tetratricopeptide (TPR) repeat|CheY chemotaxis protein or a CheY-like REC (receiver) domain|CheY chemotaxis protein or a CheY-like REC (receiver) domain|K+-sensing histidine kinase KdpD
1125	GC_00000054	core	HOT1A3	2827	12	15	2	0	0.646072368915971	0.752284084402752	NA	NA	NA	NA	T|R	COG0457|COG0784|COG0784|COG2205	Tetratricopeptide (TPR) repeat|CheY chemotaxis protein or a CheY-like REC (receiver) domain|CheY chemotaxis protein or a CheY-like REC (receiver) domain|K+-sensing histidine kinase KdpD
1126	GC_00000054	core	Mit1002	2862	12	15	2	0	0.646072368915971	0.752284084402752	NA	NA	NA	NA	R|T	COG0457|COG0784|COG0784|COG2205	Tetratricopeptide (TPR) repeat|CheY chemotaxis protein or a CheY-like REC (receiver) domain|CheY chemotaxis protein or a CheY-like REC (receiver) domain|K+-sensing histidine kinase KdpD
1127	GC_00000054	core	Te101	2790	12	15	2	0	0.646072368915971	0.752284084402752	NA	NA	NA	NA	T|R	COG0457|COG0784|COG0784|COG2205	Tetratricopeptide (TPR) repeat|CheY chemotaxis protein or a CheY-like REC (receiver) domain|CheY chemotaxis protein or a CheY-like REC (receiver) domain|K+-sensing histidine kinase KdpD
1128	GC_00000054	core	Te101	2793	12	15	2	0	0.646072368915971	0.752284084402752	NA	NA	NA	NA	T	COG0784|COG2198|COG2202|COG2205	CheY chemotaxis protein or a CheY-like REC (receiver) domain|HPt (histidine-containing phosphotransfer) domain|PAS domain|K+-sensing histidine kinase KdpD
1139	GC_00000055	core	EZ55	2098	12	14	3	0	0.854872963915517	0.910521627308862	K00526	E1.17.4.1B, nrdB, nrdF; ribonucleoside-diphosphate reductase beta chain	Pyrimidine metabolism [PATH:ko00240]	Nucleotide metabolism	F	COG0208	Ribonucleotide reductase beta subunit, ferritin-like domain
1139	GC_00000055	core	EZ55	2098	12	14	3	0	0.854872963915517	0.910521627308862	K00526	E1.17.4.1B, nrdB, nrdF; ribonucleoside-diphosphate reductase beta chain	DNA repair and recombination proteins [BR:ko03400]	Replication and repair	F	COG0208	Ribonucleotide reductase beta subunit, ferritin-like domain
1139	GC_00000055	core	EZ55	2098	12	14	3	0	0.854872963915517	0.910521627308862	K00526	E1.17.4.1B, nrdB, nrdF; ribonucleoside-diphosphate reductase beta chain	Purine metabolism [PATH:ko00230]	Nucleotide metabolism	F	COG0208	Ribonucleotide reductase beta subunit, ferritin-like domain
1129	GC_00000055	core	A83_1	2091	12	14	3	0	0.854872963915517	0.910521627308862	K00526	E1.17.4.1B, nrdB, nrdF; ribonucleoside-diphosphate reductase beta chain	Pyrimidine metabolism [PATH:ko00240]	Nucleotide metabolism	F	COG0208	Ribonucleotide reductase beta subunit, ferritin-like domain
1129	GC_00000055	core	A83_1	2091	12	14	3	0	0.854872963915517	0.910521627308862	K00526	E1.17.4.1B, nrdB, nrdF; ribonucleoside-diphosphate reductase beta chain	DNA repair and recombination proteins [BR:ko03400]	Replication and repair	F	COG0208	Ribonucleotide reductase beta subunit, ferritin-like domain
1129	GC_00000055	core	A83_1	2091	12	14	3	0	0.854872963915517	0.910521627308862	K00526	E1.17.4.1B, nrdB, nrdF; ribonucleoside-diphosphate reductase beta chain	Purine metabolism [PATH:ko00230]	Nucleotide metabolism	F	COG0208	Ribonucleotide reductase beta subunit, ferritin-like domain
1133	GC_00000055	core	BPG6	2091	12	14	3	0	0.854872963915517	0.910521627308862	K00526	E1.17.4.1B, nrdB, nrdF; ribonucleoside-diphosphate reductase beta chain	Pyrimidine metabolism [PATH:ko00240]	Nucleotide metabolism	F	COG0208	Ribonucleotide reductase beta subunit, ferritin-like domain
1133	GC_00000055	core	BPG6	2091	12	14	3	0	0.854872963915517	0.910521627308862	K00526	E1.17.4.1B, nrdB, nrdF; ribonucleoside-diphosphate reductase beta chain	DNA repair and recombination proteins [BR:ko03400]	Replication and repair	F	COG0208	Ribonucleotide reductase beta subunit, ferritin-like domain
1133	GC_00000055	core	BPG6	2091	12	14	3	0	0.854872963915517	0.910521627308862	K00526	E1.17.4.1B, nrdB, nrdF; ribonucleoside-diphosphate reductase beta chain	Purine metabolism [PATH:ko00230]	Nucleotide metabolism	F	COG0208	Ribonucleotide reductase beta subunit, ferritin-like domain
1134	GC_00000055	core	BPG9	2021	12	14	3	0	0.854872963915517	0.910521627308862	K00526	E1.17.4.1B, nrdB, nrdF; ribonucleoside-diphosphate reductase beta chain	Pyrimidine metabolism [PATH:ko00240]	Nucleotide metabolism	F	COG0208	Ribonucleotide reductase beta subunit, ferritin-like domain
1134	GC_00000055	core	BPG9	2021	12	14	3	0	0.854872963915517	0.910521627308862	K00526	E1.17.4.1B, nrdB, nrdF; ribonucleoside-diphosphate reductase beta chain	DNA repair and recombination proteins [BR:ko03400]	Replication and repair	F	COG0208	Ribonucleotide reductase beta subunit, ferritin-like domain
1134	GC_00000055	core	BPG9	2021	12	14	3	0	0.854872963915517	0.910521627308862	K00526	E1.17.4.1B, nrdB, nrdF; ribonucleoside-diphosphate reductase beta chain	Purine metabolism [PATH:ko00230]	Nucleotide metabolism	F	COG0208	Ribonucleotide reductase beta subunit, ferritin-like domain
1141	GC_00000055	core	Mit1002	2111	12	14	3	0	0.854872963915517	0.910521627308862	K00526	E1.17.4.1B, nrdB, nrdF; ribonucleoside-diphosphate reductase beta chain	Pyrimidine metabolism [PATH:ko00240]	Nucleotide metabolism	F	COG0208	Ribonucleotide reductase beta subunit, ferritin-like domain
1141	GC_00000055	core	Mit1002	2111	12	14	3	0	0.854872963915517	0.910521627308862	K00526	E1.17.4.1B, nrdB, nrdF; ribonucleoside-diphosphate reductase beta chain	DNA repair and recombination proteins [BR:ko03400]	Replication and repair	F	COG0208	Ribonucleotide reductase beta subunit, ferritin-like domain
1141	GC_00000055	core	Mit1002	2111	12	14	3	0	0.854872963915517	0.910521627308862	K00526	E1.17.4.1B, nrdB, nrdF; ribonucleoside-diphosphate reductase beta chain	Purine metabolism [PATH:ko00230]	Nucleotide metabolism	F	COG0208	Ribonucleotide reductase beta subunit, ferritin-like domain
1140	GC_00000055	core	HOT1A3	2093	12	14	3	0	0.854872963915517	0.910521627308862	K00526	E1.17.4.1B, nrdB, nrdF; ribonucleoside-diphosphate reductase beta chain	Pyrimidine metabolism [PATH:ko00240]	Nucleotide metabolism	F	COG0208	Ribonucleotide reductase beta subunit, ferritin-like domain
1140	GC_00000055	core	HOT1A3	2093	12	14	3	0	0.854872963915517	0.910521627308862	K00526	E1.17.4.1B, nrdB, nrdF; ribonucleoside-diphosphate reductase beta chain	DNA repair and recombination proteins [BR:ko03400]	Replication and repair	F	COG0208	Ribonucleotide reductase beta subunit, ferritin-like domain
1140	GC_00000055	core	HOT1A3	2093	12	14	3	0	0.854872963915517	0.910521627308862	K00526	E1.17.4.1B, nrdB, nrdF; ribonucleoside-diphosphate reductase beta chain	Purine metabolism [PATH:ko00230]	Nucleotide metabolism	F	COG0208	Ribonucleotide reductase beta subunit, ferritin-like domain
1137	GC_00000055	core	D7	2179	12	14	3	0	0.854872963915517	0.910521627308862	K00526	E1.17.4.1B, nrdB, nrdF; ribonucleoside-diphosphate reductase beta chain	Pyrimidine metabolism [PATH:ko00240]	Nucleotide metabolism	F	COG0208	Ribonucleotide reductase beta subunit, ferritin-like domain
1137	GC_00000055	core	D7	2179	12	14	3	0	0.854872963915517	0.910521627308862	K00526	E1.17.4.1B, nrdB, nrdF; ribonucleoside-diphosphate reductase beta chain	DNA repair and recombination proteins [BR:ko03400]	Replication and repair	F	COG0208	Ribonucleotide reductase beta subunit, ferritin-like domain
1137	GC_00000055	core	D7	2179	12	14	3	0	0.854872963915517	0.910521627308862	K00526	E1.17.4.1B, nrdB, nrdF; ribonucleoside-diphosphate reductase beta chain	Purine metabolism [PATH:ko00230]	Nucleotide metabolism	F	COG0208	Ribonucleotide reductase beta subunit, ferritin-like domain
1138	GC_00000055	core	EC673	2083	12	14	3	0	0.854872963915517	0.910521627308862	K00526	E1.17.4.1B, nrdB, nrdF; ribonucleoside-diphosphate reductase beta chain	Pyrimidine metabolism [PATH:ko00240]	Nucleotide metabolism	F	COG0208	Ribonucleotide reductase beta subunit, ferritin-like domain
1138	GC_00000055	core	EC673	2083	12	14	3	0	0.854872963915517	0.910521627308862	K00526	E1.17.4.1B, nrdB, nrdF; ribonucleoside-diphosphate reductase beta chain	DNA repair and recombination proteins [BR:ko03400]	Replication and repair	F	COG0208	Ribonucleotide reductase beta subunit, ferritin-like domain
1138	GC_00000055	core	EC673	2083	12	14	3	0	0.854872963915517	0.910521627308862	K00526	E1.17.4.1B, nrdB, nrdF; ribonucleoside-diphosphate reductase beta chain	Purine metabolism [PATH:ko00230]	Nucleotide metabolism	F	COG0208	Ribonucleotide reductase beta subunit, ferritin-like domain
1136	GC_00000055	core	D7	2209	12	14	3	0	0.854872963915517	0.910521627308862	K00526	E1.17.4.1B, nrdB, nrdF; ribonucleoside-diphosphate reductase beta chain	Pyrimidine metabolism [PATH:ko00240]	Nucleotide metabolism	F	COG0208	Ribonucleotide reductase beta subunit, ferritin-like domain
1136	GC_00000055	core	D7	2209	12	14	3	0	0.854872963915517	0.910521627308862	K00526	E1.17.4.1B, nrdB, nrdF; ribonucleoside-diphosphate reductase beta chain	DNA repair and recombination proteins [BR:ko03400]	Replication and repair	F	COG0208	Ribonucleotide reductase beta subunit, ferritin-like domain
1136	GC_00000055	core	D7	2209	12	14	3	0	0.854872963915517	0.910521627308862	K00526	E1.17.4.1B, nrdB, nrdF; ribonucleoside-diphosphate reductase beta chain	Purine metabolism [PATH:ko00230]	Nucleotide metabolism	F	COG0208	Ribonucleotide reductase beta subunit, ferritin-like domain
1132	GC_00000055	core	BPG14	2091	12	14	3	0	0.854872963915517	0.910521627308862	K00526	E1.17.4.1B, nrdB, nrdF; ribonucleoside-diphosphate reductase beta chain	Pyrimidine metabolism [PATH:ko00240]	Nucleotide metabolism	F	COG0208	Ribonucleotide reductase beta subunit, ferritin-like domain
1132	GC_00000055	core	BPG14	2091	12	14	3	0	0.854872963915517	0.910521627308862	K00526	E1.17.4.1B, nrdB, nrdF; ribonucleoside-diphosphate reductase beta chain	DNA repair and recombination proteins [BR:ko03400]	Replication and repair	F	COG0208	Ribonucleotide reductase beta subunit, ferritin-like domain
1132	GC_00000055	core	BPG14	2091	12	14	3	0	0.854872963915517	0.910521627308862	K00526	E1.17.4.1B, nrdB, nrdF; ribonucleoside-diphosphate reductase beta chain	Purine metabolism [PATH:ko00230]	Nucleotide metabolism	F	COG0208	Ribonucleotide reductase beta subunit, ferritin-like domain
1142	GC_00000055	core	Te101	2043	12	14	3	0	0.854872963915517	0.910521627308862	K00526	E1.17.4.1B, nrdB, nrdF; ribonucleoside-diphosphate reductase beta chain	Pyrimidine metabolism [PATH:ko00240]	Nucleotide metabolism	F	COG0208	Ribonucleotide reductase beta subunit, ferritin-like domain
1142	GC_00000055	core	Te101	2043	12	14	3	0	0.854872963915517	0.910521627308862	K00526	E1.17.4.1B, nrdB, nrdF; ribonucleoside-diphosphate reductase beta chain	DNA repair and recombination proteins [BR:ko03400]	Replication and repair	F	COG0208	Ribonucleotide reductase beta subunit, ferritin-like domain
1142	GC_00000055	core	Te101	2043	12	14	3	0	0.854872963915517	0.910521627308862	K00526	E1.17.4.1B, nrdB, nrdF; ribonucleoside-diphosphate reductase beta chain	Purine metabolism [PATH:ko00230]	Nucleotide metabolism	F	COG0208	Ribonucleotide reductase beta subunit, ferritin-like domain
1130	GC_00000055	core	AD45	2088	12	14	3	0	0.854872963915517	0.910521627308862	K00526	E1.17.4.1B, nrdB, nrdF; ribonucleoside-diphosphate reductase beta chain	Pyrimidine metabolism [PATH:ko00240]	Nucleotide metabolism	F	COG0208	Ribonucleotide reductase beta subunit, ferritin-like domain
1130	GC_00000055	core	AD45	2088	12	14	3	0	0.854872963915517	0.910521627308862	K00526	E1.17.4.1B, nrdB, nrdF; ribonucleoside-diphosphate reductase beta chain	DNA repair and recombination proteins [BR:ko03400]	Replication and repair	F	COG0208	Ribonucleotide reductase beta subunit, ferritin-like domain
1130	GC_00000055	core	AD45	2088	12	14	3	0	0.854872963915517	0.910521627308862	K00526	E1.17.4.1B, nrdB, nrdF; ribonucleoside-diphosphate reductase beta chain	Purine metabolism [PATH:ko00230]	Nucleotide metabolism	F	COG0208	Ribonucleotide reductase beta subunit, ferritin-like domain
1135	GC_00000055	core	D7	2180	12	14	3	0	0.854872963915517	0.910521627308862	K00526	E1.17.4.1B, nrdB, nrdF; ribonucleoside-diphosphate reductase beta chain	Pyrimidine metabolism [PATH:ko00240]	Nucleotide metabolism	F	COG0208	Ribonucleotide reductase beta subunit, ferritin-like domain
1135	GC_00000055	core	D7	2180	12	14	3	0	0.854872963915517	0.910521627308862	K00526	E1.17.4.1B, nrdB, nrdF; ribonucleoside-diphosphate reductase beta chain	DNA repair and recombination proteins [BR:ko03400]	Replication and repair	F	COG0208	Ribonucleotide reductase beta subunit, ferritin-like domain
1135	GC_00000055	core	D7	2180	12	14	3	0	0.854872963915517	0.910521627308862	K00526	E1.17.4.1B, nrdB, nrdF; ribonucleoside-diphosphate reductase beta chain	Purine metabolism [PATH:ko00230]	Nucleotide metabolism	F	COG0208	Ribonucleotide reductase beta subunit, ferritin-like domain
1131	GC_00000055	core	ATCC_27126	2008	12	14	3	0	0.854872963915517	0.910521627308862	K00526	E1.17.4.1B, nrdB, nrdF; ribonucleoside-diphosphate reductase beta chain	Pyrimidine metabolism [PATH:ko00240]	Nucleotide metabolism	F	COG0208	Ribonucleotide reductase beta subunit, ferritin-like domain
1131	GC_00000055	core	ATCC_27126	2008	12	14	3	0	0.854872963915517	0.910521627308862	K00526	E1.17.4.1B, nrdB, nrdF; ribonucleoside-diphosphate reductase beta chain	DNA repair and recombination proteins [BR:ko03400]	Replication and repair	F	COG0208	Ribonucleotide reductase beta subunit, ferritin-like domain
1131	GC_00000055	core	ATCC_27126	2008	12	14	3	0	0.854872963915517	0.910521627308862	K00526	E1.17.4.1B, nrdB, nrdF; ribonucleoside-diphosphate reductase beta chain	Purine metabolism [PATH:ko00230]	Nucleotide metabolism	F	COG0208	Ribonucleotide reductase beta subunit, ferritin-like domain
1145	GC_00000056	core	ATCC_27126	2826	12	14	2	0	0.777866724886592	0.868900405500069	K02481	K02481; two-component system, NtrC family, response regulator	Two-component system [BR:ko02022]	Signal transduction	T	COG2204	DNA-binding transcriptional response regulator, NtrC family, contains REC, AAA-type ATPase, and a Fis-type DNA-binding domains
1146	GC_00000056	core	ATCC_27126	2835	12	14	2	0	0.777866724886592	0.868900405500069	K02481	K02481; two-component system, NtrC family, response regulator	Two-component system [BR:ko02022]	Signal transduction	T	COG2204	DNA-binding transcriptional response regulator, NtrC family, contains REC, AAA-type ATPase, and a Fis-type DNA-binding domains
1149	GC_00000056	core	BPG9	2860	12	14	2	0	0.777866724886592	0.868900405500069	K02481	K02481; two-component system, NtrC family, response regulator	Two-component system [BR:ko02022]	Signal transduction	T	COG2204	DNA-binding transcriptional response regulator, NtrC family, contains REC, AAA-type ATPase, and a Fis-type DNA-binding domains
1143	GC_00000056	core	A83_1	2943	12	14	2	0	0.777866724886592	0.868900405500069	K02481	K02481; two-component system, NtrC family, response regulator	Two-component system [BR:ko02022]	Signal transduction	T	COG2204	DNA-binding transcriptional response regulator, NtrC family, contains REC, AAA-type ATPase, and a Fis-type DNA-binding domains
1151	GC_00000056	core	EC673	2915	12	14	2	0	0.777866724886592	0.868900405500069	K02481	K02481; two-component system, NtrC family, response regulator	Two-component system [BR:ko02022]	Signal transduction	T	COG2204	DNA-binding transcriptional response regulator, NtrC family, contains REC, AAA-type ATPase, and a Fis-type DNA-binding domains
1156	GC_00000056	core	Te101	2905	12	14	2	0	0.777866724886592	0.868900405500069	K02481	K02481; two-component system, NtrC family, response regulator	Two-component system [BR:ko02022]	Signal transduction	T	COG2204	DNA-binding transcriptional response regulator, NtrC family, contains REC, AAA-type ATPase, and a Fis-type DNA-binding domains
1144	GC_00000056	core	AD45	2933	12	14	2	0	0.777866724886592	0.868900405500069	K02481	K02481; two-component system, NtrC family, response regulator	Two-component system [BR:ko02022]	Signal transduction	T	COG2204	DNA-binding transcriptional response regulator, NtrC family, contains REC, AAA-type ATPase, and a Fis-type DNA-binding domains
1150	GC_00000056	core	D7	3031	12	14	2	0	0.777866724886592	0.868900405500069	K02481	K02481; two-component system, NtrC family, response regulator	Two-component system [BR:ko02022]	Signal transduction	T	COG2204	DNA-binding transcriptional response regulator, NtrC family, contains REC, AAA-type ATPase, and a Fis-type DNA-binding domains
1154	GC_00000056	core	Mit1002	2945	12	14	2	0	0.777866724886592	0.868900405500069	K02481	K02481; two-component system, NtrC family, response regulator	Two-component system [BR:ko02022]	Signal transduction	T	COG2204	DNA-binding transcriptional response regulator, NtrC family, contains REC, AAA-type ATPase, and a Fis-type DNA-binding domains
1147	GC_00000056	core	BPG14	2943	12	14	2	0	0.777866724886592	0.868900405500069	K02481	K02481; two-component system, NtrC family, response regulator	Two-component system [BR:ko02022]	Signal transduction	T	COG2204	DNA-binding transcriptional response regulator, NtrC family, contains REC, AAA-type ATPase, and a Fis-type DNA-binding domains
1153	GC_00000056	core	HOT1A3	2920	12	14	2	0	0.777866724886592	0.868900405500069	K02481	K02481; two-component system, NtrC family, response regulator	Two-component system [BR:ko02022]	Signal transduction	T	COG2204	DNA-binding transcriptional response regulator, NtrC family, contains REC, AAA-type ATPase, and a Fis-type DNA-binding domains
1152	GC_00000056	core	EZ55	2951	12	14	2	0	0.777866724886592	0.868900405500069	K02481	K02481; two-component system, NtrC family, response regulator	Two-component system [BR:ko02022]	Signal transduction	T	COG2204	DNA-binding transcriptional response regulator, NtrC family, contains REC, AAA-type ATPase, and a Fis-type DNA-binding domains
1148	GC_00000056	core	BPG6	2944	12	14	2	0	0.777866724886592	0.868900405500069	K02481	K02481; two-component system, NtrC family, response regulator	Two-component system [BR:ko02022]	Signal transduction	T	COG2204	DNA-binding transcriptional response regulator, NtrC family, contains REC, AAA-type ATPase, and a Fis-type DNA-binding domains
1155	GC_00000056	core	Te101	2903	12	14	2	0	0.777866724886592	0.868900405500069	NA	NA	NA	NA	T	COG2204	DNA-binding transcriptional response regulator, NtrC family, contains REC, AAA-type ATPase, and a Fis-type DNA-binding domains
1167	GC_00000057	core	HOT1A3	1837	12	14	2	0	0.933871007041739	0.988247308247307	K03431	glmM; phosphoglucosamine mutase	Amino sugar and nucleotide sugar metabolism [PATH:ko00520]	Carbohydrate metabolism	G	COG1109	Phosphomannomutase
1165	GC_00000057	core	EZ55	1827	12	14	2	0	0.933871007041739	0.988247308247307	K03431	glmM; phosphoglucosamine mutase	Amino sugar and nucleotide sugar metabolism [PATH:ko00520]	Carbohydrate metabolism	G	COG1109	Phosphomannomutase
1158	GC_00000057	core	AD45	1837	12	14	2	0	0.933871007041739	0.988247308247307	K03431	glmM; phosphoglucosamine mutase	Amino sugar and nucleotide sugar metabolism [PATH:ko00520]	Carbohydrate metabolism	G	COG1109	Phosphomannomutase
1164	GC_00000057	core	EC673	1745	12	14	2	0	0.933871007041739	0.988247308247307	K03431	glmM; phosphoglucosamine mutase	Amino sugar and nucleotide sugar metabolism [PATH:ko00520]	Carbohydrate metabolism	G	COG1109	Phosphomannomutase
1163	GC_00000057	core	D7	1833	12	14	2	0	0.933871007041739	0.988247308247307	K03431	glmM; phosphoglucosamine mutase	Amino sugar and nucleotide sugar metabolism [PATH:ko00520]	Carbohydrate metabolism	G	COG1109	Phosphomannomutase
1169	GC_00000057	core	Te101	1768	12	14	2	0	0.933871007041739	0.988247308247307	K03431	glmM; phosphoglucosamine mutase	Amino sugar and nucleotide sugar metabolism [PATH:ko00520]	Carbohydrate metabolism	G	COG1109	Phosphomannomutase
1166	GC_00000057	core	EZ55	3415	12	14	2	0	0.933871007041739	0.988247308247307	K03431	glmM; phosphoglucosamine mutase	Amino sugar and nucleotide sugar metabolism [PATH:ko00520]	Carbohydrate metabolism	G	COG1109	Phosphomannomutase
1159	GC_00000057	core	ATCC_27126	1723	12	14	2	0	0.933871007041739	0.988247308247307	K03431	glmM; phosphoglucosamine mutase	Amino sugar and nucleotide sugar metabolism [PATH:ko00520]	Carbohydrate metabolism	G	COG1109	Phosphomannomutase
1161	GC_00000057	core	BPG6	1833	12	14	2	0	0.933871007041739	0.988247308247307	K03431	glmM; phosphoglucosamine mutase	Amino sugar and nucleotide sugar metabolism [PATH:ko00520]	Carbohydrate metabolism	G	COG1109	Phosphomannomutase
1168	GC_00000057	core	Mit1002	1790	12	14	2	0	0.933871007041739	0.988247308247307	K03431	glmM; phosphoglucosamine mutase	Amino sugar and nucleotide sugar metabolism [PATH:ko00520]	Carbohydrate metabolism	G	COG1109	Phosphomannomutase
1160	GC_00000057	core	BPG14	1833	12	14	2	0	0.933871007041739	0.988247308247307	K03431	glmM; phosphoglucosamine mutase	Amino sugar and nucleotide sugar metabolism [PATH:ko00520]	Carbohydrate metabolism	G	COG1109	Phosphomannomutase
1170	GC_00000057	core	Te101	3352	12	14	2	0	0.933871007041739	0.988247308247307	K03431	glmM; phosphoglucosamine mutase	Amino sugar and nucleotide sugar metabolism [PATH:ko00520]	Carbohydrate metabolism	G	COG1109	Phosphomannomutase
1157	GC_00000057	core	A83_1	1833	12	14	2	0	0.933871007041739	0.988247308247307	K03431	glmM; phosphoglucosamine mutase	Amino sugar and nucleotide sugar metabolism [PATH:ko00520]	Carbohydrate metabolism	G	COG1109	Phosphomannomutase
1162	GC_00000057	core	BPG9	1763	12	14	2	0	0.933871007041739	0.988247308247307	K03431	glmM; phosphoglucosamine mutase	Amino sugar and nucleotide sugar metabolism [PATH:ko00520]	Carbohydrate metabolism	G	COG1109	Phosphomannomutase
1171	GC_00000058	accessory	A83_1	3973	8	14	5	0	0.649151758366775	0.748182926522261	NA	NA	NA	NA	X	COG2801	Transposase InsO and inactivated derivatives
1172	GC_00000058	accessory	BPG14	4098	8	14	5	0	0.649151758366775	0.748182926522261	NA	NA	NA	NA	X	COG2801	Transposase InsO and inactivated derivatives
1173	GC_00000058	accessory	BPG6	4099	8	14	5	0	0.649151758366775	0.748182926522261	NA	NA	NA	NA	X	COG2801	Transposase InsO and inactivated derivatives
1174	GC_00000058	accessory	BPG9	4078	8	14	5	0	0.649151758366775	0.748182926522261	NA	NA	NA	NA	X	COG2801	Transposase InsO and inactivated derivatives
1175	GC_00000058	accessory	EZ55	2849	8	14	5	0	0.649151758366775	0.748182926522261	NA	NA	NA	NA	X	COG2801	Transposase InsO and inactivated derivatives
1176	GC_00000058	accessory	EZ55	4193	8	14	5	0	0.649151758366775	0.748182926522261	NA	NA	NA	NA	X	COG2801	Transposase InsO and inactivated derivatives
1177	GC_00000058	accessory	HOT1A3	4066	8	14	5	0	0.649151758366775	0.748182926522261	NA	NA	NA	NA	X	COG2801	Transposase InsO and inactivated derivatives
1178	GC_00000058	accessory	Mit1002	1990	8	14	5	0	0.649151758366775	0.748182926522261	NA	NA	NA	NA	X	COG2801	Transposase InsO and inactivated derivatives
1179	GC_00000058	accessory	Mit1002	2875	8	14	5	0	0.649151758366775	0.748182926522261	NA	NA	NA	NA	X	COG2801	Transposase InsO and inactivated derivatives
1180	GC_00000058	accessory	Te101	247	8	14	5	0	0.649151758366775	0.748182926522261	NA	NA	NA	NA	X	COG2801	Transposase InsO and inactivated derivatives
1181	GC_00000058	accessory	Te101	261	8	14	5	0	0.649151758366775	0.748182926522261	NA	NA	NA	NA	X	COG2801	Transposase InsO and inactivated derivatives
1182	GC_00000058	accessory	Te101	485	8	14	5	0	0.649151758366775	0.748182926522261	NA	NA	NA	NA	X	COG2801	Transposase InsO and inactivated derivatives
1183	GC_00000058	accessory	Te101	2792	8	14	5	0	0.649151758366775	0.748182926522261	NA	NA	NA	NA	X	COG2801	Transposase InsO and inactivated derivatives
1184	GC_00000058	accessory	Te101	3335	8	14	5	0	0.649151758366775	0.748182926522261	NA	NA	NA	NA	X	COG2801	Transposase InsO and inactivated derivatives
1185	GC_00000059	accessory	A83_1	298	10	14	3	0	0.820708748615725	0.930225588365124	NA	NA	NA	NA	L|X	COG0582	Integrase
1186	GC_00000059	accessory	AD45	275	10	14	3	0	0.820708748615725	0.930225588365124	NA	NA	NA	NA	X|L	COG0582	Integrase
1187	GC_00000059	accessory	BPG14	298	10	14	3	0	0.820708748615725	0.930225588365124	NA	NA	NA	NA	L|X	COG0582	Integrase
1188	GC_00000059	accessory	BPG6	298	10	14	3	0	0.820708748615725	0.930225588365124	NA	NA	NA	NA	L|X	COG0582	Integrase
1189	GC_00000059	accessory	BPG9	298	10	14	3	0	0.820708748615725	0.930225588365124	NA	NA	NA	NA	X|L	COG0582	Integrase
1190	GC_00000059	accessory	D7	2253	10	14	3	0	0.820708748615725	0.930225588365124	NA	NA	NA	NA	X|L	COG0582	Integrase
1191	GC_00000059	accessory	EZ55	292	10	14	3	0	0.820708748615725	0.930225588365124	NA	NA	NA	NA	L|X	COG0582	Integrase
1192	GC_00000059	accessory	EZ55	3127	10	14	3	0	0.820708748615725	0.930225588365124	NA	NA	NA	NA	L|X	COG0582	Integrase
1193	GC_00000059	accessory	HOT1A3	271	10	14	3	0	0.820708748615725	0.930225588365124	NA	NA	NA	NA	L|X	COG0582	Integrase
1194	GC_00000059	accessory	HOT1A3	3083	10	14	3	0	0.820708748615725	0.930225588365124	NA	NA	NA	NA	L|X	COG0582	Integrase
1195	GC_00000059	accessory	Mit1002	307	10	14	3	0	0.820708748615725	0.930225588365124	NA	NA	NA	NA	X|L	COG0582	Integrase
1196	GC_00000059	accessory	Mit1002	331	10	14	3	0	0.820708748615725	0.930225588365124	NA	NA	NA	NA	X|L	COG0582	Integrase
1197	GC_00000059	accessory	Mit1002	3123	10	14	3	0	0.820708748615725	0.930225588365124	NA	NA	NA	NA	X|L	COG0582	Integrase
1198	GC_00000059	accessory	Te101	266	10	14	3	0	0.820708748615725	0.930225588365124	NA	NA	NA	NA	L|X	COG0582	Integrase
1206	GC_00000060	core	BPG9	3114	12	14	2	0	0.857254138266797	0.874797240749982	K03782	katG; catalase-peroxidase	Phenylpropanoid biosynthesis [PATH:ko00940]	Biosynthesis of other secondary metabolites	P	COG0376	Catalase (peroxidase I)
1206	GC_00000060	core	BPG9	3114	12	14	2	0	0.857254138266797	0.874797240749982	K03782	katG; catalase-peroxidase	Tryptophan metabolism [PATH:ko00380]	Amino acid metabolism	P	COG0376	Catalase (peroxidase I)
1206	GC_00000060	core	BPG9	3114	12	14	2	0	0.857254138266797	0.874797240749982	K03782	katG; catalase-peroxidase	Phenylalanine metabolism [PATH:ko00360]	Amino acid metabolism	P	COG0376	Catalase (peroxidase I)
1207	GC_00000060	core	D7	3286	12	14	2	0	0.857254138266797	0.874797240749982	K03782	katG; catalase-peroxidase	Phenylpropanoid biosynthesis [PATH:ko00940]	Biosynthesis of other secondary metabolites	P	COG0376	Catalase (peroxidase I)
1207	GC_00000060	core	D7	3286	12	14	2	0	0.857254138266797	0.874797240749982	K03782	katG; catalase-peroxidase	Tryptophan metabolism [PATH:ko00380]	Amino acid metabolism	P	COG0376	Catalase (peroxidase I)
1207	GC_00000060	core	D7	3286	12	14	2	0	0.857254138266797	0.874797240749982	K03782	katG; catalase-peroxidase	Phenylalanine metabolism [PATH:ko00360]	Amino acid metabolism	P	COG0376	Catalase (peroxidase I)
1202	GC_00000060	core	ATCC_27126	1839	12	14	2	0	0.857254138266797	0.874797240749982	K03782	katG; catalase-peroxidase	Phenylpropanoid biosynthesis [PATH:ko00940]	Biosynthesis of other secondary metabolites	P	COG0376	Catalase (peroxidase I)
1202	GC_00000060	core	ATCC_27126	1839	12	14	2	0	0.857254138266797	0.874797240749982	K03782	katG; catalase-peroxidase	Tryptophan metabolism [PATH:ko00380]	Amino acid metabolism	P	COG0376	Catalase (peroxidase I)
1202	GC_00000060	core	ATCC_27126	1839	12	14	2	0	0.857254138266797	0.874797240749982	K03782	katG; catalase-peroxidase	Phenylalanine metabolism [PATH:ko00360]	Amino acid metabolism	P	COG0376	Catalase (peroxidase I)
1212	GC_00000060	core	Te101	3179	12	14	2	0	0.857254138266797	0.874797240749982	K03782	katG; catalase-peroxidase	Phenylpropanoid biosynthesis [PATH:ko00940]	Biosynthesis of other secondary metabolites	P	COG0376	Catalase (peroxidase I)
1212	GC_00000060	core	Te101	3179	12	14	2	0	0.857254138266797	0.874797240749982	K03782	katG; catalase-peroxidase	Tryptophan metabolism [PATH:ko00380]	Amino acid metabolism	P	COG0376	Catalase (peroxidase I)
1212	GC_00000060	core	Te101	3179	12	14	2	0	0.857254138266797	0.874797240749982	K03782	katG; catalase-peroxidase	Phenylalanine metabolism [PATH:ko00360]	Amino acid metabolism	P	COG0376	Catalase (peroxidase I)
1211	GC_00000060	core	Mit1002	3236	12	14	2	0	0.857254138266797	0.874797240749982	K03782	katG; catalase-peroxidase	Phenylpropanoid biosynthesis [PATH:ko00940]	Biosynthesis of other secondary metabolites	P	COG0376	Catalase (peroxidase I)
1211	GC_00000060	core	Mit1002	3236	12	14	2	0	0.857254138266797	0.874797240749982	K03782	katG; catalase-peroxidase	Tryptophan metabolism [PATH:ko00380]	Amino acid metabolism	P	COG0376	Catalase (peroxidase I)
1211	GC_00000060	core	Mit1002	3236	12	14	2	0	0.857254138266797	0.874797240749982	K03782	katG; catalase-peroxidase	Phenylalanine metabolism [PATH:ko00360]	Amino acid metabolism	P	COG0376	Catalase (peroxidase I)
1201	GC_00000060	core	AD45	3201	12	14	2	0	0.857254138266797	0.874797240749982	K03782	katG; catalase-peroxidase	Phenylpropanoid biosynthesis [PATH:ko00940]	Biosynthesis of other secondary metabolites	P	COG0376	Catalase (peroxidase I)
1201	GC_00000060	core	AD45	3201	12	14	2	0	0.857254138266797	0.874797240749982	K03782	katG; catalase-peroxidase	Tryptophan metabolism [PATH:ko00380]	Amino acid metabolism	P	COG0376	Catalase (peroxidase I)
1201	GC_00000060	core	AD45	3201	12	14	2	0	0.857254138266797	0.874797240749982	K03782	katG; catalase-peroxidase	Phenylalanine metabolism [PATH:ko00360]	Amino acid metabolism	P	COG0376	Catalase (peroxidase I)
1204	GC_00000060	core	BPG14	3197	12	14	2	0	0.857254138266797	0.874797240749982	K03782	katG; catalase-peroxidase	Phenylpropanoid biosynthesis [PATH:ko00940]	Biosynthesis of other secondary metabolites	P	COG0376	Catalase (peroxidase I)
1204	GC_00000060	core	BPG14	3197	12	14	2	0	0.857254138266797	0.874797240749982	K03782	katG; catalase-peroxidase	Tryptophan metabolism [PATH:ko00380]	Amino acid metabolism	P	COG0376	Catalase (peroxidase I)
1204	GC_00000060	core	BPG14	3197	12	14	2	0	0.857254138266797	0.874797240749982	K03782	katG; catalase-peroxidase	Phenylalanine metabolism [PATH:ko00360]	Amino acid metabolism	P	COG0376	Catalase (peroxidase I)
1205	GC_00000060	core	BPG6	3198	12	14	2	0	0.857254138266797	0.874797240749982	K03782	katG; catalase-peroxidase	Phenylpropanoid biosynthesis [PATH:ko00940]	Biosynthesis of other secondary metabolites	P	COG0376	Catalase (peroxidase I)
1205	GC_00000060	core	BPG6	3198	12	14	2	0	0.857254138266797	0.874797240749982	K03782	katG; catalase-peroxidase	Tryptophan metabolism [PATH:ko00380]	Amino acid metabolism	P	COG0376	Catalase (peroxidase I)
1205	GC_00000060	core	BPG6	3198	12	14	2	0	0.857254138266797	0.874797240749982	K03782	katG; catalase-peroxidase	Phenylalanine metabolism [PATH:ko00360]	Amino acid metabolism	P	COG0376	Catalase (peroxidase I)
1200	GC_00000060	core	AD45	3200	12	14	2	0	0.857254138266797	0.874797240749982	K03782	katG; catalase-peroxidase	Phenylpropanoid biosynthesis [PATH:ko00940]	Biosynthesis of other secondary metabolites	P	COG0376	Catalase (peroxidase I)
1200	GC_00000060	core	AD45	3200	12	14	2	0	0.857254138266797	0.874797240749982	K03782	katG; catalase-peroxidase	Tryptophan metabolism [PATH:ko00380]	Amino acid metabolism	P	COG0376	Catalase (peroxidase I)
1200	GC_00000060	core	AD45	3200	12	14	2	0	0.857254138266797	0.874797240749982	K03782	katG; catalase-peroxidase	Phenylalanine metabolism [PATH:ko00360]	Amino acid metabolism	P	COG0376	Catalase (peroxidase I)
1203	GC_00000060	core	ATCC_27126	3100	12	14	2	0	0.857254138266797	0.874797240749982	K03782	katG; catalase-peroxidase	Phenylpropanoid biosynthesis [PATH:ko00940]	Biosynthesis of other secondary metabolites	P	COG0376	Catalase (peroxidase I)
1203	GC_00000060	core	ATCC_27126	3100	12	14	2	0	0.857254138266797	0.874797240749982	K03782	katG; catalase-peroxidase	Tryptophan metabolism [PATH:ko00380]	Amino acid metabolism	P	COG0376	Catalase (peroxidase I)
1203	GC_00000060	core	ATCC_27126	3100	12	14	2	0	0.857254138266797	0.874797240749982	K03782	katG; catalase-peroxidase	Phenylalanine metabolism [PATH:ko00360]	Amino acid metabolism	P	COG0376	Catalase (peroxidase I)
1199	GC_00000060	core	A83_1	3197	12	14	2	0	0.857254138266797	0.874797240749982	K03782	katG; catalase-peroxidase	Phenylpropanoid biosynthesis [PATH:ko00940]	Biosynthesis of other secondary metabolites	P	COG0376	Catalase (peroxidase I)
1199	GC_00000060	core	A83_1	3197	12	14	2	0	0.857254138266797	0.874797240749982	K03782	katG; catalase-peroxidase	Tryptophan metabolism [PATH:ko00380]	Amino acid metabolism	P	COG0376	Catalase (peroxidase I)
1199	GC_00000060	core	A83_1	3197	12	14	2	0	0.857254138266797	0.874797240749982	K03782	katG; catalase-peroxidase	Phenylalanine metabolism [PATH:ko00360]	Amino acid metabolism	P	COG0376	Catalase (peroxidase I)
1208	GC_00000060	core	EC673	3183	12	14	2	0	0.857254138266797	0.874797240749982	K03782	katG; catalase-peroxidase	Phenylpropanoid biosynthesis [PATH:ko00940]	Biosynthesis of other secondary metabolites	P	COG0376	Catalase (peroxidase I)
1208	GC_00000060	core	EC673	3183	12	14	2	0	0.857254138266797	0.874797240749982	K03782	katG; catalase-peroxidase	Tryptophan metabolism [PATH:ko00380]	Amino acid metabolism	P	COG0376	Catalase (peroxidase I)
1208	GC_00000060	core	EC673	3183	12	14	2	0	0.857254138266797	0.874797240749982	K03782	katG; catalase-peroxidase	Phenylalanine metabolism [PATH:ko00360]	Amino acid metabolism	P	COG0376	Catalase (peroxidase I)
1209	GC_00000060	core	EZ55	3236	12	14	2	0	0.857254138266797	0.874797240749982	K03782	katG; catalase-peroxidase	Phenylpropanoid biosynthesis [PATH:ko00940]	Biosynthesis of other secondary metabolites	P	COG0376	Catalase (peroxidase I)
1209	GC_00000060	core	EZ55	3236	12	14	2	0	0.857254138266797	0.874797240749982	K03782	katG; catalase-peroxidase	Tryptophan metabolism [PATH:ko00380]	Amino acid metabolism	P	COG0376	Catalase (peroxidase I)
1209	GC_00000060	core	EZ55	3236	12	14	2	0	0.857254138266797	0.874797240749982	K03782	katG; catalase-peroxidase	Phenylalanine metabolism [PATH:ko00360]	Amino acid metabolism	P	COG0376	Catalase (peroxidase I)
1210	GC_00000060	core	HOT1A3	3168	12	14	2	0	0.857254138266797	0.874797240749982	K03782	katG; catalase-peroxidase	Phenylpropanoid biosynthesis [PATH:ko00940]	Biosynthesis of other secondary metabolites	P	COG0376	Catalase (peroxidase I)
1210	GC_00000060	core	HOT1A3	3168	12	14	2	0	0.857254138266797	0.874797240749982	K03782	katG; catalase-peroxidase	Tryptophan metabolism [PATH:ko00380]	Amino acid metabolism	P	COG0376	Catalase (peroxidase I)
1210	GC_00000060	core	HOT1A3	3168	12	14	2	0	0.857254138266797	0.874797240749982	K03782	katG; catalase-peroxidase	Phenylalanine metabolism [PATH:ko00360]	Amino acid metabolism	P	COG0376	Catalase (peroxidase I)
1213	GC_00000061	core	A83_1	3148	12	14	2	0	0.565602474231916	0.72913031790258	NA	NA	NA	NA	T|K	COG3706	Two-component response regulator, PleD family, consists of two REC domains and a diguanylate cyclase (GGDEF) domain
1214	GC_00000061	core	AD45	3147	12	14	2	0	0.565602474231916	0.72913031790258	NA	NA	NA	NA	K|T	COG3706	Two-component response regulator, PleD family, consists of two REC domains and a diguanylate cyclase (GGDEF) domain
1215	GC_00000061	core	ATCC_27126	3051	12	14	2	0	0.565602474231916	0.72913031790258	NA	NA	NA	NA	T|K	COG3706	Two-component response regulator, PleD family, consists of two REC domains and a diguanylate cyclase (GGDEF) domain
1216	GC_00000061	core	BPG14	3148	12	14	2	0	0.565602474231916	0.72913031790258	NA	NA	NA	NA	T|K	COG3706	Two-component response regulator, PleD family, consists of two REC domains and a diguanylate cyclase (GGDEF) domain
1217	GC_00000061	core	BPG6	3149	12	14	2	0	0.565602474231916	0.72913031790258	NA	NA	NA	NA	K|T	COG3706	Two-component response regulator, PleD family, consists of two REC domains and a diguanylate cyclase (GGDEF) domain
1218	GC_00000061	core	BPG9	3065	12	14	2	0	0.565602474231916	0.72913031790258	NA	NA	NA	NA	K|T	COG3706	Two-component response regulator, PleD family, consists of two REC domains and a diguanylate cyclase (GGDEF) domain
1219	GC_00000061	core	D7	2816	12	14	2	0	0.565602474231916	0.72913031790258	NA	NA	NA	NA	T|K	COG3706	Two-component response regulator, PleD family, consists of two REC domains and a diguanylate cyclase (GGDEF) domain
1220	GC_00000061	core	D7	2815	12	14	2	0	0.565602474231916	0.72913031790258	NA	NA	NA	NA	NA	NA	NA
1221	GC_00000061	core	EC673	3134	12	14	2	0	0.565602474231916	0.72913031790258	NA	NA	NA	NA	T|K	COG3706	Two-component response regulator, PleD family, consists of two REC domains and a diguanylate cyclase (GGDEF) domain
1222	GC_00000061	core	EZ55	3185	12	14	2	0	0.565602474231916	0.72913031790258	NA	NA	NA	NA	K|T	COG3706	Two-component response regulator, PleD family, consists of two REC domains and a diguanylate cyclase (GGDEF) domain
1223	GC_00000061	core	EZ55	3186	12	14	2	0	0.565602474231916	0.72913031790258	NA	NA	NA	NA	NA	NA	NA
1224	GC_00000061	core	HOT1A3	3118	12	14	2	0	0.565602474231916	0.72913031790258	NA	NA	NA	NA	T|K	COG3706	Two-component response regulator, PleD family, consists of two REC domains and a diguanylate cyclase (GGDEF) domain
1225	GC_00000061	core	Mit1002	3169	12	14	2	0	0.565602474231916	0.72913031790258	NA	NA	NA	NA	NA	NA	NA
1226	GC_00000061	core	Te101	3126	12	14	2	0	0.565602474231916	0.72913031790258	NA	NA	NA	NA	T|K	COG3706	Two-component response regulator, PleD family, consists of two REC domains and a diguanylate cyclase (GGDEF) domain
1227	GC_00000062	core	A83_1	815	12	14	3	0	0.735093370343135	0.82443671865276	NA	NA	NA	NA	V	COG0841	Multidrug efflux pump subunit AcrB
1228	GC_00000062	core	AD45	792	12	14	3	0	0.735093370343135	0.82443671865276	NA	NA	NA	NA	V	COG0841	Multidrug efflux pump subunit AcrB
1229	GC_00000062	core	ATCC_27126	716	12	14	3	0	0.735093370343135	0.82443671865276	NA	NA	NA	NA	V	COG0841	Multidrug efflux pump subunit AcrB
1230	GC_00000062	core	ATCC_27126	717	12	14	3	0	0.735093370343135	0.82443671865276	NA	NA	NA	NA	V	COG0841	Multidrug efflux pump subunit AcrB
1231	GC_00000062	core	ATCC_27126	715	12	14	3	0	0.735093370343135	0.82443671865276	NA	NA	NA	NA	V	COG0841	Multidrug efflux pump subunit AcrB
1232	GC_00000062	core	BPG14	815	12	14	3	0	0.735093370343135	0.82443671865276	NA	NA	NA	NA	V	COG0841	Multidrug efflux pump subunit AcrB
1233	GC_00000062	core	BPG6	815	12	14	3	0	0.735093370343135	0.82443671865276	NA	NA	NA	NA	V	COG0841	Multidrug efflux pump subunit AcrB
1234	GC_00000062	core	BPG9	745	12	14	3	0	0.735093370343135	0.82443671865276	NA	NA	NA	NA	V	COG0841	Multidrug efflux pump subunit AcrB
1235	GC_00000062	core	D7	786	12	14	3	0	0.735093370343135	0.82443671865276	NA	NA	NA	NA	V	COG0841	Multidrug efflux pump subunit AcrB
1236	GC_00000062	core	EC673	768	12	14	3	0	0.735093370343135	0.82443671865276	NA	NA	NA	NA	V	COG0841	Multidrug efflux pump subunit AcrB
1237	GC_00000062	core	EZ55	822	12	14	3	0	0.735093370343135	0.82443671865276	NA	NA	NA	NA	V	COG0841	Multidrug efflux pump subunit AcrB
1238	GC_00000062	core	HOT1A3	784	12	14	3	0	0.735093370343135	0.82443671865276	NA	NA	NA	NA	V	COG0841	Multidrug efflux pump subunit AcrB
1239	GC_00000062	core	Mit1002	845	12	14	3	0	0.735093370343135	0.82443671865276	NA	NA	NA	NA	V	COG0841	Multidrug efflux pump subunit AcrB
1240	GC_00000062	core	Te101	767	12	14	3	0	0.735093370343135	0.82443671865276	NA	NA	NA	NA	V	COG0841	Multidrug efflux pump subunit AcrB
1243	GC_00000063	core	ATCC_27126	3545	12	14	2	0	0.874828415201086	0.925626846028382	K19609	pfeS, pirS; two-component system, OmpR family, sensor histidine kinase PfeS	Two-component system [PATH:ko02020]	Signal transduction	T	COG5002	Signal transduction histidine kinase
1243	GC_00000063	core	ATCC_27126	3545	12	14	2	0	0.874828415201086	0.925626846028382	K19609	pfeS, pirS; two-component system, OmpR family, sensor histidine kinase PfeS	Two-component system [BR:ko02022]	Signal transduction	T	COG5002	Signal transduction histidine kinase
1243	GC_00000063	core	ATCC_27126	3545	12	14	2	0	0.874828415201086	0.925626846028382	K19609	pfeS, pirS; two-component system, OmpR family, sensor histidine kinase PfeS	Protein kinases [BR:ko01001]	Enzyme families	T	COG5002	Signal transduction histidine kinase
1249	GC_00000063	core	EC673	3594	12	14	2	0	0.874828415201086	0.925626846028382	K19609	pfeS, pirS; two-component system, OmpR family, sensor histidine kinase PfeS	Two-component system [PATH:ko02020]	Signal transduction	T	COG5002	Signal transduction histidine kinase
1249	GC_00000063	core	EC673	3594	12	14	2	0	0.874828415201086	0.925626846028382	K19609	pfeS, pirS; two-component system, OmpR family, sensor histidine kinase PfeS	Two-component system [BR:ko02022]	Signal transduction	T	COG5002	Signal transduction histidine kinase
1249	GC_00000063	core	EC673	3594	12	14	2	0	0.874828415201086	0.925626846028382	K19609	pfeS, pirS; two-component system, OmpR family, sensor histidine kinase PfeS	Protein kinases [BR:ko01001]	Enzyme families	T	COG5002	Signal transduction histidine kinase
1248	GC_00000063	core	D7	3679	12	14	2	0	0.874828415201086	0.925626846028382	K19609	pfeS, pirS; two-component system, OmpR family, sensor histidine kinase PfeS	Two-component system [PATH:ko02020]	Signal transduction	T	COG5002	Signal transduction histidine kinase
1248	GC_00000063	core	D7	3679	12	14	2	0	0.874828415201086	0.925626846028382	K19609	pfeS, pirS; two-component system, OmpR family, sensor histidine kinase PfeS	Two-component system [BR:ko02022]	Signal transduction	T	COG5002	Signal transduction histidine kinase
1248	GC_00000063	core	D7	3679	12	14	2	0	0.874828415201086	0.925626846028382	K19609	pfeS, pirS; two-component system, OmpR family, sensor histidine kinase PfeS	Protein kinases [BR:ko01001]	Enzyme families	T	COG5002	Signal transduction histidine kinase
[truncated: 70,605 more rows]

## Sheet: core
unique_id	gene_cluster_id	bin_name	genome_name	gene_callers_id	functional_homogeneity_index	geometric_homogeneity_index	Knumber	KEGG_annotation	KEGG_pathway	KEGG_class	COG_category	COG_number	COG_function	num_genomes_gene_cluster_has_hits	num_genes_in_gene_cluster	max_num_paralogs	SCG
[truncated: 57,460 more rows]

[truncated: 3 more sheets: accessory, unique, plasmids only]
