# Supplementary material for: Genomic, metabolic and phenotypic variability shapes ecological differentiation and intraspecies interactions of Alteromonas macleodii
Source: Sci Rep. 2020 Jan 21;10:809. doi: 10.1038/s41598-020-57526-5 (PMC6972757; doi:10.1038/s41598-020-57526-5)
Supplement: Supplementary file 4 — Table S3. [file 41598_2020_57526_MOESM4_ESM.xlsx]

## Sheet: Table S3_FT-complete
Mass	Formula	MIT	EZ55	83-1	BGP	HOT	ATCC	EC673	AD45	D7
93.0346	C6H6O	0.01115	0.0128961	0	0.014509	0.00574509	0.00547515	0	0.0313352	0.0163152
95.0139	C5H4O2	0.0034127	0	0	0	0.00383516	0	0.00937914	0.00585868	0.00523476
95.0502	C6H8O	0	0	0	0	0	0.00161248	0	0	0
97.0407	C4H6N2O	0	0	0	0	0.00222827	0	0	0	0
98.0248	C4H5NO2	0.0123234	0.0119788	0	0.00528347	0.0134874	0.0100824	0.0109605	0.00488587	0.0266877
99.0815	C6H12O	0	0.00314034	0	0	0	0	0	0	0.00361351
102.056	C4H9NO2	0	0.0047727	0	0	0	0	0	0	0
103.04	C4H8O3	0	0	0	0	0.00331535	0.00323771	0.0129443	0	0
107.05	C7H8O	0.0289896	0.0122692	0.00493958	0	0.00556917	0.00636965	0.0200794	0.0239975	0.0081513
108.02	C4H3N3O	0.00481359	0.00324061	0.00643368	0	0.00361492	0	0.00607852	0	0
108.045	C6H7NO	0	0.0026459	0	0	0.00472033	0	0	0	0
109.03	C6H6O2	0.00830264	0.0089678	0.00639639	0	0.00653451	0.0154286	0.0369386	0.0100853	0.0125546
109.041	C5H6N2O	0	0.00308753	0	0	0	0	0	0	0
109.066	C7H10O	0.0159223	0.0182488	0.00684007	0	0.00681751	0.00790867	0.0119337	0.0273379	0.01719
110.025	C5H5NO2	0	0	0	0	0.00316105	0.00227496	0	0	0
111.02	C4H4N2O2	0	0.00343031	0	0	0	0	0	0	0
112.04	C5H7NO2	0.0101743	0.0127794	0.0132838	0.0113073	0.012841	0.00907007	0.00877574	0.00832875	0.0117647
113.036	C4H6N2O2	0.00364831	0.00568229	0	0	0	0.00516732	0.00619878	0	0
113.072	C5H10N2O	0	0.00346201	0	0	0	0	0	0	0
114.02	C4H5NO3	0.0106112	0.00769564	0.00861004	0	0.00890421	0.00645165	0.012895	0	0.00720862
115.004	C4H4O4	0.0151649	0.0148759	0.0192048	0.0154769	0.0152355	0.0118289	0.0357494	0.0184485	0.0103409
116.051	C8H7N	0.027045	0.0174171	0.00637528	0	0.0161353	0.00667072	0.0418461	0.0153598	0.0253211
118.981	C3H4O3S	0	0.00766187	0	0	0	0	0	0.0349057	0
120.012	C3H7NO2S	0.00677539	0.00819334	0	0	0.003234	0	0	0	0.0124868
125.036	C5H6N2O2	0.00546032	0.0087313	0	0	0.00740326	0	0	0	0.00737943
125.047	C4H6N4O	0.0355325	0.0222954	0.0217127	0.00853988	0.0211909	0.00971216	0.0519412	0.0169811	0.0107291
126.02	C5H5NO3	0.00463747	0.00641963	0	0	0	0	0	0	0
126.031	C4H5N3O2	0.0137109	0.00736425	0.00677847	0	0.00866563	0.00308799	0.0106594	0	0.00601225
126.092	C7H13NO	0	0.0039794	0	0	0	0	0	0	0
127.051	C5H8N2O2	0.00846406	0.0148095	0.00779182	0	0.00787854	0.00820402	0.0230173	0	0.0111345
127.088	C6H12N2O	0.00336315	0	0	0	0	0	0	0	0
128.072	C6H11NO2	0.00560355	0.00814935	0	0	0.00552678	0.00244706	0	0.0168193	0.00949629
128.108	C7H15NO	0.0046911	0.0133441	0.00772558	0	0.00972968	0.00815801	0.0191137	0	0.0186549
129.067	C5H10N2O2	0	0	0	0	0.00446814	0	0	0	0
129.103	C6H14N2O	0.0052133	0.0101299	0	0	0	0	0	0	0.00703999
130.051	C5H9NO3	0	0.00508005	0	0	0.00345843	0	0	0	0
130.066	C9H9N	0.00543349	0.0100882	0	0	0	0	0	0.0105862	0.00615959
131.046	C4H8N2O3	0	0.00836845	0	0	0	0	0	0	0
131.05	C9H8O	0	0.00444807	0	0	0	0	0	0	0
132.045	C8H7NO	0.0153598	0.00748899	0	0	0.00844336	0.00189303	0.02182	0.00785783	0.013924
132.049	C5H11NOS	0	0	0	0	0	0	0	0	0.00350134
132.067	C5H11NO3	0.00838939	0.0105055	0	0	0.00596129	0.00282296	0.0125899	0	0.0204652
132.996	C4H6O3S	0	0	0	0	0	0	0	0.0138075	0
133.041	C7H6N2O	0	0	0	0	0	0	0	0	0.00381916
133.051	C5H10O4	0.00743505	0.00642967	0	0	0.00580775	0	0	0	0.013991
134.025	C7H5NO2	0.00487457	0.00731288	0	0	0	0	0	0	0.00873002
134.028	C4H9NO2S	0	0	0	0	0	0	0	0	0.00676442
134.061	C8H9NO	0.0257647	0.0144275	0	0	0.00766245	0	0	0.0120324	0.0231145
135.012	C4H8O3S	0	0	0	0	0	0.00262839	0	0	0
135.066	C5H12O4	0	0	0	0	0	0	0	0	0.00396657
136.052	C6H7N3O	0	0.00505136	0	0	0.00327434	0	0	0	0
138.092	C8H13NO	0	0.00309745	0	0	0	0	0	0	0
138.986	C6H4O2S	0	0	0	0	0	0	0	0	0.00423519
139.051	C6H8N2O2	0	0.00384831	0	0	0	0	0	0	0
140.035	C6H7NO3	0.00985379	0.0124692	0.00619713	0	0.0120612	0.0070757	0.00857515	0.0045471	0.0119274
140.988	C3H2N4OS	0.0275713	0.0300695	0	0	0.00721965	0	0.0307491	0.0256206	0.0272843
141.002	C6H6O2S	0	0.00388993	0	0	0	0	0	0	0
141.046	C9H6N2	0	0	0	0	0.00356721	0	0	0	0
141.067	C6H10N2O2	0.0101146	0.017271	0	0	0.00580843	0.00577591	0	0.00834196	0.0124585
142.033	C6H9NOS	0	0	0	0	0.00362681	0	0	0	0.00668157
142.051	C6H9NO3	0.054861	0.0658314	0.0421672	0.0378246	0.0943909	0.0341838	0.0734366	0.0355247	0.0908344
142.124	C8H17NO	0	0	0	0	0	0.00584576	0	0	0
143.046	C5H8N2O3	0.0043565	0.00925769	0	0	0.00675834	0	0	0	0.00822692
143.119	C7H16N2O	0	0.00783567	0	0	0	0	0	0	0.00691807
144.067	C6H11NO3	0.0141847	0.0230005	0	0	0.030972	0.0112733	0.0190766	0.00630838	0.0355649
144.103	C7H15NO2	0	0	0	0	0	0.00192585	0	0	0
145.014	C5H6O5	0	0.00541712	0	0	0.00318474	0	0	0	0.00406576
145.062	C5H10N2O3	0	0.00563097	0	0	0	0	0	0	0
146.061	C9H9NO	0.0103794	0.0164801	0	0	0.00534152	0	0	0.00886416	0.0136305
147.009	C8H4O3	0	0	0	0	0	0	0	0	0.00516823
147.012	C5H8O3S	0	0.0061261	0	0	0	0	0	0.0134234	0.00979098
147.03	C5H8O5	0	0	0	0	0.00697227	0	0	0	0.00502584
147.06	C5H12N2OS	0.0059721	0.00326754	0	0.00698623	0.00602466	0	0	0.00493183	0
148.007	C4H7NO3S	0	0	0	0	0	0	0	0	0.00684333
148.044	C5H11NO2S	0	0.00313376	0	0	0	0.00322634	0	0	0
149.007	C8H6OS	0	0	0	0	0	0.00320022	0	0	0
149.047	C6H6N4O	0	0.00294306	0	0	0	0	0	0	0
149.072	C8H10N2O	0.0225897	0.0184737	0	0	0.0034662	0	0	0.020589	0.0550424
151.007	C4H8O4S	0.0186541	0	0	0	0.036324	0.00968013	0.0289159	0	0.0233215
151.063	C6H8N4O	0.00663423	0	0	0	0	0	0	0	0.00322882
152.018	C7H7NOS	0	0	0	0	0	0	0	0	0.00916014
152.969	C3H6O3S2	0.00341145	0	0	0	0	0	0	0	0.00597511
153.002	C7H6O2S	0.00971942	0.0182367	0.0157102	0.0182315	0.0061835	0	0	0.00890258	0.042098
153.023	C4H10O4S	0	0	0	0	0.0540551	0	0.177389	0.0141195	0.00963648
155.017	C7H8O2S	0	0	0	0	0	0	0	0	0.00785708
155.046	C6H8N2O3	0.0104634	0.0139995	0	0	0.0193613	0.00711878	0.00598471	0.00742627	0.00979816
155.083	C7H12N2O2	0	0.00652748	0	0	0	0	0	0	0.0102235
156.03	C6H7NO4	0	0.00380555	0	0	0	0.00146404	0	0	0.00602069
156.046	C10H7NO	0.007568	0.00713689	0	0	0.00569252	0	0	0	0.00721685
156.067	C7H11NO3	0.017017	0.0253277	0.00755053	0	0.0229868	0.0167405	0.023667	0.00711067	0.0514721
156.103	C8H15NO2	0	0	0	0	0	0.00572939	0	0	0
157.014	C6H6O5	0.00376762	0.00728996	0.0093588	0.026633	0.0361759	0.00869113	0.12032	0.0542859	0.00841487
157.062	C6H10N2O3	0	0.0069324	0	0	0	0	0	0	0
158.009	C5H5NO5	0.0352167	0.0191736	0.0176075	0.013803	0.0206168	0.00868984	0.0332562	0.0154006	0.0108594
158.028	C6H9NO2S	0	0	0	0	0	0	0	0	0.00600244
158.046	C6H9NO4	0	0	0	0	0.00364263	0	0	0	0.0073092
158.061	C10H9NO	0.0121324	0.0137348	0	0	0.00791235	0.00472087	0.0168481	0.020857	0.0163743
159.056	C9H8N2O	0	0.00503705	0	0	0	0	0	0	0
159.058	C7H13O2P	0	0	0	0	0	0	0	0	0.00555854
159.093	C10H12N2	0	0.00328725	0	0	0	0	0	0	0
160.007	C5H7NO3S	0	0.00334852	0	0	0	0	0	0	0.00631924
160.062	C6H11NO4	0.00693259	0.0147909	0	0	0.00586246	0.00327148	0	0.00492147	0.0251552
160.098	C7H15NO3	0.0113746	0.0129426	0	0	0.00726253	0.00605532	0.0138764	0.0109415	0.0138565
162.02	C8H5NO3	0.0110608	0.00956573	0	0	0.0106576	0	0	0.00685438	0
162.023	C5H9NO3S	0	0	0	0	0	0	0	0.00904411	0.00878519
162.031	C7H5N3O2	0	0.0026681	0	0	0	0	0	0	0
163.007	C5H8O4S	0	0.01439	0	0	0.00752038	0.00254522	0	0.0118367	0.00605989
163.061	C6H12O5	0.006679	0.00949946	0	0	0.0032101	0.00297613	0.00587787	0	0.0105113
164.018	C8H7NOS	0.00708965	0.0233128	0.00500886	0	0.00740826	0.0064468	0.0264492	0	0.023272
165.032	C5H11O4P	0.0114233	0.0137628	0	0	0.00385834	0.00805664	0.00849204	0.012466	0.0440738
165.042	C6H6N4O2	0.00713778	0.00355727	0	0	0	0	0	0	0.00401003
166.981	C7H4O3S	0	0	0	0	0	0	0	0	0.0073404
167.017	C8H8O2S	0	0	0	0	0	0	0	0	0.00359678
167.038	C5H12O4S	0	0	0	0	0.00336209	0	0	0	0
168.139	C10H19NO	0	0	0	0	0	0.00466153	0	0	0
168.997	C7H6O3S	0.0105626	0.0279677	0	0	0.0109234	0.0114139	0.0286246	0.0077447	0.0852069
169.098	C8H14N2O2	0.00759355	0.0117552	0	0	0.0053189	0.00533363	0	0.0047754	0.0103177
170.025	C10H5NO2	0	0	0	0	0.00239457	0	0	0.0103856	0
170.061	C11H9NO	0.00410128	0	0	0	0.00396401	0	0	0	0
170.119	C9H17NO2	0.00702078	0.00543555	0.0556428	0.0107396	0	0.0327597	0	0.0144121	0
171.041	C6H8N2O4	0	0.0128222	0	0	0.00256996	0	0	0	0.00782055
171.082	C12H12O	0	0	0	0	0.0030091	0	0.00547263	0	0
171.114	C8H16N2O2	0.00447181	0.00400222	0	0	0.00273161	0	0	0	0.006542
171.15	C9H20N2O	0	0.014753	0	0	0	0	0	0	0
172.025	C6H7NO5	0.0130228	0.0169313	0.00866055	0	0.0104937	0.0113398	0.0120296	0.00825528	0.017877
172.044	C7H11NO2S	0	0	0	0	0	0	0	0	0.0112941
172.077	C11H11NO	0.0225565	0.00964635	0.0127484	0	0.00467611	0.00232156	0.00702452	0	0.0199629
172.134	C9H19NO2	0.00863837	0.0134802	0	0	0	0.00722184	0	0	0
173.009	C6H6O6	0	0	0	0	0.00470018	0	0	0	0
173.057	C6H10N2O4	0	0	0	0	0	0	0	0	0.00626815
174.023	C6H9NO3S	0.00382165	0.00710575	0	0	0.00466328	0.00236028	0.00544738	0	0.0162432
174.041	C6H9NO5	0	0.00654664	0	0	0.00798573	0.00326497	0	0	0.00731419
174.077	C7H13NO4	0.00370337	0.00708571	0	0	0.0069928	0	0	0	0.00760241
174.964	C4H4N2O2S2	0	0	0	0	0.00262238	0	0	0	0
175.088	C10H12N2O	0.00643038	0.00858561	0	0	0	0	0	0	0.0109864
176.039	C6H11NO3S	0.0692628	0.0791416	0.0990885	0.124525	0.0623076	0.21098	0.15072	0.252688	0.238516
176.072	C10H11NO2	0.00338208	0.00453692	0	0	0	0	0	0	0.00401398
177.031	C8H6N2O3	0.0165605	0.0124685	0.0103052	0	0.00936814	0.00222113	0	0.0166163	0.0376902
177.034	C5H10N2O3S	0.0106402	0.0163677	0	0	0	0.00594663	0	0	0.0152784
177.042	C7H6N4O2	0.00464681	0.00589726	0	0	0.00452698	0	0	0	0.00774888
177.103	C10H14N2O	0.00335076	0.00344805	0	0	0.00437701	0.003137	0	0.0046199	0.0127708
177.128	C12H18O	0	0.00809395	0	0	0	0.00204505	0	0.00808695	0.00459507
178.033	C9H9NOS	0	0.00345336	0	0	0	0	0	0	0
179.046	C8H8N2O3	0.00379544	0.00780501	0	0	0.00878412	0	0	0.00484174	0.00715998
179.057	C7H8N4O2	0.00470866	0	0	0	0.00282463	0	0	0	0
180.012	C8H7NO2S	0	0.00574759	0	0	0	0	0	0	0
180.103	C10H15NO2	0	0	0	0	0	0.00198063	0	0	0
181.018	C5H10O5S	0.00355946	0.00317181	0	0	0.0279795	0	0.0733032	0.0197792	0.00638403
181.992	C7H5NO3S	0	0.00960465	0	0	0	0.00160648	0	0	0.0036765
182.009	C7H5NO5	0.00391725	0.00770695	0	0	0.00843657	0.00282212	0	0.00630776	0.00650927
182.028	C8H9NO2S	0	0	0	0	0	0	0	0	0.00666925
182.057	C7H9N3O3	0.00418115	0.00436069	0	0	0	0	0	0	0
182.119	C10H17NO2	0	0	0	0	0	0.0158305	0	0	0
182.155	C11H21NO	0	0	0.0224534	0	0	0.0105681	0	0	0
182.976	C7H4O4S	0	0	0	0	0.003704	0	0	0	0.00527289
183.033	C5H12O5S	0	0	0	0	0.00458261	0	0	0.0100433	0
183.078	C8H12N2O3	0	0.00346564	0	0	0.00598421	0.00136707	0	0	0.00329402
183.15	C10H20N2O	0	0.0112726	0	0	0	0	0	0	0
183.175	C12H24O	0	0	0	0	0	0	0	0.00451621	0
184.025	C7H7NO5	0	0.00509529	0	0	0.00298617	0	0	0	0
184.04	C11H7NO2	0	0	0	0	0.00336535	0	0	0.00946031	0
184.134	C10H19NO2	0	0	0.0324698	0	0	0.0118056	0	0	0
184.95	C3H7O3S2P	0	0	0	0	0.00789991	0.00282346	0	0.0214952	0.0153843
184.974	C7H6O2S2	0	0	0	0	0	0	0	0	0.0361718
185.02	C6H6N2O5	0	0.00554487	0	0	0.00455606	0	0	0	0.00382526
185.093	C8H14N2O3	0.00580266	0.00811557	0	0	0	0.00256054	0	0	0.00633673
185.13	C9H18N2O2	0	0	0	0	0	0	0	0	0.00687251
186.041	C7H9NO5	0.0397761	0.0263757	0.0317419	0.0204886	0.03469	0.041512	0.0100157	0.00674331	0.0630787
186.056	C11H9NO2	0.0112965	0.0132053	0	0	0.0106952	0.00496123	0.0226682	0.011659	0.0142808
187.025	C7H8O6	0.0186362	0.021588	0.0190871	0.0159643	0.0173901	0.00710673	0.0368532	0.0117917	0.0409132
187.051	C10H8N2O2	0	0	0	0	0.00307313	0	0	0	0
187.072	C7H12N2O4	0	0.00485391	0	0	0	0	0	0	0.00342307
188.056	C7H11NO5	0	0.00823828	0.0150361	0	0.031703	0.0030227	0	0	0.0142695
188.072	C11H11NO2	0.0197824	0.0150391	0	0	0.010691	0.00525326	0.0133203	0.0204036	0.0194107
188.108	C12H15NO	0	0.003776	0	0	0	0	0	0	0
189.031	C9H6N2O3	0.00796767	0.00899435	0	0	0.00825439	0.00331998	0	0	0.00730543
189.103	C11H14N2O	0	0.00466271	0	0	0	0	0	0	0
190.054	C7H13NO3S	0	0	0	0	0	0.00330858	0	0	0.00792301
190.087	C11H13NO2	0	0.00348115	0	0	0	0	0	0	0
191.046	C9H8N2O3	0	0.00347875	0	0	0.00310864	0	0	0	0.00587936
191.057	C8H8N4O2	0.00874349	0.0090393	0	0	0.00594237	0	0	0.00468068	0.0130126
191.144	C13H20O	0.0632376	0.0723868	0.0274382	0.0723366	0.0353955	0.0344132	0.052468	0.132711	0.0888875
192.013	C9H7NO2S	0	0.0037895	0	0	0	0	0	0	0.0105529
192.034	C6H11NO4S	0.0663955	0.124841	0.0422716	0.0842396	0.1268	0.081568	0.0619413	0.174449	0.0984279
193.018	C6H10O5S	0	0.00294803	0	0	0.00315333	0	0	0.00698733	0.00347729
193.037	C7H6N4O3	0.0406411	0.0449767	0.0181748	0.00923469	0.0357282	0.018835	0.0516149	0.0376619	0.0541371
193.073	C8H10N4O2	0.00467226	0.0071726	0	0	0.00370188	0.0033105	0	0	0.00756296
193.098	C10H14N2O2	0	0.00541416	0	0	0	0	0	0	0
194.007	C12H5NS	0.00538415	0.0111863	0	0	0	0.00257665	0	0	0.00629272
194.119	C11H17NO2	0	0	0	0	0	0.00299068	0	0	0
195.033	C6H12O5S	0	0.00706305	0	0	0.0132105	0	0.0316678	0.00945654	0.013458
195.035	C7H8N4OS	0.0114624	0.0086285	0	0	0	0	0	0.0132134	0
195.114	C10H16N2O2	0	0.00383494	0	0	0	0	0	0	0.003328
196.01	C7H8N3SP	0	0	0	0	0	0	0	0.00558535	0
196.029	C5H11NO5S	0	0	0	0	0.0148082	0	0.0560179	0	0
196.038	C5H12NO5P	0.00386057	0	0	0	0	0.00172332	0	0	0
196.04	C12H7NO2	0	0	0	0	0.00331048	0	0	0	0
196.044	C9H11NO2S	0	0	0	0	0	0	0	0	0.00608396
196.134	C11H19NO2	0	0	0.15026	0.00723478	0	0.0941797	0	0	0
196.991	C8H6O4S	0	0	0	0	0	0	0	0	0.00669266
197.036	C11H6N2O2	0.0072943	0.0038542	0	0	0	0	0.0165858	0	0.00980876
197.043	C13H10S	0.130023	0.199403	0.104195	0.165363	0.0802984	0.0572309	0.148453	0.175854	0.132924
197.049	C6H14O5S	0.00492154	0.00791924	0	0	0.0838052	0	0.191136	0.0466408	0.0171252
197.068	C7H10N4O3	0.0348336	0.0189464	0	0	0.0213211	0.00886757	0.0177082	0.0164185	0.0113833
197.13	C10H18N2O2	0	0.0148278	0	0	0	0	0	0	0.00708534
198.056	C12H9NO2	0	0	0	0	0.00283774	0	0	0	0
198.114	C10H17NO3	0	0	0	0	0	0.031637	0	0	0
198.15	C11H21NO2	0	0	0	0	0	0.0116284	0	0	0
198.186	C12H25NO	0.0087675	0	0	0	0	0	0	0	0
199.036	C7H8N2O5	0	0.00322435	0	0	0	0	0	0	0
199.039	C6H9N4O2P	0	0	0	0	0	0.00193985	0	0	0
199.055	C8H12N2O2S	0	0	0	0	0.00291083	0	0	0	0
199.109	C9H16N2O3	0	0.00239026	0	0	0	0	0	0	0
199.113	C14H16O	0.00610976	0.00658758	0	0	0.00841024	0.00286051	0.0205016	0	0
200.035	C11H7NO3	0.0121085	0.00636368	0	0	0	0	0	0	0
200.072	C12H11NO2	0.00505936	0	0	0	0	0	0	0.00499447	0.00693024
200.129	C10H19NO3	0.0056334	0.00451135	0.0654051	0.00637357	0	0.0661962	0	0	0.00776814
200.969	C7H6O3S2	0	0.0351644	0.0251487	0	0.0396023	0.0128367	0.0635064	0.0251	0.0790067
201.052	C7H10N2O5	0	0.00838392	0	0	0	0	0	0	0
201.088	C8H14N2O4	0	0.00425232	0	0	0	0	0	0.00690146	0
201.092	C13H14O2	0	0.00586679	0	0	0	0	0	0	0
201.124	C9H18N2O3	0.00413822	0.0223332	0	0	0	0.00659802	0	0	0
202.051	C11H9NO3	0.370408	0.204811	0.218238	0.0970387	0.201869	0.139981	0.34281	0.169352	0.334888
202.072	C8H13NO5	0.0391882	0.0518648	0.0238434	0.0253007	0.0752302	0.0369372	0.0607645	0.0360692	0.0752323
202.087	C12H13NO2	0	0.00268577	0	0	0	0	0	0	0.015301
202.108	C9H17NO4	0.00407633	0.0078091	0.104588	0.022216	0.00494403	0.0401181	0	0	0.00636275
203.002	C7H8O5S	0	0.00295896	0	0	0	0	0	0	0.00656719
203.046	C10H8N2O3	0	0.00584693	0	0	0.0026758	0	0	0	0
204.03	C10H7NO4	0	0	0	0	0.00289454	0	0	0	0
204.088	C8H15NO5	0.0295206	0.0267679	0.0165368	0.0953198	0.0232658	0.00662308	0.0138184	0.0228249	0.0387404
205.018	C7H10O5S	0	0	0	0	0	0	0	0.00777331	0
205.029	C6H10N2O4S	0	0.00825039	0.0161112	0	0	0	0	0	0
205.047	C6H10N2O6	0	0	0	0	0.00380915	0	0	0	0
205.073	C9H10N4O2	0.0301273	0.0460661	0.0166327	0.0262936	0.030439	0.00424485	0.0354248	0.0373119	0.028378
206.049	C7H13NO4S	0	0.00625599	0	0	0.00802207	0.00284808	0	0	0.013293
206.958	C9H4O2S2	0	0	0	0	0.0073369	0	0.0246093	0.010223	0
206.998	C7H4N4O2S	0.0137645	0.0203933	0	0	0.00954233	0.00193017	0.0161828	0.0198016	0.0190817
207.041	C9H8N2O4	0	0.0125162	0	0	0.0140237	0	0	0.00567946	0.0102771
207.052	C8H8N4O3	0.00842168	0	0	0	0.00320725	0	0	0	0.00728334
207.941	C3H4N3O2S2P	0.0115047	0	0	0	0.00704328	0	0	0	0
208.007	C9H7NO3S	0	0.00459233	0	0	0	0	0	0	0.00716775
208.011	C6H11NO3S2	0.00638993	0.00596789	0	0	0.00723584	0.00285676	0.0073801	0	0.0106265
208.025	C9H7NO5	0	0	0	0.0211337	0.00745036	0	0	0	0.00471707
208.134	C12H19NO2	0	0	0	0	0	0.00503816	0	0	0
208.974	C9H6O2S2	0	0	0	0	0.0234439	0	0	0	0
209.013	C6H10O6S	0	0.00321073	0	0	0.0126863	0	0.0275862	0.0115416	0.00676966
209.049	C7H14O5S	0	0.00887549	0	0	0.00396831	0	0	0.00640768	0.0108651
209.05	C8H10N4OS	0.014359	0.0271105	0	0	0.013352	0.00312619	0.0182733	0.0254411	0.0266417
210.038	C13H9NS	0.0148466	0.0384061	0	0	0.0384007	0.0150892	0.040328	0	0.0616449
210.041	C9H9NO5	0.00649247	0.00689025	0	0	0	0.00270504	0	0.00907507	0.00468247
210.056	C13H9NO2	0.0116523	0.0102752	0	0	0.0036032	0	0	0.010041	0.0109189
210.114	C11H17NO3	0	0	0	0	0	0.00185198	0	0	0
210.15	C12H21NO2	0	0	0	0	0	0.00505784	0	0	0
211.007	C9H8O4S	0	0.00243185	0	0	0	0	0	0	0
211.059	C14H12S	0	0.0067462	0	0	0	0	0	0	0.00665531
211.084	C8H12N4O3	0	0.00244524	0	0	0	0	0	0	0
211.109	C10H16N2O3	0.00587957	0.00707608	0	0	0	0.00440704	0	0	0.0065859
212.083	C12H11N3O	0.00584521	0.00428772	0.00734059	0	0.00547662	0.00191984	0	0.00523612	0.00812593
212.129	C11H19NO3	0	0	0.0989471	0	0	0.0495446	0	0	0
212.981	C5H11O3S2P	0	0	0	0	0.00380811	0	0	0	0
213.015	C7H6N2O6	0	0.00465944	0	0	0	0	0	0.0205977	0
213.044	C6H14O6S	0.00394711	0	0	0	0.0465203	0	0.0549323	0.0334693	0.0109758
213.067	C12H10N2O2	0	0.0100745	0	0.00708088	0	0	0	0	0
213.07	C9H14N2O2S	0.0178895	0.0306872	0.0148037	0.0172327	0.0300181	0.0193969	0.0302328	0.0237547	0.0184129
213.092	C14H14O2	0	0	0	0	0.00293513	0	0	0	0
213.124	C10H18N2O3	0.1404	0.0974178	0.0136423	0.0621328	0.0195735	0.0597769	0.0551394	0.217848	0.0348824
214.033	C12H9NOS	0	0	0	0	0	0	0.0134558	0	0
214.054	C9H13NO3S	0.00421518	0.00325643	0	0	0	0	0	0	0.00624909
214.083	C8H13N3O4	0.00438478	0.00349955	0	0	0.00304624	0	0	0	0
215	C12H8S2	0	0	0	0	0	0.0038902	0	0	0
215.046	C11H8N2O3	0	0	0	0	0.00423407	0	0	0	0
215.067	C8H12N2O5	0.0565013	0.100146	0	0	0.0565667	0	0.0178422	0.195283	0.10399
215.083	C12H12N2O2	0.0077205	0.00903604	0	0	0.00296331	0.00170446	0	0.00818061	0.0118419
215.104	C9H16N2O4	0.032515	0.0281265	0.00700846	0	0.0167105	0.00698092	0.00985391	0.00595439	0.0345398
215.108	C14H16O2	0.00505719	0.00965164	0	0	0.00610001	0.00455453	0	0.00611822	0.0046694
215.14	C10H20N2O3	0	0.0712571	0	0	0	0	0	0	0
216.03	C11H7NO4	0	0.00477981	0	0	0	0	0	0	0
216.034	C8H11NO4S	0.0117581	0.00663143	0.00737345	0	0.00990243	0.0180493	0	0	0.0452999
216.067	C12H11NO3	0.00451333	0.00385866	0	0	0	0	0	0	0
216.114	C12H15N3O	0	0.00430473	0	0	0	0	0	0	0
216.124	C10H19NO4	0	0	0.116223	0.023993	0	0.0770005	0	0	0
216.161	C11H23NO3	0	0	0	0	0	0.00336883	0	0	0
216.919	C6H3O3S2P	0	0	0	0	0.0102397	0	0	0.0145875	0
216.981	C7H6O6S	0	0.00672822	0.00503456	0	0.006194	0	0.00660928	0.00505173	0.007593
217.035	C8H10O7	0	0.00693383	0	0	0	0	0	0.0219426	0.00406553
217.098	C12H14N2O2	0.0136306	0.00834521	0	0	0	0	0	0	0
217.16	C15H22O	0	0	0	0	0	0.00173212	0	0	0
218.093	C11H13N3O2	0	0	0.0170118	0	0	0	0	0	0
218.997	C7H8O6S	0	0	0	0	0	0	0	0.0123624	0
219.051	C8H12O7	0	0	0	0	0.00286135	0.0102064	0	0.00574126	0
219.052	C9H8N4O3	0	0	0	0	0	0	0	0	0.00553747
219.078	C11H12N2O3	0.0357856	0.0229592	0.0258726	0.0104841	0.0101629	0.00587755	0.0100992	0.0144344	0.0647019
219.124	C10H20O5	0.0302638	0.00713695	0	0	0	0	0	0	0
220.029	C7H11NO5S	0	0	0	0	0	0	0	0	0.00777915
220.044	C11H11NO2S	0	0	0	0	0	0	0	0	0.00427908
220.083	C8H15NO6	0	0.00415397	0	0	0.00355212	0.00314587	0	0	0
220.974	C10H6O2S2	0	0	0	0	0.00832164	0.00186218	0	0.0170416	0
221.009	C10H6O6	0	0.00295105	0	0	0.00324783	0	0	0	0.00343525
221.014	C8H6N4O2S	0.00680884	0.00475463	0	0	0	0	0	0.0105859	0
221.039	C10H10N2O2S	0	0.00382493	0	0	0	0	0	0	0
221.049	C8H14O5S	0	0	0	0	0	0	0	0	0.00363298
221.093	C11H14N2O3	0.0250509	0.152924	0.0215448	0	0.014748	0.0160862	0.0230912	0.0220849	0.126706
221.957	C4H6N3O2S2P	0.0156902	0.0170467	0.0140021	0.0191186	0.0293368	0.00563822	0	0.0112612	0.0279932
222.038	C14H9NS	0.00637968	0.0102923	0	0	0.00443891	0.00434864	0	0	0.01615
222.041	C10H9NO5	0.00390091	0.00664367	0	0	0	0	0	0	0.00625752
222.044	C7H13NO5S	0.0165114	0.0171221	0.0128615	0.0173708	0.020598	0.0342849	0	0.0147508	0.10857
222.15	C13H21NO2	0	0	0	0	0	0.00335589	0	0	0
223.007	C10H8O4S	0	0	0	0	0	0.00247686	0	0	0.0111922
223.03	C8H8N4O2S	0.0124612	0.00915744	0	0	0	0.00178069	0	0.0156388	0
223.036	C9H8N2O5	0	0	0	0	0.00520868	0	0	0	0.00409454
223.043	C11H12O3S	0	0	0	0	0.00450156	0.0026708	0	0	0.00741144
223.047	C8H8N4O4	0.0818093	0.0446815	0.0328326	0.0305192	0.0543271	0.0225484	0.0892519	0.0403587	0.0241507
224.006	C6H11NO4S2	0	0	0	0	0.00605424	0	0	0	0.00472254
224.035	C13H7NO3	0	0	0	0	0.0054943	0	0	0	0
224.051	C17H7N	0.00628375	0	0	0	0.00489144	0	0	0	0
224.129	C12H19NO3	0	0	0.0322576	0	0	0.0172531	0	0	0
224.982	C6H11O3S2P	0	0	0	0.00523046	0	0	0	0	0
225.009	C7H6N4O3S	0	0	0	0	0	0	0	0.00593397	0
225.015	C8H6N2O6	0.00905234	0	0	0	0.00472403	0	0	0	0.00732403
225.034	C9H10N2O3S	0	0.00247746	0	0	0.00554808	0	0	0	0.00353868
225.038	C14H10OS	0	0.00790414	0	0	0	0	0	0.0104331	0
225.044	C7H14O6S	0	0.0106784	0	0	0.0028995	0	0	0	0.0143388
225.074	C15H14S	0.0112489	0.00867466	0.0126086	0.017544	0.00330831	0.00355542	0.0122899	0.0202435	0.0115365
225.08	C8H18O5S	0	0.00290495	0	0	0.00281461	0.0024429	0	0	0.00366935
226.036	C9H9NO6	0.0145665	0.0132847	0.0114106	0.00658223	0.0124022	0.0113793	0.0107048	0	0.0251938
226.047	C8H9N3O5	0.00403237	0	0	0	0	0	0	0	0
226.051	C13H9NO3	0	0	0	0	0.0030799	0	0	0	0
226.062	C12H9N3O2	0	0.0115669	0.012809	0.0262655	0	0	0	0.00613215	0.00757231
226.109	C11H17NO4	0.00469184	0.00614949	0.0625957	0	0	0.0326553	0	0	0.0127109
226.12	C10H17N3O3	0	0	0	0	0	0.00148087	0	0	0
226.145	C12H21NO3	0	0	0.0357924	0	0	0.0114458	0	0	0
226.156	C11H21N3O2	0	0	0	0	0.00278134	0	0	0	0
226.218	C14H29NO	0	0	0	0	0	0.00551648	0	0	0
226.973	C12H5OSP	0	0	0	0	0	0.00666684	0	0	0
227.02	C9H8O7	0.00678556	0.0108102	0.00793404	0.0139387	0.00693734	0.00222258	0	0	0.020122
227.05	C9H12N2O3S	0	0.00647635	0	0	0	0	0	0	0.00395606
227.071	C14H12O3	0	0.00406332	0	0	0	0	0	0	0
227.14	C11H20N2O3	0.0832144	0.274417	0.0600894	0.0121006	0.0248382	0.0353974	0.0441409	0	0.0321017
228.051	C9H11NO6	0.034846	0.0601083	0.0139469	0	0.0551337	0.0296452	0.0142571	0.00683569	0.52735
228.067	C13H11NO3	0	0.00493201	0	0	0	0	0	0	0
229.047	C8H10N2O6	0	0.00380496	0	0	0.00289566	0	0	0	0
229.054	C10H14O4S	0	0.00263515	0	0	0	0	0	0	0
229.062	C12H10N2O3	0	0.00486154	0	0	0	0	0	0	0.00382912
229.102	C10H18N2O2S	0	0	0	0	0	0	0	0	0.00673925
229.156	C11H22N2O3	0	0.0284729	0	0	0	0.00590186	0	0	0
230.013	C8H9NO5S	0	0.00704601	0	0	0.0107893	0	0	0	0.0125437
230.049	C9H13NO4S	0	0	0	0	0	0	0	0	0.00667319
230.067	C9H13NO6	0	0.00755175	0	0	0.00866439	0.00234484	0	0	0.00809121
230.14	C11H21NO4	0	0	0.0540553	0	0	0.0127619	0	0	0
230.979	C8H8O4S2	0	0.00574376	0	0	0.00703361	0	0.00637185	0	0.0174399
230.997	C8H8O6S	0.00550675	0.00962662	0.00807602	0	0.00643686	0.00462394	0.00887049	0.00876484	0.00993387
231.041	C11H8N2O4	0	0	0	0	0.00594721	0	0.00885981	0	0
231.099	C9H16N2O5	0	0	0	0	0.00707644	0.00282064	0.0260603	0	0
231.114	C13H16N2O2	0	0.00910364	0	0	0	0	0	0	0
231.135	C10H20N2O4	0	0.025582	0	0	0	0	0	0	0
231.139	C15H20O2	0	0.00353439	0	0	0	0.00159298	0	0	0
232.029	C8H11NO5S	0.0135729	0.0134832	0	0.014774	0.0158176	0.00630861	0	0	0.031644
232.062	C12H11NO4	0.00873144	0.00710219	0.00554326	0	0.00542877	0.00193034	0	0.00811759	0.00807673
232.083	C9H15NO6	0.0167566	0.0248266	0	0	0.0189846	0.00587544	0.0275361	0.0194791	0.031974
233.013	C8H10O6S	0.00387582	0.00890065	0	0	0.00665318	0.0031571	0	0.0511019	0.00596237
233.024	C7H10N2O5S	0	0.00321753	0	0	0	0	0	0	0
233.06	C8H14N2O4S	0	0	0	0	0	0.00349329	0	0	0.0345403
233.085	C10H18O4S	0	0	0	0	0.00502797	0	0.0127163	0.0107182	0.00365698
233.158	C12H26O2S	0	0	0	0	0	0	0	0	0.00340722
234.044	C8H13NO5S	0	0	0	0	0	0.00425764	0	0	0.0137141
234.077	C12H13NO4	0.0335529	0.0256375	0.0202449	0	0.0159857	0.00982776	0.0372766	0.020196	0.0361167
234.098	C9H17NO6	0.00422715	0	0	0	0	0	0	0	0
234.114	C13H17NO3	0.00396965	0.00696834	0	0	0	0.00162938	0	0.00734138	0.00304742
234.989	C11H8O2S2	0.00789169	0.017931	0	0	0.0416268	0.00427816	0.0337203	0.0338181	0.017782
234.993	C8H4N4O3S	0.0339283	0.0555382	0	0	0.0235967	0.00372669	0.037771	0.0577189	0.0506652
235.001	C10H8N2OS2	0	0	0	0	0	0.00382283	0	0	0
235.028	C8H12O6S	0	0	0	0	0	0	0	0.00665351	0
235.029	C9H8N4O2S	0.00516646	0.0111724	0	0	0	0	0	0	0.00594348
235.039	C7H12N2O5S	0	0.00340944	0	0	0	0	0	0	0
235.046	C8H12O8	0	0	0	0	0.0026409	0.00162016	0	0.0110913	0.00398861
235.055	C11H12N2O2S	0	0.00675804	0	0	0	0	0	0	0
235.065	C9H16O5S	0	0.00395033	0	0	0	0	0	0	0.00344557
235.072	C11H12N2O4	0.00507336	0.00691813	0	0	0	0	0	0	0.00709547
235.082	C9H16O7	0	0.0119696	0	0	0	0	0	0	0.0170624
235.084	C10H12N4O3	0	0	0	0	0	0.00326582	0	0	0
235.109	C12H16N2O3	0.099205	0.191407	0.0305186	0.021619	0.00817322	0.0112287	0.0266715	0.0105584	0.0108784
235.119	C10H20O6	0	0.00323388	0	0	0	0	0	0	0
235.137	C11H24O3S	0	0	0	0	0	0.00223922	0	0	0
236.056	C11H11NO5	0	0.00518915	0	0	0	0.00223179	0	0	0
236.06	C8H15NO5S	0	0	0	0	0	0.00362984	0	0	0.00617386
236.129	C13H19NO3	0	0	0	0	0	0.00368275	0	0	0
236.166	C14H23NO2	0	0	0	0	0	0.00204594	0	0	0
237.045	C9H10N4O2S	0.0142634	0.0285022	0	0	0.0109663	0.00254396	0.0177876	0.0254357	0.0242461
237.059	C12H14O3S	0	0	0.0047697	0	0	0.0020581	0	0	0.00478138
237.063	C9H10N4O4	0.0233797	0.0345964	0.0247939	0.0226036	0.0183339	0.0263754	0.0432821	0.0214561	0.0328719
237.995	C6H10NO5SP	0	0	0	0.0061952	0.00334907	0	0	0	0
238.039	C7H13NO6S	0	0.00305131	0	0	0.00702356	0	0	0	0
238.051	C14H9NO3	0	0	0.00643708	0	0	0	0	0	0
238.07	C15H13NS	0	0.00715276	0	0	0.00326434	0.00302122	0	0	0.0143824
238.075	C8H17NO5S	0	0	0	0	0	0.00622854	0	0	0
238.145	C13H21NO3	0	0	0	0	0	0.00294165	0	0	0
239.017	C14H8O2S	0.00642632	0.0243533	0	0	0.00773695	0	0	0.23675	0.00991483
239.02	C10H8O7	0	0.00400161	0	0	0.00278094	0	0	0	0.0116548
239.024	C8H8N4O3S	0.0146487	0.0255483	0	0	0.00594662	0.00191606	0.0155869	0.019624	0.0213587
239.071	C15H12O3	0	0.00425876	0.0147287	0	0	0	0	0	0
240.063	C9H11N3O5	0.0112205	0.0117946	0	0	0.00790133	0.00215254	0.00761109	0	0.00999234
240.124	C12H19NO4	0	0	0.41321	0.0180369	0	0.151889	0	0	0
240.161	C13H23NO3	0	0	0.0152087	0	0	0.00383453	0	0	0
241.026	C12H6N2O4	0.010644	0.00761921	0	0	0	0.00604478	0.0288659	0	0.0166159
241.029	C9H10N2O4S	0	0.00261202	0	0	0	0	0	0	0.00835079
241.035	C10H10O7	0	0.00548581	0	0	0	0	0	0	0.00864476
241.058	C8H10N4O5	0.249102	0.149416	0.0631033	0.0753945	0.126475	0.0699481	0.203481	0.121876	0.0739008
241.075	C8H18O6S	0	0	0	0	0	0	0.00745467	0	0
241.098	C14H14N2O2	0	0	0	0	0.00519303	0	0	0	0
241.995	C11H6N3SP	0	0	0	0	0.00315872	0	0	0	0
242.046	C13H9NO4	0	0.00247972	0	0	0	0.00210942	0	0	0
242.061	C17H9NO	0.021366	0.00806602	0	0	0.0123706	0	0.0255979	0.0113627	0
242.067	C10H13NO6	0.0287543	0.0312005	0.00840991	0	0.016791	0.0108648	0.00773218	0.0083011	0.0550528
242.103	C11H17NO5	0	0.00259273	0	0	0	0	0	0	0
242.13	C14H17N3O	0	0	0	0	0.00615652	0	0	0	0
242.14	C12H21NO4	0	0.00506521	0.109562	0.0109795	0	0.0551651	0	0	0
242.956	C5H9O5S2P	0	0	0	0	0.006067	0	0	0.0150073	0
242.998	C10H4N4O2S	0	0	0	0	0	0	0	0.0310565	0
243.033	C10H12O5S	0	0.00534805	0.00790603	0	0	0.00233011	0	0	0.0061293
243.045	C9H12N2O4S	0.00511802	0.0103722	0	0	0.0190076	0.00345047	0	0	0.0157001
243.093	C17H12N2	0	0	0	0	0.00640587	0	0	0	0
243.103	C15H16O3	0	0.00542965	0	0	0.00540371	0.00199831	0	0	0
243.135	C11H20N2O4	0.0038657	0.00805915	0.00937888	0	0	0.00207487	0	0.00715667	0.00882166
244.026	C13H11NS2	0.006219	0.00741052	0	0	0.00486848	0.00941144	0	0.00926602	0.0300277
244.046	C9H11NO7	0.0471756	0.08766	0.0659347	0.027869	0.07608	0.0708225	0.0529568	0	0.226089
244.062	C13H11NO4	0	0	0	0	0	0	0	0	0.00586602
244.083	C10H15NO6	0	0.00824389	0	0	0.00351714	0.00302182	0	0	0.00838374
244.119	C11H19NO5	0.0132886	0.00976355	0.027662	0	0.00403551	0.0128796	0	0.00509525	0.0168537
244.13	C10H19N3O4	0	0.0213637	0.00735128	0	0.00699107	0.0179431	0.0264088	0	0.0137664
244.155	C12H23NO4	0.00395637	0.00552352	0.0150813	0	0	0.00681051	0	0	0.00384021
245.06	C9H14N2O4S	0.0211814	0.0208266	0.0198735	0	0.0102388	0.0165729	0.0132683	0	0.0283669
245.072	C16H10N2O	0.0485231	0.110507	0.00524864	0	0.150367	0.0666974	0.220199	0.0774482	0.0315195
245.097	C10H18N2O3S	0.00575064	0.0131457	0.00726896	0.0227013	0.00833992	0.00437244	0.00732551	0.00948342	0.0142822
246.044	C9H13NO5S	0	0	0	0	0	0	0	0	0.00462105
246.062	C9H13NO7	0.016066	0.0365556	0.0116665	0	0.0326552	0.0105656	0.00699586	0	0.252998
246.077	C13H13NO4	0	0.00550281	0	0	0	0	0	0	0.0060744
246.135	C11H21NO5	0	0	0	0	0	0.0163492	0	0	0
247.022	C16H8OS	0.0113611	0.0493577	0.00861387	0.107336	0.0127594	0.00312335	0.0152565	0.144085	0.0387595
247.046	C9H12O8	0	0	0.00726366	0	0.00364512	0	0	0	0.00592199
247.047	C10H8N4O4	0.00844464	0.0148744	0	0	0.00629894	0.00435477	0.00645297	0	0.00726584
247.072	C12H12N2O4	0.00938852	0.00780705	0	0	0.00325338	0.0032095	0	0	0.00419227
247.109	C13H16N2O3	0	0.00405947	0	0	0	0	0	0	0.0120369
247.12	C12H16N4O2	0	0.00649002	0	0	0	0	0	0.00934245	0
247.137	C12H24O3S	0.0102578	0.0142351	0.00930627	0	0.0113721	0.0105775	0.00694748	0.00942351	0.0155492
247.155	C12H24O5	0.0125608	0.0153814	0	0	0.00600539	0.00464264	0	0	0.00534334
247.174	C13H28O2S	0	0	0	0	0.0027985	0	0	0	0.00449089
247.207	C17H28O	0	0	0	0	0	0.00223323	0	0	0
248.018	C15H7NOS	0.0103333	0.0147309	0	0	0.00396277	0.00817767	0.016742	0	0.0214265
248.054	C16H11NS	0	0.0115497	0	0	0.00671946	0.0026801	0	0	0.0121925
248.093	C13H15NO4	0.00459917	0.0133426	0	0	0.00738241	0.002256	0.00625317	0	0.00873353
248.166	C15H23NO2	0	0	0	0	0	0.00155721	0	0	0
249.005	C12H10O2S2	0	0.011088	0	0	0.0147306	0	0.0590515	0.0168236	0.0132787
249.023	C12H10O4S	0.00948854	0.0127125	0	0	0.00800349	0.0058025	0.0192129	0.0292867	0.010114
249.044	C9H14O6S	0	0.0051781	0	0	0	0	0	0.0257433	0
249.052	C11H10N2O5	0.00451812	0.00298996	0	0	0.00421553	0	0	0	0
249.055	C8H14N2O5S	0	0.0050177	0	0	0.00491623	0.00344906	0	0	0.0361162
249.062	C9H14O8	0.00411164	0	0.122378	0.159702	0.126255	0.0618659	0.528298	0	0.00591959
249.098	C10H18O7	0.00462809	0.00704532	0	0	0	0	0	0	0
249.124	C13H18N2O3	0	0.0804423	0	0	0	0	0	0	0
249.162	C12H27O3P	0	0	0	0	0	0.00158541	0	0	0
250.218	C16H29NO	0	0	0	0	0	0.00366701	0	0	0
251.062	C18H8N2	0.0040691	0.00291072	0	0	0	0	0	0	0
251.067	C11H12N2O5	0.00659008	0.00853138	0	0	0	0	0	0.020424	0.00745585
251.075	C13H16O3S	0	0	0	0	0	0.0021209	0	0	0
251.077	C9H16O8	0	0	0	0	0	0.0127004	0	0	0
251.104	C12H16N2O4	0	0.0152025	0	0	0.00284403	0	0	0	0
251.931	C4H4N3O4S2P	0.012354	0	0	0	0.00586253	0.00233898	0	0	0
252.051	C11H11NO6	0.00556574	0.00762406	0	0	0.0101263	0	0	0	0.010803
252.124	C13H19NO4	0	0.00256321	0	0	0	0	0	0	0
252.161	C14H23NO3	0	0	0	0	0	0.00584277	0	0	0
252.233	C16H31NO	0	0	0	0	0	0.00742029	0	0	0
252.981	C10H6O6S	0	0	0	0.011277	0	0	0	0.0147554	0
253.039	C8H14O7S	0	0.00261371	0	0	0	0	0	0	0
253.047	C10H10N2O6	0	0.0103569	0	0	0.00732883	0.00218309	0	0	0.0122644
253.054	C12H14O4S	0.00316948	0.00585251	0	0	0	0	0	0	0
254.045	C8H18NO2S2P	0	0.00697294	0	0.0127609	0	0	0	0	0
254.065	C15H13NOS	0.0345878	0.0379486	0.0562721	0.058209	0.0258801	0.0225789	0.0597889	0.0088625	0.0505504
254.067	C11H13NO6	0	0.00353722	0	0	0	0	0	0	0
254.14	C13H21NO4	0	0	0.0280303	0	0	0.0160824	0	0	0
254.176	C14H25NO3	0	0	0	0	0	0.00242721	0	0	0
254.249	C16H33NO	0	0	0	0	0	0.00581905	0	0.0100859	0
254.994	C14H8OS2	0	0	0	0	0	0	0	0.00637883	0
254.997	C10H8O6S	0	0	0	0	0.00438544	0	0	0	0
255.033	C11H12O5S	0	0.00664011	0.00938652	0	0.00368666	0.00477072	0	0	0
255.073	C9H12N4O5	0.0779311	0.120702	0.0483455	0.0497282	0.0606198	0.0849704	0.126067	0.0642539	0.103971
255.085	C16H16OS	0	0.00709222	0	0	0	0	0.0275966	0	0
255.114	C15H16N2O2	0.00544905	0.0122804	0	0	0.00902903	0.00261536	0.0232451	0.0229074	0.00536846
255.135	C12H20N2O4	0	0	0	0	0	0.00298013	0	0	0.00370494
256.005	C6H12NO6SP	0.0207274	0.0277419	0.0824443	0.095395	0.0308888	0.0247672	0.00806494	0.0323757	0.0358451
256.04	C17H7NO2	0.00996347	0.00671111	0	0	0	0	0	0.0058922	0
256.062	C14H11NO4	0	0.00338223	0	0	0.00530621	0.00195557	0	0	0
256.083	C11H15NO6	0.0131702	0.0180485	0	0	0.0111709	0.00729855	0	0.0143573	0.0124302
256.086	C10H16N3O3P	0	0.00614385	0.0074801	0	0	0.00196404	0	0.00476072	0.00600599
256.094	C10H15N3O5	0.00373055	0.00409587	0	0	0.00277558	0	0	0	0
256.119	C12H19NO5	0	0.00506374	0.0178413	0	0	0.00393866	0	0.00443451	0
256.13	C11H19N3O4	0	0	0	0	0.0126374	0	0	0	0
256.95	C9H7O3S2P	0	0	0	0	0.00728327	0	0	0	0
256.971	C6H11O5S2P	0.00863529	0.0239626	0	0	0.0446415	0.00610066	0.0947592	0.038047	0.0167606
256.974	C13H6O2S2	0	0	0	0	0	0	0	0.0317767	0.00925249
257.006	C9H10N2O3S2	0.00531419	0.00286282	0	0.0113992	0.00544626	0	0	0.00525325	0
257.057	C13H10N2O4	0	0.0055529	0	0	0	0	0	0	0
257.085	C12H18O4S	0	0	0.00692547	0	0	0	0	0	0
257.114	C11H18N2O5	0	0.00753084	0	0	0	0.0018901	0	0	0.00905762
257.13	C15H18N2O2	0.00958954	0.0263511	0	0	0.0301385	0.00163639	0.00886181	0	0.0195815
258.023	C13H9NO3S	0	0	0	0	0.0053028	0	0	0	0
258.044	C10H13NO5S	0.00354761	0.00341035	0	0	0.00264459	0.00312654	0	0	0.00882992
258.062	C10H13NO7	0.0591678	0.0547749	0.025239	0.0193708	0.0405428	0.0344908	0.0454617	0.0211013	0.03508
258.073	C9H13N3O6	0.0190763	0.0122703	0.0116258	0.0143791	0.0141767	0.00730252	0.018306	0.0111796	0.00679213
258.077	C14H13NO4	0	0.00320424	0	0	0.00381956	0	0	0	0
258.098	C11H17NO6	0.00468101	0.0070854	0	0	0.00530507	0.00286318	0	0.00640278	0.00480865
258.135	C12H21NO5	0	0	0.0478068	0.00598859	0	0.0193009	0	0	0
258.146	C11H21N3O4	0	0.00830379	0	0	0.00520692	0.00976554	0.0132223	0	0.0093371
258.989	C13H8O2S2	0	0.00839437	0	0	0.00666616	0	0	0.0116317	0.00395941
259.028	C10H12O6S	0.00361019	0.00340767	0	0	0.00344957	0	0	0	0
259.039	C9H12N2O5S	0	0	0	0	0.00277871	0	0	0	0
259.046	C10H12O8	0	0	0	0	0.00479232	0	0	0	0
259.047	C11H8N4O4	0	0	0	0	0.00639029	0	0	0	0
259.088	C17H12N2O	0	0	0	0	0.00327549	0	0	0	0
259.094	C10H16N2O6	0	0	0	0	0	0	0	0.005029	0
259.112	C11H20N2O3S	0	0.00270494	0	0	0	0	0	0	0
260.021	C13H11NOS2	0	0.00268819	0	0	0.00286817	0	0	0	0
260.023	C9H11NO6S	0	0.00265893	0	0	0	0	0	0	0
260.039	C13H11NO3S	0	0.00356362	0	0	0	0	0	0	0.00486108
260.06	C10H15NO5S	0	0	0	0	0	0	0	0	0.00578682
260.068	C12H11N3O4	0	0.00963535	0	0	0	0	0	0.0117778	0
260.078	C10H15NO7	0.0194337	0.0198613	0.0169221	0	0.0270733	0.0108299	0.00974704	0	0.0608405
260.093	C14H15NO4	0.00347839	0.00632726	0	0	0	0	0	0	0
260.104	C13H15N3O3	0	0.101943	0	0	0	0.00666536	0	0	0
260.125	C10H19N3O5	0	0.00378001	0	0	0	0	0.00693873	0	0
260.15	C12H23NO5	0	0	0.0168688	0	0	0.00508937	0	0	0
261.009	C10H6N4O3S	0	0	0	0	0	0	0	0.0451041	0
261.059	C14H14O3S	0	0	0	0	0	0	0	0	0.00333408
261.067	C16H10N2O2	0.00937221	0.00600616	0	0.0189787	0.0521516	0	0	0	0
261.186	C17H26O2	0	0.00313952	0	0	0	0	0	0	0
262.072	C13H13NO5	0	0.00571869	0	0	0	0.00202995	0	0	0.0115974
262.181	C16H25NO2	0.020118	0.0119737	0	0	0	0.00414746	0	0	0.0125269
263.06	C10H16O6S	0	0.00550858	0	0	0.00414291	0	0	0.00535036	0.00378919
263.067	C12H12N2O5	0.00608793	0.0186213	0.0139481	0.0151858	0.00352636	0	0	0.00448178	0.0103145
263.071	C9H16N2O5S	0	0	0	0	0	0	0	0	0.0162925
263.083	C16H12N2O2	0.0100971	0.0164716	0	0	0.0429611	0.00974726	0.0406002	0.0114732	0.00417668
263.104	C13H16N2O4	0	0.00357036	0	0	0	0	0	0	0.00976455
263.114	C11H20O7	0	0.00258827	0	0	0	0	0	0	0
263.14	C14H20N2O3	0	0.0129525	0	0	0	0	0	0	0
263.15	C12H24O6	0.00428006	0.00395917	0	0	0	0	0	0	0
264.001	C8H11NO5S2	0	0	0	0	0.0065736	0	0	0	0
264.055	C9H15NO6S	0.00427839	0	0	0	0.00658196	0.00484661	0	0	0.00731185
264.088	C13H15NO5	0.00578632	0.00634741	0	0	0.00470254	0	0	0	0.0064499
264.124	C14H19NO4	0	0	0	0	0	0.00377201	0	0	0
264.152	C15H24NOP	0	0	0	0	0.00859025	0.00300721	0	0	0.00428431
264.197	C16H27NO2	0	0	0	0	0	0.0043754	0	0	0
264.926	C4H3N4O4S2P	0	0	0	0	0.00406636	0	0	0	0
264.948	C7H6O7S2	0.0123606	0.014938	0	0	0.0112699	0	0.0105767	0.00979753	0.0220576
265.029	C11H10N2O4S	0	0.00358607	0	0	0	0	0	0	0
265.033	C16H10O2S	0	0.0044699	0	0.00585446	0	0	0	0.00851096	0
265.039	C9H14O7S	0	0.00783137	0	0	0.00924364	0.00229257	0	0	0.00611205
265.057	C9H14O9	0	0	0	0	0	0	0	0	0.00672892
265.073	C14H10N4O2	0	0	0	0	0.00276758	0	0	0	0
265.083	C12H14N2O5	0.0825265	0.0433737	0.034498	0.035207	0.0412934	0.0352071	0.0187021	0.050214	0.06394
265.09	C14H18O3S	0	0	0	0	0	0.00153935	0	0	0
265.093	C10H18O8	0.00739834	0.00980521	0.0205836	0.008985	0.00846672	0.00432646	0	0	0
265.116	C9H22N4OS2	0	0	0	0	0	0.00348482	0	0	0
265.119	C13H18N2O4	0.00648367	0.0161908	0	0	0	0.00432409	0	0	0
265.129	C11H22O7	0.00360117	0	0	0	0	0	0	0	0
265.946	C5H6N3O4S2P	0.0178242	0.0160881	0.0111601	0.0116617	0.0300837	0.00388529	0	0.00780628	0.0252924
266.021	C13H5N3O4	0	0	0	0	0	0.0443392	0	0	0
266.034	C8H13NO7S	0	0	0	0	0	0	0.0100802	0	0
266.065	C16H13NOS	0.00670008	0.0244461	0	0	0.0201788	0.00809573	0.0251525	0	0.032433
266.067	C12H13NO6	0.011929	0.00959079	0	0	0.0104639	0.00573241	0	0.00535476	0.0100143
266.176	C15H25NO3	0	0	0	0	0	0.00284548	0	0	0
266.212	C16H29NO2	0	0	0	0	0	0.0150216	0	0	0
267.016	C12H12O3S2	0	0.00684545	0	0.00989103	0.0561138	0	0	0	0.0188288
267.019	C9H8N4O4S	0.00981471	0	0	0	0	0.00251867	0	0.0152646	0
267.062	C11H12N2O6	0	0.00482558	0	0	0.00388198	0	0	0	0
267.074	C10H12N4O5	0	0.00580202	0	0	0	0	0	0	0.00350229
267.085	C17H16OS	0.00633575	0.0479518	0	0	0	0.0048548	0.422363	0	0
267.114	C16H16N2O2	0	0	0	0	0.00532598	0	0	0	0
267.127	C11H24O5S	0	0.00600739	0	0	0.00359419	0	0	0	0
267.992	C10H7NO6S	0	0	0	0	0	0	0	0	0.00663418
268.028	C11H11NO5S	0	0	0	0	0	0	0	0	0.00459795
268.083	C12H15NO6	0.0949531	0.0650859	0.0310948	0.0755063	0.0663236	0.0553654	0.063913	0.104192	0.106713
268.119	C13H19NO5	0	0.00320876	0.0108424	0	0	0	0	0	0
268.13	C12H19N3O4	0.00629164	0	0	0	0	0.00163229	0	0	0.0110483
268.152	C9H23N3O6	0	0	0	0	0.00905582	0	0	0	0.00474864
268.192	C15H27NO3	0	0	0.0110493	0	0	0.00492476	0	0	0
268.228	C16H31NO2	0	0	0	0	0	0.00513759	0	0	0
268.943	C8H3N2O5SP	0.00378487	0	0	0	0	0	0	0	0
269.009	C14H6O6	0	0	0	0	0	0.0169897	0	0	0
269.024	C10H10N2O5S	0.00776027	0.00966749	0	0	0.0434658	0	0	0	0.0188042
269.033	C10H11N2O5P	0	0.00508149	0	0	0	0	0	0.011905	0.00514276
269.068	C13H10N4O3	0.229875	0.842354	0.943923	3.14306	0.0474943	0.0522351	0.107373	0.265302	0.526203
269.07	C9H18O7S	0	0.00465944	0	0	0.0032474	0	0	0	0.00672444
269.093	C15H14N2O3	0.0038902	0	0	0	0.00390689	0	0	0	0
269.101	C17H18OS	0	0.00993505	0	0	0	0	0.0286095	0	0
269.129	C16H18N2O2	0	0	0	0	0	0	0	0.00809791	0
270.036	C11H14NO3SP	0	0	0	0	0	0	0	0	0.00433507
270.054	C11H14NO5P	0	0	0	0	0.00390991	0	0	0	0
270.056	C18H9NO2	0.00743366	0.00650937	0	0	0	0	0	0	0.0110039
270.062	C11H13NO7	0.078129	0.0854565	0.00856093	0	0.187149	0.0683991	0.0526066	0	0.178575
270.098	C12H17NO6	0.00395614	0.0084204	0	0	0.00554359	0.00423629	0	0	0.00658895
270.135	C13H21NO5	0	0	0.0133051	0	0	0	0	0	0
270.146	C12H21N3O4	0	0	0	0	0.026223	0	0.0347774	0	0
270.171	C14H25NO4	0	0	0.0159862	0	0	0.00599094	0	0	0
270.987	C7H13O5S2P	0.00602685	0.0141369	0	0	0.0248125	0.00529402	0.0798145	0.0152041	0.0199382
270.989	C14H8O2S2	0.0292067	0.015513	0	0	0.0235723	0.0109987	0.0468654	0.0782548	0.00821134
270.999	C14H9O2SP	0	0	0	0	0	0.00988054	0	0	0
271.025	C14H8O6	0	0	0	0	0.00303711	0	0	0	0
271.028	C11H12O6S	0	0	0	0	0	0	0	0	0.00589525
271.037	C14H12N2S2	0	0	0	0	0	0	0	0	0.00409054
271.046	C11H12O8	0	0	0	0	0.00415372	0	0	0	0
271.057	C10H12N2O7	0	0.00477918	0	0	0.0082045	0	0	0	0.0152278
271.072	C14H12N2O4	0	0	0	0.00808922	0	0	0	0	0
271.083	C13H20O2S2	0.00616364	0	0	0	0	0	0	0	0
271.088	C18H12N2O	0	0	0	0	0.00291046	0	0	0	0
271.101	C13H20O4S	0	0	0.00699769	0	0	0	0	0	0.00426165
271.109	C15H16N2O3	0	0	0	0	0.0043371	0	0	0	0
271.13	C12H20N2O5	0	0	0	0	0	0	0	0	0.00971983
271.166	C13H24N2O4	0	0	0	0	0	0	0	0	0.00386502
271.203	C14H28N2O3	0	0	0	0	0	0	0	0	0.00578411
272.015	C10H12NO4SP	0	0	0	0	0	0	0	0	0.0365241
272.02	C13H7NO6	0	0	0	0	0.00291944	0	0	0	0
272.021	C14H11NOS2	0	0	0	0	0	0	0	0	0.00407997
272.078	C11H15NO7	0.0344041	0.0220418	0.0152683	0	0.0254689	0.0157645	0.0142039	0.00793733	0.0285269
272.089	C10H15N3O6	0.00499663	0.00826627	0.0140071	0	0.0125548	0.0055146	0	0	0.00759084
272.104	C14H15N3O3	0	0.00748057	0	0	0.0118986	0	0.00662752	0	0
272.114	C12H19NO6	0	0.00291633	0	0	0	0	0	0	0
272.162	C12H23N3O4	0	0	0	0	0	0	0	0	0.00807123
272.187	C14H27NO4	0	0	0	0	0	0.00253553	0	0	0
273.003	C7H15O5S2P	0	0.00733689	0	0	0.0226235	0.00210805	0.013301	0	0
273.073	C10H14N2O7	0	0.00365047	0	0	0.00298732	0	0	0	0
273.08	C12H18O5S	0	0.00310082	0	0	0.00315808	0.00195733	0	0	0
273.103	C18H14N2O	0	0	0	0	0.00377542	0	0	0	0
273.109	C11H18N2O6	0	0.00290859	0	0	0.00313198	0	0	0	0.00480088
274.068	C9H13N3O7	0	0	0	0.00760077	0	0	0	0.0105482	0
274.083	C13H13N3O4	0.00359825	0	0	0	0	0	0	0	0
274.093	C11H17NO7	1.2078	1.45469	1.90652	2.5844	3.80456	1.21738	2.01654	1.50461	2.10135
274.12	C14H17N3O3	0.00466634	0.0081828	0	0	0	0.00192465	0	0	0
274.141	C11H21N3O5	0	0	0	0	0.0149331	0.0047308	0	0	0.00990109
274.166	C13H25NO5	0	0	0	0	0	0.00355172	0	0	0
274.218	C18H29NO	0	0	0	0	0	0.00173676	0	0	0
274.962	C10H5N4S2P	0.0110168	0	0.00666534	0.0175924	0.00943879	0.00330295	0	0	0
275.017	C9H12N2O4S2	0	0	0	0	0.00828121	0	0	0	0
275.024	C11H8N4O3S	0	0	0	0	0	0	0	0.0089367	0
275.042	C11H8N4O5	0	0	0	0	0.00313654	0	0	0	0
275.054	C18H12OS	0	0.00997192	0	0	0	0	0.0290586	0.0185882	0
275.059	C11H16O6S	0	0	0.00592264	0	0.00291689	0	0	0	0
275.067	C13H12N2O5	0.0136007	0.0214645	0.00905478	0.0204612	0.0129154	0.00815879	0.00916786	0.0107539	0.0111044
275.083	C17H12N2O2	0	0	0	0	0.00468698	0	0	0	0
275.088	C10H16N2O7	0.00499443	0.00870053	0	0.0109712	0.0142164	0.0018615	0	0	0.00431944
275.1	C19H17P	0	0	0	0.00828273	0.00693116	0	0	0	0
275.107	C11H20N2O4S	0.0437109	0.050056	0.0369221	0.165929	0.0476924	0.0357513	0.0566533	0.0525389	0.0397515
276.055	C10H15NO6S	0	0	0	0	0	0	0	0	0.00502376
276.088	C14H15NO5	0	0	0	0	0	0.00167333	0	0	0
276.099	C13H15N3O4	0.00511275	0.0115549	0	0	0.00514828	0.00177961	0	0	0.0102242
276.109	C11H19NO7	0	0	0	0	0.00544983	0	0	0	0.00740999
276.161	C16H23NO3	0	0	0	0	0	0.00209278	0	0	0
276.197	C17H27NO2	0	0	0	0	0	0.0019965	0	0	0
276.233	C18H31NO	0	0	0	0	0	0.0060405	0	0	0
277.018	C13H10O5S	0	0	0	0	0.0103975	0	0	0	0
277.047	C12H10N2O6	0.0101462	0.00944426	0.0107316	0	0	0	0	0.0159946	0.00691201
277.055	C15H10N4S	0.00952413	0.0219732	0	0	0.00915165	0.0129709	0.027378	0.00696765	0.015811
277.056	C10H14O9	0	0	0	0	0.0152814	0	0.0233411	0.0122598	0
277.086	C10H18N2O5S	0	0	0	0	0	0	0	0	0.0147329
277.098	C17H14N2O2	0	0	0	0	0.00282458	0	0	0	0
277.111	C12H22O5S	0.00746992	0.00932426	0.0131279	0	0.0159601	0.0138477	0.012566	0.00682245	0.0143891
277.129	C12H22O7	0.00757266	0.00932514	0	0	0.00306306	0.00248796	0	0	0.00438838
277.148	C13H26O4S	0	0	0	0	0.00519102	0	0	0	0
277.156	C15H22N2O3	0	0.0322665	0	0	0.00433866	0.00624621	0	0	0
278.067	C13H13NO6	0	0.00389405	0	0	0	0	0	0	0
278.07	C10H17NO6S	0	0	0	0	0.00295338	0	0	0	0
278.103	C14H17NO5	0	0.00415966	0	0	0.0058165	0.00165738	0	0	0
278.115	C13H17N3O4	0.00337777	0.00911158	0	0	0	0.00491699	0	0	0.0106882
278.14	C15H21NO4	0.0155828	0.0149505	0	0	0.00900114	0.0109887	0.00892316	0.00527954	0.0120047
278.176	C16H25NO3	0	0	0	0	0	0.00283574	0	0	0
278.213	C17H29NO2	0	0	0	0	0	0.00289011	0	0	0
278.249	C18H33NO	0	0	0.0103828	0	0	0.0418546	0	0	0
278.956	C8H9O5S2P	0	0	0	0	0	0	0	0.0374391	0
279.012	C16H8O3S	0	0	0	0	0	0	0	0	0.00340247
279.044	C12H12N2O4S	0	0.00503068	0	0	0	0	0	0	0.00567366
279.05	C7H13N4O6P	0	0	0	0	0	0.00512139	0	0	0
279.052	C14H16O2S2	0	0.0120619	0	0	0	0	0	0	0
279.099	C13H16N2O5	0.0148686	0.445963	0	0	0.00595284	0.00672903	0	0.00539161	0.0106046
279.109	C11H20O8	0.0103018	0.00833491	0	0.00987306	0	0.00185051	0	0	0
279.135	C14H20N2O4	0.151706	0.026072	0.0268376	0.0206223	0.0177107	0.0172104	0.0275743	0.0104821	0.0106346
279.145	C12H24O7	0.00400274	0.00639988	0	0	0.0064081	0.00211743	0	0	0
279.974	C11H7NO4S2	0	0	0	0	0	0	0	0	0.00600574
280.036	C14H7N3O4	0	0	0.0368553	0	0	0.0845547	0	0	0
280.044	C16H11NO2S	0.0253705	0.0120393	0.0124539	0	0.0125752	0.0102437	0.0143496	0	0.0152381
280.062	C16H11NO4	0	0	0.0139174	0	0	0	0	0	0
280.08	C17H15NOS	0	0.00397658	0	0	0	0	0	0	0
280.083	C13H15NO6	0.00639924	0.00352806	0	0	0.00581414	0.00435181	0	0	0.0132716
280.192	C16H27NO3	0	0	0	0	0	0.0097076	0	0	0
280.228	C17H31NO2	0	0	0	0	0	0.00390685	0	0	0
280.265	C18H35NO	0	0	0	0	0	0.0590716	0	0	0
280.992	C15H6O4S	0.0433821	0.0110976	0.0384254	0.0730033	0.0102542	0.0601543	0	0.0237684	0
281.031	C13H14O3S2	0	0	0	0	0.00820438	0	0	0.00585844	0
281.035	C10H10N4O4S	0.0188113	0.0371001	0	0	0.0309346	0.00756561	0	0.0332105	0.0416223
281.101	C18H18OS	0	0.0195235	0	0	0.00372694	0.00218151	0.100701	0	0.0129352
281.114	C13H18N2O5	0	0	0	0	0	0.00153137	0	0	0
281.151	C14H22N2O4	0	0.00247882	0	0	0	0	0	0	0
281.161	C12H26O7	0	0	0	0	0.00422532	0.00282422	0	0	0
281.162	C13H22N4O3	0.0080992	0	0	0	0	0	0	0	0
282.029	C8H13NO8S	0	0	0	0	0	0.00302458	0	0	0
282.038	C8H14NO8P	0.0125097	0.0208915	0.0092366	0.0202421	0.0137133	0.00396176	0.0151925	0.03005	0.0222632
282.041	C15H9NO5	0	0	0	0	0.00293137	0	0	0	0
282.059	C16H13NO2S	0.0251758	0.025314	0.0071513	0.0153254	0.0208843	0.0112267	0.0100597	0	0.0822173
282.062	C12H13NO7	0.00363723	0.00359512	0	0	0.00747325	0.00318551	0	0	0.00407984
282.065	C9H17NO7S	0	0	0	0	0.0175887	0	0.048589	0	0
282.077	C16H13NO4	0	0	0	0	0.00298459	0	0	0.00752003	0
282.094	C8H17N3O8	0	0.0167237	0	0	0	0	0	0	0
282.109	C12H17N3O5	0	0.00444918	0	0	0	0.00726434	0.0082383	0	0
282.135	C14H21NO5	0	0	0	0	0	0.0030627	0	0	0
282.171	C15H25NO4	0	0	0	0	0	0.00662888	0	0	0
282.207	C16H29NO3	0	0	0	0	0	0.00607936	0	0	0
282.989	C15H8O2S2	0.00588927	0.0086237	0	0	0.0455247	0	0.023257	0.0164564	0.0393323
283.025	C15H8O6	0	0	0	0	0.00317316	0	0	0	0
283.043	C16H12O3S	0	0	0	0	0	0.00186656	0	0	0
283.068	C20H13P	0.00426862	0.0121802	0	0	0.00436953	0.00257311	0	0	0
283.086	C10H20O7S	0	0.00404499	0	0	0.00368486	0.00233312	0	0	0.00583704
283.13	C13H20N2O5	0	0	0	0	0	0.00148903	0	0	0
283.166	C14H24N2O4	0	0	0.00680518	0	0	0	0	0	0
283.239	C16H32N2O2	0	0	0	0	0	0.00209504	0	0	0
283.275	C17H36N2O	0	0	0	0	0.00535181	0	0	0	0
284.002	C14H7NO4S	0	0	0	0	0.00829755	0	0	0	0
284.039	C15H11NO3S	0	0	0	0	0.00685917	0	0	0	0.00592435
284.045	C8H15NO8S	0	0	0	0	0	0	0.154196	0	0
284.078	C12H15NO7	0	0.00694504	0	0	0.0116441	0.00730096	0.00722112	0	0.0115784
284.091	C10H24NO2S2P	0	0.00409226	0	0	0	0	0	0	0
284.093	C16H15NO4	0	0.00383781	0	0	0.00317115	0	0	0	0.00452523
284.125	C12H19N3O5	0	0.00709884	0	0	0	0.0110463	0	0	0.0143791
284.15	C14H23NO5	0	0	0	0	0	0.00443102	0	0	0
284.162	C13H23N3O4	0	0	0	0	0	0.0233462	0.0138176	0	0.00872511
284.187	C15H27NO4	0	0	0	0	0	0.00389002	0	0	0
284.223	C16H31NO3	0	0	0	0	0	0.00796583	0	0	0
284.985	C8H7N4O4SP	0	0	0.0162868	0.013623	0.0149599	0.00338159	0	0	0.00714629
285.005	C15H10O2S2	0	0	0	0	0.00317843	0	0	0.00835892	0
285.034	C16H7N4P	0	0	0	0	0.0027477	0	0	0	0
285.059	C16H14O3S	0	0	0	0	0.00284028	0	0	0.00636924	0
285.073	C11H14N2O7	0	0	0	0	0	0	0	0	0.00338092
285.084	C10H14N4O6	0	0	0.0258623	0.0279052	0	0	0	0	0
285.087	C7H18N4O6S	0	0	0	0	0	0	0	0	0.00516297
285.088	C15H14N2O4	0	0	0	0	0.00452862	0	0	0	0
285.096	C17H18O2S	0.0142408	0.0352286	0	0	0.0166717	0.00212041	0.0530283	0.0103435	0.0123358
285.099	C14H22O2S2	0.00830222	0.0128267	0	0	0.00319102	0	0	0	0
285.099	C14H14N4O3	0.00892851	0.00534776	0.0235182	0.0145544	0.0109778	0.00634206	0	0.00544221	0.011664
285.146	C13H22N2O5	0	0	0	0	0	0.00237025	0	0	0
285.189	C16H30O2S	0	0	0	0	0	0.00660391	0	0	0
285.985	C12H6N3O2SP	0.00573292	0	0.00797242	0.010226	0.014563	0.00352511	0	0	0.00773782
286.037	C15H13NOS2	0	0	0	0	0	0.00280798	0	0	0.00427052
286.072	C15H13NO5	0	0	0	0	0.00682043	0	0	0	0
286.177	C13H25N3O4	0	0.00705913	0	0	0.00504437	0.0197728	0.0139034	0	0.0121891
286.202	C15H29NO4	0	0	0	0	0	0.00199643	0	0	0
286.969	C10H8O6S2	0	0.00365765	0	0	0	0	0	0	0
287.024	C12H8N4O3S	0	0	0	0	0.00294277	0	0	0	0
287.034	C10H12N2O6S	0.0089392	0.0208135	0	0	0.0815144	0	0	0	0.0370236
287.042	C12H8N4O5	0	0	0	0.0121972	0	0	0	0	0
287.056	C15H12O6	0	0.00489698	0	0	0.00309857	0	0	0	0.00400841
287.065	C18H12N2S	0	0.00470246	0	0	0	0.00466799	0	0	0
287.067	C14H12N2O5	0	0	0	0	0.00306916	0.00296976	0	0	0
287.071	C11H16N2O5S	0	0	0	0	0.00312507	0	0	0	0
287.075	C16H16O3S	0.00802812	0.0105363	0.00809643	0	0.00750676	0.00442132	0	0	0
287.083	C18H12N2O2	0	0	0	0	0.0258742	0.00297004	0.0642394	0	0
287.089	C11H16N2O7	0	0.00358753	0	0	0.00417899	0	0	0.00706958	0.00788788
287.096	C13H20O5S	0.00748168	0.0080578	0	0	0.00723035	0.00606956	0	0	0.00860114
287.103	C7H20N4O6S	0	0.00399739	0	0	0.00621862	0	0	0.0182402	0.0105815
287.104	C15H16N2O4	0	0	0	0	0.0065152	0	0	0	0
287.181	C22H24	0	0	0	0	0	0.00163467	0	0	0
288.01	C10H12NO5SP	0.0258488	0.0428645	0	0	0.0134393	0.0289948	0.0635892	0	0.0593736
288.034	C14H11NO4S	0	0	0	0	0.0112975	0	0.00737961	0	0
288.047	C11H16NO4SP	0	0	0	0	0	0	0.014499	0	0
288.051	C14H11NO6	0	0.00334863	0	0	0.0156176	0	0.00665427	0.0130579	0
288.055	C11H15NO6S	0	0	0	0	0	0	0	0	0.0184846
288.067	C18H11NO3	0	0.00352821	0	0	0	0	0	0	0
288.073	C11H15NO8	0.0341018	0.0822261	0	0	0.203242	0.0625136	0.0635576	0	0.174111
288.088	C15H15NO5	0	0	0	0	0.00458507	0	0	0	0
288.109	C12H19NO7	0	0	0	0	0.00287031	0.00176794	0	0	0
288.157	C12H23N3O5	0	0	0	0	0.0115804	0.00665446	0.0234026	0	0.0170134
288.182	C14H27NO5	0	0	0	0	0	0.00248399	0	0	0
288.998	C7H15O6S2P	0	0.0130795	0	0	0.0265657	0	0	0	0
289.032	C10H14N2O4S2	0	0	0	0	0.00511668	0	0	0	0
289.069	C19H14OS	0.0172612	0.0198605	0	0	0	0	0.103085	0.0225146	0
289.075	C12H18O6S	0	0.00367551	0	0	0.00325509	0.00176951	0	0	0
289.086	C11H18N2O5S	0.0138185	0.0180146	0	0	0.0183132	0.0074755	0.0109859	0.0191778	0.0436003
289.098	C18H14N2O2	0	0	0	0	0.00386503	0	0	0	0
289.112	C13H22O5S	0	0.00362981	0	0	0	0.00157927	0	0	0.00752567
289.123	C12H22N2O4S	0	0	0	0	0	0	0	0	0.0657703
289.159	C13H26N2O3S	0	0	0.0150401	0	0	0.0329942	0	0	0.00813452
289.202	C15H30O5	0	0	0	0	0	0.00199378	0	0	0
290.026	C10H14NO5SP	0.0260787	0.0450693	0	0	0.0228995	0.0118586	0.0150538	0	0.289325
290.067	C14H13NO6	0	0	0	0	0.00411247	0	0	0	0
290.103	C15H17NO5	0	0	0	0	0.00353935	0	0	0	0
290.14	C16H21NO4	0.0061401	0	0	0	0.00566252	0.00206937	0	0	0
290.213	C18H29NO2	0.0147516	0	0	0	0	0.0309002	0	0	0
291.015	C14H12O3S2	0	0	0	0	0.00566014	0	0	0	0
291.029	C9H12N2O7S	0.00431195	0	0	0	0.0031214	0	0	0	0.0286248
291.045	C13H12N2O4S	0	0.00528374	0.0139864	0	0	0	0	0	0
291.049	C18H12O2S	0	0	0	0	0	0	0.0209834	0	0
291.054	C13H13N2O4P	0	0	0	0	0.0205836	0	0.0122014	0	0
291.054	C11H16O7S	0	0.00339874	0	0	0	0	0	0	0
291.062	C13H12N2O6	0	0.00323841	0	0	0	0	0	0	0
291.072	C11H16O9	0	0	0.00975265	0.00970756	0.0113353	0.00374621	0.02084	0	0
291.087	C15H16O6	0.00457523	0.00689552	0	0	0.0072378	0.00221439	0.00740689	0	0.00723077
291.091	C12H20O6S	0	0	0	0	0	0	0	0	0.00421626
291.181	C14H28O6	0.00812742	0.0139156	0	0	0.00602332	0.00378931	0.00962801	0	0
292.044	C17H11NO2S	0.0111174	0.0173682	0	0	0.0175215	0.0113063	0.0164519	0	0.0234446
292.047	C14H15NO2S2	0	0	0	0	0.0110366	0	0	0	0.00716346
292.05	C10H15NO7S	0	0.00302127	0	0	0.00673424	0	0	0	0.00742571
292.083	C14H15NO6	0.00404555	0.00368155	0	0	0.00571831	0	0	0	0
292.104	C11H19NO8	0.069488	0.040243	0.0900778	0.08376	0.43201	0.0727278	0.0467595	0.0720375	0.0950013
292.119	C15H19NO5	0	0	0	0	0	0.00388767	0	0	0
292.13	C14H19N3O4	0	0	0	0	0	0	0	0	0.00695008
292.155	C16H23NO4	0	0	0	0	0	0.00206406	0	0	0
292.192	C17H27NO3	0	0	0	0	0	0.00257172	0	0	0
292.228	C18H31NO2	0	0	0.0477748	0	0	0.0742922	0	0	0
292.971	C9H11O5S2P	0.051485	0.0362703	0	0	0.0366683	0.0370936	0.161024	0.144228	0.00951612
293.031	C14H14O3S2	0.0133397	0.0132913	0	0	0.0287014	0.00933823	0.0170733	0.0432654	0.0361863
293.078	C13H14N2O6	0	0.00586926	0	0	0.00399845	0.00172564	0	0	0.00381001
293.081	C10H18N2O6S	0	0	0	0	0.0049938	0	0	0	0.0298781
293.1	C19H18OS	0.00411715	0	0	0	0	0	0	0	0
293.106	C12H22O6S	0.00636541	0.0360812	0	0	0.0125586	0.00776345	0	0.00533236	0.0406586
293.124	C12H22O8	0	0	0	0	0.00671095	0.00248212	0	0	0.0050619
293.151	C15H22N2O4	0	0.0265107	0	0	0	0.00609644	0	0	0
294.065	C10H17NO7S	0	0	0	0	0.0028808	0	0	0	0
294.098	C14H17NO6	0	0	0	0	0.00429896	0	0	0	0.00410851
294.11	C13H17N3O5	0	0	0	0	0	0.00723614	0	0	0
294.135	C15H21NO5	0	0	0	0	0	0.00292844	0	0	0
294.138	C12H25NO5S	0	0	0	0	0	0	0	0	0.00506585
294.171	C16H25NO4	0	0	0	0	0	0.00290706	0	0	0
294.207	C17H29NO3	0	0	0	0	0	0.00472216	0	0	0
294.244	C18H33NO2	0	0	0.0271331	0	0	0.0962343	0	0	0
294.938	C11H4O6S2	0.00639062	0	0	0	0	0.00408114	0	0	0
294.951	C8H9O6S2P	0	0	0	0	0	0	0.0112609	0	0
295.007	C16H8O4S	0.0224207	0.0246701	0.079707	0.0994356	0.0167813	0.00300541	0	0.0217673	0.0143034
295.011	C13H12O4S2	0	0	0.0392469	0.0270958	0.325235	0	0	0	0.0766636
295.02	C13H13O4SP	0	0.00314016	0	0	0.00824469	0	0	0	0
295.036	C15H8N2O5	0	0	0	0	0	0.00764594	0	0	0
295.046	C13H12O8	0	0.00265354	0	0	0	0.00142666	0	0	0
295.055	C16H12N2O2S	0	0.00946422	0	0	0	0.00204643	0	0.0164191	0
295.057	C12H12N2O7	0.00377171	0	0	0	0	0	0	0.00582886	0
295.061	C9H16N2O7S	0	0	0	0	0	0	0	0.0445883	0
295.061	C17H12O5	0	0	0	0	0.00245904	0	0	0	0
295.08	C18H16O2S	0	0.00627805	0	0	0.00365717	0	0.00903491	0	0.00390895
295.094	C13H16N2O6	0	0.00987407	0	0	0.00335289	0	0	0	0.00565274
295.101	C15H20O4S	0	0	0	0	0.00283006	0.00182954	0	0	0.00355038
295.13	C14H20N2O5	0	0	0	0	0	0.00169039	0	0	0
296.075	C17H15NO2S	0.00612822	0.0142567	0	0	0.0118077	0.00587823	0.0254817	0.00730634	0.00811261
296.114	C14H19NO6	0.0048718	0.00542707	0	0	0.00640268	0.00194257	0	0	0.00440947
296.125	C13H19N3O5	0	0.00744317	0	0	0	0	0	0	0.00563123
296.127	C11H24NO6P	0	0	0	0	0	0.00178275	0	0	0
296.15	C15H23NO5	0	0	0	0	0	0.00395508	0	0	0
296.187	C16H27NO4	0	0	0.0221883	0	0.0130979	0.00863433	0	0	0
296.223	C17H31NO3	0	0	0	0	0	0.0050937	0	0	0
296.26	C18H35NO2	0	0	0	0	0	0.0176372	0	0	0
297.005	C16H10O2S2	0	0	0	0	0.00435471	0	0	0	0
297.006	C6H11N4O6SP	0	0	0	0	0.0132128	0	0	0	0
297.055	C12H14N2O5S	0	0.00249113	0.00702521	0	0	0	0	0	0
297.062	C13H14O8	0	0.00345287	0	0	0.00332004	0	0	0	0
297.065	C10H18O8S	0	0.00325761	0	0	0.00692277	0.00216448	0	0	0
297.073	C12H14N2O7	0.0110114	0.0168026	0.00789973	0	0.0272633	0.00397752	0.0251017	0	0.00926551
297.08	C14H18O5S	0.00371932	0.00729877	0.0129741	0	0.00995059	0.00745329	0	0	0.00839532
297.101	C11H22O7S	0	0.00414296	0	0	0	0	0	0	0.00395146
297.109	C13H18N2O6	0	0.0120588	0	0	0	0	0	0	0
297.111	C11H23O7P	0	0	0	0	0	0	0	0	0.00496906
298.01	C15H10NO2SP	0	0	0	0	0.0068856	0	0	0	0
298.011	C13H5N3O6	0	0	0.0174943	0.0081917	0	0	0	0	0
298.037	C16H13NOS2	0	0	0	0	0	0	0	0	0.00686035
298.06	C9H17NO8S	0	0	0	0	0.00842105	0	0.0469367	0.00467582	0
298.13	C14H21NO6	0	0.00791584	0	0	0	0	0	0	0.00642893
298.141	C13H21N3O5	0	0	0	0	0	0.00546832	0	0	0.00498727
298.151	C11H25NO8	0	0.00316579	0	0	0	0	0	0	0
298.166	C15H25NO5	0	0	0	0	0	0.00451589	0	0	0
298.177	C14H25N3O4	0	0	0	0	0.0247365	0.00223273	0.0120984	0	0
298.202	C16H29NO4	0	0	0.0124024	0	0	0.00565544	0	0	0
298.239	C17H33NO3	0.00701979	0	0	0	0	0.00579658	0	0	0
298.982	C8H13O6S2P	0.00623677	0.0048289	0	0	0.0355241	0	0	0.0193847	0.0160026
299.026	C9H16O7S2	0	0	0	0	0	0.007609	0	0	0
299.037	C10H13N4O3SP	0	0	0	0	0.00565721	0	0	0	0
299.044	C11H13N2O6P	0.00474738	0.015348	0	0.0107766	0.00414373	0	0	0.027223	0.0168821
299.075	C17H16O3S	0.00841607	0.00775495	0	0.0123821	0.00690279	0	0.0112076	0.0115185	0
299.081	C10H20O8S	0	0.00356251	0	0	0	0	0	0	0.00418837
299.093	C17H16O5	0	0	0	0	0.00505832	0	0	0	0
299.104	C16H16N2O4	0	0.00556442	0	0	0.00556868	0	0	0.0056502	0
299.111	C18H20O2S	0.00705539	0.0197203	0	0	0.00777846	0	0.0292778	0	0.0166318
299.117	C11H24O7S	0	0.00437009	0	0	0.0199602	0.0117894	0	0	0
299.125	C13H20N2O6	0	0.00327853	0	0	0	0	0	0	0
299.14	C17H20N2O3	0	0	0	0	0.00352872	0	0	0	0
300.03	C18H7NO4	0.00597026	0	0	0	0	0	0	0	0
300.099	C15H15N3O4	0	0.00297541	0	0	0	0	0	0	0
300.135	C16H19N3O3	0.00858962	0.0283326	0	0	0.00382962	0.00549235	0	0	0.00850485
300.193	C14H27N3O4	0	0.0139927	0	0	0	0.0110305	0.0114693	0	0.0225493
300.218	C16H31NO4	0	0	0	0	0	0.00287309	0	0	0
300.94	C10H7O5S2P	0	0	0	0	0.0134228	0	0	0	0.00751538
300.996	C18H6O3S	0	0	0	0.0048376	0.00514985	0.00206911	0	0	0
301.05	C11H14N2O6S	0	0	0	0	0.0058069	0	0	0	0
301.056	C12H14O9	0	0.00516111	0	0	0.0066824	0	0	0.0109148	0
301.081	C8H19N2O8P	0	0.0214549	0	0	0	0	0	0	0
301.083	C15H14N2O5	0	0	0	0	0	0	0	0	0.00329397
301.098	C19H14N2O2	0	0	0	0	0.00685954	0	0	0	0
301.119	C16H18N2O4	0.00366518	0.0073312	0	0	0.0102735	0	0	0	0.00381066
301.152	C12H22N4O5	0	0	0	0	0	0.00460476	0	0	0.0192703
302.065	C19H13NOS	0	0	0	0	0	0	0	0	0.0046903
302.088	C12H17NO8	0.0397814	0.0246923	0	0	0.0402223	0.0235106	0.0230082	0	0.0321897
302.115	C15H17N3O4	0.00584654	0	0	0	0.00611289	0.00246546	0.0114281	0	0
302.125	C13H21NO7	0	0	0	0	0	0.00155337	0	0	0
302.136	C12H21N3O6	0.00583508	0.00583374	0	0	0	0.0115146	0.00900319	0	0.0164986
302.161	C14H25NO6	0	0	0	0	0	0.00323698	0	0	0
302.172	C13H25N3O5	0	0	0	0	0	0	0	0	0.00414478
302.939	C8H4N2O7S2	0.0173386	0	0.0202463	0.0262612	0.00667087	0.00531674	0	0.00606936	0
302.977	C7H13O7S2P	0.0324491	0.0152105	0	0	0.0804699	0.00743239	0.0125521	0.0892243	0.015767
302.989	C14H9O4SP	0	0	0	0.00605414	0	0	0	0	0
303.091	C13H20O6S	0	0	0	0	0	0	0	0	0.00487957
303.114	C19H16N2O2	0.00481105	0	0	0	0.0227654	0.00278233	0.030109	0	0
303.127	C14H24O5S	0.00492891	0.00694621	0	0	0.00657373	0	0	0.0104407	0.00708729
303.2	C16H32O3S	0	0	0	0	0	0.00883655	0	0	0
303.932	C8H4NO8SP	0	0.00404634	0	0	0.00991082	0	0	0	0.0083682
303.984	C13H8NO4SP	0	0	0	0	0.00432467	0	0	0	0
304.067	C11H15NO9	0.00863525	0.00511804	0	0	0.0108486	0.00787285	0	0	0.0102339
304.13	C15H19N3O4	0	0.0269798	0	0	0	0	0	0	0
304.192	C18H27NO3	0	0	0	0	0	0.00649805	0	0	0
304.971	C10H11O5S2P	0.00535374	0.00553457	0	0	0.0204992	0.00240409	0.0369066	0.0153649	0.0276394
304.981	C11H6N4O3S2	0.00617682	0.0203726	0.00925627	0.0821946	0.0142326	0	0.00677394	0.06166	0.0282916
305.067	C15H14O7	0	0.0036781	0	0	0.00295645	0	0	0.00494693	0
305.07	C12H18O7S	0	0	0	0	0.00254727	0	0	0	0
305.089	C13H14N4O5	0.0285072	0.0167388	0	0.0190816	0.0112267	0.00784033	0	0.0156698	0.0329769
305.106	C13H22O6S	0	0	0	0	0	0	0	0	0.00582719
305.114	C15H18N2O5	0	0.0112383	0.049917	0.0284348	0.0102947	0.00257521	0.00743363	0	0.00834203
305.118	C12H22N2O5S	0	0	0	0	0	0	0	0	0.154924
305.124	C13H22O8	0	0.00541589	0	0	0.00621928	0.00160603	0	0	0
305.13	C19H18N2O2	0.00672405	0.0147902	0	0	0.055334	0.00749812	0.0302174	0.0540535	0
305.154	C13H26N2O4S	0.0394656	0.0562979	0.027471	0.021003	0.0251252	0.0524433	0.0251475	0.0158646	0.023783
305.161	C14H26O7	0	0.00551478	0	0	0	0.00157079	0	0	0
305.179	C15H30O4S	0	0	0	0	0	0.00167923	0	0	0
305.212	C19H30O3	0	0	0	0	0	0.00176253	0.0128506	0	0
306.027	C14H13NO3S2	0	0	0	0	0.00508539	0	0	0	0
306.062	C14H13NO7	0	0	0	0	0.00431982	0	0	0	0
306.063	C15H17NO2S2	0	0	0	0	0	0.00533612	0	0	0
306.065	C11H17NO7S	0	0	0	0	0	0	0	0	0.0101328
306.077	C10H17N3O6S	0	0.0107199	0.0104919	0	0	0.00192711	0	0	0.00654084
306.083	C11H17NO9	0.00354542	0.00757235	0.0141817	0	0.0238881	0.00647527	0	0	0.0106047
306.102	C12H21NO6S	0	0	0	0	0	0.00194712	0	0	0
306.119	C12H21NO8	0.00599913	0.0037333	0	0	0.0272637	0.0021769	0	0	0.00550634
306.135	C16H21NO5	0.012162	0	0	0	0	0.00173307	0	0	0
306.171	C17H25NO4	0.746919	0.284947	0.0285057	0	0.0825471	0.097349	0.12863	0.0179516	0.342143
306.207	C18H29NO3	0	0	0	0	0	0.0155466	0	0	0
307.041	C11H17O6SP	0	0.00473848	0	0	0	0	0	0.0162667	0.00592998
307.046	C14H12O8	0	0	0	0	0.00269	0	0	0	0
307.067	C11H16O10	0	0	0	0	0.00928877	0	0.00956246	0	0
307.086	C12H20O7S	0	0.00757745	0	0	0.00282661	0	0	0	0.00764805
307.097	C11H20N2O6S	0	0.0032341	0	0	0	0	0	0	0
307.122	C13H24O6S	0	0	0	0	0	0.001827	0	0	0.00531714
308.102	C10H20N3O6P	0	0	0	0	0.00621964	0.0029015	0	0	0
308.114	C15H19NO6	0	0.0032479	0	0	0	0.00135931	0	0	0
308.117	C12H23NO6S	0	0	0	0	0	0.00161814	0	0	0.00666991
308.125	C14H19N3O5	0	0	0	0	0	0.00201111	0	0	0
308.15	C16H23NO5	0	0.00617945	0	0	0	0	0	0	0
308.187	C17H27NO4	0	0	0	0	0	0.00389327	0	0	0
308.223	C18H31NO3	0	0	0.14727	0	0	0.140103	0	0	0
309.016	C16H10N2OS2	0.00893027	0.0221771	0	0	0.0650869	0.00622318	0	0	0.0356261
309.023	C17H10O4S	0	0	0.00794989	0.019908	0	0	0	0.0047408	0
309.026	C14H14O4S2	0	0	0	0	0.0245747	0	0	0.0178592	0.00562975
309.055	C13H14N2O5S	0	0.00459894	0	0	0	0	0	0	0
309.074	C22H14S	0	0	0	0	0.00620399	0	0.00698034	0	0
309.084	C12H14N4O6	0.00494674	0.00340334	0	0	0	0	0	0	0.00637409
309.095	C11H22N2O4S2	0.03327	0.0321316	0.027289	0.0207353	0.0189634	0.027848	0.0348679	0.0160334	0.0301251
309.095	C19H18O2S	0	0	0	0	0	0	0	0	0.00471236
309.113	C11H22N2O6S	0.025787	0.0214324	0.0124421	0.0135198	0.0133338	0.0137069	0.0113569	0	0.0204233
309.119	C12H22O9	0.0181063	0.0197651	0.0242947	0.0139184	0.0163436	0.0124757	0.00912207	0	0
309.138	C13H26O6S	0	0.0129413	0	0	0.00480296	0.0147203	0	0	0.0121753
309.146	C15H22N2O5	0	0	0	0	0	0	0	0.00473201	0.00393977
309.156	C13H26O8	0.00478929	0	0	0	0	0	0	0	0
310.054	C17H13NO3S	0.0358105	0.107011	0	0	0.15101	0.0513807	0.101013	0	0.200498
310.082	C10H22N3O2S2P	0	0	0	0	0.00418851	0	0	0	0
310.127	C19H21NOS	0	0	0	0	0	0	0.0163317	0	0
310.166	C16H25NO5	0	0	0	0	0	0.00326491	0	0	0
310.202	C17H29NO4	0	0	0.0202975	0	0	0.011187	0	0	0
310.239	C18H33NO3	0	0	0.0421528	0	0	0.0373734	0	0	0
310.992	C10H8N4O4S2	0	0.00313298	0	0	0	0	0	0.014513	0
311.028	C11H12N4O3S2	0	0	0	0	0	0	0.0233539	0	0
311.041	C8H17N4O3S2P	0	0	0	0	0.00383732	0	0	0	0.0110363
311.05	C24H8O	0	0	0	0	0.0057208	0	0	0	0
311.077	C14H16O8	0.0056282	0.00744039	0	0	0.00753274	0.00315503	0.00650086	0.00482107	0.0103656
311.09	C22H16S	0.191768	0.0168624	0.039463	0.0117115	0.0170325	0.0239291	0.012762	0.00431175	0.0493249
311.096	C15H20O5S	0	0.00384687	0.00855593	0	0.0081394	0.00514493	0	0	0.00537064
311.097	C16H16N4OS	0	0	0	0	0.0212854	0	0	0	0
311.105	C15H21O5P	0	0	0	0	0.00794515	0	0	0	0
311.111	C19H20O2S	0.0102681	0.0266175	0	0	0.00337961	0.00516173	0.0620366	0.0128989	0
311.117	C12H24O7S	0	0.0119708	0	0	0.00446896	0	0	0	0.0119207
311.14	C18H20N2O3	0	0.00337586	0	0	0	0	0	0	0
311.198	C16H28N2O4	0	0	0	0	0	0.00489626	0	0	0
312.109	C14H19NO7	0	0.00290769	0	0	0	0	0	0	0
312.12	C13H19N3O6	0	0	0	0	0	0.00179382	0	0	0
312.145	C15H23NO6	0	0	0	0	0	0.00224389	0	0	0
312.157	C14H23N3O5	0.00356657	0	0	0	0	0.00273778	0	0	0.00440437
312.182	C16H27NO5	0	0.00359927	0	0	0.00473776	0.00514003	0	0	0
312.218	C17H31NO4	0	0	0	0	0	0.00545371	0	0	0
312.254	C18H35NO3	0.00947904	0	0.0393064	0	0	0.049236	0	0	0
312.985	C12H10O6S2	0.00766843	0.00737904	0	0	0.0085879	0.00532754	0.00677724	0	0.00898822
313.047	C15H10N2O6	0.00522043	0	0	0	0	0	0	0	0.0144231
313.075	C14H18O6S	0	0.00311085	0	0	0.00490542	0.00186439	0	0	0
313.079	C21H15OP	0.021544	0.0272076	0.0161381	0.0243127	0.0517585	0.0105436	0.0290277	0.0275492	0.0293621
313.091	C18H18O3S	0.0152202	0.0242789	0	0	0.0177644	0.00481831	0.0237109	0.0162364	0.0152514
313.094	C15H14N4O4	0.007398	0.00466993	0	0	0.00751674	0	0	0	0
313.096	C11H22O8S	0	0	0	0	0	0	0	0	0.00443995
313.119	C17H18N2O4	0.00674006	0.0116438	0	0	0.0160449	0.00621068	0	0.0156421	0.0101101
313.128	C9H23N4O6P	0	0	0	0	0	0.00189527	0	0	0
313.134	C13H22N4O3S	0.00567869	0	0	0	0	0	0	0	0
313.217	C21H30O2	0	0	0	0	0	0.00876454	0	0	0
314.029	C9H18NO5S2P	0	0	0	0	0.00500114	0.00443409	0	0	0
314.032	C16H13NO2S2	0	0.00405546	0	0	0.00542122	0.00385038	0	0	0.014348
314.046	C19H9NO4	0	0.00337999	0	0	0	0	0	0	0
314.055	C9H17NO9S	0.0071778	0	0	0	0	0.00230203	0	0	0
314.082	C12H17N3O5S	0	0.0109398	0.0059379	0	0.0107503	0.00738493	0.00643939	0.00851516	0.010126
314.082	C20H13NO3	0	0.00298614	0	0	0.00670544	0	0	0	0
314.099	C12H17N3O7	0.00725027	0.0104004	0	0	0.00816439	0.00531241	0.00792827	0.0107769	0.00908039
314.103	C17H17NO5	0.00561569	0.00273533	0	0	0	0	0	0.00556887	0.00415744
314.115	C16H17N3O4	0	0.00731925	0	0	0	0	0	0	0
314.136	C13H21N3O6	0	0	0	0	0	0	0	0	0.0033724
314.161	C15H25NO6	0	0	0.0114046	0	0	0.00324479	0	0	0
314.172	C14H25N3O5	0	0.0036187	0.0117813	0	0	0.0373557	0.0230827	0	0.0123972
314.208	C15H29N3O4	0	0	0	0	0	0	0	0	0.00742491
314.234	C17H33NO4	0.00804243	0	0	0	0	0.00298853	0	0	0
314.27	C18H37NO3	0	0	0.0166954	0	0	0.0110683	0	0	0
315.013	C9H17O6S2P	0	0	0	0	0	0.00195159	0	0	0
315.099	C16H16N2O5	0	0	0	0	0.0037079	0.00187663	0	0	0
315.106	C18H20O3S	0.00502303	0.00342391	0	0	0.00465787	0	0	0	0.00418615
315.11	C15H16N4O4	0.010321	0.00543498	0.0198928	0	0.0081509	0.00692883	0	0	0.0100959
315.135	C17H20N2O4	0.0107086	0.0262157	0	0	0.0331463	0.00264202	0	0	0.0186858
315.167	C13H24N4O5	0	0	0	0	0	0	0	0	0.0162607
315.176	C23H24O	0	0	0	0	0	0.00344584	0	0	0
316.029	C15H11NO5S	0	0	0	0	0.0169296	0.00207039	0	0	0
316.067	C12H15NO9	0.0113613	0.0196184	0.00654044	0	0.0246339	0.00937529	0.0180534	0	0.0104608
316.071	C9H19NO9S	0	0	0	0	0.00951722	0	0	0	0
316.094	C15H15N3O5	0	0	0	0	0.00913127	0	0	0	0
316.115	C12H19N3O7	0	0	0	0.00814609	0	0	0	0	0
316.14	C14H23NO7	0	0	0	0	0.00327295	0	0	0	0
316.151	C13H23N3O6	0	0.0147165	0	0	0	0.0195844	0.0273647	0	0.0134251
316.167	C17H23N3O3	0	0.0179488	0	0	0	0	0	0	0
316.177	C15H27NO6	0	0	0	0	0	0.00245625	0	0	0
316.188	C14H27N3O5	0	0.00663532	0	0	0.0151436	0	0.0134165	0	0.0047903
316.228	C20H31NO2	0.0123353	0	0	0	0	0	0	0	0
316.955	C9H6N2O7S2	0.0302183	0.0146295	0.0712875	0.0800038	0.0311565	0.0164348	0	0.018139	0.0268296
316.993	C8H15O7S2P	0.0679493	0.0713538	0.0762403	0.0687419	0.518532	0.0642501	0.0332682	0.203292	0.178743
317.002	C9H10N4O5S2	0.00775336	0.00915723	0	0	0.0129313	0.00190886	0	0.0127829	0.00871516
317.062	C13H19O5SP	0	0.00554906	0	0	0	0	0	0	0
317.063	C11H14N2O9	0.00430982	0.00796708	0	0	0.0131731	0	0	0	0.00743208
317.07	C13H18O7S	0	0.00658104	0	0	0	0.00169963	0	0	0.00920553
317.076	C19H14N2OS	0	0.00407938	0	0	0	0	0	0	0
317.093	C19H14N2O3	0	0	0	0	0.00285718	0	0	0	0
317.106	C14H22O6S	0	0	0	0	0	0	0	0	0.00335104
317.114	C16H18N2O5	0.00357228	0.00795251	0	0	0.0053693	0.00438852	0	0.00508868	0
317.122	C18H22O3S	0.0226881	0.0239757	0	0.135793	0.0318048	0.00211674	0	0.0140807	0.0373284
317.176	C19H26O4	0	0	0	0	0.00258916	0.00213336	0	0	0
318.065	C12H17NO7S	0.0524937	0.00438915	0	0.0173012	0.00625947	0.0218133	0	0	0.0168486
318.109	C15H17N3O5	0	0.0284071	0	0	0.00562306	0.0144152	0.0209515	0	0.00879763
318.146	C16H21N3O4	0	0	0	0	0	0.00179173	0	0	0
318.167	C13H25N3O6	0	0	0	0	0	0	0	0	0.0116187
318.171	C18H25NO4	0	0	0	0	0	0.00223751	0	0	0
318.184	C15H30NO4P	0	0	0	0	0	0.00265952	0	0	0
318.244	C20H33NO2	0.0151723	0	0	0	0	0	0	0	0
318.988	C12H9N4OS2P	0	0	0	0	0.0218799	0	0	0.00794629	0.00825548
319.067	C12H16O10	0	0	0	0.00462529	0.0117569	0	0.0227872	0.0124799	0
319.086	C13H20O7S	0	0.00661005	0	0	0	0.00164494	0	0	0
319.09	C11H20N4O3S2	0.0121395	0.00327681	0	0.0069439	0	0	0	0	0
319.109	C19H16N2O3	0	0	0	0	0.00847087	0	0	0	0
319.113	C24H16O	0	0.00321548	0	0	0	0	0	0	0
319.133	C13H24N2O5S	0.0138601	0.0180768	0.00679863	0.0172757	0.021162	0.0144016	0.011155	0.0199474	0.0109157
319.14	C14H24O8	0	0.00378585	0	0	0.00295942	0	0	0	0
319.159	C15H28O5S	0	0	0	0	0	0.00216872	0	0	0.00540088
319.213	C16H32O6	0.0278969	0.0515207	0.0112669	0.0143787	0.0274789	0.0343031	0.0629724	0.0112004	0.0130606
320.045	C11H15NO8S	0.011171	0.00744491	0	0	0.0177844	0.00436991	0	0	0.01876
320.06	C15H15NO5S	0	0.00324529	0	0	0	0	0	0	0
320.078	C15H15NO7	0	0	0	0	0.00547562	0	0	0	0
320.099	C12H19NO9	0	0.00336033	0	0	0.00543988	0	0	0	0.0042367
320.15	C17H23NO5	0	0.00339177	0	0	0	0	0	0	0
320.162	C16H23N3O4	0	0	0	0	0	0.00191726	0	0	0
320.187	C18H27NO4	0.0271454	0.0104854	0	0	0.00304487	0.00968905	0	0	0.0121832
321.049	C10H15N2O8P	0	0	0	0	0.0117947	0	0	0	0
321.057	C12H19O6SP	0.0111528	0.0144559	0	0	0.00374257	0	0.0302199	0.0197176	0
321.058	C11H18N2O5S2	0	0.00267929	0	0	0.00818261	0.00169493	0.00574649	0	0
321.062	C15H14O8	0	0.0034874	0	0	0	0	0	0	0
321.063	C16H18O3S2	0	0	0	0	0.00971177	0	0	0.0136375	0.0117848
321.07	C18H14N2O2S	0	0.00594177	0	0	0	0.0014957	0	0	0
321.083	C12H18O10	0	0	0	0	0.00588106	0	0	0	0
321.096	C20H18O2S	0.013952	0	0	0	0	0	0	0	0
321.117	C17H22O4S	0	0	0	0	0	0.00181539	0	0	0
321.119	C13H22O9	0	0	0	0	0	0.00737725	0	0	0
321.125	C19H18N2O3	0.00953074	0	0	0	0.0183753	0.0102722	0.0247761	0	0
321.138	C14H26O6S	0	0.00369875	0	0	0.00309513	0.00193473	0	0	0.00446922
321.155	C14H26O8	0.00695042	0.00847844	0	0	0	0.00176764	0	0	0
321.192	C15H30O7	0	0.00668868	0	0	0	0	0	0	0
322.06	C11H17NO8S	0.0350306	0.0314596	0.0362377	0.0355352	0.0549163	0.0944563	0.0149687	0.0342501	0.208879
322.104	C14H17N3O6	0.00645736	0.00485976	0.00875998	0	0	0	0	0	0.0167699
322.141	C15H21N3O5	0	0	0	0	0	0.001701	0	0	0.00415814
322.202	C18H29NO4	0	0	0.0396941	0	0	0.0331959	0	0	0
323.062	C24H8N2	0.0159584	0.0159832	0	0	0.00566672	0.00201565	0.00916385	0.0168796	0.0187176
323.078	C16H20O3S2	0	0	0	0	0.00347246	0	0	0.0055724	0.00435671
323.086	C18H16N2O2S	0.00974353	0.0133459	0	0	0	0	0	0	0
323.089	C14H16N2O7	0.0110411	0.0126761	0	0.0187744	0.00285201	0.00162656	0	0.0160468	0.00499762
323.092	C11H20N2O7S	0.00404404	0.00581843	0	0	0.00563744	0	0	0	0
323.1	C13H16N4O6	0.0105017	0.00707634	0	0.0117739	0	0	0	0	0
323.101	C11H21N2O7P	0	0.00453073	0	0	0.013592	0	0	0	0
323.11	C12H24N2O4S2	0	0	0	0	0	0.00275723	0	0	0
323.114	C16H20O7	0.00749654	0.00731914	0.00698046	0	0.00693478	0.00570626	0.00915339	0.0048577	0.00576386
323.122	C19H20N2OS	0	0	0	0	0	0	0	0.0118124	0
323.135	C13H24O9	0.0128328	0.011788	0	0	0	0	0	0	0
323.161	C16H24N2O5	0	0	0	0	0	0	0	0	0.00393703
323.163	C14H29O6P	0	0.00783932	0	0	0.0083885	0.00385583	0	0	0.00476077
323.171	C14H28O8	0.00783358	0.0108137	0	0	0.00751894	0	0.00672247	0	0
324.07	C18H15NO3S	0.0271872	0.0254662	0	0	0.0213861	0.0189248	0.0370063	0	0.0267022
324.106	C11H23N3O4S2	0	0	0	0	0.0137721	0.00882004	0	0	0.00496935
324.118	C18H19N3OS	0	0	0	0	0	0	0	0	0.00544171
324.124	C19H19NO4	0.0063726	0.00332555	0	0	0	0	0	0.00914773	0.0110074
324.145	C16H23NO6	0.00858514	0.00484449	0	0	0	0.00143607	0	0	0
324.193	C16H27N3O4	0	0	0	0	0	0.00158088	0	0	0.014828
324.218	C18H31NO4	0	0	0.166028	0.00942883	0	0.0653894	0	0	0
325.026	C9H15N2O7SP	0	0	0	0	0.00310595	0.00410558	0.0064953	0	0
325.027	C17H11O5P	0	0.00571672	0	0	0	0	0	0	0
325.044	C12H14N4O3S2	0	0	0	0	0	0	0.0275438	0	0
325.05	C13H14N2O6S	0	0.00370768	0.0107885	0	0	0	0	0	0
325.068	C13H14N2O8	0	0	0	0	0.0157685	0	0	0	0
325.079	C22H15OP	0.00470772	0	0	0	0.00276655	0	0	0	0.0063822
325.09	C11H22N2O5S2	0.00566043	0.00782068	0	0	0.0115695	0.00226535	0.00580874	0.00984918	0.0065776
325.096	C12H22O8S	0	0.00827156	0	0	0	0	0	0	0.0130057
325.107	C11H22N2O7S	0.0369845	0.0310396	0.0291864	0.0459979	0.0539417	0.0161846	0.0218116	0.046684	0.0259182
325.115	C23H19P	0.037333	0.0588537	0.0447232	0.0563172	0.0570745	0.0174144	0.0684857	0.0495996	0.0329788
325.127	C20H22O2S	0.00808774	0.0201806	0	0	0	0	0.0385641	0	0.0166323
325.133	C13H26O7S	0	0	0	0	0	0	0	0	0.00592501
325.213	C17H30N2O4	0	0	0.0115377	0	0	0.00669246	0	0	0
325.238	C19H34O4	0	0	0	0	0	0.00422758	0	0	0
326.032	C17H13NO2S2	0	0.00341549	0	0	0	0.00690642	0	0	0.0162555
326.04	C9H18N3O4S2P	0	0	0	0	0	0	0	0.0476326	0
326.049	C17H13NO4S	0.0315751	0.0214732	0.0219794	0.0186959	0.0246687	0.0304774	0.0292877	0	0.0406506
326.055	C10H17NO9S	0	0	0	0	0	0	0.0239771	0	0
326.119	C22H17NO2	0.0045137	0.00874043	0	0	0.00747093	0	0	0.00573882	0
326.161	C16H25NO6	0	0	0	0	0	0.0019928	0	0	0
326.172	C15H25N3O5	0	0	0	0	0.00329534	0	0	0	0
326.197	C17H29NO5	0	0	0	0	0	0.00558605	0	0	0
326.208	C16H29N3O4	0	0	0	0	0	0.0148528	0.0096866	0	0.0154613
326.234	C18H33NO4	0	0	0.0537141	0	0	0.0523139	0	0	0
326.963	C14H5N2O4SP	0	0	0	0	0.0128888	0	0	0	0
326.979	C16H8O4S2	0	0	0	0	0	0	0	0	0.00560509
327.006	C8H13N2O8SP	0	0	0	0	0	0	0	0	0.00436379
327.039	C10H16O10S	0	0	0	0	0.00694483	0	0.00816871	0	0
327.045	C16H12N2O4S	0.00493094	0.00319707	0	0	0.00566819	0	0	0	0.00857082
327.072	C14H16O9	0	0	0	0	0.00293767	0	0	0	0
327.095	C12H16N4O7	0.444759	0.228654	0.0724172	0.17079	0.289067	0.187974	0.233613	0.276056	0.317263
327.099	C18H20N2S2	0	0	0	0	0.0211852	0.0152987	0.010929	0	0.00745519
327.106	C19H20O3S	0.0150255	0.022106	0	0.0121567	0.0204246	0	0.0248654	0.0140954	0.0375465
327.13	C12H24O10	0	0	0	0	0.00416501	0	0	0	0
327.135	C18H20N2O4	0	0.0151331	0	0	0.00284887	0	0	0	0
327.144	C10H25N4O6P	0	0	0	0	0.00639804	0.00668023	0	0	0.0059633
327.16	C20H24O4	0	0	0	0	0	0.00180059	0	0	0
327.167	C14H24N4O5	0	0	0	0	0	0	0.00792458	0	0
327.229	C17H32N2O4	0	0	0.0174659	0	0	0.0314141	0.0305295	0	0
328.047	C17H15NO2S2	0	0	0	0	0	0	0	0	0.0100457
328.08	C10H20NO9P	0	0	0	0	0.0120237	0	0	0	0
328.098	C21H15NO3	0.0552129	0.0301366	0.0109641	0.00800969	0.0349801	0.0219493	0.0286985	0.0358123	0.0407947
328.101	C18H19NO3S	0	0	0	0	0	0	0	0.01367	0
328.151	C14H23N3O6	0	0.00917968	0	0	0	0.027747	0.0141402	0	0.0068803
328.177	C16H27NO6	0	0	0	0	0	0.00319707	0	0	0
328.188	C15H27N3O5	0	0	0	0	0	0.0110314	0.00753316	0	0.02499
328.249	C18H35NO4	0.00562612	0	0	0	0	0.0154656	0	0	0
329.029	C10H19O6S2P	0	0	0	0	0	0.00162187	0	0	0
329.049	C19H11N2O2P	0.00616309	0	0	0	0	0	0	0	0
329.099	C13H18N2O8	0.00614004	0	0	0	0.00345637	0	0	0	0
329.106	C15H22O6S	0.00324359	0	0	0	0.00570958	0.00431152	0	0	0
329.124	C15H22O8	0	0.00870845	0.0128391	0.00797716	0.00916865	0.00866482	0.0104671	0.00619938	0.010832
329.155	C23H22O2	0	0	0	0	0	0.00182883	0	0	0
330.167	C14H25N3O6	0	0.00286508	0	0	0	0.00229608	0	0	0.00683779
330.203	C15H29N3O5	0	0	0	0	0	0.00194542	0	0	0.0197181
330.22	C17H34NO3P	0	0	0	0	0	0.0128022	0	0	0
330.229	C17H33NO5	0	0	0	0	0	0.00176076	0	0	0
330.265	C18H37NO4	0	0	0	0	0	0.00473922	0	0	0
330.984	C15H9O5SP	0	0	0.0110306	0.00812557	0	0	0	0	0
331.008	C9H17O7S2P	0	0	0	0	0.02429	0	0	0.0197456	0.0109373
331.082	C17H16O7	0	0.00275198	0	0	0	0	0	0	0
331.091	C9H21N2O9P	0	0.00421397	0	0	0	0	0	0	0
331.101	C18H20O4S	0.0231901	0.0153671	0.0120999	0.0389216	0.015104	0.00555146	0	0.0120537	0.00821497
331.109	C20H16N2O3	0	0	0	0	0.0203975	0	0.0408594	0	0
331.113	C25H16O	0.0102732	0.00465056	0	0	0.0185538	0.0106791	0.0175329	0	0.00766418
331.137	C19H24O3S	0	0	0	0	0	0	0	0	0.0060324
331.155	C19H24O5	0	0.00425614	0.00406725	0	0	0.00179157	0	0	0
331.162	C13H24N4O6	0	0	0	0	0	0	0	0	0.00891865
331.213	C17H32O6	0	0.00435324	0	0	0	0.00161854	0	0	0.00379401
332.036	C12H16NO6SP	0.0426028	0.139809	0	0	0.0917451	0.0675628	0.15055	0	0.186959
332.078	C16H15NO7	0	0	0	0	0.00292913	0	0	0	0
332.125	C16H19N3O5	0.00405461	0.0232128	0.00849183	0	0.0027809	0.00235976	0	0	0
332.146	C13H23N3O7	0	0	0	0	0	0	0	0	0.00703279
332.162	C17H23N3O4	0	0	0	0	0	0	0	0	0.0090198
332.187	C19H27NO4	0.0120031	0.00725672	0	0	0	0.0017956	0.00722329	0	0
332.236	C17H36NO3P	0	0	0	0	0	0.0152074	0	0	0
333.04	C11H14N2O8S	0.00493656	0.0173532	0	0	0.0128426	0.00728924	0.0145481	0	0.0240631
333.055	C15H14N2O5S	0.00359114	0.00303488	0.00565624	0	0.00950709	0.00250943	0	0	0.00506147
333.083	C13H18O10	0	0	0	0	0.00376076	0	0	0	0
333.098	C17H18O7	0	0.0035775	0	0	0	0	0	0	0
333.106	C12H22N4O3S2	0.0104277	0	0	0	0	0	0	0.00598523	0
333.119	C14H22O9	0	0.00981985	0.00673496	0.00909019	0.00579262	0.00582877	0	0	0
333.124	C20H18N2O3	0	0	0	0	0.0218563	0	0.0501625	0	0
333.268	C17H39N2O2P	0	0	0.0200295	0.0157218	0.00819356	0.0046022	0.00861866	0	0
334.114	C13H21NO9	0	0	0	0	0	0	0	0	0.00865252
334.166	C18H25NO5	0	0	0	0	0	0.00197051	0	0	0
334.169	C15H29NO5S	0	0	0	0	0	0.00158145	0	0	0
334.177	C17H25N3O4	0	0	0	0	0	0.00236037	0	0	0.0327131
334.179	C15H30NO5P	0	0	0	0	0	0.00324006	0	0	0
334.202	C19H29NO4	1.41193	0.0573442	0	0	0.0185579	0.0135104	0.0143803	0.170968	0.0306565
335.015	C15H13O5SP	0.00690228	0	0	0	0	0	0	0	0.00985687
335.072	C13H21O6SP	0.022157	0.0547958	0	0	0.0128485	0.00432592	0.0999341	0.029534	0.0175676
335.075	C20H16O3S	0.00594712	0	0	0	0	0	0	0.0068457	0
335.098	C13H20O10	0	0	0	0	0.0048827	0	0	0	0.00420407
335.104	C19H16N2O4	0	0	0	0	0.00333026	0	0	0	0
335.108	C24H16O2	0	0	0	0	0	0.00606001	0	0	0
335.114	C17H20O7	0	0.00508365	0	0	0.0054322	0.00435511	0.00733059	0	0
335.14	C12H24N4O5S	0	0	0	0	0	0.0112513	0	0	0
335.198	C18H28N2O4	0	0	0	0	0	0.00233311	0	0	0
335.207	C16H32O7	0	0.0137617	0	0	0.00640268	0.0040472	0	0	0
336.014	C11H16NO5S2P	0	0	0	0	0	0.00285164	0	0	0.0113654
336.03	C21H7NO4	0.00858008	0	0	0	0	0	0	0	0
336.076	C12H19NO8S	0.0402255	0.0191955	0.0203007	0.0260412	0.0133202	0.049219	0.0131991	0.0113476	0.041846
336.12	C15H19N3O6	0	0.00977788	0	0	0	0.010532	0	0	0.00775715
336.156	C16H23N3O5	0	0	0	0	0	0.00802545	0	0	0.00369638
336.182	C18H27NO5	0.00371675	0	0	0	0	0.0062912	0	0	0
336.195	C15H32NO5P	0	0	0	0	0	0.00331439	0	0	0
336.218	C19H31NO4	0	0	0.0220248	0	0	0	0	0	0
336.993	C16H6N2O5S	0	0	0	0	0	0.0217641	0	0	0
337.025	C22H11SP	0.00446255	0	0	0	0.00824304	0	0	0	0.00358595
337.034	C12H11N4O6P	0.0269975	0.00723533	0.0223667	0	0.014926	0.015028	0.0240122	0.00596105	0.0223774
337.053	C11H18N2O6S2	0.00819735	0.00415945	0.00657921	0	0	0	0	0	0.00957865
337.057	C16H18O4S2	0	0.0130291	0	0	0	0	0	0	0
337.077	C25H10N2	0	0.00719227	0	0	0	0	0	0	0.00573434
337.078	C12H18O11	0	0	0	0	0.0100119	0	0.00759299	0.0164968	0
337.078	C13H22O6S2	0	0	0.0064524	0.009125	0	0	0	0	0
337.09	C20H18O3S	0.00559614	0.00345375	0	0	0.00731097	0	0	0	0.0125991
337.094	C17H22O3S2	0.0234311	0	0	0	0	0	0	0	0
337.106	C13H23O8P	0	0	0	0	0.003054	0.00178578	0	0	0.00857684
337.141	C16H22N2O6	0.00365743	0.00385298	0	0	0	0.00190109	0	0	0
337.148	C18H26O4S	0	0	0	0	0	0.00245832	0	0	0
337.15	C14H26O9	0	0.0100153	0	0	0.00556966	0.0021898	0	0	0.00413692
337.213	C18H30N2O4	0	0	0.0109605	0	0	0.00988795	0	0	0
338.055	C11H17NO9S	0.0238742	0.0241851	0	0	0.0427936	0.0092779	0	0	0.0405085
338.161	C17H25NO6	0	0.0107918	0	0	0	0	0	0.0199213	0.00931322
338.197	C18H29NO5	0	0	0.0288735	0	0	0.0150377	0	0	0
338.234	C19H33NO4	0	0	0	0	0	0.00596681	0	0	0
339.054	C15H16O7S	0	0.0034562	0	0	0	0	0	0	0
339.091	C16H20O6S	0.0103026	0	0	0	0	0	0	0	0
339.093	C12H20O11	0	0	0	0	0.00580521	0	0	0	0.00405784
339.102	C15H20N2O5S	0	0	0	0	0	0	0	0	0.0287496
339.112	C13H24O8S	0	0.00381195	0	0	0	0	0	0	0.00467457
339.21	C19H33O3P	0	0	0	0	0	0.00209192	0	0	0
340.065	C18H15NO4S	0	0	0	0	0	0	0	0	0.00953589
340.08	C22H15NOS	0	0	0	0	0.00521355	0	0	0	0
340.082	C10H19N3O8S	0.0040146	0	0	0	0	0	0	0	0
340.088	C24H11N3	0.0395172	0.00803585	0.00630232	0.0279056	0.00696142	0.00470683	0	0.018608	0.00792959
340.09	C22H16NOP	0	0	0	0	0.00361658	0	0	0	0
340.119	C19H19NO5	0.0420979	0.0378717	0	0	0.013874	0.0147492	0.0202714	0.0430603	0.040232
340.188	C16H27N3O5	0	0	0	0	0	0.00249938	0	0	0.0114657
340.224	C17H31N3O4	0	0	0	0	0	0.0182703	0.00666608	0	0.0407307
340.979	C12H6O12	0	0	0	0	0.0100233	0	0	0	0
341.058	C10H19N2O7SP	0	0.00843954	0.0120422	0	0.00592757	0.00297032	0.00779516	0	0
341.085	C11H22N2O6S2	0	0	0.00575145	0	0	0.00194919	0	0	0.00550456
341.085	C19H18O4S	0.0208875	0.00632125	0	0	0.0180939	0	0	0.0166874	0.0129047
341.099	C14H18N2O8	0	0.00468215	0	0	0	0	0	0.00828446	0.00376807
341.106	C16H22O6S	0	0	0	0	0.00634104	0.00431733	0	0	0.00415657
341.11	C23H19OP	0	0	0	0	0.00463523	0.00137062	0	0	0
341.112	C11H23N2O8P	0	0	0	0	0	0	0	0	0.0103299
341.114	C18H18N2O5	0	0	0	0	0.00391919	0	0	0	0
341.128	C13H26O8S	0	0	0	0	0	0	0	0	0.00436899
341.183	C15H26N4O5	0	0	0	0	0	0.00662835	0	0	0.00615959
341.228	C26H30	0	0	0	0	0	0	0	0	0.00752475
342	C16H10NO4SP	0	0.00278767	0.0139754	0	0.0121669	0.00867305	0	0	0.00445113
342.026	C17H13NO3S2	0	0.00312763	0	0	0.00312509	0	0	0	0.00728386
342.05	C10H17NO10S	0	0.00568951	0.00685847	0	0.00287447	0.00222027	0	0	0
342.077	C13H17N3O6S	0	0.0050424	0	0	0	0	0	0	0
342.096	C11H22NO9P	0	0	0	0	0.0138388	0	0	0	0
342.117	C19H21NO3S	0	0	0	0	0	0	0	0.0119505	0
342.131	C14H21N3O7	0	0.00553298	0	0	0	0.00196596	0.00609564	0	0
342.135	C19H21NO5	0.0058969	0.00478405	0	0	0.00302281	0	0	0.0214457	0
342.153	C20H25NO2S	0	0.00683898	0	0	0	0	0	0	0
342.167	C15H25N3O6	0	0	0	0	0	0.0151768	0	0	0
342.184	C17H30NO4P	0	0	0	0	0	0.0017513	0	0	0
342.192	C17H29NO6	0	0	0.0135614	0	0	0.00467716	0	0	0
342.24	C17H33N3O4	0	0	0	0	0	0	0	0	0.00849915
342.244	C22H33NO2	0	0	0.00803356	0	0	0	0	0	0
343.01	C16H8O9	0.00501343	0.00693493	0	0	0.00903747	0	0	0	0.00777755
343.061	C21H12O5	0.0164146	0.00668436	0	0.00629124	0.00894512	0.00313418	0	0.0130498	0.00584011
343.09	C12H16N4O8	0	0	0	0.00706583	0.0100297	0	0	0.00504003	0.0082882
343.114	C16H25O4SP	0	0	0	0	0	0.00448586	0	0	0
343.122	C16H24O6S	0.00724826	0.00930629	0.00823422	0	0.00980432	0.00889786	0	0.00932955	0.0106519
343.13	C18H20N2O5	0	0	0	0	0.00587067	0	0	0	0
343.137	C20H24O3S	0.0120864	0.0126675	0	0.00978034	0.0068326	0	0	0	0.0203889
343.199	C15H28N4O5	0	0	0	0	0	0.00409815	0	0	0.0357318
343.224	C17H32N2O5	0	0	0.00780774	0	0	0.00269203	0	0	0
344.042	C17H15NO3S2	0.0202815	0.0200706	0	0.0183485	0.0179901	0.0348025	0.00929695	0.0193338	0.120009
344.064	C24H12NP	0	0	0	0	0	0.0031243	0	0	0
344.11	C13H19N3O8	0	0	0	0	0.00308234	0	0	0	0
344.172	C16H27NO7	0	0	0	0	0	0.00185274	0	0	0
344.183	C15H27N3O6	0	0	0	0	0	0.00210477	0	0	0.0126063
344.2	C17H32NO4P	0	0	0.0144634	0	0	0.0247001	0	0	0
344.202	C24H27NO	0	0	0	0	0	0	0	0	0.00415411
344.208	C17H31NO6	0.0090995	0	0	0	0	0.0040862	0	0	0
344.219	C16H31N3O5	0	0	0	0	0	0	0	0	0.00827389
344.259	C22H35NO2	0	0	0	0	0.0124432	0.0109018	0.0557173	0	0
345.057	C14H19O6SP	0	0.00615536	0	0	0	0	0	0	0.0037937
345.08	C18H18O5S	0.0288323	0	0	0.0221824	0.0102572	0.00363999	0	0.0293315	0
345.087	C12H18N4O6S	0	0	0	0	0	0	0	0.00980651	0
345.105	C22H19O2P	0.00595665	0.00405019	0	0	0.00924394	0.00548186	0	0	0.00549394
345.107	C10H23N2O9P	0.0163815	0.0190022	0	0	0	0.0110332	0.00696437	0.00865392	0.0166453
345.109	C17H18N2O6	0.016497	0.0345261	0.0111183	0	0.0772395	0.00775479	0.0122715	0	0.03668
345.113	C22H18O4	0	0	0	0.00729584	0	0	0	0	0
345.117	C19H22O4S	0.0406741	0.0399317	0.0144139	0.161734	0.0731937	0	0	0.0388977	0.0953191
345.13	C14H22N2O8	0.00751638	0.00723297	0	0	0.00618581	0.0064707	0.00576773	0	0
345.146	C18H22N2O5	0	0.00404019	0	0	0.00536985	0	0	0.00506196	0
345.171	C20H26O5	0	0.00323511	0	0	0	0.00207445	0	0	0
345.178	C14H26N4O6	0	0	0	0	0	0.0016349	0	0	0.0125885
345.203	C16H30N2O6	0	0	0	0	0	0.00325102	0	0	0
346.094	C18H21NO2S2	0	0	0	0	0	0	0	0	0.00538594
346.141	C17H21N3O5	0	0	0	0	0	0.00162212	0	0	0
346.162	C14H25N3O7	0	0.00813485	0	0	0	0.0261599	0.00772769	0	0.0145545
347.045	C14H12N4O5S	0	0	0	0	0.00592932	0	0.00739967	0	0.00334066
347.051	C17H17O4SP	0	0	0	0	0.0109314	0	0.0477728	0	0
347.075	C21H16O3S	0.00932133	0.00444449	0	0	0.00640875	0	0.00936063	0.00581215	0.0101312
347.114	C18H20O7	0	0.00406974	0	0	0	0	0	0	0
347.117	C15H24O7S	0	0.00283298	0	0	0	0	0	0	0
347.122	C13H24N4O3S2	0.0247179	0.00674666	0	0.00812587	0	0	0	0.0050934	0
347.125	C17H20N2O6	0	0.00662533	0	0	0.00693911	0	0	0	0
347.171	C16H28O8	0.00373197	0.00656007	0	0	0.00279322	0.00218239	0	0	0.00637806
347.219	C16H32N2O6	0	0	0	0	0	0.00824116	0	0	0
347.244	C18H36O6	0	0.0125332	0	0	0.00628811	0.00446309	0	0	0.00556665
348.055	C16H15NO6S	0.00570649	0	0	0	0.0170407	0.00486951	0	0	0
348.185	C16H31NO5S	0	0	0	0	0	0.013761	0	0	0
348.193	C18H27N3O4	0	0	0	0	0	0	0	0	0.0110287
348.218	C20H31NO4	0.0299729	0	0	0	0	0	0	0	0
349.054	C20H14O4S	0	0	0	0	0.0059356	0.00292041	0	0	0.00421696
349.077	C26H10N2	0.0142058	0.0160756	0	0	0.00550809	0	0	0.019683	0.0403415
349.088	C14H23O6SP	0.013901	0.0374618	0	0	0.00472867	0	0.0406885	0.0109159	0.0324439
349.09	C21H18O3S	0.0108382	0.00524275	0	0	0	0	0	0	0.00441488
349.106	C14H23O8P	0	0	0.0096351	0	0	0.00345984	0	0	0
349.107	C15H27O3S2P	0	0	0.00678123	0	0	0	0	0	0
349.119	C12H22N4O6S	0	0	0	0	0.00304146	0.0102867	0	0	0.00836345
349.129	C18H22O7	0	0	0	0	0.00437318	0.0043046	0	0	0.00361741
349.141	C17H22N2O6	0	0.00386987	0	0	0	0	0	0	0.00533008
349.15	C15H26O9	0	0	0	0	0.0028729	0	0	0	0
349.169	C16H30O6S	0.00378239	0.00292833	0	0	0	0.00440747	0	0	0.00560285
349.216	C18H39S2P	0	0	0	0	0	0.00151346	0	0	0
349.235	C16H34N2O6	0	0	0	0	0	0.00588259	0	0	0
350.038	C22H10NO2P	0	0	0	0	0	0.00254533	0	0	0
350.062	C16H18NO4SP	0.0588618	0.0203345	0.249016	0.189088	0.335025	0.108003	0.0259533	0.0397328	0.0585695
350.092	C13H21NO8S	0	0.00664474	0	0	0.00798104	0.00483879	0.021188	0	0.00542831
350.122	C21H21NO2S	0	0	0	0	0	0.0014247	0	0	0
350.125	C18H25NO2S2	0	0	0	0	0.0069295	0.00325558	0	0	0.010409
350.133	C20H21N3OS	0	0	0	0	0	0.00245311	0	0	0
350.136	C16H21N3O6	0	0	0.0144986	0.00725804	0	0.0078576	0	0	0.00860031
350.151	C20H21N3O3	0	0.013313	0	0	0	0	0	0	0
350.161	C18H25NO6	0	0	0	0	0	0.00137948	0	0	0
350.172	C17H25N3O5	0	0	0	0	0	0.00654482	0.00665073	0	0.0148261
350.197	C19H29NO5	0.259476	0.125029	0.0420199	0.0376803	0.0457814	0.0479552	0.129524	0.0869966	0.381559
350.201	C16H33NO5S	0	0	0	0	0	0.00247292	0	0	0
351	C15H12O6S2	0	0	0	0	0.0493535	0	0.266975	0	0
351.066	C15H16N2O6S	0.00460132	0	0	0.0107899	0.0324329	0.00591925	0	0	0.00789439
351.073	C17H20O4S2	0	0.00885275	0	0	0	0	0	0	0
351.109	C17H20O8	0	0	0	0	0.00351129	0	0	0	0.00504139
351.112	C14H24O8S	0	0	0	0	0	0	0	0	0.00363911
351.145	C18H24O7	0	0.00737218	0	0	0	0.00548709	0	0	0.00506038
351.148	C15H28O7S	0	0.00332444	0	0	0	0	0	0	0.00529255
351.156	C17H24N2O6	0.0105937	0.0117292	0	0	0.00332945	0.00292239	0	0	0.00947772
351.97	C12H7N3O6S2	0	0.00692413	0	0	0	0	0	0	0
352.068	C16H19NO4S2	0	0	0	0	0.00969927	0	0.0166054	0.0205483	0.00354339
352.071	C12H19NO9S	0.0142317	0.00474673	0	0	0.00677679	0	0	0	0
352.091	C11H20N3O8P	0.0309318	0.013602	0.00685764	0	0.0544225	0.0342806	0.0772665	0.0122551	0.0157281
352.141	C18H27NO2S2	0	0	0	0	0.0144608	0.00729474	0	0	0
352.177	C18H27NO6	0.0374098	0	0	0	0	0.00251728	0	0	0
352.213	C19H31NO5	0	0	0	0	0	0.00291287	0	0	0
352.249	C20H35NO4	0	0	0	0	0	0.00301344	0	0	0
352.99	C12H6N2O11	0	0	0	0	0.01701	0.00167595	0	0.0105996	0.00840439
353.055	C12H18O10S	0	0	0	0	0.00873755	0	0	0	0
353.072	C25H10N2O	0	0.0160709	0	0	0	0	0	0	0.0162247
353.083	C13H23O7SP	0.00809594	0	0	0.00974418	0	0	0	0	0
353.095	C20H19O4P	0	0	0	0	0.00987046	0.00652566	0.00893466	0	0
353.114	C19H18N2O5	0	0	0	0	0.00292478	0	0	0	0
353.124	C17H22O8	0	0.00718254	0	0	0.00532696	0.00586019	0	0	0.00447724
353.133	C28H18	0	0	0	0	0.00366925	0	0	0	0
353.143	C18H26O5S	0	0.00534913	0.0154922	0	0.0147304	0.0118334	0.00889396	0	0.012622
353.145	C14H26O10	0.0249038	0.023235	0.0322056	0.012059	0.0172546	0.0154159	0.0137992	0	0.0038203
353.182	C15H30O9	0	0.00480125	0	0	0	0	0	0	0
353.208	C18H30N2O5	0	0	0	0	0	0.00679589	0	0	0
353.233	C20H34O5	0	0.00420347	0	0	0	0.00233102	0	0	0
354.002	C13H10NO9P	0.00510921	0	0	0	0	0	0	0	0
354.156	C17H25NO7	0	0	0	0	0	0.00144364	0	0	0
354.192	C18H29NO6	0	0	0.0176	0	0	0.00875971	0	0	0
354.228	C19H33NO5	0	0	0.0389472	0	0	0.00749276	0	0	0
354.265	C20H37NO4	0	0	0	0	0	0.00344429	0	0	0
355.034	C11H16O11S	0	0	0	0	0.00519687	0	0	0.00915328	0
355.073	C11H21N2O7SP	0	0.00513127	0	0.00988657	0.00996825	0.00268548	0.0103989	0	0.00486249
355.088	C12H20O12	0	0	0	0	0.00741084	0.00151541	0	0.0114802	0
355.09	C13H16N4O8	0.0251851	0.0196404	0.00822563	0.00608738	0.0220547	0.00990564	0.0181459	0.0131184	0.0153959
355.097	C15H20N2O6S	0	0.00668227	0	0	0	0	0	0	0.0112004
355.101	C20H20O4S	0.0443143	0.0350801	0.0207693	0.0375124	0.0775038	0.00455118	0.00916954	0.0441471	0.100755
355.103	C16H20O9	0.0085446	0.00724235	0.00698387	0	0.00750535	0.00540941	0.00723028	0	0.0044288
355.11	C12H25N2O6SP	0.0285739	0.0338756	0.0279214	0.0466226	0.0847289	0.0565638	0.0383852	0.0464092	0.0299409
355.115	C15H20N2O8	0	0.00329877	0	0	0	0	0	0.00782306	0
355.122	C17H24O6S	0.00405548	0.00483299	0.0108721	0	0.00851039	0.00734708	0.00826802	0.00554173	0.00949127
355.126	C24H21OP	0	0	0.0092491	0.00588305	0.00437094	0.0058163	0	0	0.00575859
355.199	C16H28N4O5	0	0	0	0	0.00513343	0	0.0201598	0	0
355.224	C18H32N2O5	0	0	0.214442	0.0304325	0	0.0902963	0	0	0
355.285	C21H40O4	0	0.00818667	0	0	0	0.00236526	0	0	0
355.969	C16H7NO5S2	0	0	0.00815929	0	0	0	0	0	0
356.11	C14H19N3O8	0	0	0	0	0	0	0	0.00772163	0
356.113	C11H23N3O8S	0.00353201	0	0	0	0.0117836	0.00506354	0	0.00471141	0.0061205
356.133	C20H23NO3S	0.0266092	0.11668	0	0	0.0178835	0.0121439	0.299471	0.0444614	0.0188925
356.146	C15H23N3O7	0	0.00670163	0	0	0	0.016349	0.0103516	0	0
356.256	C18H35N3O4	0	0	0	0	0	0	0	0	0.0167447
357.025	C17H10O9	0	0.00356242	0	0	0.0034614	0.00171255	0	0	0
357.031	C13H15N2O6SP	0	0	0	0	0.0135827	0	0	0	0
357.053	C10H19N2O8SP	0	0	0	0	0	0.00164341	0	0	0
357.054	C19H19OS2P	0	0.00383563	0	0	0	0	0	0	0
357.057	C15H19O6SP	0	0	0	0	0	0	0	0.031002	0
357.08	C11H22N2O7S2	0.00846859	0.0183788	0	0.0232077	0.0158377	0.00721951	0.0272194	0.0260488	0.0121038
357.089	C11H23N2O7SP	0.0562614	0.1105	0.129909	0.134697	0.104084	0.0508509	0.145422	0.0934392	0.0908867
357.105	C13H18N4O8	0.0264862	0.0150842	0.00868787	0.0202543	0.0158513	0.00337499	0.010948	0.0164673	0.0171064
357.117	C20H22O4S	0.00820049	0	0	0	0	0	0	0	0
357.119	C16H22O9	0	0.0070036	0	0	0.00520017	0.00523648	0	0	0.00425401
357.12	C17H18N4O5	0	0	0	0.00546152	0	0.00260754	0	0	0.00945319
357.15	C24H22O3	0	0	0	0	0	0.0014385	0	0	0
357.214	C16H30N4O5	0	0.00932187	0	0	0	0.00632658	0	0	0.0442403
357.239	C18H34N2O5	0	0	0.0289121	0	0	0.00684243	0	0	0
358.058	C18H17NO3S2	0.0159963	0.00595328	0	0.0106485	0.00392888	0.0182496	0	0	0.019971
358.092	C10H21N3O9S	0	0.013759	0	0.0127967	0.0108876	0.00295429	0.00951186	0.0116353	0.0117005
358.094	C19H21NO2S2	0	0.00249676	0	0	0	0	0	0	0
358.102	C21H17N3OS	0	0.0109611	0	0	0	0.0086453	0	0	0
358.112	C19H21NO4S	0	0	0	0	0	0.00134299	0	0	0
358.127	C12H26NO9P	0	0	0	0	0	0	0	0	0.00543119
358.148	C20H25NO3S	0.00888309	0.0086575	0	0	0	0	0	0	0
358.179	C17H30NO5P	0	0	0	0	0	0.0106873	0	0	0
358.198	C16H29N3O6	0	0.0114205	0	0	0	0.0073022	0	0	0.0360664
358.202	C21H29NO4	0.0119697	0.00497933	0	0	0	0	0	0	0.00653595
358.218	C25H29NO	0	0	0	0	0	0	0	0	0.00610819
358.966	C9H13O9S2P	0	0	0	0	0	0	0	0.0151222	0
359.016	C18H9N4OSP	0.0217516	0	0.028454	0	0.0126787	0.0154035	0.0255386	0	0.0171624
359.028	C15H12N4O3S2	0	0	0	0	0	0	0.0156523	0	0
359.035	C24H8O4	0.00646396	0.00270904	0	0	0	0.00266667	0	0	0.00830963
359.062	C9H21N4O5S2P	0.0199504	0.0178773	0	0	0	0	0	0.0245093	0.00566498
359.071	C17H16N2O5S	0	0	0	0	0.00895557	0.0340804	0	0	0
359.077	C18H16O8	0	0.00345869	0	0	0	0	0	0	0
359.087	C11H25N2O5S2P	0.00835754	0.00518744	0	0	0	0.00295357	0	0	0
359.096	C19H20O5S	0.156693	0.065047	0.0425995	0.156945	0.109026	0.014652	0.0222455	0.145215	0.0553535
359.125	C18H20N2O6	0.0113742	0.0579384	0.0182578	0.0104653	0.107886	0.009892	0.0129458	0	0.0536434
359.132	C20H24O4S	0.00352126	0	0	0	0	0	0	0	0.00989404
359.135	C16H24O9	0	0.00489527	0	0	0.00676492	0.0059444	0.00695462	0	0.00727937
359.15	C20H24O6	0.00340046	0	0	0	0	0	0	0	0
359.157	C14H24N4O7	0	0	0	0	0	0.00726786	0	0	0.0190349
359.202	C25H28O2	0	0	0	0	0	0	0	0	0.00464088
359.989	C19H8NO3SP	0	0	0	0	0.00766065	0.00414173	0	0	0.00888588
360.022	C23H8NO2P	0	0	0	0	0	0.0102637	0	0	0
360.037	C17H15NO4S2	0.0188879	0.0209517	0	0	0.0244214	0.00261762	0	0.0122531	0.0335004
360.043	C12H16N3O6SP	0	0.00405235	0	0	0	0	0	0	0
360.051	C20H11NO6	0	0.00383241	0	0	0	0	0	0	0
360.177	C15H27N3O7	0	0	0	0	0	0.00396857	0	0	0.0078721
360.193	C19H27N3O4	0.00740354	0	0	0	0	0.00506821	0	0	0.0222015
360.195	C17H32NO5P	0	0	0.016252	0	0	0.0277471	0	0	0
360.218	C21H31NO4	1.87069	0.246623	0.0151066	0	0.0302233	0.0135598	0.018228	0.13603	0.0707325
360.221	C18H35NO4S	0	0	0	0	0	0.00359853	0	0	0
361.032	C16H14N2O4S2	0	0	0	0	0.00693274	0	0	0	0
361.057	C18H18O4S2	0	0.00240121	0	0	0	0	0	0	0
361.063	C11H22O9S2	0	0	0	0	0	0.00183552	0	0	0
361.068	C16H14N2O8	0	0	0	0	0.00502799	0	0	0	0
361.078	C14H18O11	0	0	0	0	0.00414697	0	0.0131327	0	0
361.104	C17H18N2O7	0	0	0	0	0.00331291	0	0	0	0
361.137	C14H26N4O3S2	0.016182	0.00515276	0	0.00892871	0	0	0	0.00533843	0
361.14	C18H22N2O6	0	0.0100497	0	0	0.0186153	0	0	0	0.00452482
361.142	C16H27O7P	0	0	0	0	0	0	0	0	0.0034112
361.152	C17H22N4O5	0	0	0	0	0	0.00657715	0	0	0
361.198	C16H30N2O7	0	0	0	0	0	0.00185484	0	0	0
361.223	C18H34O7	0	0.00710127	0	0	0.00631091	0.00369977	0	0	0
362.047	C13H18NO7SP	0	0	0	0	0	0	0	0	0.00860336
362.068	C21H17NOS2	0	0.00338326	0	0	0	0	0	0.00559748	0.0072601
362.084	C12H17N3O10	0.0404393	0.0207208	0	0	0.0541998	0	0	0.00961447	0
362.136	C17H21N3O6	0	0	0	0	0.00322525	0	0	0	0
362.139	C14H25N3O6S	0	0	0	0	0	0	0	0	0.00816336
362.164	C16H29NO6S	0	0	0	0	0	0.00584885	0	0	0
362.172	C18H25N3O5	0	0.00435407	0	0	0	0.00615128	0	0	0
362.192	C27H25N	0	0	0	0	0	0.00318361	0	0	0
362.201	C17H33NO5S	0	0	0	0	0	0.00181189	0	0	0
362.234	C21H33NO4	4.38977	0.00966406	0	0	0	0.00186015	0	0.295336	0
363.018	C16H12O8S	0	0	0	0	0.00640284	0	0	0	0
363.068	C12H16N2O11	0.031001	0.0238872	0.00515	0	0.0785637	0	0	0	0
363.076	C17H21N2OS2P	0	0	0	0	0	0	0	0	0.0106705
363.08	C12H20N4O5S2	0.0212713	0.00486026	0	0.0124787	0	0	0	0.00501875	0
363.083	C18H21O4SP	0	0	0	0	0	0	0	0	0.00384169
363.093	C14H20O11	0	0	0	0	0.00331425	0	0	0	0
363.109	C18H20O8	0	0.00353539	0	0	0	0	0	0	0
363.13	C15H24O10	0	0	0	0	0	0.0015742	0	0	0
363.135	C21H20N2O4	0	0	0	0	0.00352731	0	0	0	0
363.145	C19H24O7	0	0	0	0	0	0.00228987	0	0	0
363.156	C18H24N2O6	0	0.00367505	0	0	0	0	0	0	0
363.214	C16H32N2O7	0	0	0	0	0	0.00974973	0	0	0
363.221	C18H36O5S	0	0.00962312	0	0	0	0	0	0	0
363.231	C18H37O5P	0.0119585	0	0	0	0	0	0	0	0
363.239	C18H36O7	0	0.0281998	0.00761304	0.0063219	0.0133785	0.0188757	0.0388354	0	0
363.996	C15H11NO6S2	0	0	0	0	0.00486101	0	0	0	0
364.09	C24H16NOP	0.00675891	0	0	0	0	0	0	0	0.00402351
364.18	C16H31NO6S	0	0	0	0	0	0.00234488	0	0	0
364.188	C18H27N3O5	0	0	0	0	0	0.0107866	0	0	0.0171275
364.207	C27H27N	0	0	0	0	0	0.0171706	0	0	0
364.213	C20H31NO5	0.0152699	0.00438776	0	0	0	0.00263157	0	0	0
364.226	C17H36NO5P	0	0	0.066913	0.00595625	0	0.0843762	0	0	0
364.979	C14H6O12	0	0	0	0.00850739	0	0	0	0	0
365.056	C24H15SP	0.00499706	0.00431138	0	0	0	0	0	0	0.00629312
365.062	C17H19O5SP	0	0	0	0	0	0	0	0	0.0102738
365.072	C8H23N4O6S2P	0	0	0	0	0.00468709	0.00215598	0.0113944	0	0
365.091	C14H22O9S	0.00603993	0.00449697	0	0	0.00619242	0.00209046	0	0	0.00459584
365.109	C14H22O11	0	0	0	0	0	0.704517	0	0	0
365.124	C18H22O8	0	0	0	0	0	0.00224541	0	0	0
365.133	C21H22N2O2S	0.00860436	0	0	0	0	0	0	0	0
365.172	C18H26N2O6	0.00428558	0	0	0	0	0.00222835	0	0	0.005984
365.182	C16H30O9	0	0.00488252	0	0	0	0.00146924	0	0	0
365.229	C16H34N2O7	0	0	0	0	0	0.00571695	0	0	0
365.244	C22H39SP	0.00455646	0	0	0	0	0	0	0	0
366.011	C15H13NO6S2	0	0	0	0	0.00346946	0	0	0	0.0145038
366.024	C12H18NO6S2P	0.0229081	0.0252029	0	0	0.0112369	0.034424	0.0244755	0.0236349	0.110568
366.037	C17H9N3O7	0	0	0	0	0.00947807	0	0	0	0
366.065	C16H17NO7S	0	0	0	0	0.00357742	0	0	0	0
366.112	C18H26NOS2P	0	0	0	0	0	0.0523063	0	0	0
366.131	C16H21N3O7	0	0	0	0	0	0.00231352	0	0	0.00563593
366.146	C20H21N3O4	0	0.00550517	0	0	0	0	0	0	0
366.177	C15H29NO9	0	0.00316518	0	0	0	0	0	0	0.00396296
366.196	C16H33NO6S	0	0	0	0	0	0.00582903	0	0	0
366.223	C27H29N	0	0	0.0237272	0	0	0.0155367	0	0	0
366.228	C20H33NO5	0	0	0	0	0	0.00248645	0	0	0
366.972	C11H13O8S2P	0	0.00406141	0	0	0.00575806	0	0	0.0399524	0.00788254
367.027	C11H16N2O8S2	0	0	0	0	0	0.00341035	0	0	0.014448
367.041	C16H17O6SP	0	0	0	0	0.00738163	0	0	0	0
367.062	C13H21O8SP	0.0225275	0	0	0	0.00438396	0	0	0.0194611	0
367.088	C26H12N2O	0	0	0	0	0.00281394	0	0	0	0.00722626
367.099	C14H25O7SP	0.015118	0.0229203	0	0.0405599	0.013948	0	0	0.00685738	0.0217641
367.103	C17H20O9	0	0.0056315	0	0.0059857	0	0	0	0	0.00441174
367.115	C16H20N2O8	0.0312636	0.0278775	0	0	0.0121681	0.0190433	0.0079744	0.0310958	0.0339154
367.14	C18H24O8	0	0	0	0	0	0.00486953	0.00662283	0	0
367.161	C15H28O10	0.0157608	0.0106212	0	0	0	0	0	0	0
367.197	C16H32O9	0.00609774	0.0129969	0	0	0.00917203	0.00577803	0	0	0.0100468
367.245	C16H36N2O7	0	0	0	0	0	0.00166098	0	0	0
367.26	C20H36N2O4	0	0	0.00872405	0	0	0.00827802	0	0	0
368.018	C14H12NO9P	0.0118004	0.00543062	0	0	0	0	0	0.00785007	0
368.048	C22H12NO3P	0.00777238	0.00611223	0	0	0.00619394	0	0	0	0
368.059	C21H12N3O2P	0	0	0	0	0.00517238	0	0	0	0
368.102	C13H23NO9S	0	0.00333417	0	0	0	0	0	0	0
368.148	C25H23NS	0	0	0	0	0	0	0.00978428	0	0
368.208	C19H31NO6	0	0	0	0	0	0.00359545	0	0	0
368.244	C20H35NO5	0	0	0	0	0	0.00334335	0	0	0
369.01	C9H15N4O6S2P	0	0	0	0	0.00612751	0	0	0	0
369.032	C12H10N4O10	0	0	0.0140509	0.0079081	0	0	0	0	0
369.038	C15H15O9P	0.0328223	0.00663699	0	0.023191	0.00600559	0	0	0.0273392	0
369.057	C16H19O6SP	0.0101433	0.00420477	0	0	0	0	0	0.00571797	0
369.101	C17H22O7S	0	0.00571452	0	0	0.00689289	0.00220542	0	0	0.00502057
369.105	C24H19O2P	0.00730517	0.012624	0.00503304	0	0.0111459	0.00713922	0.0102299	0	0.0146197
369.117	C21H22O4S	0	0.00680536	0	0	0.00516919	0	0	0	0.00836207
369.119	C17H22O9	0	0.00399481	0	0	0	0	0	0	0
369.138	C18H26O6S	0	0.00422939	0.0097578	0	0.00787505	0.00607475	0	0	0.00583893
369.203	C18H30N2O6	0	0	0.0116525	0	0	0.00402286	0	0	0
369.213	C16H34O9	0	0	0	0	0	0.00252914	0	0	0
369.214	C17H30N4O5	0	0	0	0	0.00700353	0	0.0099609	0	0
369.24	C19H34N2O5	0	0	0.015809	0	0	0.00515701	0	0	0
370.045	C11H17NO11S	0	0	0	0	0	0	0	0.00545997	0
370.057	C21H14N3SP	0	0	0	0	0	0	0	0	0.00357099
370.078	C15H17NO10	0	0.00335435	0	0	0	0	0	0	0
370.148	C21H25NO3S	0.0233958	0.0833959	0	0	0.0141825	0.0070086	0.175064	0.0210946	0.0506871
370.187	C18H29NO7	0	0	0.0184309	0	0	0.00620165	0	0	0
370.202	C22H29NO4	0.0171782	0.0259745	0	0	0	0	0.0489453	0	0
370.223	C19H33NO6	0	0	0	0	0	0.00554359	0	0	0
370.26	C20H37NO5	0	0	0	0	0	0.0032625	0	0	0
371.112	C14H29O5S2P	0	0	0	0	0	0.07209	0	0	0
371.117	C17H24O7S	0	0	0	0	0.00481472	0	0	0	0
371.132	C21H24O4S	0.0200377	0.0166125	0	0	0.0060034	0.00173309	0	0.0220502	0.0307702
371.135	C17H24O9	0	0	0	0	0.00559263	0	0	0	0.00348817
371.153	C18H28O6S	0.00761981	0.00731961	0.0183052	0	0.0137236	0.0148064	0	0.00763635	0.0153257
371.157	C15H24N4O7	0.00424458	0.00889853	0	0	0.00505238	0.00309069	0	0	0
371.169	C22H28O3S	0.00484373	0.00788351	0	0	0	0	0	0	0
371.171	C18H28O8	0.00856146	0.0136722	0	0	0.00975106	0.00874993	0.0133058	0	0.0118029
371.194	C26H29P	0	0	0	0	0	0	0.00736546	0	0
371.223	C23H32O4	0.00667416	0.0112922	0	0	0	0	0.0276053	0.00645217	0.00723783
371.255	C19H36N2O5	0	0.00628882	0.151635	0	0.00553006	0.0599995	0	0	0
372.004	C24H8NSP	0	0	0	0	0.0125994	0	0	0	0
372.149	C17H27NO6S	0	0	0	0	0	0	0	0	0.00373478
372.203	C18H31NO7	0	0	0.0441792	0	0	0.0130076	0	0	0
372.214	C17H31N3O6	0	0	0	0	0	0	0	0	0.010119
372.239	C19H35NO6	0	0	0	0	0	0.00376505	0	0	0
372.291	C24H39NO2	0	0	0	0	0.00896203	0	0	0.033584	0
373.017	C13H14N2O7S2	0	0.00294216	0.0224228	0	0	0	0	0	0
373.044	C16H14N4O3S2	0	0	0	0	0	0	0	0	0.00473947
373.112	C20H22O5S	0.179171	0.161487	0.116552	0.280391	0.319718	0.0231714	0.0310355	0.193794	0.354135
373.119	C24H23SP	0	0.00546434	0	0	0	0	0	0	0
373.119	C22H18N2O4	0	0	0	0	0.00550978	0	0	0	0
373.138	C12H27N2O9P	0	0.00321466	0	0	0	0	0	0	0
373.14	C19H22N2O6	0.00585418	0.00913494	0	0	0.0122136	0.00171453	0	0	0
373.15	C17H26O9	0.00611714	0.010015	0.00774938	0	0.00878469	0.00775924	0.00855187	0.00537448	0.0109729
373.173	C25H27OP	0	0	0	0	0	0.00609958	0	0	0.0079707
373.18	C17H30N2O5S	0	0	0	0	0	0	0	0	0.0038134
373.188	C19H26N4O4	0	0	0	0	0	0	0	0	0.0120998
373.209	C16H30N4O6	0	0.00962008	0	0	0.00655631	0	0.0261049	0	0
374.004	C12H14N3O5S2P	0	0	0	0	0.00726502	0	0	0	0
374.014	C10H18NO8S2P	0	0	0	0	0.00412711	0	0	0	0.00425437
374.053	C18H17NO4S2	0	0.00403239	0	0	0	0	0	0	0
374.089	C19H21NO3S2	0	0	0	0	0	0	0	0.00584854	0.0102682
374.097	C10H22N3O10P	0.0289851	0.0123766	0.025258	0.0163135	0.0236175	0.0103267	0.0234255	0.01165	0.00847482
374.103	C22H17NO5	0.336796	0.126906	0.273559	0.176672	0.253831	0.102849	0.318811	0.109226	0.0786788
374.106	C11H25N3O7S2	0	0	0	0	0.00519261	0	0	0	0
374.119	C26H17NO2	0.0142918	0.00991276	0.0231478	0.0122413	0.0119503	0.00430439	0.00805338	0.00528716	0.0164819
374.123	C13H30NO5S2P	0	0	0.00885857	0	0	0	0	0	0
374.157	C15H25N3O8	0	0.00578393	0	0	0	0.0138051	0.00927959	0	0.00712777
374.172	C19H25N3O5	0	0	0	0	0	0	0	0	0.0104811
374.174	C17H30NO6P	0	0	0	0	0	0.0025813	0	0	0
374.201	C18H33NO5S	0	0	0	0	0	0.0153752	0	0	0
374.209	C20H29N3O4	0.00655123	0	0	0	0	0.0023547	0	0	0.0365711
374.218	C18H33NO7	0	0	0	0	0	0.00462629	0	0	0
374.234	C22H33NO4	0.0785813	0	0	0	0	0	0	0	0
374.996	C12H12N2O8S2	0	0	0	0	0	0	0	0.00490093	0
375.021	C16H13N2O5SP	0	0	0	0	0.00283345	0	0	0	0
375.022	C14H8N4O9	0	0	0.0110107	0	0	0	0	0	0
375.038	C19H12N4OS2	0	0.00685203	0	0	0.0184135	0.00513303	0.0189444	0.0153207	0.0108098
375.061	C14H21N2O4S2P	0	0.00867316	0	0	0	0	0	0	0
375.116	C13H20N4O9	0	0	0	0	0.00455263	0	0	0	0.00554769
375.12	C18H20N2O7	0	0	0	0	0.00348943	0	0	0	0
375.167	C18H24N4O5	0	0	0	0	0	0.0253911	0.00748266	0	0.00346973
375.181	C21H28O6	0.00353755	0.00402462	0	0	0	0	0	0	0.00735061
375.202	C18H32O8	0	0.00311201	0	0	0	0	0	0	0
375.206	C17H33N2O5P	0	0	0	0	0	0.00265167	0	0	0
375.212	C29H28	0	0	0	0	0	0	0	0	0.00704296
376.1	C13H19N3O10	0.0139146	0.0192013	0	0	0.0325965	0	0	0	0
376.115	C17H19N3O7	0	0.00331014	0	0	0.0174578	0.00606574	0	0	0.0066151
376.116	C26H19NS	0	0	0	0	0	0	0.0121842	0	0
376.128	C14H24N3O7P	0.0101333	0.010349	0.011808	0.0172696	0.010736	0.00974913	0.006478	0.00994615	0.0147159
376.188	C19H27N3O5	0	0	0	0	0	0.00497369	0	0	0.0115275
376.19	C17H32NO6P	0	0	0.0242928	0	0	0.0362994	0	0	0
376.213	C21H31NO5	0.0895861	0.0270314	0.00780225	0	0.00621433	0.00223412	0	0.0110248	0.00860667
376.216	C18H35NO5S	0	0	0.065855	0	0	0.0577945	0	0	0
376.224	C20H31N3O4	0	0	0	0	0	0	0	0	0.0135263
376.226	C18H36NO5P	0	0	0	0	0	0.00189412	0	0	0
376.234	C18H35NO7	0	0.00747147	0	0	0	0.00270157	0	0	0
376.249	C22H35NO4	0.035638	0	0	0	0	0	0	0	0
377.083	C15H23O7SP	0.0278836	0	0	0.013121	0	0	0	0.0226671	0.0467749
377.084	C13H18N2O11	0	0.018299	0	0	0	0	0.0111405	0	0
377.096	C13H22N4O5S2	0.0234573	0.00492176	0	0.0206601	0	0	0	0.0144235	0
377.109	C15H22O11	0	0	0	0	0.00592789	0	0	0	0
377.128	C16H26O8S	0	0	0	0	0.00292195	0	0	0	0
377.135	C18H22N2O7	0.0111359	0.0163513	0.0168884	0.0184043	0.0253894	0.00889725	0.00802994	0.00960226	0.0196058
377.147	C27H23P	0.0216529	0.0231867	0.165774	0.114043	0.0207879	0.0476198	0.0309324	0.0160625	0.0166585
377.161	C20H26O7	0	0	0	0	0.00338945	0	0	0	0.00472112
377.174	C17H31O7P	0.0154188	0.0222738	0.00890356	0.00965412	0.0229942	0.0164228	0.0380746	0.00753332	0.019732
377.183	C18H26N4O5	0	0	0	0	0	0	0	0	0.0138847
377.187	C23H26N2O3	0	0	0	0	0	0.0106159	0	0	0
377.193	C16H30N2O8	0	0	0	0	0	0.00243755	0	0	0
377.197	C21H30O6	0	0.0037504	0	0	0.00517388	0.00227737	0	0	0
377.22	C19H30N4O4	0	0	0	0	0	0.00996394	0	0	0
377.221	C17H35N2O5P	0	0	0	0	0	0.00314335	0	0	0
378.055	C19H13N3O4S	0	0	0	0	0.00498579	0	0	0	0
378.086	C14H21NO9S	0.00386752	0	0	0	0	0	0	0	0.00804188
378.15	C26H21NO2	0	0	0.0296205	0.0137721	0.00333678	0	0	0	0
378.167	C18H25N3O6	0	0	0	0	0	0	0	0	0.00987335
378.177	C16H29NO9	0.00370902	0.00520722	0	0	0	0	0	0	0
378.186	C27H25NO	0	0	0	0	0	0.00471468	0	0	0
378.204	C19H29N3O5	0	0	0	0	0	0	0	0	0.00984952
378.229	C21H33NO5	0.462022	0.020792	0	0	0	0	0	0.0390513	0
378.232	C18H37NO5S	0	0	0	0	0	0.00359861	0	0	0
378.241	C18H38NO5P	0	0	0	0	0	0.00162506	0	0	0
379.035	C14H12N4O7S	0	0	0	0	0.00378002	0	0	0	0
379.064	C13H20N2O7S2	0.00435933	0	0	0	0	0	0	0	0.0051104
379.071	C17H21N2O2S2P	0.00873402	0.0120739	0.0232321	0.0179216	0.0121007	0.00411061	0.0252208	0.011084	0
379.088	C14H20O12	0	0	0	0.00871039	0.0147578	0	0.0334877	0	0
379.102	C23H16N4S	0	0.0116845	0	0	0	0	0.0210101	0	0
379.115	C17H20N2O8	0	0	0	0	0.00762139	0	0	0	0
379.118	C14H24N2O8S	0	0	0	0	0.0037536	0	0	0	0
379.133	C20H29OS2P	0	0	0	0	0	0.0018608	0	0	0
379.176	C20H28O7	0.00355531	0.00744012	0	0	0.00328375	0.00514837	0	0	0.00449811
379.187	C19H28N2O6	0.0287337	0.0260206	0.010405	0	0.00906093	0.0117629	0.00905295	0.0102773	0.0228222
379.212	C21H32O6	0	0.00387746	0	0	0	0	0	0	0
379.234	C18H36O8	0.00698256	0.011969	0	0	0.00519468	0.00381323	0	0	0
380.146	C17H23N3O7	0	0	0	0	0	0.00157184	0	0	0.00664341
380.161	C23H28NSP	0	0	0	0	0	0.00197171	0	0	0
380.183	C18H27N3O6	0	0	0	0	0	0.0777035	0.0193863	0	0.00448747
380.208	C20H31NO6	0.00630193	0	0	0	0	0	0	0	0
380.221	C17H36NO6P	0	0	0.0873581	0	0	0.0829832	0	0	0
380.233	C17H40N3S2P	0.00348044	0	0	0	0	0	0	0	0
381.067	C26H10N2O2	0.0242444	0.0343369	0	0	0.0173412	0	0.0223623	0.024861	0.0422276
381.104	C14H22O12	0	0	0	0	0.0168205	0	0.0307744	0	0
381.107	C13H23N2O9P	0	0.0056473	0	0	0.00673896	0	0	0	0.00380402
381.117	C22H22O4S	0.00405554	0.00576014	0	0	0.00611166	0	0	0.00560994	0.00966448
381.119	C18H22O9	0	0.00382719	0	0	0	0	0	0	0
381.122	C17H23N2O6P	0	0	0	0	0	0.0216941	0	0	0
381.14	C28H18N2	0	0	0	0	0	0.00182628	0	0	0
381.159	C16H30O8S	0	0.00305211	0	0	0	0	0	0	0.00403056
381.177	C16H30O10	0.0059328	0.00989004	0	0	0.00680862	0.00189501	0	0	0.00403424
381.186	C27H26O2	0	0	0	0	0	0.012762	0	0	0
381.224	C16H34N2O8	0	0	0	0	0	0.00561908	0	0	0
381.276	C21H38N2O4	0.00453694	0	0	0	0	0	0	0	0
382.019	C12H18NO7S2P	0.0188688	0.0237188	0	0	0.0185342	0.00631792	0	0.00784124	0.0303743
382.034	C16H18NO4S2P	0	0	0	0	0.00436058	0	0	0	0
382.081	C13H21NO10S	0.0116856	0.0050771	0	0.00995052	0.00794678	0	0	0.0114255	0.00390422
382.151	C18H25NO8	0	0	0	0	0.00316714	0	0	0	0.00430837
382.224	C20H33NO6	0	0	0	0	0	0.00306818	0	0	0
382.237	C17H38NO6P	0	0	0	0	0	0.00267899	0	0	0
383.014	C11H17N2O7S2P	0	0	0	0	0.00420573	0.00128674	0	0	0
383.028	C17H12N4O3S2	0.0157529	0	0	0	0	0	0	0.0107075	0
383.054	C16H17O9P	0.0893752	0.0470749	0.0174456	0.0793428	0.0358929	0.0103946	0.018091	0.0718799	0.0308698
383.061	C10H17N4O10P	0	0	0	0	0.00539472	0	0	0	0
383.062	C16H16O11	0.0474673	0	0.0103704	0.0131208	0.0618321	0.0438999	0.0347585	0	0.0270886
383.072	C17H21O6SP	0.0219309	0.0261701	0	0	0.0171273	0	0.026893	0.0179732	0.0758093
383.074	C16H20N2O5S2	0.00444	0.00453444	0	0	0.00504805	0	0	0	0
383.083	C26H12N2O2	0	0	0	0	0.00837279	0	0	0	0
383.097	C11H21N4O9P	0.0162408	0.0186635	0.00896111	0	0.0132149	0.00805191	0.0170092	0.0144174	0.0151838
383.104	C23H16N2O4	0.152535	0.17865	0.124988	0.0765782	0.124512	0.0791171	0.203903	0.112367	0.135296
383.106	C12H24N4O6S2	0	0	0.00670742	0	0	0	0	0	0
383.113	C13H24N2O9S	0	0	0	0	0.0421291	0	0.14225	0	0
383.171	C19H28O8	0.0046989	0.00933046	0	0.00697145	0.00545522	0.00273032	0.00792199	0	0.00784946
383.19	C22H29N2O2P	0	0	0.00968294	0	0	0	0	0	0
383.219	C19H32N2O6	0	0	0.020355	0	0	0	0	0	0
383.23	C18H32N4O5	0	0	0	0	0.00588366	0	0.00687169	0	0
383.244	C21H36O6	0	0	0	0	0	0.00207521	0	0	0
384	C17H7NO10	0	0	0	0	0	0	0	0	0.00363876
384.057	C15H15NO11	0.012715	0.00546639	0	0	0	0	0	0.00842381	0
384.076	C16H19NO8S	0	0.00614214	0	0	0	0	0	0	0.0140668
384.123	C18H28NO2S2P	0	0	0	0	0	0.0116254	0	0	0
384.182	C22H27NO5	0.031988	0.0393537	0	0	0	0	0.0815005	0	0
384.239	C20H35NO6	0	0	0	0	0	0.00357774	0	0	0
384.984	C17H6O11	0	0	0	0	0.00349158	0	0	0	0
385.044	C12H18O12S	0	0	0	0	0	0	0	0.018076	0
385.049	C20H19O2S2P	0.0189816	0	0	0	0	0	0	0.0138941	0
385.053	C17H15N4O3SP	0.00983559	0	0	0.00548695	0.00344221	0	0	0	0
385.096	C17H22O8S	0	0	0	0	0.00271877	0	0.00660867	0	0
385.098	C26H14N2O2	0	0.0111048	0	0	0	0	0	0	0.00780756
385.1	C24H19O3P	0	0.00308922	0	0	0.00544619	0.00160006	0	0	0
385.114	C17H22O10	0	0	0	0	0.0029181	0.00239619	0	0	0
385.116	C18H18N4O6	0	0	0	0	0	0.00335201	0	0	0
385.122	C22H27S2P	0	0	0.0107149	0	0.0030023	0.00333849	0	0	0.00360569
385.124	C28H18O2	0	0	0	0	0	0.00162872	0	0	0
385.133	C18H26O7S	0	0.00306155	0	0	0	0.00164493	0	0	0.00358662
385.144	C17H26N2O6S	0	0	0	0	0	0	0.0157967	0	0
385.15	C18H26O9	0.00477394	0.0103668	0	0	0.00549733	0.00266885	0.00700604	0	0.00988175
385.169	C19H30O6S	0.00350021	0.00393187	0.0192475	0	0.00744475	0.00886056	0	0	0.0065341
385.234	C19H34N2O6	0	0	0.0206423	0	0	0.00626462	0	0	0
385.271	C20H38N2O5	0	0	0.00792917	0	0	0	0	0	0
385.978	C10H14NO9S2P	0	0	0	0	0.011327	0	0	0	0.0149108
386.027	C16H9N3O9	0	0	0	0	0	0.0224601	0	0	0
386.122	C13H26NO10P	0	0	0	0	0	0	0.0400354	0	0
386.164	C18H29NO6S	0	0	0	0	0	0	0	0	0.00412503
386.197	C22H29NO5	0.0211724	0.0278649	0	0	0	0	0.0594631	0	0
386.218	C19H33NO7	0	0	0	0	0	0.00490977	0	0	0
386.234	C23H33NO4	0.0158604	0	0	0	0	0	0	0	0
386.255	C20H37NO6	0	0	0	0	0	0.00334413	0	0	0
387	C20H9N2O3SP	0	0	0	0	0.00631444	0	0	0	0
387.04	C26H13SP	0.00834116	0	0	0	0	0	0	0.0160732	0
387.055	C19H16O7S	0	0	0	0	0	0.00174465	0	0	0
387.079	C23H17O4P	0.00579778	0	0	0	0	0	0	0	0
387.091	C20H20O6S	0	0	0	0	0	0.00457233	0	0	0
387.116	C14H20N4O9	0.5083	0.560088	0.902384	0.494696	0.582421	0.809137	0.603555	0.264235	0.679447
387.127	C21H24O5S	0.0162883	0.0107303	0.00778034	0.0224656	0.0195881	0	0	0.0148218	0.0320569
387.148	C18H28O7S	0.00415269	0.00528163	0.00708453	0	0	0.00523806	0	0	0
387.166	C18H28O9	0.00404514	0.0156117	0.00897856	0	0.00535443	0.00627899	0	0	0.0191372
387.189	C16H28N4O7	0	0.00665169	0	0	0	0	0	0	0.00671297
387.225	C27H33P	0	0	0	0	0.00950882	0	0.0229883	0	0.0312423
387.993	C10H16NO9S2P	0	0	0	0	0.0113929	0	0	0	0.0545379
388.032	C18H15NO5S2	0.00512748	0.00297409	0	0	0.0103122	0	0	0.0129789	0.00824006
388.053	C25H12NO2P	0	0	0	0	0.00287368	0	0	0	0
388.068	C19H19NO4S2	0	0	0	0	0.00291881	0	0	0	0
388.102	C13H28NO6S2P	0	0	0.0222727	0.0222314	0	0	0	0	0
388.113	C11H24N3O10P	0.00760718	0.00672954	0.014595	0.00651616	0.00797266	0.00931526	0.00928748	0	0.00916699
388.119	C23H19NO5	0.0719308	0.0772902	0.148693	0.0891684	0.0859494	0.0995084	0.109535	0.041811	0.0980593
388.159	C21H27NO4S	0.0393443	0.0535675	0	0.0509845	0.0267851	0.00182311	0.0125156	0.0278202	0.0486976
388.18	C20H28N3O3P	0	0	0	0	0	0.00302283	0	0	0
388.228	C26H31NO2	0	0	0	0	0	0	0	0	0.00433903
388.249	C23H35NO4	1.80022	0	0	0	0	0	0	0.0675645	0
388.986	C21H11O2S2P	0	0.00354852	0	0	0	0	0	0	0
388.997	C19H7N2O6P	0.0214603	0.00410303	0	0	0	0	0	0.0282578	0
389.016	C18H14O6S2	0	0.00450395	0	0	0.00352609	0	0	0	0
389.027	C19H11N4O2SP	0	0	0	0	0.00305183	0	0	0	0
389.033	C20H11N2O5P	0	0.00750428	0	0	0	0	0	0	0.0147493
389.044	C9H18N4O9S2	0.0332298	0.00490103	0	0.0203856	0.00501487	0	0	0.0242615	0
389.061	C11H23N2O7S2P	0	0	0	0	0.00412196	0	0.00806649	0	0.00885216
389.072	C28H10N2O	0.0105351	0.0213679	0	0	0	0	0	0.0451789	0
389.078	C21H14N2O6	0.00819978	0.00385636	0	0	0	0	0	0	0
389.097	C11H23N2O11P	0.0142078	0.0128768	0	0	0	0.00515015	0	0.014747	0.0136077
389.103	C23H18O6	0.00799323	0.00657065	0	0	0	0	0	0.00776565	0.0188356
389.12	C15H22N2O10	0.00545826	0.0065862	0.0132066	0	0.00899251	0.011056	0	0	0.0122815
389.128	C17H26O8S	0.00397918	0	0	0	0	0	0	0	0
389.164	C18H30O7S	0	0	0	0	0	0.00204964	0	0	0
389.168	C25H27O2P	0.00457642	0.00746452	0	0	0.00387106	0.0112154	0	0	0.0088383
389.197	C22H30O6	0.00498502	0	0	0	0.0030823	0.00276949	0	0	0.00420383
389.204	C26H31OP	0	0	0	0	0	0	0.00779854	0	0
389.246	C20H39O5P	0.00415956	0	0	0	0	0	0	0	0
389.255	C21H42O2S2	0.00536956	0	0	0	0	0	0	0	0
390.01	C16H9NO11	0	0	0	0	0.00328311	0	0	0	0
390.114	C26H17NO3	0.0116208	0.0442759	0.0501313	0.0935944	0	0	0	0.0157234	0.0243775
390.135	C23H21NO5	0	0	0	0.00928069	0	0	0	0	0
390.167	C19H25N3O6	0	0	0	0	0	0.00407711	0	0	0
390.169	C17H30NO7P	0	0	0	0	0	0.00267367	0	0	0
390.195	C20H30N3O3P	0	0	0.123004	0.00906135	0	0.0877167	0	0	0
390.203	C20H29N3O5	0	0	0	0	0	0.00303483	0	0	0.0231607
390.205	C18H34NO6P	0	0	0	0	0	0.00191234	0	0	0
390.232	C19H37NO5S	0.00852688	0	0	0	0	0.0136505	0.00747256	0	0
390.24	C21H33N3O4	0	0	0	0	0	0	0	0	0.0317635
390.265	C23H37NO4	0.676103	0	0	0	0	0	0	0.334237	0
391.047	C22H8N4O4	0.0237474	0.0217522	0	0.028577	0.0537883	0.0126518	0.0186813	0.0524478	0.0149683
391.072	C16H16N4O6S	0	0	0	0	0	0	0	0	0.00359198
391.102	C24H16N4S	0.00442818	0.00322595	0	0	0.00617282	0	0	0	0
391.111	C14H24N4O5S2	0.0748192	0.017431	0	0.0386781	0	0.00572191	0	0.018945	0
391.115	C18H20N2O8	0	0.00351309	0	0.00583241	0	0	0	0	0
391.118	C15H24N2O8S	0	0	0	0	0.00699372	0	0.00913306	0	0
391.169	C22H33S2P	0	0	0	0	0.0035694	0	0.0131645	0	0
391.176	C21H28O7	0	0.00330948	0	0	0.00490596	0.00190486	0	0	0.00412183
391.199	C19H28N4O5	0	0	0.0133988	0	0	0.0107979	0	0	0.032056
391.2	C17H33N2O6P	0	0	0.0133932	0	0	0.00910874	0	0	0
391.216	C19H36O6S	0.0112028	0	0	0	0	0.0135243	0	0	0
391.243	C30H32	0	0	0	0	0	0	0	0	0.00492182
391.27	C20H40O7	0	0.00519815	0	0	0	0.00157962	0	0	0
392.051	C13H20N3O5S2P	0	0	0	0	0.00599106	0	0	0	0
392.115	C23H23NOS2	0.01137	0	0	0	0	0	0	0	0
392.146	C18H23N3O7	0	0	0	0	0.00333966	0	0	0	0
392.161	C24H28NSP	0.0648062	0	0	0	0	0	0	0.00627702	0
392.183	C19H27N3O6	0	0	0	0	0	0.00177216	0	0	0.0232259
392.184	C17H32NO7P	0	0	0	0	0	0.00523472	0	0	0
392.202	C28H27NO	0	0	0	0	0	0	0	0	0.00661841
392.211	C18H35NO6S	0	0	0.0567786	0.00838694	0	0.0529775	0	0	0
392.219	C20H31N3O5	0	0	0	0	0	0.00231389	0	0	0.00419963
392.221	C18H36NO6P	0	0	0	0	0	0.00275152	0	0	0
393.011	C17H14O7S2	0	0	0	0	0.00573999	0	0	0	0
393.031	C8H19N4O8S2P	0.0143867	0.0266657	0	0	0.0153317	0.00218717	0.0592188	0.01777	0.011865
393.051	C25H15OSP	0	0	0	0	0.0105111	0	0	0.00837583	0.0133136
393.067	C27H10N2O2	0.0106569	0.011961	0	0	0.00708939	0	0	0.0153658	0.0294585
393.086	C17H19N2O7P	0	0	0	0	0	0	0.0336285	0	0
393.116	C23H22O4S	0	0	0	0	0.00575577	0	0	0	0
393.118	C24H18N4S	0	0.00915509	0	0	0	0	0.0204886	0	0
393.142	C27H23OP	0	0	0.0245908	0	0	0	0	0	0
393.155	C20H26O8	0	0.00333405	0	0	0	0	0	0	0
393.164	C23H26N2O2S	0.0147652	0	0	0	0	0	0	0	0
393.168	C17H31O8P	0	0.00494822	0	0	0.00279415	0.00403595	0	0	0.00409374
393.178	C28H27P	0	0	0	0	0	0	0	0	0.0120536
393.186	C28H26O2	0	0	0	0	0	0	0	0	0.00402691
393.192	C21H30O7	0	0	0	0	0.00269625	0	0	0	0
393.216	C17H35N2O6P	0	0	0.0241003	0.00913952	0	0.0203625	0	0	0
393.228	C22H34O6	0	0.00710302	0	0	0	0.00412795	0.00780205	0	0
393.987	C17H6N3O7P	0	0	0	0	0.00693323	0	0	0	0
394.042	C17H17NO6S2	0	0	0	0	0.0190263	0	0	0	0.00777358
394.054	C16H17N3O5S2	0	0.00935591	0.0288586	0.00675227	0	0	0	0	0.0080296
394.112	C22H21NO4S	0	0	0	0	0	0	0.0141765	0	0
394.126	C17H21N3O8	0.0329309	0.0143913	0.0558898	0.00864722	0.031755	0.026831	0.0191271	0.00627976	0.0110201
394.162	C18H25N3O7	0	0	0	0	0	0.00509056	0	0	0.00727715
394.172	C16H29NO10	0	0.0034949	0	0	0	0	0	0	0
394.181	C27H25NO2	0	0	0	0	0	0.00233493	0	0	0
394.2	C17H34NO7P	0	0	0.0218987	0	0	0.0145043	0	0	0
394.223	C21H33NO6	0.00666296	0	0	0	0	0	0	0	0
394.227	C18H37NO6S	0	0	0.0571061	0	0	0.0430335	0	0	0
394.236	C18H38NO6P	0	0	0	0	0	0.00209626	0	0	0
395.001	C14H8N2O12	0	0	0	0	0	0	0.0165189	0	0
395.057	C25H16OS2	0	0	0.00687121	0	0	0	0	0	0
395.082	C19H16N4O4S	0.147489	0.0774299	0.0516268	0.0561763	0.0604696	0.0368693	0.173649	0.0686705	0.0335107
395.095	C16H21N4O4SP	0	0	0	0	0	0.0020516	0	0.00599254	0
395.109	C17H20N2O9	0	0	0.00654775	0	0	0	0	0	0
395.119	C28H16N2O	0	0	0	0	0.00360439	0.0256444	0	0	0
395.129	C26H20O4	0	0	0.0128778	0	0.00650968	0.00323473	0	0	0
395.135	C19H24O9	0.00364914	0.0061592	0	0	0.00929275	0.00314468	0	0	0.00423775
395.146	C18H24N2O8	0.00969232	0.00834025	0	0	0	0	0	0	0.00808725
395.171	C20H28O8	0	0.00389953	0.00553329	0	0.0046189	0.00203564	0	0	0.00414415
395.207	C21H32O7	0	0.00367516	0	0	0.00253639	0.00165454	0	0	0
395.996	C13H7N3O12	0	0	0	0	0.00915343	0	0.0165537	0	0.00761798
396.01	C19H12NO5SP	0	0	0	0	0.00430212	0	0	0	0
396.064	C12H20N3O8SP	0	0	0	0	0.0102423	0	0.00962494	0	0
396.097	C14H23NO10S	0.0136007	0.0124507	0.00775848	0.017643	0.0184312	0	0	0.0139497	0.0266984
396.116	C25H20NO2P	0.0391433	0.0476339	0.0324794	0.0377547	0.0401194	0.0285015	0.0345847	0.0422784	0.0664925
396.127	C14H27N3O6S2	0.0393747	0.0191875	0.0240748	0.00897954	0.0153816	0.0254421	0.0182263	0	0.0258656
396.197	C27H27NO2	0	0	0	0	0	0.00359441	0	0	0
396.216	C17H36NO7P	0.066967	0.0395974	0.0836279	0.0186381	0.00577092	0.086565	0.0877242	0.022461	0.0120507
396.933	C14H6O10S2	0.0504807	0.0393003	0.143813	0.069619	0.292191	0.0568157	0.0517088	0.122437	0.105349
396.942	C14H7O10SP	0	0	0	0	0.00319779	0	0	0	0
397.02	C14H15N4O4S2P	0	0	0	0	0.00323969	0	0	0	0
397.054	C26H11N2OP	0	0	0	0	0.00351224	0	0	0	0
397.105	C21H22N2O2S2	0	0.00787326	0	0	0	0	0.0111225	0	0
397.111	C14H26N2O7S2	0.0409595	0.015093	0.0189648	0	0.0143133	0.0272621	0.0251987	0	0.0263268
397.119	C24H18N2O4	0.00521998	0.00782945	0	0	0.00579048	0.0028694	0	0	0.0108269
397.122	C13H26N4O6S2	0	0	0.00632813	0	0	0	0	0	0
397.13	C23H26O2S2	0.00556501	0	0	0	0.0073194	0.00875318	0	0	0.00752032
397.135	C15H26O12	0	0	0	0	0	0.025663	0	0	0
397.144	C18H26N2O6S	0	0	0	0	0	0	0	0	0.0232236
397.15	C19H26O9	0	0.00462495	0	0	0	0.00272127	0	0	0
397.171	C16H30O11	0.037136	0.0204706	0.0278006	0.0139367	0.0182725	0.00760602	0.0127911	0	0
397.187	C20H30O8	0	0.00719774	0	0	0.00572668	0.00541871	0.00647008	0	0.00557515
397.208	C17H34O10	0.00498543	0	0	0	0	0	0	0	0
397.219	C16H34N2O9	0.0123611	0.00763971	0	0	0	0.0101001	0.00858481	0	0
398.013	C22H9NO5S	0	0.00591379	0.0161135	0	0.00512467	0.00210628	0.00759102	0	0
398.073	C16H17NO11	0	0.00676819	0	0	0	0	0	0.00530379	0.011404
398.102	C18H26NO3S2P	0	0	0	0	0	0	0	0.011937	0
398.143	C22H25NO4S	0.0255066	0.0222841	0	0	0.0165064	0.00487742	0.0117748	0.0265881	0.0367918
398.155	C21H25N3O3S	0.00672514	0.0306711	0	0	0.00548597	0.00714987	0.0148875	0	0
398.21	C20H34NO5P	0.0057359	0	0	0	0	0	0	0	0
398.213	C27H29NO2	0	0	0	0	0	0.0041161	0	0	0
399.06	C15H17N2O9P	0	0	0	0	0.00580425	0	0	0	0
399.065	C21H21O2S2P	0.0270667	0.0191686	0	0.0220851	0.0316794	0.00259581	0	0.0227284	0.0474491
399.067	C17H21O7SP	0	0	0	0	0	0	0	0	0.00766744
399.1	C24H20N2S2	0.199031	0.157755	0.277705	0.221952	0.296757	0.136566	0.351046	0.243086	0.332941
399.117	C13H25N2O10P	0	0.00376414	0	0	0.00765265	0	0	0	0
399.13	C18H24O10	0	0.00381995	0	0	0	0	0	0	0
399.138	C13H28N4O6S2	0	0	0.00858561	0	0	0	0	0	0
399.148	C19H28O7S	0	0	0	0	0.00502875	0	0	0	0
399.164	C23H28O4S	0	0	0	0	0	0	0	0.00638395	0.00833847
399.166	C19H28O9	0	0.0045635	0.00884095	0	0.00645353	0.00546711	0	0	0.00508901
399.175	C22H28N2O3S	0	0.00353694	0	0	0	0	0	0	0
399.188	C27H29OP	0	0	0	0	0	0.00477712	0.00659525	0	0.0158103
399.202	C20H32O8	0	0.00855235	0	0	0.00302867	0.00506055	0	0	0.00723618
399.204	C21H28N4O4	0	0	0	0	0	0	0	0	0.0147947
399.239	C21H36O7	0	0.00720143	0	0	0	0	0	0	0
399.286	C21H40N2O5	0	0	0.0167908	0	0	0.00231229	0	0	0
400.068	C20H19NO4S2	0	0	0	0	0.00604733	0	0	0	0.00825323
400.103	C12H23N3O10S	0.0250725	0.0223251	0.0273398	0.0241112	0.0351503	0.0148051	0.0397989	0.0311946	0.0476583
400.18	C19H31NO6S	0.00907571	0	0	0	0	0.00245873	0	0	0.0130162
400.234	C20H35NO7	0	0	0	0	0	0.00475645	0	0	0
401.017	C20H10N4O2S2	0.00530999	0	0	0	0	0	0	0.0087834	0
401.026	C17H10N2O10	0	0	0	0	0	0	0	0	0.0072133
401.056	C27H15SP	0.0108417	0	0	0	0	0	0	0.0100082	0
401.061	C12H23N2O7S2P	0	0.00662611	0	0	0	0	0	0	0
401.073	C17H22O7S2	0	0	0	0	0.0136962	0	0	0	0.00558307
401.106	C21H22O6S	0	0	0	0	0.00264705	0	0	0	0
401.131	C25H23O3P	0.0455956	0.0159792	0.0647564	0.0437587	0.0147696	0.0286711	0.0245278	0.0123993	0.0160625
401.14	C25H22O5	0	0	0	0	0	0	0	0	0.0077503
401.145	C18H26O10	0	0	0	0	0	0	0	0	0.00379761
401.164	C19H30O7S	0.00599548	0	0	0	0	0	0	0	0.0084705
401.172	C21H26N2O6	0.0596747	0.0690062	0	0	0	0	0.069108	0	0
401.182	C19H30O9	0	0.00734811	0	0	0.00313734	0.00498644	0	0	0.00432597
401.183	C20H26N4O5	0	0	0	0	0	0	0	0	0.00378354
401.241	C18H34N4O6	0	0	0	0	0.00723116	0	0.0197155	0	0
401.254	C21H38O7	0	0.00489409	0	0	0	0	0	0	0
402.009	C11H18NO9S2P	0	0	0	0	0	0	0	0	0.00896523
402.016	C24H9N3S2	0.00582128	0	0	0	0	0	0	0.00745454	0
402.047	C19H17NO5S2	0	0	0	0	0.0034394	0	0	0.00475439	0
402.138	C21H25NO5S	0.0690872	0.0347723	0.011454	0.0484474	0.0213997	0.00999826	0.0209022	0.0718473	0.0193502
402.165	C13H30N3O9P	0	0	0	0	0	0.00649852	0	0	0
402.198	C28H25N3	0	0.00283645	0	0	0	0	0	0	0
402.229	C23H33NO5	0.00628917	0	0	0	0	0	0	0	0
402.265	C24H37NO4	0.0323691	0	0	0	0	0	0	0	0
402.301	C25H41NO3	0	0	0	0	0	0	0	0.00573448	0
402.977	C17H8O10S	0	0.00395881	0	0	0.0054775	0	0.00735338	0	0.00425849
402.994	C17H8O12	0.0161623	0.00854985	0.0335132	0	0.155144	0.0170193	0	0	0.0187272
403.013	C20H9N2O6P	0.0641983	0.0366998	0	0.0292832	0.0309581	0.00321258	0.0133378	0.0853464	0.0265674
403.055	C14H17N2O10P	0	0	0	0.0155081	0.0125045	0	0	0.0113246	0
403.06	C20H21O3S2P	0.118424	0.0429665	0.0483068	0.152102	0.052272	0.0119361	0.0142761	0.0856926	0.0308777
403.074	C13H24O10S2	0	0	0	0	0.00365676	0	0	0	0
403.077	C12H25N2O7S2P	0.0152481	0.0168431	0	0	0.00343565	0.0045802	0.0315319	0	0.0189013
403.094	C22H16N2O6	0.00855424	0.0135736	0	0	0	0	0	0	0.00978589
403.111	C24H21O4P	0	0	0	0	0.00355757	0	0	0	0
403.115	C19H20N2O8	0	0.00865165	0	0	0.0149179	0	0	0	0.0107625
403.126	C28H21OP	0	0	0.00982575	0	0	0	0	0	0
403.161	C18H28O10	0	0.00696207	0	0	0	0	0	0	0
403.177	C23H32O2S2	0.0111545	0	0	0	0.0528012	0.0158966	0.345985	0	0.0155998
403.189	C19H33O7P	0	0.00586599	0	0	0	0	0	0	0.00518622
403.199	C20H28N4O5	0	0	0	0	0	0	0	0	0.00349874
404.016	C19H7N3O8	0.00803163	0	0	0	0.00328327	0	0	0.0117356	0.00376186
404.041	C21H11NO8	0	0.00844797	0	0	0	0	0	0	0.0119292
404.063	C19H19NO5S2	0.0165613	0.00528177	0	0.0224134	0.00715417	0	0	0.0127786	0
404.1	C20H23NO4S2	0	0.0061588	0	0	0	0	0	0.00489966	0
404.108	C30H15NO	0	0	0	0	0	0	0	0	0.035338
404.175	C18H31NO7S	0	0	0	0	0	0.0069992	0	0	0
404.181	C13H32N3O9P	0	0	0	0	0.00984267	0.00297653	0.046621	0	0
404.244	C23H35NO5	0.128032	0	0	0	0	0	0	0.0126633	0
404.28	C24H39NO4	0.0132523	0	0	0	0	0	0	0.00917333	0
404.915	C12H7O10S2P	0	0.00346752	0	0	0.0227717	0	0	0	0.00684837
404.986	C13H11O13P	0	0.00436951	0	0	0	0	0	0	0
405.011	C18H14O7S2	0	0.0145496	0	0	0.0149833	0.00698659	0.0146223	0	0.0151184
405.036	C12H14N4O10S	0.0386222	0.0190298	0.00987719	0.0460233	0.0137079	0.00464407	0	0.0267594	0.0111397
405.067	C28H10N2O2	0.0168744	0.0215965	0	0	0	0	0	0.0400414	0.0243067
405.08	C23H18O5S	0	0.007124	0	0.0078852	0	0	0	0.0210692	0.015504
405.091	C22H18N2O4S	0	0	0	0	0	0.00265065	0	0	0
405.105	C17H18N4O8	0.0133998	0.0208843	0.0338028	0.0424006	0.00792016	0.00158846	0.00754353	0.00919228	0.0162166
405.118	C14H31O7S2P	0	0.00509701	0	0	0	0	0	0.0058592	0
405.127	C15H26N4O5S2	0.0527495	0.0128324	0	0.0420264	0	0.00472159	0	0.0175457	0
405.141	C28H23OP	0.0193003	0.00465544	0.0603891	0.00988544	0.0169178	0.0105642	0.038186	0	0.00914183
405.151	C16H26N2O10	0	0.00887338	0.00594577	0	0.00585539	0.0119181	0.00830403	0	0
405.173	C16H31N4O4SP	0	0	0	0	0	0	0.0118259	0	0
405.185	C23H35S2P	0	0	0	0	0.00372866	0	0	0	0
405.193	C23H34O2S2	0	0	0	0	0.0101918	0.00220612	0	0	0
405.943	C15H6NO9SP	0.00510928	0.00812126	0.00747892	0	0.00886011	0.00522274	0	0	0.0914127
406.074	C13H17N3O12	0.0177294	0.0120253	0	0.00544794	0.0425359	0	0	0	0
406.108	C18H21N3O6S	0.00431609	0	0	0	0	0	0.00910354	0	0
406.109	C26H17NO4	0	0	0	0.00742361	0	0	0	0	0
406.125	C20H26NO4SP	0	0	0	0	0	0	0	0	0.00384984
406.127	C27H21NOS	0	0.00911367	0	0	0.00504806	0	0	0	0
406.131	C24H25NOS2	0.0095104	0.00276573	0	0	0	0	0	0	0
406.145	C27H21NO3	0.00425988	0	0.00992295	0	0	0	0	0	0
406.19	C18H33NO7S	0	0	0.0250823	0	0	0.0186257	0	0	0
406.198	C20H29N3O6	0	0	0	0	0	0	0	0	0.0150776
406.2	C18H34NO7P	0	0	0	0	0	0.00204255	0	0	0
406.235	C21H33N3O5	0	0	0	0	0	0	0	0	0.0081891
406.26	C23H37NO5	0.0807988	0	0	0	0	0	0	0.0100414	0
407.047	C14H16O14	0.00856845	0.0200549	0	0	0.0104847	0	0.0253869	0	0.026039
407.072	C19H21O6SP	0.0070434	0	0	0	0	0	0	0	0.00986779
407.083	C15H20O13	0.00526324	0	0.0190904	0.0380623	0.0438017	0.00479304	0.0973627	0	0.00800615
407.088	C21H16N2O7	0	0	0	0	0	0.00173115	0	0	0
407.132	C24H24O4S	0.00350304	0	0	0	0	0	0	0	0
407.157	C18H24N4O7	0	0.0175346	0.0630266	0.0273217	0.00914756	0.0126259	0.00669844	0	0.00818289
407.175	C18H32O8S	0	0.00325448	0	0	0.00268085	0.00188341	0	0	0.00599809
407.194	C29H29P	0	0	0	0	0	0.00251899	0	0	0.00399555
407.195	C17H33N2O7P	0	0	0.0155112	0	0	0.00467812	0	0	0
407.199	C22H33O5P	0	0.00589745	0	0	0	0	0	0	0
407.219	C21H32N2O6	0.0051755	0	0	0	0	0	0	0	0
407.265	C20H40O8	0.00738009	0.0142322	0	0	0.00630822	0.00438445	0.0134547	0	0
408.021	C16H11NO12	0	0	0.0223727	0.011006	0.0213649	0.00512559	0	0	0.00660826
[truncated: 2,031 more rows]

## Sheet: core_mean
Mass	Formula	MIT	EZ55	83-1	BGP	HOT	ATCC	EC673	AD45	D7	Tentative compound identification
112.04	C5H7NO2	0.0101743	0.0127794	0.0132838	0.0113073	0.012841	0.00907007	0.00877574	0.00832875	0.0117647	3,4-dehydroproline
115.004	C4H4O4	0.0151649	0.0148759	0.0192048	0.0154769	0.0152355	0.0118289	0.0357494	0.0184485	0.0103409	succinate
125.047	C4H6N4O	0.0355325	0.0222954	0.0217127	0.00853988	0.0211909	0.00971216	0.0519412	0.0169811	0.0107291
142.051	C6H9NO3	0.054861	0.0658314	0.0421672	0.0378246	0.0943909	0.0341838	0.0734366	0.0355247	0.0908344
157.014	C6H6O5	0.00376762	0.00728996	0.0093588	0.026633	0.0361759	0.00869113	0.12032	0.0542859	0.00841487	2-oxoadipate
158.009	C5H5NO5	0.0352167	0.0191736	0.0176075	0.013803	0.0206168	0.00868984	0.0332562	0.0154006	0.0108594	N-formyl-L-aspartate
176.039	C6H11NO3S	0.0692628	0.0791416	0.0990885	0.124525	0.0623076	0.21098	0.15072	0.252688	0.238516
186.041	C7H9NO5	0.0397761	0.0263757	0.0317419	0.0204886	0.03469	0.041512	0.0100157	0.00674331	0.0630787	N-acetyl-L-glutamate
187.025	C7H8O6	0.0186362	0.021588	0.0190871	0.0159643	0.0173901	0.00710673	0.0368532	0.0117917	0.0409132
191.144	C13H20O	0.0632376	0.0723868	0.0274382	0.0723366	0.0353955	0.0344132	0.052468	0.132711	0.0888875	beta-ionone
192.034	C6H11NO4S	0.0663955	0.124841	0.0422716	0.0842396	0.1268	0.081568	0.0619413	0.174449	0.0984279
193.037	C7H6N4O3	0.0406411	0.0449767	0.0181748	0.00923469	0.0357282	0.018835	0.0516149	0.0376619	0.0541371	gamma-thiomethyl glutamate
197.043	C13H10S	0.130023	0.199403	0.104195	0.165363	0.0802984	0.0572309	0.148453	0.175854	0.132924
202.051	C11H9NO3	0.370408	0.204811	0.218238	0.0970387	0.201869	0.139981	0.34281	0.169352	0.334888
202.072	C8H13NO5	0.0391882	0.0518648	0.0238434	0.0253007	0.0752302	0.0369372	0.0607645	0.0360692	0.0752323	2-acetamidoglucal
204.088	C8H15NO5	0.0295206	0.0267679	0.0165368	0.0953198	0.0232658	0.00662308	0.0138184	0.0228249	0.0387404	3-acetamido-3,6-dideoxy-alpha-D-galactopyranose
205.073	C9H10N4O2	0.0301273	0.0460661	0.0166327	0.0262936	0.030439	0.00424485	0.0354248	0.0373119	0.028378
213.07	C9H14N2O2S	0.0178895	0.0306872	0.0148037	0.0172327	0.0300181	0.0193969	0.0302328	0.0237547	0.0184129
213.124	C10H18N2O3	0.1404	0.0974178	0.0136423	0.0621328	0.0195735	0.0597769	0.0551394	0.217848	0.0348824
219.078	C11H12N2O3	0.0357856	0.0229592	0.0258726	0.0104841	0.0101629	0.00587755	0.0100992	0.0144344	0.0647019	Hydroxy-L-tryptophan
223.047	C8H8N4O4	0.0818093	0.0446815	0.0328326	0.0305192	0.0543271	0.0225484	0.0892519	0.0403587	0.0241507
225.074	C15H14S	0.0112489	0.00867466	0.0126086	0.017544	0.00330831	0.00355542	0.0122899	0.0202435	0.0115365
235.109	C12H16N2O3	0.099205	0.191407	0.0305186	0.021619	0.00817322	0.0112287	0.0266715	0.0105584	0.0108784
237.063	C9H10N4O4	0.0233797	0.0345964	0.0247939	0.0226036	0.0183339	0.0263754	0.0432821	0.0214561	0.0328719
241.058	C8H10N4O5	0.249102	0.149416	0.0631033	0.0753945	0.126475	0.0699481	0.203481	0.121876	0.0739008
245.097	C10H18N2O3S	0.00575064	0.0131457	0.00726896	0.0227013	0.00833992	0.00437244	0.00732551	0.00948342	0.0142822
247.022	C16H8OS	0.0113611	0.0493577	0.00861387	0.107336	0.0127594	0.00312335	0.0152565	0.144085	0.0387595
254.065	C15H13NOS	0.0345878	0.0379486	0.0562721	0.058209	0.0258801	0.0225789	0.0597889	0.0088625	0.0505504
255.073	C9H12N4O5	0.0779311	0.120702	0.0483455	0.0497282	0.0606198	0.0849704	0.126067	0.0642539	0.103971
256.005	C6H12NO6SP	0.0207274	0.0277419	0.0824443	0.095395	0.0308888	0.0247672	0.00806494	0.0323757	0.0358451
258.062	C10H13NO7	0.0591678	0.0547749	0.025239	0.0193708	0.0405428	0.0344908	0.0454617	0.0211013	0.03508
258.073	C9H13N3O6	0.0190763	0.0122703	0.0116258	0.0143791	0.0141767	0.00730252	0.018306	0.0111796	0.00679213
265.083	C12H14N2O5	0.0825265	0.0433737	0.034498	0.035207	0.0412934	0.0352071	0.0187021	0.050214	0.06394
268.083	C12H15NO6	0.0949531	0.0650859	0.0310948	0.0755063	0.0663236	0.0553654	0.063913	0.104192	0.106713
269.068	C13H10N4O3	0.229875	0.842354	0.943923	3.14306	0.0474943	0.0522351	0.107373	0.265302	0.526203
274.093	C11H17NO7	1.2078	1.45469	1.90652	2.5844	3.80456	1.21738	2.01654	1.50461	2.10135
275.067	C13H12N2O5	0.0136007	0.0214645	0.00905478	0.0204612	0.0129154	0.00815879	0.00916786	0.0107539	0.0111044
275.107	C11H20N2O4S	0.0437109	0.050056	0.0369221	0.165929	0.0476924	0.0357513	0.0566533	0.0525389	0.0397515
279.135	C14H20N2O4	0.151706	0.026072	0.0268376	0.0206223	0.0177107	0.0172104	0.0275743	0.0104821	0.0106346
282.038	C8H14NO8P	0.0125097	0.0208915	0.0092366	0.0202421	0.0137133	0.00396176	0.0151925	0.03005	0.0222632
292.104	C11H19NO8	0.069488	0.040243	0.0900778	0.08376	0.43201	0.0727278	0.0467595	0.0720375	0.0950013
305.154	C13H26N2O4S	0.0394656	0.0562979	0.027471	0.021003	0.0251252	0.0524433	0.0251475	0.0158646	0.023783
309.095	C11H22N2O4S2	0.03327	0.0321316	0.027289	0.0207353	0.0189634	0.027848	0.0348679	0.0160334	0.0301251
311.09	C22H16S	0.191768	0.0168624	0.039463	0.0117115	0.0170325	0.0239291	0.012762	0.00431175	0.0493249
313.079	C21H15OP	0.021544	0.0272076	0.0161381	0.0243127	0.0517585	0.0105436	0.0290277	0.0275492	0.0293621
316.993	C8H15O7S2P	0.0679493	0.0713538	0.0762403	0.0687419	0.518532	0.0642501	0.0332682	0.203292	0.178743
319.133	C13H24N2O5S	0.0138601	0.0180768	0.00679863	0.0172757	0.021162	0.0144016	0.011155	0.0199474	0.0109157
319.213	C16H32O6	0.0278969	0.0515207	0.0112669	0.0143787	0.0274789	0.0343031	0.0629724	0.0112004	0.0130606	decylglucoside
322.06	C11H17NO8S	0.0350306	0.0314596	0.0362377	0.0355352	0.0549163	0.0944563	0.0149687	0.0342501	0.208879
325.107	C11H22N2O7S	0.0369845	0.0310396	0.0291864	0.0459979	0.0539417	0.0161846	0.0218116	0.046684	0.0259182
325.115	C23H19P	0.037333	0.0588537	0.0447232	0.0563172	0.0570745	0.0174144	0.0684857	0.0495996	0.0329788
327.095	C12H16N4O7	0.444759	0.228654	0.0724172	0.17079	0.289067	0.187974	0.233613	0.276056	0.317263
328.098	C21H15NO3	0.0552129	0.0301366	0.0109641	0.00800969	0.0349801	0.0219493	0.0286985	0.0358123	0.0407947
336.076	C12H19NO8S	0.0402255	0.0191955	0.0203007	0.0260412	0.0133202	0.049219	0.0131991	0.0113476	0.041846
350.062	C16H18NO4SP	0.0588618	0.0203345	0.249016	0.189088	0.335025	0.108003	0.0259533	0.0397328	0.0585695
350.197	C19H29NO5	0.259476	0.125029	0.0420199	0.0376803	0.0457814	0.0479552	0.129524	0.0869966	0.381559
355.09	C13H16N4O8	0.0251851	0.0196404	0.00822563	0.00608738	0.0220547	0.00990564	0.0181459	0.0131184	0.0153959
355.101	C20H20O4S	0.0443143	0.0350801	0.0207693	0.0375124	0.0775038	0.00455118	0.00916954	0.0441471	0.100755
355.11	C12H25N2O6SP	0.0285739	0.0338756	0.0279214	0.0466226	0.0847289	0.0565638	0.0383852	0.0464092	0.0299409
357.089	C11H23N2O7SP	0.0562614	0.1105	0.129909	0.134697	0.104084	0.0508509	0.145422	0.0934392	0.0908867
357.105	C13H18N4O8	0.0264862	0.0150842	0.00868787	0.0202543	0.0158513	0.00337499	0.010948	0.0164673	0.0171064
359.096	C19H20O5S	0.156693	0.065047	0.0425995	0.156945	0.109026	0.014652	0.0222455	0.145215	0.0553535
373.112	C20H22O5S	0.179171	0.161487	0.116552	0.280391	0.319718	0.0231714	0.0310355	0.193794	0.354135
374.097	C10H22N3O10P	0.0289851	0.0123766	0.025258	0.0163135	0.0236175	0.0103267	0.0234255	0.01165	0.00847482
374.103	C22H17NO5	0.336796	0.126906	0.273559	0.176672	0.253831	0.102849	0.318811	0.109226	0.0786788
374.119	C26H17NO2	0.0142918	0.00991276	0.0231478	0.0122413	0.0119503	0.00430439	0.00805338	0.00528716	0.0164819
376.128	C14H24N3O7P	0.0101333	0.010349	0.011808	0.0172696	0.010736	0.00974913	0.006478	0.00994615	0.0147159
377.135	C18H22N2O7	0.0111359	0.0163513	0.0168884	0.0184043	0.0253894	0.00889725	0.00802994	0.00960226	0.0196058
377.147	C27H23P	0.0216529	0.0231867	0.165774	0.114043	0.0207879	0.0476198	0.0309324	0.0160625	0.0166585
377.174	C17H31O7P	0.0154188	0.0222738	0.00890356	0.00965412	0.0229942	0.0164228	0.0380746	0.00753332	0.019732
383.054	C16H17O9P	0.0893752	0.0470749	0.0174456	0.0793428	0.0358929	0.0103946	0.018091	0.0718799	0.0308698
383.104	C23H16N2O4	0.152535	0.17865	0.124988	0.0765782	0.124512	0.0791171	0.203903	0.112367	0.135296
387.116	C14H20N4O9	0.5083	0.560088	0.902384	0.494696	0.582421	0.809137	0.603555	0.264235	0.679447
388.119	C23H19NO5	0.0719308	0.0772902	0.148693	0.0891684	0.0859494	0.0995084	0.109535	0.041811	0.0980593
394.126	C17H21N3O8	0.0329309	0.0143913	0.0558898	0.00864722	0.031755	0.026831	0.0191271	0.00627976	0.0110201
395.082	C19H16N4O4S	0.147489	0.0774299	0.0516268	0.0561763	0.0604696	0.0368693	0.173649	0.0686705	0.0335107
396.116	C25H20NO2P	0.0391433	0.0476339	0.0324794	0.0377547	0.0401194	0.0285015	0.0345847	0.0422784	0.0664925
396.216	C17H36NO7P	0.066967	0.0395974	0.0836279	0.0186381	0.00577092	0.086565	0.0877242	0.022461	0.0120507
396.933	C14H6O10S2	0.0504807	0.0393003	0.143813	0.069619	0.292191	0.0568157	0.0517088	0.122437	0.105349
399.1	C24H20N2S2	0.199031	0.157755	0.277705	0.221952	0.296757	0.136566	0.351046	0.243086	0.332941
400.103	C12H23N3O10S	0.0250725	0.0223251	0.0273398	0.0241112	0.0351503	0.0148051	0.0397989	0.0311946	0.0476583
401.131	C25H23O3P	0.0455956	0.0159792	0.0647564	0.0437587	0.0147696	0.0286711	0.0245278	0.0123993	0.0160625
402.138	C21H25NO5S	0.0690872	0.0347723	0.011454	0.0484474	0.0213997	0.00999826	0.0209022	0.0718473	0.0193502
403.06	C20H21O3S2P	0.118424	0.0429665	0.0483068	0.152102	0.052272	0.0119361	0.0142761	0.0856926	0.0308777
405.105	C17H18N4O8	0.0133998	0.0208843	0.0338028	0.0424006	0.00792016	0.00158846	0.00754353	0.00919228	0.0162166
414.108	C17H26N3O3S2P	0.0290799	0.0287407	0.0511114	0.0564417	0.0323794	0.0322745	0.0349013	0.0283547	0.0409464
416.154	C22H27NO5S	0.132254	0.148837	0.05877	0.132932	0.0955705	0.0209258	0.0565915	0.166997	0.194236
417.075	C21H23O3S2P	0.0983738	0.0793538	0.100488	0.216463	0.115765	0.0109309	0.0155844	0.0845494	0.150309
418.13	C24H21NO6	0.0399311	0.0569216	0.0289647	0.0481953	0.0205169	0.014357	0.0211856	0.0383752	0.0570393
424.247	C19H40NO7P	0.146033	0.150583	0.177703	0.0476865	0.0192571	0.229453	0.226992	0.101774	0.0535412
425.087	C27H14N4S	0.112901	0.346228	0.568413	2.00825	0.0292107	0.0248436	0.0528138	0.144887	0.24211
427.084	C26H12N4O3	0.036204	0.108547	0.160565	0.446187	0.00892748	0.00815468	0.0114923	0.0470446	0.0760049
431.059	C16H20N2O8S2	0.264114	0.100694	0.26349	0.154276	0.172493	0.0942959	0.197022	0.0843813	0.0709991
432.062	C27H16NOSP	0.0379001	0.0148678	0.039223	0.0235342	0.0251627	0.00789544	0.0297083	0.0135881	0.0100778
433.056	C15H18N2O11S	0.0894993	0.033883	0.0843958	0.0518618	0.0603537	0.0284748	0.0597357	0.02692	0.0247044
438.136	C28H25NS2	0.0764867	0.105819	0.0311225	0.0707919	0.0304422	0.00951145	0.0476816	0.0910784	0.0847452
445.074	C17H22N2O8S2	0.0470417	0.0463175	0.121292	0.0663553	0.0469103	0.064052	0.0671988	0.0284283	0.0761472
450.116	C20H25N3O5S2	0.0228337	0.0271549	0.0445695	0.0600535	0.0253209	0.0137892	0.0236437	0.00662614	0.0104229
450.263	C21H42NO7P	0.92411	1.04071	2.10553	0.366521	0.115701	1.66175	1.46421	0.874489	0.468928
451.266	C20H40N2O9	0.184833	0.218786	0.293578	0.0785694	0.024587	0.308312	0.282182	0.189069	0.101438
452.278	C21H44NO7P	0.0777238	0.118633	0.108868	0.0789632	0.0113604	0.117362	0.148593	0.18019	0.0447088
453.041	C29H10O6	0.064977	0.0216447	0.0793931	0.0479708	0.0298321	0.0205464	0.0616983	0.0225878	0.0125624
453.082	C28H14N4OS	0.0108023	0.00488478	0.00992644	0.0123619	0.00936765	0.00240737	0.00863899	0.00536412	0.0304595
456.101	C26H20NO5P	0.033668	0.0515178	0.0441616	0.0777698	0.0319032	0.0101288	0.0472137	0.0919691	0.0831193
459.188	C32H29OP	0.0212375	0.0448054	0.0340118	0.061229	0.0297292	0.00894928	0.0187889	0.0215391	0.0416871
460.185	C30H27N3S	0.182706	0.699836	0.567659	0.226882	0.36661	1.29306	0.943239	0.0610287	0.269886
467.056	C30H12O6	0.0187835	0.019229	0.0430146	0.0241822	0.011113	0.0219224	0.0239524	0.0115199	0.0209031
468.127	C30H20N3OP	0.0385919	0.0925234	0.0814387	0.137966	0.0589063	0.0401169	0.0556754	0.083596	0.0426892
469.131	C29H18N4O3	0.00833819	0.0204445	0.00905446	0.0242875	0.0121283	0.00820472	0.00894449	0.0148936	0.00938634
469.138	C20H27N2O9P	0.0188035	0.0144197	0.00774464	0.0161905	0.0124531	0.00199692	0.0121954	0.0181019	0.0325975
471.183	C30H24N4O2	0.0466147	0.0663819	0.0378944	0.0542172	0.0509357	0.0202784	0.0599025	0.0751113	0.0678156
475.034	C21H16O11S	0.0452396	0.0262986	0.0606479	0.116617	0.0537096	0.00497683	0.00833748	0.0288476	0.0569343
477.079	C23H19N4O4SP	0.00679769	0.0109016	0.0177623	0.0233812	0.0107314	0.00443812	0.0127667	0.0238724	0.0189137
477.172	C19H30N2O12	0.559508	0.870015	0.977053	0.788142	2.84609	0.777965	0.873309	0.423102	0.49455
478.176	C23H34N3O2S2P	0.0985755	0.153678	0.122811	0.104683	0.471181	0.104013	0.130212	0.0685647	0.0928846
478.294	C23H46NO7P	0.0442845	0.0652543	0.0641938	0.0496202	0.00832598	0.061313	0.099571	0.123691	0.0467549	lysophosphatidylethanolamine
482.26	C34H33N3	0.0608724	0.0635441	0.124511	0.0472093	0.0173154	0.103404	0.15061	0.132477	0.0517157
490.109	C15H30N3O9S2P	0.0121728	0.0335534	0.0390702	0.0603939	0.0169969	0.0145227	0.0197004	0.0303822	0.0144151
496.094	C17H23NO16	0.0375143	0.0396415	0.0252837	0.0481861	0.0184741	0.00588735	0.0138933	0.0413451	0.0440848
496.195	C31H31NO3S	0.0436772	0.0759728	0.0501369	0.0764053	0.050823	0.0217484	0.0606611	0.118379	0.07764
497.199	C32H26N4O2	0.00885644	0.0152823	0.00793394	0.0156009	0.0117908	0.00188033	0.0090055	0.0246887	0.0143039
499.214	C32H28N4O2	0.0391734	0.0527159	0.0380484	0.0465279	0.0391752	0.0217484	0.0539314	0.058291	0.0474926
527.165	C19H33N2O13P	0.0830952	0.0308128	0.0912691	0.08478	0.0810169	0.042582	0.0221864	0.0108574	0.0122352
532.226	C31H36NO5P	0.142725	0.227938	0.0598454	0.0731193	0.0981931	0.0935701	0.0782023	0.0902468	0.0915949
533.229	C30H34N2O7	0.0325036	0.0513859	0.0107753	0.017226	0.0220691	0.0197995	0.0127473	0.0227457	0.0195463
535.131	C35H24N2S2	0.0286053	0.0322247	0.0843651	0.0618395	0.1311	0.0346037	0.0261396	0.0143025	0.0215394
544.19	C32H36NOS2P	0.0218908	0.0205729	0.0586126	0.0276796	0.0294215	0.0131492	0.0401381	0.00827588	0.029469
568.958	C16H15N2O15S2P	0.0280853	0.00766173	0.0604588	0.031306	0.0133965	0.00886095	0.0211584	0.00568913	0.00726766
597.17	C25H34N4O9S2	0.0543583	0.0614816	0.10734	0.147768	0.0552436	0.0303039	0.0463003	0.0194233	0.0204412
603.263	C34H41N2O6P	0.047192	0.0988035	0.0419128	0.0191958	0.0650871	0.108553	0.0808297	0.0147293	0.106637
619.151	C25H32O18	0.0267777	0.0318715	0.047367	0.0593743	0.019019	0.0128251	0.0246194	0.0114514	0.00991728
717.294	C39H47N2O9P	0.0406681	0.0103882	0.0424569	0.0344661	0.0183257	0.0177888	0.0171142	0.0186461	0.0446541
735.305	C39H49N2O10P	0.0967803	0.0753585	0.0876386	0.0838569	0.0818094	0.0444426	0.0287617	0.0537283	0.0691181
757.287	C42H46O13	0.043619	0.0453509	0.0337424	0.0338613	0.0287824	0.0186568	0.01639	0.0282338	0.0306244
900.345	C48H55NO16	0.230444	0.204644	0.121398	0.0731465	0.0566237	0.101345	0.121543	0.0492002	0.122683
920.374	C37H67N3O19S2	0.0842251	0.166547	0.42187	0.142414	0.184102	0.391975	0.278103	0.019717	0.117091
942.356	C50H57NO17	0.0336797	0.090974	0.145758	0.0423854	0.0645665	0.174372	0.156638	0.0100101	0.0531303
958.303	C30H61N3O29S	0.0746349	0.0469931	0.0615625	0.0389222	0.0174367	0.0389799	0.0275859	0.0134656	0.0377096

## Sheet: acc_mean
Mass	Formula	MIT	EZ55	83-1	BGP	HOT	ATCC	EC673	AD45	D7	count	Tentative compound identification
93.0346	C6H6O	0.01115	0.0128961	0	0.014509	0.00574509	0.00547515	0	0.0313352	0.0163152	5
95.0139	C5H4O2	0.0034127	0	0	0	0.00383516	0	0.00937914	0.00585868	0.00523476	4	xanthine
98.0248	C4H5NO2	0.0123234	0.0119788	0	0.00528347	0.0134874	0.0100824	0.0109605	0.00488587	0.0266877	6	succimide
99.0815	C6H12O	0	0.00314034	0	0	0	0	0	0	0.00361351	1	unsaturated alcohol; lysine lactam
103.04	C4H8O3	0	0	0	0	0.00331535	0.00323771	0.0129443	0	0	3	methyl D-lactate
107.05	C7H8O	0.0289896	0.0122692	0.00493958	0	0.00556917	0.00636965	0.0200794	0.0239975	0.0081513	6	methylphenol
108.02	C4H3N3O	0.00481359	0.00324061	0.00643368	0	0.00361492	0	0.00607852	0	0	3
108.045	C6H7NO	0	0.0026459	0	0	0.00472033	0	0	0	0	1	4-aminophenol
109.03	C6H6O2	0.00830264	0.0089678	0.00639639	0	0.00653451	0.0154286	0.0369386	0.0100853	0.0125546	6	catechol; quinol
109.066	C7H10O	0.0159223	0.0182488	0.00684007	0	0.00681751	0.00790867	0.0119337	0.0273379	0.01719	6	ubiquinol-8
110.025	C5H5NO2	0	0	0	0	0.00316105	0.00227496	0	0	0	2	Dihydroxypyridine; pyrrole-2-carboxylate
113.036	C4H6N2O2	0.00364831	0.00568229	0	0	0	0.00516732	0.00619878	0	0	2	5,6-dihydrouracil
114.02	C4H5NO3	0.0106112	0.00769564	0.00861004	0	0.00890421	0.00645165	0.012895	0	0.00720862	5	N-Acyl-aromatic-L-amino acid
116.051	C8H7N	0.027045	0.0174171	0.00637528	0	0.0161353	0.00667072	0.0418461	0.0153598	0.0253211	6	indole
118.981	C3H4O3S	0	0.00766187	0	0	0	0	0	0.0349057	0	1	mercaptopyruvate
120.012	C3H7NO2S	0.00677539	0.00819334	0	0	0.003234	0	0	0	0.0124868	2	cysteine
125.036	C5H6N2O2	0.00546032	0.0087313	0	0	0.00740326	0	0	0	0.00737943	2	thymine
126.02	C5H5NO3	0.00463747	0.00641963	0	0	0	0	0	0	0	0	2,3,6-Trihydroxypyridine
126.031	C4H5N3O2	0.0137109	0.00736425	0.00677847	0	0.00866563	0.00308799	0.0106594	0	0.00601225	5	1-Methyl-4-nitroimidazole
127.051	C5H8N2O2	0.00846406	0.0148095	0.00779182	0	0.00787854	0.00820402	0.0230173	0	0.0111345	5	dihydrothymine
128.072	C6H11NO2	0.00560355	0.00814935	0	0	0.00552678	0.00244706	0	0.0168193	0.00949629	4	methyl-L-proline
128.108	C7H15NO	0.0046911	0.0133441	0.00772558	0	0.00972968	0.00815801	0.0191137	0	0.0186549	5
129.103	C6H14N2O	0.0052133	0.0101299	0	0	0	0	0	0	0.00703999	1
130.051	C5H9NO3	0	0.00508005	0	0	0.00345843	0	0	0	0	1	hydroxy-D-proline
130.066	C9H9N	0.00543349	0.0100882	0	0	0	0	0	0.0105862	0.00615959	2	methyl indole
132.045	C8H7NO	0.0153598	0.00748899	0	0	0.00844336	0.00189303	0.02182	0.00785783	0.013924	5	hydroxyindole
132.067	C5H11NO3	0.00838939	0.0105055	0	0	0.00596129	0.00282296	0.0125899	0	0.0204652	4	L-methionine S-oxide
133.051	C5H10O4	0.00743505	0.00642967	0	0	0.00580775	0	0	0	0.013991	2	deoxyribose
134.025	C7H5NO2	0.00487457	0.00731288	0	0	0	0	0	0	0.00873002	1
134.061	C8H9NO	0.0257647	0.0144275	0	0	0.00766245	0	0	0.0120324	0.0231145	3
136.052	C6H7N3O	0	0.00505136	0	0	0.00327434	0	0	0	0	1
140.035	C6H7NO3	0.00985379	0.0124692	0.00619713	0	0.0120612	0.0070757	0.00857515	0.0045471	0.0119274	6
140.988	C3H2N4OS	0.0275713	0.0300695	0	0	0.00721965	0	0.0307491	0.0256206	0.0272843	4
141.067	C6H10N2O2	0.0101146	0.017271	0	0	0.00580843	0.00577591	0	0.00834196	0.0124585	4	ectoine
142.033	C6H9NOS	0	0	0	0	0.00362681	0	0	0	0.00668157	2	hydroxyethyl-methylthiazole
143.046	C5H8N2O3	0.0043565	0.00925769	0	0	0.00675834	0	0	0	0.00822692	2	5-hydroxy-6-hydrothymine
143.119	C7H16N2O	0	0.00783567	0	0	0	0	0	0	0.00691807	1
144.067	C6H11NO3	0.0141847	0.0230005	0	0	0.030972	0.0112733	0.0190766	0.00630838	0.0355649	5	methyl-hydroxy-proline
145.014	C5H6O5	0	0.00541712	0	0	0.00318474	0	0	0	0.00406576	2	hydroxyglutarate
146.061	C9H9NO	0.0103794	0.0164801	0	0	0.00534152	0	0	0.00886416	0.0136305	3	3-methyloxindole
147.012	C5H8O3S	0	0.0061261	0	0	0	0	0	0.0134234	0.00979098	2
147.03	C5H8O5	0	0	0	0	0.00697227	0	0	0	0.00502584	2	2-keto-L-xylose
147.06	C5H12N2OS	0.0059721	0.00326754	0	0.00698623	0.00602466	0	0	0.00493183	0	3
148.044	C5H11NO2S	0	0.00313376	0	0	0	0.00322634	0	0	0	1	L-methionine
149.072	C8H10N2O	0.0225897	0.0184737	0	0	0.0034662	0	0	0.020589	0.0550424	3
151.007	C4H8O4S	0.0186541	0	0	0	0.036324	0.00968013	0.0289159	0	0.0233215	4
151.063	C6H8N4O	0.00663423	0	0	0	0	0	0	0	0.00322882	1
152.969	C3H6O3S2	0.00341145	0	0	0	0	0	0	0	0.00597511	1
153.002	C7H6O2S	0.00971942	0.0182367	0.0157102	0.0182315	0.0061835	0	0	0.00890258	0.042098	5
153.023	C4H10O4S	0	0	0	0	0.0540551	0	0.177389	0.0141195	0.00963648	4
155.046	C6H8N2O3	0.0104634	0.0139995	0	0	0.0193613	0.00711878	0.00598471	0.00742627	0.00979816	5
155.083	C7H12N2O2	0	0.00652748	0	0	0	0	0	0	0.0102235	1
156.03	C6H7NO4	0	0.00380555	0	0	0	0.00146404	0	0	0.00602069	2
156.046	C10H7NO	0.007568	0.00713689	0	0	0.00569252	0	0	0	0.00721685	2
156.067	C7H11NO3	0.017017	0.0253277	0.00755053	0	0.0229868	0.0167405	0.023667	0.00711067	0.0514721	6	methylcrotonylglycine
158.046	C6H9NO4	0	0	0	0	0.00364263	0	0	0	0.0073092	2
158.061	C10H9NO	0.0121324	0.0137348	0	0	0.00791235	0.00472087	0.0168481	0.020857	0.0163743	5	indole acetaldehyde
160.007	C5H7NO3S	0	0.00334852	0	0	0	0	0	0	0.00631924	1
160.062	C6H11NO4	0.00693259	0.0147909	0	0	0.00586246	0.00327148	0	0.00492147	0.0251552	4	methyl-glutamate
160.098	C7H15NO3	0.0113746	0.0129426	0	0	0.00726253	0.00605532	0.0138764	0.0109415	0.0138565	5
162.02	C8H5NO3	0.0110608	0.00956573	0	0	0.0106576	0	0	0.00685438	0	2
162.023	C5H9NO3S	0	0	0	0	0	0	0	0.00904411	0.00878519	2
163.007	C5H8O4S	0	0.01439	0	0	0.00752038	0.00254522	0	0.0118367	0.00605989	4
163.061	C6H12O5	0.006679	0.00949946	0	0	0.0032101	0.00297613	0.00587787	0	0.0105113	4	6-deoxy-D-glucose
164.018	C8H7NOS	0.00708965	0.0233128	0.00500886	0	0.00740826	0.0064468	0.0264492	0	0.023272	5
165.032	C5H11O4P	0.0114233	0.0137628	0	0	0.00385834	0.00805664	0.00849204	0.012466	0.0440738	5
165.042	C6H6N4O2	0.00713778	0.00355727	0	0	0	0	0	0	0.00401003	1
168.997	C7H6O3S	0.0105626	0.0279677	0	0	0.0109234	0.0114139	0.0286246	0.0077447	0.0852069	5
169.098	C8H14N2O2	0.00759355	0.0117552	0	0	0.0053189	0.00533363	0	0.0047754	0.0103177	4
170.025	C10H5NO2	0	0	0	0	0.00239457	0	0	0.0103856	0	2
170.061	C11H9NO	0.00410128	0	0	0	0.00396401	0	0	0	0	1
170.119	C9H17NO2	0.00702078	0.00543555	0.0556428	0.0107396	0	0.0327597	0	0.0144121	0	4
171.041	C6H8N2O4	0	0.0128222	0	0	0.00256996	0	0	0	0.00782055	2
171.082	C12H12O	0	0	0	0	0.0030091	0	0.00547263	0	0	2
171.114	C8H16N2O2	0.00447181	0.00400222	0	0	0.00273161	0	0	0	0.006542	2
172.025	C6H7NO5	0.0130228	0.0169313	0.00866055	0	0.0104937	0.0113398	0.0120296	0.00825528	0.017877	6	N-acetyl-L-aspartate
172.077	C11H11NO	0.0225565	0.00964635	0.0127484	0	0.00467611	0.00232156	0.00702452	0	0.0199629	5
172.134	C9H19NO2	0.00863837	0.0134802	0	0	0	0.00722184	0	0	0	1
174.023	C6H9NO3S	0.00382165	0.00710575	0	0	0.00466328	0.00236028	0.00544738	0	0.0162432	4
174.041	C6H9NO5	0	0.00654664	0	0	0.00798573	0.00326497	0	0	0.00731419	3
174.077	C7H13NO4	0.00370337	0.00708571	0	0	0.0069928	0	0	0	0.00760241	2
175.088	C10H12N2O	0.00643038	0.00858561	0	0	0	0	0	0	0.0109864	1
176.072	C10H11NO2	0.00338208	0.00453692	0	0	0	0	0	0	0.00401398	1	indole-3-glycol
177.031	C8H6N2O3	0.0165605	0.0124685	0.0103052	0	0.00936814	0.00222113	0	0.0166163	0.0376902	5
177.034	C5H10N2O3S	0.0106402	0.0163677	0	0	0	0.00594663	0	0	0.0152784	2
177.042	C7H6N4O2	0.00464681	0.00589726	0	0	0.00452698	0	0	0	0.00774888	2
177.103	C10H14N2O	0.00335076	0.00344805	0	0	0.00437701	0.003137	0	0.0046199	0.0127708	4
177.128	C12H18O	0	0.00809395	0	0	0	0.00204505	0	0.00808695	0.00459507	3
179.046	C8H8N2O3	0.00379544	0.00780501	0	0	0.00878412	0	0	0.00484174	0.00715998	3
179.057	C7H8N4O2	0.00470866	0	0	0	0.00282463	0	0	0	0	1
181.018	C5H10O5S	0.00355946	0.00317181	0	0	0.0279795	0	0.0733032	0.0197792	0.00638403	4
181.992	C7H5NO3S	0	0.00960465	0	0	0	0.00160648	0	0	0.0036765	2
182.009	C7H5NO5	0.00391725	0.00770695	0	0	0.00843657	0.00282212	0	0.00630776	0.00650927	4
182.057	C7H9N3O3	0.00418115	0.00436069	0	0	0	0	0	0	0	0
182.155	C11H21NO	0	0	0.0224534	0	0	0.0105681	0	0	0	2
182.976	C7H4O4S	0	0	0	0	0.003704	0	0	0	0.00527289	2
183.033	C5H12O5S	0	0	0	0	0.00458261	0	0	0.0100433	0	2
183.078	C8H12N2O3	0	0.00346564	0	0	0.00598421	0.00136707	0	0	0.00329402	3
184.025	C7H7NO5	0	0.00509529	0	0	0.00298617	0	0	0	0	1
184.04	C11H7NO2	0	0	0	0	0.00336535	0	0	0.00946031	0	2
184.134	C10H19NO2	0	0	0.0324698	0	0	0.0118056	0	0	0	2
184.95	C3H7O3S2P	0	0	0	0	0.00789991	0.00282346	0	0.0214952	0.0153843	4
185.02	C6H6N2O5	0	0.00554487	0	0	0.00455606	0	0	0	0.00382526	2
185.093	C8H14N2O3	0.00580266	0.00811557	0	0	0	0.00256054	0	0	0.00633673	2
186.056	C11H9NO2	0.0112965	0.0132053	0	0	0.0106952	0.00496123	0.0226682	0.011659	0.0142808	5
187.072	C7H12N2O4	0	0.00485391	0	0	0	0	0	0	0.00342307	1
188.056	C7H11NO5	0	0.00823828	0.0150361	0	0.031703	0.0030227	0	0	0.0142695	4
188.072	C11H11NO2	0.0197824	0.0150391	0	0	0.010691	0.00525326	0.0133203	0.0204036	0.0194107	5	methyl indole-3-acetate
189.031	C9H6N2O3	0.00796767	0.00899435	0	0	0.00825439	0.00331998	0	0	0.00730543	3
190.054	C7H13NO3S	0	0	0	0	0	0.00330858	0	0	0.00792301	2
191.046	C9H8N2O3	0	0.00347875	0	0	0.00310864	0	0	0	0.00587936	2
191.057	C8H8N4O2	0.00874349	0.0090393	0	0	0.00594237	0	0	0.00468068	0.0130126	3
192.013	C9H7NO2S	0	0.0037895	0	0	0	0	0	0	0.0105529	1
193.018	C6H10O5S	0	0.00294803	0	0	0.00315333	0	0	0.00698733	0.00347729	3
193.073	C8H10N4O2	0.00467226	0.0071726	0	0	0.00370188	0.0033105	0	0	0.00756296	3
194.007	C12H5NS	0.00538415	0.0111863	0	0	0	0.00257665	0	0	0.00629272	2
195.033	C6H12O5S	0	0.00706305	0	0	0.0132105	0	0.0316678	0.00945654	0.013458	4	1-thio-beta-D-glucose
195.035	C7H8N4OS	0.0114624	0.0086285	0	0	0	0	0	0.0132134	0	1
195.114	C10H16N2O2	0	0.00383494	0	0	0	0	0	0	0.003328	1
196.029	C5H11NO5S	0	0	0	0	0.0148082	0	0.0560179	0	0	2
196.038	C5H12NO5P	0.00386057	0	0	0	0	0.00172332	0	0	0	1
196.134	C11H19NO2	0	0	0.15026	0.00723478	0	0.0941797	0	0	0	3
197.036	C11H6N2O2	0.0072943	0.0038542	0	0	0	0	0.0165858	0	0.00980876	2
197.049	C6H14O5S	0.00492154	0.00791924	0	0	0.0838052	0	0.191136	0.0466408	0.0171252	4
197.068	C7H10N4O3	0.0348336	0.0189464	0	0	0.0213211	0.00886757	0.0177082	0.0164185	0.0113833	5
197.13	C10H18N2O2	0	0.0148278	0	0	0	0	0	0	0.00708534	1
199.113	C14H16O	0.00610976	0.00658758	0	0	0.00841024	0.00286051	0.0205016	0	0	3
200.035	C11H7NO3	0.0121085	0.00636368	0	0	0	0	0	0	0	0
200.072	C12H11NO2	0.00505936	0	0	0	0	0	0	0.00499447	0.00693024	2
200.129	C10H19NO3	0.0056334	0.00451135	0.0654051	0.00637357	0	0.0661962	0	0	0.00776814	4
200.969	C7H6O3S2	0	0.0351644	0.0251487	0	0.0396023	0.0128367	0.0635064	0.0251	0.0790067	6
201.088	C8H14N2O4	0	0.00425232	0	0	0	0	0	0.00690146	0	1
201.124	C9H18N2O3	0.00413822	0.0223332	0	0	0	0.00659802	0	0	0	1	L-alanyl-L-leucine
202.087	C12H13NO2	0	0.00268577	0	0	0	0	0	0	0.015301	1
202.108	C9H17NO4	0.00407633	0.0078091	0.104588	0.022216	0.00494403	0.0401181	0	0	0.00636275	5
203.002	C7H8O5S	0	0.00295896	0	0	0	0	0	0	0.00656719	1
203.046	C10H8N2O3	0	0.00584693	0	0	0.0026758	0	0	0	0	1
205.029	C6H10N2O4S	0	0.00825039	0.0161112	0	0	0	0	0	0	1
206.049	C7H13NO4S	0	0.00625599	0	0	0.00802207	0.00284808	0	0	0.013293	3
206.958	C9H4O2S2	0	0	0	0	0.0073369	0	0.0246093	0.010223	0	3
206.998	C7H4N4O2S	0.0137645	0.0203933	0	0	0.00954233	0.00193017	0.0161828	0.0198016	0.0190817	5
207.041	C9H8N2O4	0	0.0125162	0	0	0.0140237	0	0	0.00567946	0.0102771	3
207.052	C8H8N4O3	0.00842168	0	0	0	0.00320725	0	0	0	0.00728334	2
207.941	C3H4N3O2S2P	0.0115047	0	0	0	0.00704328	0	0	0	0	1
208.007	C9H7NO3S	0	0.00459233	0	0	0	0	0	0	0.00716775	1
208.011	C6H11NO3S2	0.00638993	0.00596789	0	0	0.00723584	0.00285676	0.0073801	0	0.0106265	4
208.025	C9H7NO5	0	0	0	0.0211337	0.00745036	0	0	0	0.00471707	3
209.013	C6H10O6S	0	0.00321073	0	0	0.0126863	0	0.0275862	0.0115416	0.00676966	4
209.049	C7H14O5S	0	0.00887549	0	0	0.00396831	0	0	0.00640768	0.0108651	3
209.05	C8H10N4OS	0.014359	0.0271105	0	0	0.013352	0.00312619	0.0182733	0.0254411	0.0266417	5
210.038	C13H9NS	0.0148466	0.0384061	0	0	0.0384007	0.0150892	0.040328	0	0.0616449	4
210.041	C9H9NO5	0.00649247	0.00689025	0	0	0	0.00270504	0	0.00907507	0.00468247	3
210.056	C13H9NO2	0.0116523	0.0102752	0	0	0.0036032	0	0	0.010041	0.0109189	3
211.059	C14H12S	0	0.0067462	0	0	0	0	0	0	0.00665531	1
211.109	C10H16N2O3	0.00587957	0.00707608	0	0	0	0.00440704	0	0	0.0065859	2
212.083	C12H11N3O	0.00584521	0.00428772	0.00734059	0	0.00547662	0.00191984	0	0.00523612	0.00812593	5
212.129	C11H19NO3	0	0	0.0989471	0	0	0.0495446	0	0	0	2
213.015	C7H6N2O6	0	0.00465944	0	0	0	0	0	0.0205977	0	1
213.044	C6H14O6S	0.00394711	0	0	0	0.0465203	0	0.0549323	0.0334693	0.0109758	4
213.067	C12H10N2O2	0	0.0100745	0	0.00708088	0	0	0	0	0	1
214.054	C9H13NO3S	0.00421518	0.00325643	0	0	0	0	0	0	0.00624909	1
214.083	C8H13N3O4	0.00438478	0.00349955	0	0	0.00304624	0	0	0	0	1
215.067	C8H12N2O5	0.0565013	0.100146	0	0	0.0565667	0	0.0178422	0.195283	0.10399	4
215.083	C12H12N2O2	0.0077205	0.00903604	0	0	0.00296331	0.00170446	0	0.00818061	0.0118419	4
215.104	C9H16N2O4	0.032515	0.0281265	0.00700846	0	0.0167105	0.00698092	0.00985391	0.00595439	0.0345398	6
215.108	C14H16O2	0.00505719	0.00965164	0	0	0.00610001	0.00455453	0	0.00611822	0.0046694	4
216.034	C8H11NO4S	0.0117581	0.00663143	0.00737345	0	0.00990243	0.0180493	0	0	0.0452999	4
216.067	C12H11NO3	0.00451333	0.00385866	0	0	0	0	0	0	0	0	3-methylindolepyruvate
216.124	C10H19NO4	0	0	0.116223	0.023993	0	0.0770005	0	0	0	3
216.919	C6H3O3S2P	0	0	0	0	0.0102397	0	0	0.0145875	0	2
216.981	C7H6O6S	0	0.00672822	0.00503456	0	0.006194	0	0.00660928	0.00505173	0.007593	5
217.035	C8H10O7	0	0.00693383	0	0	0	0	0	0.0219426	0.00406553	2
217.098	C12H14N2O2	0.0136306	0.00834521	0	0	0	0	0	0	0	0	methyltryptophan
219.051	C8H12O7	0	0	0	0	0.00286135	0.0102064	0	0.00574126	0	3
219.124	C10H20O5	0.0302638	0.00713695	0	0	0	0	0	0	0	0
220.083	C8H15NO6	0	0.00415397	0	0	0.00355212	0.00314587	0	0	0	2	an N-acetyl-D-hexosamine
220.974	C10H6O2S2	0	0	0	0	0.00832164	0.00186218	0	0.0170416	0	3
221.009	C10H6O6	0	0.00295105	0	0	0.00324783	0	0	0	0.00343525	2
221.014	C8H6N4O2S	0.00680884	0.00475463	0	0	0	0	0	0.0105859	0	1
221.093	C11H14N2O3	0.0250509	0.152924	0.0215448	0	0.014748	0.0160862	0.0230912	0.0220849	0.126706	6
221.957	C4H6N3O2S2P	0.0156902	0.0170467	0.0140021	0.0191186	0.0293368	0.00563822	0	0.0112612	0.0279932	6
222.038	C14H9NS	0.00637968	0.0102923	0	0	0.00443891	0.00434864	0	0	0.01615	3
222.041	C10H9NO5	0.00390091	0.00664367	0	0	0	0	0	0	0.00625752	1
222.044	C7H13NO5S	0.0165114	0.0171221	0.0128615	0.0173708	0.020598	0.0342849	0	0.0147508	0.10857	6
223.007	C10H8O4S	0	0	0	0	0	0.00247686	0	0	0.0111922	2
223.03	C8H8N4O2S	0.0124612	0.00915744	0	0	0	0.00178069	0	0.0156388	0	2
223.036	C9H8N2O5	0	0	0	0	0.00520868	0	0	0	0.00409454	2
223.043	C11H12O3S	0	0	0	0	0.00450156	0.0026708	0	0	0.00741144	3
224.006	C6H11NO4S2	0	0	0	0	0.00605424	0	0	0	0.00472254	2
224.051	C17H7N	0.00628375	0	0	0	0.00489144	0	0	0	0	1
224.129	C12H19NO3	0	0	0.0322576	0	0	0.0172531	0	0	0	2
225.015	C8H6N2O6	0.00905234	0	0	0	0.00472403	0	0	0	0.00732403	2
225.034	C9H10N2O3S	0	0.00247746	0	0	0.00554808	0	0	0	0.00353868	2
225.038	C14H10OS	0	0.00790414	0	0	0	0	0	0.0104331	0	1
225.044	C7H14O6S	0	0.0106784	0	0	0.0028995	0	0	0	0.0143388	2
225.08	C8H18O5S	0	0.00290495	0	0	0.00281461	0.0024429	0	0	0.00366935	3
226.036	C9H9NO6	0.0145665	0.0132847	0.0114106	0.00658223	0.0124022	0.0113793	0.0107048	0	0.0251938	6
226.062	C12H9N3O2	0	0.0115669	0.012809	0.0262655	0	0	0	0.00613215	0.00757231	4
226.109	C11H17NO4	0.00469184	0.00614949	0.0625957	0	0	0.0326553	0	0	0.0127109	3
226.145	C12H21NO3	0	0	0.0357924	0	0	0.0114458	0	0	0	2	AHL/autoinducer
227.02	C9H8O7	0.00678556	0.0108102	0.00793404	0.0139387	0.00693734	0.00222258	0	0	0.020122	5
227.05	C9H12N2O3S	0	0.00647635	0	0	0	0	0	0	0.00395606	1
227.14	C11H20N2O3	0.0832144	0.274417	0.0600894	0.0121006	0.0248382	0.0353974	0.0441409	0	0.0321017	6
228.051	C9H11NO6	0.034846	0.0601083	0.0139469	0	0.0551337	0.0296452	0.0142571	0.00683569	0.52735	6	succinyl-L-glutamate 5-semialdehyde
229.047	C8H10N2O6	0	0.00380496	0	0	0.00289566	0	0	0	0	1
229.062	C12H10N2O3	0	0.00486154	0	0	0	0	0	0	0.00382912	1
229.156	C11H22N2O3	0	0.0284729	0	0	0	0.00590186	0	0	0	1
230.013	C8H9NO5S	0	0.00704601	0	0	0.0107893	0	0	0	0.0125437	2
230.067	C9H13NO6	0	0.00755175	0	0	0.00866439	0.00234484	0	0	0.00809121	3
230.14	C11H21NO4	0	0	0.0540553	0	0	0.0127619	0	0	0	2
230.979	C8H8O4S2	0	0.00574376	0	0	0.00703361	0	0.00637185	0	0.0174399	3
230.997	C8H8O6S	0.00550675	0.00962662	0.00807602	0	0.00643686	0.00462394	0.00887049	0.00876484	0.00993387	6
231.041	C11H8N2O4	0	0	0	0	0.00594721	0	0.00885981	0	0	2
231.099	C9H16N2O5	0	0	0	0	0.00707644	0.00282064	0.0260603	0	0	3
231.139	C15H20O2	0	0.00353439	0	0	0	0.00159298	0	0	0	1
232.029	C8H11NO5S	0.0135729	0.0134832	0	0.014774	0.0158176	0.00630861	0	0	0.031644	4
232.062	C12H11NO4	0.00873144	0.00710219	0.00554326	0	0.00542877	0.00193034	0	0.00811759	0.00807673	5
232.083	C9H15NO6	0.0167566	0.0248266	0	0	0.0189846	0.00587544	0.0275361	0.0194791	0.031974	5
233.013	C8H10O6S	0.00387582	0.00890065	0	0	0.00665318	0.0031571	0	0.0511019	0.00596237	4
233.06	C8H14N2O4S	0	0	0	0	0	0.00349329	0	0	0.0345403	2
233.085	C10H18O4S	0	0	0	0	0.00502797	0	0.0127163	0.0107182	0.00365698	4
234.044	C8H13NO5S	0	0	0	0	0	0.00425764	0	0	0.0137141	2
234.077	C12H13NO4	0.0335529	0.0256375	0.0202449	0	0.0159857	0.00982776	0.0372766	0.020196	0.0361167	6
234.114	C13H17NO3	0.00396965	0.00696834	0	0	0	0.00162938	0	0.00734138	0.00304742	3
234.989	C11H8O2S2	0.00789169	0.017931	0	0	0.0416268	0.00427816	0.0337203	0.0338181	0.017782	5
234.993	C8H4N4O3S	0.0339283	0.0555382	0	0	0.0235967	0.00372669	0.037771	0.0577189	0.0506652	5
235.029	C9H8N4O2S	0.00516646	0.0111724	0	0	0	0	0	0	0.00594348	1
235.046	C8H12O8	0	0	0	0	0.0026409	0.00162016	0	0.0110913	0.00398861	4
235.065	C9H16O5S	0	0.00395033	0	0	0	0	0	0	0.00344557	1
235.072	C11H12N2O4	0.00507336	0.00691813	0	0	0	0	0	0	0.00709547	1	formylkynurenine
235.082	C9H16O7	0	0.0119696	0	0	0	0	0	0	0.0170624	1
236.056	C11H11NO5	0	0.00518915	0	0	0	0.00223179	0	0	0	1
236.06	C8H15NO5S	0	0	0	0	0	0.00362984	0	0	0.00617386	2
237.045	C9H10N4O2S	0.0142634	0.0285022	0	0	0.0109663	0.00254396	0.0177876	0.0254357	0.0242461	5
237.059	C12H14O3S	0	0	0.0047697	0	0	0.0020581	0	0	0.00478138	3
237.995	C6H10NO5SP	0	0	0	0.0061952	0.00334907	0	0	0	0	2
238.039	C7H13NO6S	0	0.00305131	0	0	0.00702356	0	0	0	0	1
238.07	C15H13NS	0	0.00715276	0	0	0.00326434	0.00302122	0	0	0.0143824	3
239.017	C14H8O2S	0.00642632	0.0243533	0	0	0.00773695	0	0	0.23675	0.00991483	3
239.02	C10H8O7	0	0.00400161	0	0	0.00278094	0	0	0	0.0116548	2
239.024	C8H8N4O3S	0.0146487	0.0255483	0	0	0.00594662	0.00191606	0.0155869	0.019624	0.0213587	5
239.071	C15H12O3	0	0.00425876	0.0147287	0	0	0	0	0	0	1
240.063	C9H11N3O5	0.0112205	0.0117946	0	0	0.00790133	0.00215254	0.00761109	0	0.00999234	4
240.124	C12H19NO4	0	0	0.41321	0.0180369	0	0.151889	0	0	0	3
240.161	C13H23NO3	0	0	0.0152087	0	0	0.00383453	0	0	0	2
241.026	C12H6N2O4	0.010644	0.00761921	0	0	0	0.00604478	0.0288659	0	0.0166159	3
241.029	C9H10N2O4S	0	0.00261202	0	0	0	0	0	0	0.00835079	1
241.035	C10H10O7	0	0.00548581	0	0	0	0	0	0	0.00864476	1
242.046	C13H9NO4	0	0.00247972	0	0	0	0.00210942	0	0	0	1
242.061	C17H9NO	0.021366	0.00806602	0	0	0.0123706	0	0.0255979	0.0113627	0	3
242.067	C10H13NO6	0.0287543	0.0312005	0.00840991	0	0.016791	0.0108648	0.00773218	0.0083011	0.0550528	6
242.14	C12H21NO4	0	0.00506521	0.109562	0.0109795	0	0.0551651	0	0	0	3
242.956	C5H9O5S2P	0	0	0	0	0.006067	0	0	0.0150073	0	2
243.033	C10H12O5S	0	0.00534805	0.00790603	0	0	0.00233011	0	0	0.0061293	3
243.045	C9H12N2O4S	0.00511802	0.0103722	0	0	0.0190076	0.00345047	0	0	0.0157001	3
243.103	C15H16O3	0	0.00542965	0	0	0.00540371	0.00199831	0	0	0	2
243.135	C11H20N2O4	0.0038657	0.00805915	0.00937888	0	0	0.00207487	0	0.00715667	0.00882166	4
244.026	C13H11NS2	0.006219	0.00741052	0	0	0.00486848	0.00941144	0	0.00926602	0.0300277	4
244.046	C9H11NO7	0.0471756	0.08766	0.0659347	0.027869	0.07608	0.0708225	0.0529568	0	0.226089	6
244.083	C10H15NO6	0	0.00824389	0	0	0.00351714	0.00302182	0	0	0.00838374	3
244.119	C11H19NO5	0.0132886	0.00976355	0.027662	0	0.00403551	0.0128796	0	0.00509525	0.0168537	5
244.13	C10H19N3O4	0	0.0213637	0.00735128	0	0.00699107	0.0179431	0.0264088	0	0.0137664	5
244.155	C12H23NO4	0.00395637	0.00552352	0.0150813	0	0	0.00681051	0	0	0.00384021	3
245.06	C9H14N2O4S	0.0211814	0.0208266	0.0198735	0	0.0102388	0.0165729	0.0132683	0	0.0283669	5
245.072	C16H10N2O	0.0485231	0.110507	0.00524864	0	0.150367	0.0666974	0.220199	0.0774482	0.0315195	6
246.062	C9H13NO7	0.016066	0.0365556	0.0116665	0	0.0326552	0.0105656	0.00699586	0	0.252998	5
246.077	C13H13NO4	0	0.00550281	0	0	0	0	0	0	0.0060744	1	coumaroyl-L-homoserine lactone
247.046	C9H12O8	0	0	0.00726366	0	0.00364512	0	0	0	0.00592199	3
247.047	C10H8N4O4	0.00844464	0.0148744	0	0	0.00629894	0.00435477	0.00645297	0	0.00726584	4
247.072	C12H12N2O4	0.00938852	0.00780705	0	0	0.00325338	0.0032095	0	0	0.00419227	3
247.109	C13H16N2O3	0	0.00405947	0	0	0	0	0	0	0.0120369	1
247.12	C12H16N4O2	0	0.00649002	0	0	0	0	0	0.00934245	0	1
247.137	C12H24O3S	0.0102578	0.0142351	0.00930627	0	0.0113721	0.0105775	0.00694748	0.00942351	0.0155492	6
247.155	C12H24O5	0.0125608	0.0153814	0	0	0.00600539	0.00464264	0	0	0.00534334	3
247.174	C13H28O2S	0	0	0	0	0.0027985	0	0	0	0.00449089	2
248.018	C15H7NOS	0.0103333	0.0147309	0	0	0.00396277	0.00817767	0.016742	0	0.0214265	4
248.054	C16H11NS	0	0.0115497	0	0	0.00671946	0.0026801	0	0	0.0121925	3
248.093	C13H15NO4	0.00459917	0.0133426	0	0	0.00738241	0.002256	0.00625317	0	0.00873353	4
249.005	C12H10O2S2	0	0.011088	0	0	0.0147306	0	0.0590515	0.0168236	0.0132787	4
249.023	C12H10O4S	0.00948854	0.0127125	0	0	0.00800349	0.0058025	0.0192129	0.0292867	0.010114	5
249.044	C9H14O6S	0	0.0051781	0	0	0	0	0	0.0257433	0	1
249.052	C11H10N2O5	0.00451812	0.00298996	0	0	0.00421553	0	0	0	0	1
249.055	C8H14N2O5S	0	0.0050177	0	0	0.00491623	0.00344906	0	0	0.0361162	3
249.062	C9H14O8	0.00411164	0	0.122378	0.159702	0.126255	0.0618659	0.528298	0	0.00591959	6
249.098	C10H18O7	0.00462809	0.00704532	0	0	0	0	0	0	0	0
251.062	C18H8N2	0.0040691	0.00291072	0	0	0	0	0	0	0	0
251.067	C11H12N2O5	0.00659008	0.00853138	0	0	0	0	0	0.020424	0.00745585	2
251.104	C12H16N2O4	0	0.0152025	0	0	0.00284403	0	0	0	0	1
251.931	C4H4N3O4S2P	0.012354	0	0	0	0.00586253	0.00233898	0	0	0	2
252.051	C11H11NO6	0.00556574	0.00762406	0	0	0.0101263	0	0	0	0.010803	2
252.981	C10H6O6S	0	0	0	0.011277	0	0	0	0.0147554	0	2
253.047	C10H10N2O6	0	0.0103569	0	0	0.00732883	0.00218309	0	0	0.0122644	3
253.054	C12H14O4S	0.00316948	0.00585251	0	0	0	0	0	0	0	0
254.045	C8H18NO2S2P	0	0.00697294	0	0.0127609	0	0	0	0	0	1
254.14	C13H21NO4	0	0	0.0280303	0	0	0.0160824	0	0	0	2
254.249	C16H33NO	0	0	0	0	0	0.00581905	0	0.0100859	0	2	palmitic amide
255.033	C11H12O5S	0	0.00664011	0.00938652	0	0.00368666	0.00477072	0	0	0	3
255.085	C16H16OS	0	0.00709222	0	0	0	0	0.0275966	0	0	1
255.114	C15H16N2O2	0.00544905	0.0122804	0	0	0.00902903	0.00261536	0.0232451	0.0229074	0.00536846	5
255.135	C12H20N2O4	0	0	0	0	0	0.00298013	0	0	0.00370494	2
256.04	C17H7NO2	0.00996347	0.00671111	0	0	0	0	0	0.0058922	0	1
256.062	C14H11NO4	0	0.00338223	0	0	0.00530621	0.00195557	0	0	0	2
256.083	C11H15NO6	0.0131702	0.0180485	0	0	0.0111709	0.00729855	0	0.0143573	0.0124302	4
256.086	C10H16N3O3P	0	0.00614385	0.0074801	0	0	0.00196404	0	0.00476072	0.00600599	4
256.094	C10H15N3O5	0.00373055	0.00409587	0	0	0.00277558	0	0	0	0	1
256.119	C12H19NO5	0	0.00506374	0.0178413	0	0	0.00393866	0	0.00443451	0	3
256.971	C6H11O5S2P	0.00863529	0.0239626	0	0	0.0446415	0.00610066	0.0947592	0.038047	0.0167606	5
256.974	C13H6O2S2	0	0	0	0	0	0	0	0.0317767	0.00925249	2
257.006	C9H10N2O3S2	0.00531419	0.00286282	0	0.0113992	0.00544626	0	0	0.00525325	0	3
257.114	C11H18N2O5	0	0.00753084	0	0	0	0.0018901	0	0	0.00905762	2
257.13	C15H18N2O2	0.00958954	0.0263511	0	0	0.0301385	0.00163639	0.00886181	0	0.0195815	4
258.044	C10H13NO5S	0.00354761	0.00341035	0	0	0.00264459	0.00312654	0	0	0.00882992	3
258.077	C14H13NO4	0	0.00320424	0	0	0.00381956	0	0	0	0	1
258.098	C11H17NO6	0.00468101	0.0070854	0	0	0.00530507	0.00286318	0	0.00640278	0.00480865	4
258.135	C12H21NO5	0	0	0.0478068	0.00598859	0	0.0193009	0	0	0	3
258.146	C11H21N3O4	0	0.00830379	0	0	0.00520692	0.00976554	0.0132223	0	0.0093371	4
258.989	C13H8O2S2	0	0.00839437	0	0	0.00666616	0	0	0.0116317	0.00395941	3
259.028	C10H12O6S	0.00361019	0.00340767	0	0	0.00344957	0	0	0	0	1
260.021	C13H11NOS2	0	0.00268819	0	0	0.00286817	0	0	0	0	1
260.039	C13H11NO3S	0	0.00356362	0	0	0	0	0	0	0.00486108	1
260.068	C12H11N3O4	0	0.00963535	0	0	0	0	0	0.0117778	0	1
260.078	C10H15NO7	0.0194337	0.0198613	0.0169221	0	0.0270733	0.0108299	0.00974704	0	0.0608405	5
260.093	C14H15NO4	0.00347839	0.00632726	0	0	0	0	0	0	0	0
260.104	C13H15N3O3	0	0.101943	0	0	0	0.00666536	0	0	0	1
260.125	C10H19N3O5	0	0.00378001	0	0	0	0	0.00693873	0	0	1
260.15	C12H23NO5	0	0	0.0168688	0	0	0.00508937	0	0	0	2
261.067	C16H10N2O2	0.00937221	0.00600616	0	0.0189787	0.0521516	0	0	0	0	2
262.072	C13H13NO5	0	0.00571869	0	0	0	0.00202995	0	0	0.0115974	2
262.181	C16H25NO2	0.020118	0.0119737	0	0	0	0.00414746	0	0	0.0125269	2
263.06	C10H16O6S	0	0.00550858	0	0	0.00414291	0	0	0.00535036	0.00378919	3
263.067	C12H12N2O5	0.00608793	0.0186213	0.0139481	0.0151858	0.00352636	0	0	0.00448178	0.0103145	5
263.083	C16H12N2O2	0.0100971	0.0164716	0	0	0.0429611	0.00974726	0.0406002	0.0114732	0.00417668	5
263.104	C13H16N2O4	0	0.00357036	0	0	0	0	0	0	0.00976455	1
263.15	C12H24O6	0.00428006	0.00395917	0	0	0	0	0	0	0	0
264.055	C9H15NO6S	0.00427839	0	0	0	0.00658196	0.00484661	0	0	0.00731185	3
264.088	C13H15NO5	0.00578632	0.00634741	0	0	0.00470254	0	0	0	0.0064499	2
264.152	C15H24NOP	0	0	0	0	0.00859025	0.00300721	0	0	0.00428431	3
264.948	C7H6O7S2	0.0123606	0.014938	0	0	0.0112699	0	0.0105767	0.00979753	0.0220576	4
265.033	C16H10O2S	0	0.0044699	0	0.00585446	0	0	0	0.00851096	0	2
265.039	C9H14O7S	0	0.00783137	0	0	0.00924364	0.00229257	0	0	0.00611205	3
265.093	C10H18O8	0.00739834	0.00980521	0.0205836	0.008985	0.00846672	0.00432646	0	0	0	4
265.119	C13H18N2O4	0.00648367	0.0161908	0	0	0	0.00432409	0	0	0	1
265.946	C5H6N3O4S2P	0.0178242	0.0160881	0.0111601	0.0116617	0.0300837	0.00388529	0	0.00780628	0.0252924	6
266.065	C16H13NOS	0.00670008	0.0244461	0	0	0.0201788	0.00809573	0.0251525	0	0.032433	4
266.067	C12H13NO6	0.011929	0.00959079	0	0	0.0104639	0.00573241	0	0.00535476	0.0100143	4
267.016	C12H12O3S2	0	0.00684545	0	0.00989103	0.0561138	0	0	0	0.0188288	3
267.019	C9H8N4O4S	0.00981471	0	0	0	0	0.00251867	0	0.0152646	0	2
267.062	C11H12N2O6	0	0.00482558	0	0	0.00388198	0	0	0	0	1
267.074	C10H12N4O5	0	0.00580202	0	0	0	0	0	0	0.00350229	1
267.085	C17H16OS	0.00633575	0.0479518	0	0	0	0.0048548	0.422363	0	0	2
267.127	C11H24O5S	0	0.00600739	0	0	0.00359419	0	0	0	0	1
268.119	C13H19NO5	0	0.00320876	0.0108424	0	0	0	0	0	0	1
268.13	C12H19N3O4	0.00629164	0	0	0	0	0.00163229	0	0	0.0110483	2
268.152	C9H23N3O6	0	0	0	0	0.00905582	0	0	0	0.00474864	2
268.192	C15H27NO3	0	0	0.0110493	0	0	0.00492476	0	0	0	2
269.024	C10H10N2O5S	0.00776027	0.00966749	0	0	0.0434658	0	0	0	0.0188042	2
269.033	C10H11N2O5P	0	0.00508149	0	0	0	0	0	0.011905	0.00514276	2
269.07	C9H18O7S	0	0.00465944	0	0	0.0032474	0	0	0	0.00672444	2
269.093	C15H14N2O3	0.0038902	0	0	0	0.00390689	0	0	0	0	1
269.101	C17H18OS	0	0.00993505	0	0	0	0	0.0286095	0	0	1
270.056	C18H9NO2	0.00743366	0.00650937	0	0	0	0	0	0	0.0110039	1
270.062	C11H13NO7	0.078129	0.0854565	0.00856093	0	0.187149	0.0683991	0.0526066	0	0.178575	5
270.098	C12H17NO6	0.00395614	0.0084204	0	0	0.00554359	0.00423629	0	0	0.00658895	3
270.146	C12H21N3O4	0	0	0	0	0.026223	0	0.0347774	0	0	2
270.171	C14H25NO4	0	0	0.0159862	0	0	0.00599094	0	0	0	2
270.987	C7H13O5S2P	0.00602685	0.0141369	0	0	0.0248125	0.00529402	0.0798145	0.0152041	0.0199382	5
270.989	C14H8O2S2	0.0292067	0.015513	0	0	0.0235723	0.0109987	0.0468654	0.0782548	0.00821134	5
271.057	C10H12N2O7	0	0.00477918	0	0	0.0082045	0	0	0	0.0152278	2
271.101	C13H20O4S	0	0	0.00699769	0	0	0	0	0	0.00426165	2
272.078	C11H15NO7	0.0344041	0.0220418	0.0152683	0	0.0254689	0.0157645	0.0142039	0.00793733	0.0285269	6
272.089	C10H15N3O6	0.00499663	0.00826627	0.0140071	0	0.0125548	0.0055146	0	0	0.00759084	4	succinyl-L-citrulline
272.104	C14H15N3O3	0	0.00748057	0	0	0.0118986	0	0.00662752	0	0	2
273.003	C7H15O5S2P	0	0.00733689	0	0	0.0226235	0.00210805	0.013301	0	0	3
273.073	C10H14N2O7	0	0.00365047	0	0	0.00298732	0	0	0	0	1	glutamyl-glutamate
273.08	C12H18O5S	0	0.00310082	0	0	0.00315808	0.00195733	0	0	0	2
273.109	C11H18N2O6	0	0.00290859	0	0	0.00313198	0	0	0	0.00480088	2
274.068	C9H13N3O7	0	0	0	0.00760077	0	0	0	0.0105482	0	2
274.12	C14H17N3O3	0.00466634	0.0081828	0	0	0	0.00192465	0	0	0	1
274.141	C11H21N3O5	0	0	0	0	0.0149331	0.0047308	0	0	0.00990109	3
274.962	C10H5N4S2P	0.0110168	0	0.00666534	0.0175924	0.00943879	0.00330295	0	0	0	4
275.054	C18H12OS	0	0.00997192	0	0	0	0	0.0290586	0.0185882	0	2
275.059	C11H16O6S	0	0	0.00592264	0	0.00291689	0	0	0	0	2
275.088	C10H16N2O7	0.00499443	0.00870053	0	0.0109712	0.0142164	0.0018615	0	0	0.00431944	4
275.1	C19H17P	0	0	0	0.00828273	0.00693116	0	0	0	0	2
276.099	C13H15N3O4	0.00511275	0.0115549	0	0	0.00514828	0.00177961	0	0	0.0102242	3
276.109	C11H19NO7	0	0	0	0	0.00544983	0	0	0	0.00740999	2
277.047	C12H10N2O6	0.0101462	0.00944426	0.0107316	0	0	0	0	0.0159946	0.00691201	3
277.055	C15H10N4S	0.00952413	0.0219732	0	0	0.00915165	0.0129709	0.027378	0.00696765	0.015811	5
277.056	C10H14O9	0	0	0	0	0.0152814	0	0.0233411	0.0122598	0	3
277.111	C12H22O5S	0.00746992	0.00932426	0.0131279	0	0.0159601	0.0138477	0.012566	0.00682245	0.0143891	6
277.129	C12H22O7	0.00757266	0.00932514	0	0	0.00306306	0.00248796	0	0	0.00438838	3
277.156	C15H22N2O3	0	0.0322665	0	0	0.00433866	0.00624621	0	0	0	2
278.103	C14H17NO5	0	0.00415966	0	0	0.0058165	0.00165738	0	0	0	2
278.115	C13H17N3O4	0.00337777	0.00911158	0	0	0	0.00491699	0	0	0.0106882	2
278.14	C15H21NO4	0.0155828	0.0149505	0	0	0.00900114	0.0109887	0.00892316	0.00527954	0.0120047	5
278.249	C18H33NO	0	0	0.0103828	0	0	0.0418546	0	0	0	2
279.044	C12H12N2O4S	0	0.00503068	0	0	0	0	0	0	0.00567366	1
279.099	C13H16N2O5	0.0148686	0.445963	0	0	0.00595284	0.00672903	0	0.00539161	0.0106046	4
279.109	C11H20O8	0.0103018	0.00833491	0	0.00987306	0	0.00185051	0	0	0	2
279.145	C12H24O7	0.00400274	0.00639988	0	0	0.0064081	0.00211743	0	0	0	2
280.036	C14H7N3O4	0	0	0.0368553	0	0	0.0845547	0	0	0	2
280.044	C16H11NO2S	0.0253705	0.0120393	0.0124539	0	0.0125752	0.0102437	0.0143496	0	0.0152381	5
280.083	C13H15NO6	0.00639924	0.00352806	0	0	0.00581414	0.00435181	0	0	0.0132716	3
280.992	C15H6O4S	0.0433821	0.0110976	0.0384254	0.0730033	0.0102542	0.0601543	0	0.0237684	0	5
281.031	C13H14O3S2	0	0	0	0	0.00820438	0	0	0.00585844	0	2
281.035	C10H10N4O4S	0.0188113	0.0371001	0	0	0.0309346	0.00756561	0	0.0332105	0.0416223	4
281.101	C18H18OS	0	0.0195235	0	0	0.00372694	0.00218151	0.100701	0	0.0129352	4
281.161	C12H26O7	0	0	0	0	0.00422532	0.00282422	0	0	0	2
282.059	C16H13NO2S	0.0251758	0.025314	0.0071513	0.0153254	0.0208843	0.0112267	0.0100597	0	0.0822173	6
282.062	C12H13NO7	0.00363723	0.00359512	0	0	0.00747325	0.00318551	0	0	0.00407984	3
282.065	C9H17NO7S	0	0	0	0	0.0175887	0	0.048589	0	0	2
282.077	C16H13NO4	0	0	0	0	0.00298459	0	0	0.00752003	0	2
282.109	C12H17N3O5	0	0.00444918	0	0	0	0.00726434	0.0082383	0	0	2
282.989	C15H8O2S2	0.00588927	0.0086237	0	0	0.0455247	0	0.023257	0.0164564	0.0393323	4
283.068	C20H13P	0.00426862	0.0121802	0	0	0.00436953	0.00257311	0	0	0	2
283.086	C10H20O7S	0	0.00404499	0	0	0.00368486	0.00233312	0	0	0.00583704	3
284.039	C15H11NO3S	0	0	0	0	0.00685917	0	0	0	0.00592435	2
284.078	C12H15NO7	0	0.00694504	0	0	0.0116441	0.00730096	0.00722112	0	0.0115784	4
284.093	C16H15NO4	0	0.00383781	0	0	0.00317115	0	0	0	0.00452523	2
284.125	C12H19N3O5	0	0.00709884	0	0	0	0.0110463	0	0	0.0143791	2
284.162	C13H23N3O4	0	0	0	0	0	0.0233462	0.0138176	0	0.00872511	3
284.985	C8H7N4O4SP	0	0	0.0162868	0.013623	0.0149599	0.00338159	0	0	0.00714629	5
285.005	C15H10O2S2	0	0	0	0	0.00317843	0	0	0.00835892	0	2
285.059	C16H14O3S	0	0	0	0	0.00284028	0	0	0.00636924	0	2
285.084	C10H14N4O6	0	0	0.0258623	0.0279052	0	0	0	0	0	2
285.096	C17H18O2S	0.0142408	0.0352286	0	0	0.0166717	0.00212041	0.0530283	0.0103435	0.0123358	5
285.099	C14H22O2S2	0.00830222	0.0128267	0	0	0.00319102	0	0	0	0	1
285.099	C14H14N4O3	0.00892851	0.00534776	0.0235182	0.0145544	0.0109778	0.00634206	0	0.00544221	0.011664	6
285.985	C12H6N3O2SP	0.00573292	0	0.00797242	0.010226	0.014563	0.00352511	0	0	0.00773782	5
286.037	C15H13NOS2	0	0	0	0	0	0.00280798	0	0	0.00427052	2
286.177	C13H25N3O4	0	0.00705913	0	0	0.00504437	0.0197728	0.0139034	0	0.0121891	4
287.034	C10H12N2O6S	0.0089392	0.0208135	0	0	0.0815144	0	0	0	0.0370236	2
287.056	C15H12O6	0	0.00489698	0	0	0.00309857	0	0	0	0.00400841	2
287.065	C18H12N2S	0	0.00470246	0	0	0	0.00466799	0	0	0	1
287.067	C14H12N2O5	0	0	0	0	0.00306916	0.00296976	0	0	0	2	indole-3-acetyl-L-aspartate
287.075	C16H16O3S	0.00802812	0.0105363	0.00809643	0	0.00750676	0.00442132	0	0	0	3
287.083	C18H12N2O2	0	0	0	0	0.0258742	0.00297004	0.0642394	0	0	3
287.089	C11H16N2O7	0	0.00358753	0	0	0.00417899	0	0	0.00706958	0.00788788	3
287.096	C13H20O5S	0.00748168	0.0080578	0	0	0.00723035	0.00606956	0	0	0.00860114	3
287.103	C7H20N4O6S	0	0.00399739	0	0	0.00621862	0	0	0.0182402	0.0105815	3
288.01	C10H12NO5SP	0.0258488	0.0428645	0	0	0.0134393	0.0289948	0.0635892	0	0.0593736	4
288.034	C14H11NO4S	0	0	0	0	0.0112975	0	0.00737961	0	0	2
288.051	C14H11NO6	0	0.00334863	0	0	0.0156176	0	0.00665427	0.0130579	0	3
288.073	C11H15NO8	0.0341018	0.0822261	0	0	0.203242	0.0625136	0.0635576	0	0.174111	4
288.109	C12H19NO7	0	0	0	0	0.00287031	0.00176794	0	0	0	2
288.157	C12H23N3O5	0	0	0	0	0.0115804	0.00665446	0.0234026	0	0.0170134	4
288.998	C7H15O6S2P	0	0.0130795	0	0	0.0265657	0	0	0	0	1
289.069	C19H14OS	0.0172612	0.0198605	0	0	0	0	0.103085	0.0225146	0	2
289.075	C12H18O6S	0	0.00367551	0	0	0.00325509	0.00176951	0	0	0	2
289.086	C11H18N2O5S	0.0138185	0.0180146	0	0	0.0183132	0.0074755	0.0109859	0.0191778	0.0436003	5
289.112	C13H22O5S	0	0.00362981	0	0	0	0.00157927	0	0	0.00752567	2
289.159	C13H26N2O3S	0	0	0.0150401	0	0	0.0329942	0	0	0.00813452	3
290.026	C10H14NO5SP	0.0260787	0.0450693	0	0	0.0228995	0.0118586	0.0150538	0	0.289325	4
290.14	C16H21NO4	0.0061401	0	0	0	0.00566252	0.00206937	0	0	0	2
290.213	C18H29NO2	0.0147516	0	0	0	0	0.0309002	0	0	0	1
291.029	C9H12N2O7S	0.00431195	0	0	0	0.0031214	0	0	0	0.0286248	2
291.045	C13H12N2O4S	0	0.00528374	0.0139864	0	0	0	0	0	0	1
291.054	C13H13N2O4P	0	0	0	0	0.0205836	0	0.0122014	0	0	2
291.072	C11H16O9	0	0	0.00975265	0.00970756	0.0113353	0.00374621	0.02084	0	0	5
291.087	C15H16O6	0.00457523	0.00689552	0	0	0.0072378	0.00221439	0.00740689	0	0.00723077	4
291.181	C14H28O6	0.00812742	0.0139156	0	0	0.00602332	0.00378931	0.00962801	0	0	3	gluco-/galactopyranoside
292.044	C17H11NO2S	0.0111174	0.0173682	0	0	0.0175215	0.0113063	0.0164519	0	0.0234446	4
292.047	C14H15NO2S2	0	0	0	0	0.0110366	0	0	0	0.00716346	2
292.05	C10H15NO7S	0	0.00302127	0	0	0.00673424	0	0	0	0.00742571	2
292.083	C14H15NO6	0.00404555	0.00368155	0	0	0.00571831	0	0	0	0	1
292.228	C18H31NO2	0	0	0.0477748	0	0	0.0742922	0	0	0	2
292.971	C9H11O5S2P	0.051485	0.0362703	0	0	0.0366683	0.0370936	0.161024	0.144228	0.00951612	5
293.031	C14H14O3S2	0.0133397	0.0132913	0	0	0.0287014	0.00933823	0.0170733	0.0432654	0.0361863	5
293.078	C13H14N2O6	0	0.00586926	0	0	0.00399845	0.00172564	0	0	0.00381001	3
293.081	C10H18N2O6S	0	0	0	0	0.0049938	0	0	0	0.0298781	2
293.106	C12H22O6S	0.00636541	0.0360812	0	0	0.0125586	0.00776345	0	0.00533236	0.0406586	4
293.124	C12H22O8	0	0	0	0	0.00671095	0.00248212	0	0	0.0050619	3
293.151	C15H22N2O4	0	0.0265107	0	0	0	0.00609644	0	0	0	1
294.098	C14H17NO6	0	0	0	0	0.00429896	0	0	0	0.00410851	2
294.244	C18H33NO2	0	0	0.0271331	0	0	0.0962343	0	0	0	2
294.938	C11H4O6S2	0.00639062	0	0	0	0	0.00408114	0	0	0	1
295.007	C16H8O4S	0.0224207	0.0246701	0.079707	0.0994356	0.0167813	0.00300541	0	0.0217673	0.0143034	6
295.011	C13H12O4S2	0	0	0.0392469	0.0270958	0.325235	0	0	0	0.0766636	4
295.02	C13H13O4SP	0	0.00314016	0	0	0.00824469	0	0	0	0	1
295.046	C13H12O8	0	0.00265354	0	0	0	0.00142666	0	0	0	1
295.055	C16H12N2O2S	0	0.00946422	0	0	0	0.00204643	0	0.0164191	0	2
295.057	C12H12N2O7	0.00377171	0	0	0	0	0	0	0.00582886	0	1
295.08	C18H16O2S	0	0.00627805	0	0	0.00365717	0	0.00903491	0	0.00390895	3
295.094	C13H16N2O6	0	0.00987407	0	0	0.00335289	0	0	0	0.00565274	2
295.101	C15H20O4S	0	0	0	0	0.00283006	0.00182954	0	0	0.00355038	3
296.075	C17H15NO2S	0.00612822	0.0142567	0	0	0.0118077	0.00587823	0.0254817	0.00730634	0.00811261	5
296.114	C14H19NO6	0.0048718	0.00542707	0	0	0.00640268	0.00194257	0	0	0.00440947	3
296.125	C13H19N3O5	0	0.00744317	0	0	0	0	0	0	0.00563123	1
296.187	C16H27NO4	0	0	0.0221883	0	0.0130979	0.00863433	0	0	0	3
297.055	C12H14N2O5S	0	0.00249113	0.00702521	0	0	0	0	0	0	1
297.062	C13H14O8	0	0.00345287	0	0	0.00332004	0	0	0	0	1
297.065	C10H18O8S	0	0.00325761	0	0	0.00692277	0.00216448	0	0	0	2
297.073	C12H14N2O7	0.0110114	0.0168026	0.00789973	0	0.0272633	0.00397752	0.0251017	0	0.00926551	5
297.08	C14H18O5S	0.00371932	0.00729877	0.0129741	0	0.00995059	0.00745329	0	0	0.00839532	4
297.101	C11H22O7S	0	0.00414296	0	0	0	0	0	0	0.00395146	1
298.011	C13H5N3O6	0	0	0.0174943	0.0081917	0	0	0	0	0	2
298.06	C9H17NO8S	0	0	0	0	0.00842105	0	0.0469367	0.00467582	0	3
298.13	C14H21NO6	0	0.00791584	0	0	0	0	0	0	0.00642893	1
298.141	C13H21N3O5	0	0	0	0	0	0.00546832	0	0	0.00498727	2
298.177	C14H25N3O4	0	0	0	0	0.0247365	0.00223273	0.0120984	0	0	3
298.202	C16H29NO4	0	0	0.0124024	0	0	0.00565544	0	0	0	2
298.239	C17H33NO3	0.00701979	0	0	0	0	0.00579658	0	0	0	1
298.982	C8H13O6S2P	0.00623677	0.0048289	0	0	0.0355241	0	0	0.0193847	0.0160026	3
299.044	C11H13N2O6P	0.00474738	0.015348	0	0.0107766	0.00414373	0	0	0.027223	0.0168821	4
299.075	C17H16O3S	0.00841607	0.00775495	0	0.0123821	0.00690279	0	0.0112076	0.0115185	0	4
299.081	C10H20O8S	0	0.00356251	0	0	0	0	0	0	0.00418837	1
299.104	C16H16N2O4	0	0.00556442	0	0	0.00556868	0	0	0.0056502	0	2
299.111	C18H20O2S	0.00705539	0.0197203	0	0	0.00777846	0	0.0292778	0	0.0166318	3
299.117	C11H24O7S	0	0.00437009	0	0	0.0199602	0.0117894	0	0	0	2
300.135	C16H19N3O3	0.00858962	0.0283326	0	0	0.00382962	0.00549235	0	0	0.00850485	3
300.193	C14H27N3O4	0	0.0139927	0	0	0	0.0110305	0.0114693	0	0.0225493	3
300.94	C10H7O5S2P	0	0	0	0	0.0134228	0	0	0	0.00751538	2
300.996	C18H6O3S	0	0	0	0.0048376	0.00514985	0.00206911	0	0	0	3
301.056	C12H14O9	0	0.00516111	0	0	0.0066824	0	0	0.0109148	0	2
301.119	C16H18N2O4	0.00366518	0.0073312	0	0	0.0102735	0	0	0	0.00381066	2
301.152	C12H22N4O5	0	0	0	0	0	0.00460476	0	0	0.0192703	2
302.088	C12H17NO8	0.0397814	0.0246923	0	0	0.0402223	0.0235106	0.0230082	0	0.0321897	4
302.115	C15H17N3O4	0.00584654	0	0	0	0.00611289	0.00246546	0.0114281	0	0	3
302.136	C12H21N3O6	0.00583508	0.00583374	0	0	0	0.0115146	0.00900319	0	0.0164986	3
302.939	C8H4N2O7S2	0.0173386	0	0.0202463	0.0262612	0.00667087	0.00531674	0	0.00606936	0	5
302.977	C7H13O7S2P	0.0324491	0.0152105	0	0	0.0804699	0.00743239	0.0125521	0.0892243	0.015767	5
303.114	C19H16N2O2	0.00481105	0	0	0	0.0227654	0.00278233	0.030109	0	0	3
303.127	C14H24O5S	0.00492891	0.00694621	0	0	0.00657373	0	0	0.0104407	0.00708729	3
303.932	C8H4NO8SP	0	0.00404634	0	0	0.00991082	0	0	0	0.0083682	2
304.067	C11H15NO9	0.00863525	0.00511804	0	0	0.0108486	0.00787285	0	0	0.0102339	3
304.971	C10H11O5S2P	0.00535374	0.00553457	0	0	0.0204992	0.00240409	0.0369066	0.0153649	0.0276394	5
304.981	C11H6N4O3S2	0.00617682	0.0203726	0.00925627	0.0821946	0.0142326	0	0.00677394	0.06166	0.0282916	6
305.067	C15H14O7	0	0.0036781	0	0	0.00295645	0	0	0.00494693	0	2
305.089	C13H14N4O5	0.0285072	0.0167388	0	0.0190816	0.0112267	0.00784033	0	0.0156698	0.0329769	5
305.114	C15H18N2O5	0	0.0112383	0.049917	0.0284348	0.0102947	0.00257521	0.00743363	0	0.00834203	6
305.124	C13H22O8	0	0.00541589	0	0	0.00621928	0.00160603	0	0	0	2
305.13	C19H18N2O2	0.00672405	0.0147902	0	0	0.055334	0.00749812	0.0302174	0.0540535	0	4
305.161	C14H26O7	0	0.00551478	0	0	0	0.00157079	0	0	0	1
305.212	C19H30O3	0	0	0	0	0	0.00176253	0.0128506	0	0	2
306.077	C10H17N3O6S	0	0.0107199	0.0104919	0	0	0.00192711	0	0	0.00654084	3
306.083	C11H17NO9	0.00354542	0.00757235	0.0141817	0	0.0238881	0.00647527	0	0	0.0106047	4
306.119	C12H21NO8	0.00599913	0.0037333	0	0	0.0272637	0.0021769	0	0	0.00550634	3
306.135	C16H21NO5	0.012162	0	0	0	0	0.00173307	0	0	0	1
306.171	C17H25NO4	0.746919	0.284947	0.0285057	0	0.0825471	0.097349	0.12863	0.0179516	0.342143	6
307.041	C11H17O6SP	0	0.00473848	0	0	0	0	0	0.0162667	0.00592998	2
307.067	C11H16O10	0	0	0	0	0.00928877	0	0.00956246	0	0	2
307.086	C12H20O7S	0	0.00757745	0	0	0.00282661	0	0	0	0.00764805	2
307.122	C13H24O6S	0	0	0	0	0	0.001827	0	0	0.00531714	2
308.102	C10H20N3O6P	0	0	0	0	0.00621964	0.0029015	0	0	0	2
308.114	C15H19NO6	0	0.0032479	0	0	0	0.00135931	0	0	0	1	domoic acid
308.117	C12H23NO6S	0	0	0	0	0	0.00161814	0	0	0.00666991	2
308.223	C18H31NO3	0	0	0.14727	0	0	0.140103	0	0	0	2
309.016	C16H10N2OS2	0.00893027	0.0221771	0	0	0.0650869	0.00622318	0	0	0.0356261	3
309.023	C17H10O4S	0	0	0.00794989	0.019908	0	0	0	0.0047408	0	3
309.026	C14H14O4S2	0	0	0	0	0.0245747	0	0	0.0178592	0.00562975	3
309.074	C22H14S	0	0	0	0	0.00620399	0	0.00698034	0	0	2
309.084	C12H14N4O6	0.00494674	0.00340334	0	0	0	0	0	0	0.00637409	1
309.113	C11H22N2O6S	0.025787	0.0214324	0.0124421	0.0135198	0.0133338	0.0137069	0.0113569	0	0.0204233	6
309.119	C12H22O9	0.0181063	0.0197651	0.0242947	0.0139184	0.0163436	0.0124757	0.00912207	0	0	5
309.138	C13H26O6S	0	0.0129413	0	0	0.00480296	0.0147203	0	0	0.0121753	3
309.146	C15H22N2O5	0	0	0	0	0	0	0	0.00473201	0.00393977	2
310.054	C17H13NO3S	0.0358105	0.107011	0	0	0.15101	0.0513807	0.101013	0	0.200498	4
310.202	C17H29NO4	0	0	0.0202975	0	0	0.011187	0	0	0	2
310.239	C18H33NO3	0	0	0.0421528	0	0	0.0373734	0	0	0	2
310.992	C10H8N4O4S2	0	0.00313298	0	0	0	0	0	0.014513	0	1
311.041	C8H17N4O3S2P	0	0	0	0	0.00383732	0	0	0	0.0110363	2
311.077	C14H16O8	0.0056282	0.00744039	0	0	0.00753274	0.00315503	0.00650086	0.00482107	0.0103656	5
311.096	C15H20O5S	0	0.00384687	0.00855593	0	0.0081394	0.00514493	0	0	0.00537064	4
311.111	C19H20O2S	0.0102681	0.0266175	0	0	0.00337961	0.00516173	0.0620366	0.0128989	0	4
311.117	C12H24O7S	0	0.0119708	0	0	0.00446896	0	0	0	0.0119207	2
312.157	C14H23N3O5	0.00356657	0	0	0	0	0.00273778	0	0	0.00440437	2
312.182	C16H27NO5	0	0.00359927	0	0	0.00473776	0.00514003	0	0	0	2
312.254	C18H35NO3	0.00947904	0	0.0393064	0	0	0.049236	0	0	0	2
312.985	C12H10O6S2	0.00766843	0.00737904	0	0	0.0085879	0.00532754	0.00677724	0	0.00898822	4
313.047	C15H10N2O6	0.00522043	0	0	0	0	0	0	0	0.0144231	1
313.075	C14H18O6S	0	0.00311085	0	0	0.00490542	0.00186439	0	0	0	2
313.091	C18H18O3S	0.0152202	0.0242789	0	0	0.0177644	0.00481831	0.0237109	0.0162364	0.0152514	5
313.094	C15H14N4O4	0.007398	0.00466993	0	0	0.00751674	0	0	0	0	1
313.119	C17H18N2O4	0.00674006	0.0116438	0	0	0.0160449	0.00621068	0	0.0156421	0.0101101	4
314.029	C9H18NO5S2P	0	0	0	0	0.00500114	0.00443409	0	0	0	2
314.032	C16H13NO2S2	0	0.00405546	0	0	0.00542122	0.00385038	0	0	0.014348	3
314.055	C9H17NO9S	0.0071778	0	0	0	0	0.00230203	0	0	0	1
314.082	C12H17N3O5S	0	0.0109398	0.0059379	0	0.0107503	0.00738493	0.00643939	0.00851516	0.010126	6
314.082	C20H13NO3	0	0.00298614	0	0	0.00670544	0	0	0	0	1
314.099	C12H17N3O7	0.00725027	0.0104004	0	0	0.00816439	0.00531241	0.00792827	0.0107769	0.00908039	5
314.103	C17H17NO5	0.00561569	0.00273533	0	0	0	0	0	0.00556887	0.00415744	2
314.161	C15H25NO6	0	0	0.0114046	0	0	0.00324479	0	0	0	2
314.172	C14H25N3O5	0	0.0036187	0.0117813	0	0	0.0373557	0.0230827	0	0.0123972	4
314.234	C17H33NO4	0.00804243	0	0	0	0	0.00298853	0	0	0	1
314.27	C18H37NO3	0	0	0.0166954	0	0	0.0110683	0	0	0	2
315.099	C16H16N2O5	0	0	0	0	0.0037079	0.00187663	0	0	0	2
315.106	C18H20O3S	0.00502303	0.00342391	0	0	0.00465787	0	0	0	0.00418615	2
315.11	C15H16N4O4	0.010321	0.00543498	0.0198928	0	0.0081509	0.00692883	0	0	0.0100959	4
315.135	C17H20N2O4	0.0107086	0.0262157	0	0	0.0331463	0.00264202	0	0	0.0186858	3
316.029	C15H11NO5S	0	0	0	0	0.0169296	0.00207039	0	0	0	2
316.067	C12H15NO9	0.0113613	0.0196184	0.00654044	0	0.0246339	0.00937529	0.0180534	0	0.0104608	5
316.151	C13H23N3O6	0	0.0147165	0	0	0	0.0195844	0.0273647	0	0.0134251	3
316.188	C14H27N3O5	0	0.00663532	0	0	0.0151436	0	0.0134165	0	0.0047903	3
316.955	C9H6N2O7S2	0.0302183	0.0146295	0.0712875	0.0800038	0.0311565	0.0164348	0	0.018139	0.0268296	6
317.002	C9H10N4O5S2	0.00775336	0.00915723	0	0	0.0129313	0.00190886	0	0.0127829	0.00871516	4
317.063	C11H14N2O9	0.00430982	0.00796708	0	0	0.0131731	0	0	0	0.00743208	2
317.07	C13H18O7S	0	0.00658104	0	0	0	0.00169963	0	0	0.00920553	2
317.114	C16H18N2O5	0.00357228	0.00795251	0	0	0.0053693	0.00438852	0	0.00508868	0	3
317.122	C18H22O3S	0.0226881	0.0239757	0	0.135793	0.0318048	0.00211674	0	0.0140807	0.0373284	5
317.176	C19H26O4	0	0	0	0	0.00258916	0.00213336	0	0	0	2	ubiquinone-2
318.065	C12H17NO7S	0.0524937	0.00438915	0	0.0173012	0.00625947	0.0218133	0	0	0.0168486	4
318.109	C15H17N3O5	0	0.0284071	0	0	0.00562306	0.0144152	0.0209515	0	0.00879763	4
318.988	C12H9N4OS2P	0	0	0	0	0.0218799	0	0	0.00794629	0.00825548	3
319.067	C12H16O10	0	0	0	0.00462529	0.0117569	0	0.0227872	0.0124799	0	4
319.086	C13H20O7S	0	0.00661005	0	0	0	0.00164494	0	0	0	1
319.09	C11H20N4O3S2	0.0121395	0.00327681	0	0.0069439	0	0	0	0	0	1
319.14	C14H24O8	0	0.00378585	0	0	0.00295942	0	0	0	0	1
319.159	C15H28O5S	0	0	0	0	0	0.00216872	0	0	0.00540088	2
320.045	C11H15NO8S	0.011171	0.00744491	0	0	0.0177844	0.00436991	0	0	0.01876	3
320.099	C12H19NO9	0	0.00336033	0	0	0.00543988	0	0	0	0.0042367	2
320.187	C18H27NO4	0.0271454	0.0104854	0	0	0.00304487	0.00968905	0	0	0.0121832	3
321.057	C12H19O6SP	0.0111528	0.0144559	0	0	0.00374257	0	0.0302199	0.0197176	0	3
321.058	C11H18N2O5S2	0	0.00267929	0	0	0.00818261	0.00169493	0.00574649	0	0	3
321.063	C16H18O3S2	0	0	0	0	0.00971177	0	0	0.0136375	0.0117848	3
321.07	C18H14N2O2S	0	0.00594177	0	0	0	0.0014957	0	0	0	1
321.125	C19H18N2O3	0.00953074	0	0	0	0.0183753	0.0102722	0.0247761	0	0	3
321.138	C14H26O6S	0	0.00369875	0	0	0.00309513	0.00193473	0	0	0.00446922	3
321.155	C14H26O8	0.00695042	0.00847844	0	0	0	0.00176764	0	0	0	1
322.104	C14H17N3O6	0.00645736	0.00485976	0.00875998	0	0	0	0	0	0.0167699	2
322.141	C15H21N3O5	0	0	0	0	0	0.001701	0	0	0.00415814	2
322.202	C18H29NO4	0	0	0.0396941	0	0	0.0331959	0	0	0	2
323.062	C24H8N2	0.0159584	0.0159832	0	0	0.00566672	0.00201565	0.00916385	0.0168796	0.0187176	5
323.078	C16H20O3S2	0	0	0	0	0.00347246	0	0	0.0055724	0.00435671	3
323.086	C18H16N2O2S	0.00974353	0.0133459	0	0	0	0	0	0	0	0
323.089	C14H16N2O7	0.0110411	0.0126761	0	0.0187744	0.00285201	0.00162656	0	0.0160468	0.00499762	5
323.092	C11H20N2O7S	0.00404404	0.00581843	0	0	0.00563744	0	0	0	0	1
323.1	C13H16N4O6	0.0105017	0.00707634	0	0.0117739	0	0	0	0	0	1
323.101	C11H21N2O7P	0	0.00453073	0	0	0.013592	0	0	0	0	1
323.114	C16H20O7	0.00749654	0.00731914	0.00698046	0	0.00693478	0.00570626	0.00915339	0.0048577	0.00576386	6
323.135	C13H24O9	0.0128328	0.011788	0	0	0	0	0	0	0	0
323.163	C14H29O6P	0	0.00783932	0	0	0.0083885	0.00385583	0	0	0.00476077	3
323.171	C14H28O8	0.00783358	0.0108137	0	0	0.00751894	0	0.00672247	0	0	2
324.07	C18H15NO3S	0.0271872	0.0254662	0	0	0.0213861	0.0189248	0.0370063	0	0.0267022	4
324.106	C11H23N3O4S2	0	0	0	0	0.0137721	0.00882004	0	0	0.00496935	3
324.124	C19H19NO4	0.0063726	0.00332555	0	0	0	0	0	0.00914773	0.0110074	2
324.145	C16H23NO6	0.00858514	0.00484449	0	0	0	0.00143607	0	0	0	1
324.193	C16H27N3O4	0	0	0	0	0	0.00158088	0	0	0.014828	2
324.218	C18H31NO4	0	0	0.166028	0.00942883	0	0.0653894	0	0	0	3
325.026	C9H15N2O7SP	0	0	0	0	0.00310595	0.00410558	0.0064953	0	0	3
325.05	C13H14N2O6S	0	0.00370768	0.0107885	0	0	0	0	0	0	1
325.079	C22H15OP	0.00470772	0	0	0	0.00276655	0	0	0	0.0063822	2
325.09	C11H22N2O5S2	0.00566043	0.00782068	0	0	0.0115695	0.00226535	0.00580874	0.00984918	0.0065776	5
325.096	C12H22O8S	0	0.00827156	0	0	0	0	0	0	0.0130057	1
325.127	C20H22O2S	0.00808774	0.0201806	0	0	0	0	0.0385641	0	0.0166323	2
325.213	C17H30N2O4	0	0	0.0115377	0	0	0.00669246	0	0	0	2
326.032	C17H13NO2S2	0	0.00341549	0	0	0	0.00690642	0	0	0.0162555	2
326.049	C17H13NO4S	0.0315751	0.0214732	0.0219794	0.0186959	0.0246687	0.0304774	0.0292877	0	0.0406506	6
326.119	C22H17NO2	0.0045137	0.00874043	0	0	0.00747093	0	0	0.00573882	0	2
326.208	C16H29N3O4	0	0	0	0	0	0.0148528	0.0096866	0	0.0154613	3
326.234	C18H33NO4	0	0	0.0537141	0	0	0.0523139	0	0	0	2
327.039	C10H16O10S	0	0	0	0	0.00694483	0	0.00816871	0	0	2
327.045	C16H12N2O4S	0.00493094	0.00319707	0	0	0.00566819	0	0	0	0.00857082	2
327.099	C18H20N2S2	0	0	0	0	0.0211852	0.0152987	0.010929	0	0.00745519	4
327.106	C19H20O3S	0.0150255	0.022106	0	0.0121567	0.0204246	0	0.0248654	0.0140954	0.0375465	5
327.135	C18H20N2O4	0	0.0151331	0	0	0.00284887	0	0	0	0	1
327.144	C10H25N4O6P	0	0	0	0	0.00639804	0.00668023	0	0	0.0059633	3
327.229	C17H32N2O4	0	0	0.0174659	0	0	0.0314141	0.0305295	0	0	3
328.151	C14H23N3O6	0	0.00917968	0	0	0	0.027747	0.0141402	0	0.0068803	3
328.188	C15H27N3O5	0	0	0	0	0	0.0110314	0.00753316	0	0.02499	3
328.249	C18H35NO4	0.00562612	0	0	0	0	0.0154656	0	0	0	1
329.099	C13H18N2O8	0.00614004	0	0	0	0.00345637	0	0	0	0	1
329.106	C15H22O6S	0.00324359	0	0	0	0.00570958	0.00431152	0	0	0	2
329.124	C15H22O8	0	0.00870845	0.0128391	0.00797716	0.00916865	0.00866482	0.0104671	0.00619938	0.010832	7
330.167	C14H25N3O6	0	0.00286508	0	0	0	0.00229608	0	0	0.00683779	2
330.203	C15H29N3O5	0	0	0	0	0	0.00194542	0	0	0.0197181	2
330.984	C15H9O5SP	0	0	0.0110306	0.00812557	0	0	0	0	0	2
331.008	C9H17O7S2P	0	0	0	0	0.02429	0	0	0.0197456	0.0109373	3
331.101	C18H20O4S	0.0231901	0.0153671	0.0120999	0.0389216	0.015104	0.00555146	0	0.0120537	0.00821497	6
331.109	C20H16N2O3	0	0	0	0	0.0203975	0	0.0408594	0	0	2
331.113	C25H16O	0.0102732	0.00465056	0	0	0.0185538	0.0106791	0.0175329	0	0.00766418	4
331.155	C19H24O5	0	0.00425614	0.00406725	0	0	0.00179157	0	0	0	2
331.213	C17H32O6	0	0.00435324	0	0	0	0.00161854	0	0	0.00379401	2
332.036	C12H16NO6SP	0.0426028	0.139809	0	0	0.0917451	0.0675628	0.15055	0	0.186959	4
332.125	C16H19N3O5	0.00405461	0.0232128	0.00849183	0	0.0027809	0.00235976	0	0	0	3
332.187	C19H27NO4	0.0120031	0.00725672	0	0	0	0.0017956	0.00722329	0	0	2
333.04	C11H14N2O8S	0.00493656	0.0173532	0	0	0.0128426	0.00728924	0.0145481	0	0.0240631	4
333.055	C15H14N2O5S	0.00359114	0.00303488	0.00565624	0	0.00950709	0.00250943	0	0	0.00506147	4
333.106	C12H22N4O3S2	0.0104277	0	0	0	0	0	0	0.00598523	0	1
333.119	C14H22O9	0	0.00981985	0.00673496	0.00909019	0.00579262	0.00582877	0	0	0	4
333.124	C20H18N2O3	0	0	0	0	0.0218563	0	0.0501625	0	0	2
333.268	C17H39N2O2P	0	0	0.0200295	0.0157218	0.00819356	0.0046022	0.00861866	0	0	5
334.177	C17H25N3O4	0	0	0	0	0	0.00236037	0	0	0.0327131	2
334.202	C19H29NO4	1.41193	0.0573442	0	0	0.0185579	0.0135104	0.0143803	0.170968	0.0306565	5
335.015	C15H13O5SP	0.00690228	0	0	0	0	0	0	0	0.00985687	1
335.072	C13H21O6SP	0.022157	0.0547958	0	0	0.0128485	0.00432592	0.0999341	0.029534	0.0175676	5
335.075	C20H16O3S	0.00594712	0	0	0	0	0	0	0.0068457	0	1
335.098	C13H20O10	0	0	0	0	0.0048827	0	0	0	0.00420407	2
335.114	C17H20O7	0	0.00508365	0	0	0.0054322	0.00435511	0.00733059	0	0	3
335.207	C16H32O7	0	0.0137617	0	0	0.00640268	0.0040472	0	0	0	2
336.014	C11H16NO5S2P	0	0	0	0	0	0.00285164	0	0	0.0113654	2
336.12	C15H19N3O6	0	0.00977788	0	0	0	0.010532	0	0	0.00775715	2
336.156	C16H23N3O5	0	0	0	0	0	0.00802545	0	0	0.00369638	2
336.182	C18H27NO5	0.00371675	0	0	0	0	0.0062912	0	0	0	1
337.025	C22H11SP	0.00446255	0	0	0	0.00824304	0	0	0	0.00358595	2
337.034	C12H11N4O6P	0.0269975	0.00723533	0.0223667	0	0.014926	0.015028	0.0240122	0.00596105	0.0223774	6
337.053	C11H18N2O6S2	0.00819735	0.00415945	0.00657921	0	0	0	0	0	0.00957865	2
337.077	C25H10N2	0	0.00719227	0	0	0	0	0	0	0.00573434	1
337.078	C12H18O11	0	0	0	0	0.0100119	0	0.00759299	0.0164968	0	3
337.078	C13H22O6S2	0	0	0.0064524	0.009125	0	0	0	0	0	2
337.09	C20H18O3S	0.00559614	0.00345375	0	0	0.00731097	0	0	0	0.0125991	2
337.106	C13H23O8P	0	0	0	0	0.003054	0.00178578	0	0	0.00857684	3
337.141	C16H22N2O6	0.00365743	0.00385298	0	0	0	0.00190109	0	0	0	1
337.15	C14H26O9	0	0.0100153	0	0	0.00556966	0.0021898	0	0	0.00413692	3
337.213	C18H30N2O4	0	0	0.0109605	0	0	0.00988795	0	0	0	2
338.055	C11H17NO9S	0.0238742	0.0241851	0	0	0.0427936	0.0092779	0	0	0.0405085	3
338.161	C17H25NO6	0	0.0107918	0	0	0	0	0	0.0199213	0.00931322	2
338.197	C18H29NO5	0	0	0.0288735	0	0	0.0150377	0	0	0	2
339.093	C12H20O11	0	0	0	0	0.00580521	0	0	0	0.00405784	2	ketolactose/-sucrose/-maltose
339.112	C13H24O8S	0	0.00381195	0	0	0	0	0	0	0.00467457	1
340.088	C24H11N3	0.0395172	0.00803585	0.00630232	0.0279056	0.00696142	0.00470683	0	0.018608	0.00792959	6
340.119	C19H19NO5	0.0420979	0.0378717	0	0	0.013874	0.0147492	0.0202714	0.0430603	0.040232	5
340.188	C16H27N3O5	0	0	0	0	0	0.00249938	0	0	0.0114657	2
340.224	C17H31N3O4	0	0	0	0	0	0.0182703	0.00666608	0	0.0407307	3
341.058	C10H19N2O7SP	0	0.00843954	0.0120422	0	0.00592757	0.00297032	0.00779516	0	0	4
341.085	C11H22N2O6S2	0	0	0.00575145	0	0	0.00194919	0	0	0.00550456	3
341.085	C19H18O4S	0.0208875	0.00632125	0	0	0.0180939	0	0	0.0166874	0.0129047	3
341.099	C14H18N2O8	0	0.00468215	0	0	0	0	0	0.00828446	0.00376807	2
341.106	C16H22O6S	0	0	0	0	0.00634104	0.00431733	0	0	0.00415657	3
341.11	C23H19OP	0	0	0	0	0.00463523	0.00137062	0	0	0	2
341.183	C15H26N4O5	0	0	0	0	0	0.00662835	0	0	0.00615959	2
342	C16H10NO4SP	0	0.00278767	0.0139754	0	0.0121669	0.00867305	0	0	0.00445113	4
342.026	C17H13NO3S2	0	0.00312763	0	0	0.00312509	0	0	0	0.00728386	2
342.05	C10H17NO10S	0	0.00568951	0.00685847	0	0.00287447	0.00222027	0	0	0	3
342.131	C14H21N3O7	0	0.00553298	0	0	0	0.00196596	0.00609564	0	0	2
342.135	C19H21NO5	0.0058969	0.00478405	0	0	0.00302281	0	0	0.0214457	0	2
342.192	C17H29NO6	0	0	0.0135614	0	0	0.00467716	0	0	0	2
343.01	C16H8O9	0.00501343	0.00693493	0	0	0.00903747	0	0	0	0.00777755	2
343.061	C21H12O5	0.0164146	0.00668436	0	0.00629124	0.00894512	0.00313418	0	0.0130498	0.00584011	5
343.09	C12H16N4O8	0	0	0	0.00706583	0.0100297	0	0	0.00504003	0.0082882	4
343.122	C16H24O6S	0.00724826	0.00930629	0.00823422	0	0.00980432	0.00889786	0	0.00932955	0.0106519	5
343.137	C20H24O3S	0.0120864	0.0126675	0	0.00978034	0.0068326	0	0	0	0.0203889	3
343.199	C15H28N4O5	0	0	0	0	0	0.00409815	0	0	0.0357318	2
343.224	C17H32N2O5	0	0	0.00780774	0	0	0.00269203	0	0	0	2
344.042	C17H15NO3S2	0.0202815	0.0200706	0	0.0183485	0.0179901	0.0348025	0.00929695	0.0193338	0.120009	6
344.183	C15H27N3O6	0	0	0	0	0	0.00210477	0	0	0.0126063	2
344.2	C17H32NO4P	0	0	0.0144634	0	0	0.0247001	0	0	0	2
344.208	C17H31NO6	0.0090995	0	0	0	0	0.0040862	0	0	0	1
344.259	C22H35NO2	0	0	0	0	0.0124432	0.0109018	0.0557173	0	0	3
345.057	C14H19O6SP	0	0.00615536	0	0	0	0	0	0	0.0037937	1
345.08	C18H18O5S	0.0288323	0	0	0.0221824	0.0102572	0.00363999	0	0.0293315	0	4
345.105	C22H19O2P	0.00595665	0.00405019	0	0	0.00924394	0.00548186	0	0	0.00549394	3
345.107	C10H23N2O9P	0.0163815	0.0190022	0	0	0	0.0110332	0.00696437	0.00865392	0.0166453	4
345.109	C17H18N2O6	0.016497	0.0345261	0.0111183	0	0.0772395	0.00775479	0.0122715	0	0.03668	5
345.117	C19H22O4S	0.0406741	0.0399317	0.0144139	0.161734	0.0731937	0	0	0.0388977	0.0953191	5
345.13	C14H22N2O8	0.00751638	0.00723297	0	0	0.00618581	0.0064707	0.00576773	0	0	3
345.146	C18H22N2O5	0	0.00404019	0	0	0.00536985	0	0	0.00506196	0	2
345.171	C20H26O5	0	0.00323511	0	0	0	0.00207445	0	0	0	1
345.178	C14H26N4O6	0	0	0	0	0	0.0016349	0	0	0.0125885	2
346.162	C14H25N3O7	0	0.00813485	0	0	0	0.0261599	0.00772769	0	0.0145545	3
347.045	C14H12N4O5S	0	0	0	0	0.00592932	0	0.00739967	0	0.00334066	3
347.051	C17H17O4SP	0	0	0	0	0.0109314	0	0.0477728	0	0	2
347.075	C21H16O3S	0.00932133	0.00444449	0	0	0.00640875	0	0.00936063	0.00581215	0.0101312	4
347.122	C13H24N4O3S2	0.0247179	0.00674666	0	0.00812587	0	0	0	0.0050934	0	2
347.125	C17H20N2O6	0	0.00662533	0	0	0.00693911	0	0	0	0	1
347.171	C16H28O8	0.00373197	0.00656007	0	0	0.00279322	0.00218239	0	0	0.00637806	3
347.244	C18H36O6	0	0.0125332	0	0	0.00628811	0.00446309	0	0	0.00556665	3
348.055	C16H15NO6S	0.00570649	0	0	0	0.0170407	0.00486951	0	0	0	2
349.054	C20H14O4S	0	0	0	0	0.0059356	0.00292041	0	0	0.00421696	3
349.077	C26H10N2	0.0142058	0.0160756	0	0	0.00550809	0	0	0.019683	0.0403415	3
349.088	C14H23O6SP	0.013901	0.0374618	0	0	0.00472867	0	0.0406885	0.0109159	0.0324439	4
349.09	C21H18O3S	0.0108382	0.00524275	0	0	0	0	0	0	0.00441488	1
349.106	C14H23O8P	0	0	0.0096351	0	0	0.00345984	0	0	0	2
349.119	C12H22N4O6S	0	0	0	0	0.00304146	0.0102867	0	0	0.00836345	3
349.129	C18H22O7	0	0	0	0	0.00437318	0.0043046	0	0	0.00361741	3
349.141	C17H22N2O6	0	0.00386987	0	0	0	0	0	0	0.00533008	1
349.169	C16H30O6S	0.00378239	0.00292833	0	0	0	0.00440747	0	0	0.00560285	2
350.092	C13H21NO8S	0	0.00664474	0	0	0.00798104	0.00483879	0.021188	0	0.00542831	4
350.125	C18H25NO2S2	0	0	0	0	0.0069295	0.00325558	0	0	0.010409	3
350.136	C16H21N3O6	0	0	0.0144986	0.00725804	0	0.0078576	0	0	0.00860031	4
350.172	C17H25N3O5	0	0	0	0	0	0.00654482	0.00665073	0	0.0148261	3
351	C15H12O6S2	0	0	0	0	0.0493535	0	0.266975	0	0	2
351.066	C15H16N2O6S	0.00460132	0	0	0.0107899	0.0324329	0.00591925	0	0	0.00789439	4
351.109	C17H20O8	0	0	0	0	0.00351129	0	0	0	0.00504139	2
351.145	C18H24O7	0	0.00737218	0	0	0	0.00548709	0	0	0.00506038	2
351.148	C15H28O7S	0	0.00332444	0	0	0	0	0	0	0.00529255	1
351.156	C17H24N2O6	0.0105937	0.0117292	0	0	0.00332945	0.00292239	0	0	0.00947772	3
352.068	C16H19NO4S2	0	0	0	0	0.00969927	0	0.0166054	0.0205483	0.00354339	4
352.071	C12H19NO9S	0.0142317	0.00474673	0	0	0.00677679	0	0	0	0	1
352.091	C11H20N3O8P	0.0309318	0.013602	0.00685764	0	0.0544225	0.0342806	0.0772665	0.0122551	0.0157281	6
352.141	C18H27NO2S2	0	0	0	0	0.0144608	0.00729474	0	0	0	2
352.177	C18H27NO6	0.0374098	0	0	0	0	0.00251728	0	0	0	1
352.99	C12H6N2O11	0	0	0	0	0.01701	0.00167595	0	0.0105996	0.00840439	4
353.072	C25H10N2O	0	0.0160709	0	0	0	0	0	0	0.0162247	1
353.083	C13H23O7SP	0.00809594	0	0	0.00974418	0	0	0	0	0	1
353.095	C20H19O4P	0	0	0	0	0.00987046	0.00652566	0.00893466	0	0	3
353.124	C17H22O8	0	0.00718254	0	0	0.00532696	0.00586019	0	0	0.00447724	3
353.143	C18H26O5S	0	0.00534913	0.0154922	0	0.0147304	0.0118334	0.00889396	0	0.012622	5
353.145	C14H26O10	0.0249038	0.023235	0.0322056	0.012059	0.0172546	0.0154159	0.0137992	0	0.0038203	6
353.233	C20H34O5	0	0.00420347	0	0	0	0.00233102	0	0	0	1
354.192	C18H29NO6	0	0	0.0176	0	0	0.00875971	0	0	0	2
354.228	C19H33NO5	0	0	0.0389472	0	0	0.00749276	0	0	0	2
355.034	C11H16O11S	0	0	0	0	0.00519687	0	0	0.00915328	0	2
355.073	C11H21N2O7SP	0	0.00513127	0	0.00988657	0.00996825	0.00268548	0.0103989	0	0.00486249	5
355.088	C12H20O12	0	0	0	0	0.00741084	0.00151541	0	0.0114802	0	3
355.097	C15H20N2O6S	0	0.00668227	0	0	0	0	0	0	0.0112004	1
355.103	C16H20O9	0.0085446	0.00724235	0.00698387	0	0.00750535	0.00540941	0.00723028	0	0.0044288	5
355.115	C15H20N2O8	0	0.00329877	0	0	0	0	0	0.00782306	0	1
355.122	C17H24O6S	0.00405548	0.00483299	0.0108721	0	0.00851039	0.00734708	0.00826802	0.00554173	0.00949127	6
355.126	C24H21OP	0	0	0.0092491	0.00588305	0.00437094	0.0058163	0	0	0.00575859	5
355.199	C16H28N4O5	0	0	0	0	0.00513343	0	0.0201598	0	0	2
355.224	C18H32N2O5	0	0	0.214442	0.0304325	0	0.0902963	0	0	0	3
355.285	C21H40O4	0	0.00818667	0	0	0	0.00236526	0	0	0	1
356.113	C11H23N3O8S	0.00353201	0	0	0	0.0117836	0.00506354	0	0.00471141	0.0061205	4
356.133	C20H23NO3S	0.0266092	0.11668	0	0	0.0178835	0.0121439	0.299471	0.0444614	0.0188925	5
356.146	C15H23N3O7	0	0.00670163	0	0	0	0.016349	0.0103516	0	0	2
357.025	C17H10O9	0	0.00356242	0	0	0.0034614	0.00171255	0	0	0	2
357.08	C11H22N2O7S2	0.00846859	0.0183788	0	0.0232077	0.0158377	0.00721951	0.0272194	0.0260488	0.0121038	6
357.119	C16H22O9	0	0.0070036	0	0	0.00520017	0.00523648	0	0	0.00425401	3
357.12	C17H18N4O5	0	0	0	0.00546152	0	0.00260754	0	0	0.00945319	3
357.214	C16H30N4O5	0	0.00932187	0	0	0	0.00632658	0	0	0.0442403	2
357.239	C18H34N2O5	0	0	0.0289121	0	0	0.00684243	0	0	0	2
358.058	C18H17NO3S2	0.0159963	0.00595328	0	0.0106485	0.00392888	0.0182496	0	0	0.019971	4
358.092	C10H21N3O9S	0	0.013759	0	0.0127967	0.0108876	0.00295429	0.00951186	0.0116353	0.0117005	6
358.102	C21H17N3OS	0	0.0109611	0	0	0	0.0086453	0	0	0	1
358.148	C20H25NO3S	0.00888309	0.0086575	0	0	0	0	0	0	0	0
358.198	C16H29N3O6	0	0.0114205	0	0	0	0.0073022	0	0	0.0360664	2
358.202	C21H29NO4	0.0119697	0.00497933	0	0	0	0	0	0	0.00653595	1
359.016	C18H9N4OSP	0.0217516	0	0.028454	0	0.0126787	0.0154035	0.0255386	0	0.0171624	5
359.035	C24H8O4	0.00646396	0.00270904	0	0	0	0.00266667	0	0	0.00830963	2
359.062	C9H21N4O5S2P	0.0199504	0.0178773	0	0	0	0	0	0.0245093	0.00566498	2
359.071	C17H16N2O5S	0	0	0	0	0.00895557	0.0340804	0	0	0	2
359.087	C11H25N2O5S2P	0.00835754	0.00518744	0	0	0	0.00295357	0	0	0	1
359.125	C18H20N2O6	0.0113742	0.0579384	0.0182578	0.0104653	0.107886	0.009892	0.0129458	0	0.0536434	6
359.132	C20H24O4S	0.00352126	0	0	0	0	0	0	0	0.00989404	1
359.135	C16H24O9	0	0.00489527	0	0	0.00676492	0.0059444	0.00695462	0	0.00727937	4
359.157	C14H24N4O7	0	0	0	0	0	0.00726786	0	0	0.0190349	2
359.989	C19H8NO3SP	0	0	0	0	0.00766065	0.00414173	0	0	0.00888588	3
360.037	C17H15NO4S2	0.0188879	0.0209517	0	0	0.0244214	0.00261762	0	0.0122531	0.0335004	4
360.177	C15H27N3O7	0	0	0	0	0	0.00396857	0	0	0.0078721	2
360.193	C19H27N3O4	0.00740354	0	0	0	0	0.00506821	0	0	0.0222015	2
360.195	C17H32NO5P	0	0	0.016252	0	0	0.0277471	0	0	0	2
360.218	C21H31NO4	1.87069	0.246623	0.0151066	0	0.0302233	0.0135598	0.018228	0.13603	0.0707325	6
361.078	C14H18O11	0	0	0	0	0.00414697	0	0.0131327	0	0	2
361.137	C14H26N4O3S2	0.016182	0.00515276	0	0.00892871	0	0	0	0.00533843	0	2
361.14	C18H22N2O6	0	0.0100497	0	0	0.0186153	0	0	0	0.00452482	2
361.223	C18H34O7	0	0.00710127	0	0	0.00631091	0.00369977	0	0	0	2
362.068	C21H17NOS2	0	0.00338326	0	0	0	0	0	0.00559748	0.0072601	2
362.084	C12H17N3O10	0.0404393	0.0207208	0	0	0.0541998	0	0	0.00961447	0	2
362.172	C18H25N3O5	0	0.00435407	0	0	0	0.00615128	0	0	0	1
362.234	C21H33NO4	4.38977	0.00966406	0	0	0	0.00186015	0	0.295336	0	2
363.068	C12H16N2O11	0.031001	0.0238872	0.00515	0	0.0785637	0	0	0	0	2
363.08	C12H20N4O5S2	0.0212713	0.00486026	0	0.0124787	0	0	0	0.00501875	0	2
363.239	C18H36O7	0	0.0281998	0.00761304	0.0063219	0.0133785	0.0188757	0.0388354	0	0	5
364.09	C24H16NOP	0.00675891	0	0	0	0	0	0	0	0.00402351	1
364.188	C18H27N3O5	0	0	0	0	0	0.0107866	0	0	0.0171275	2
364.213	C20H31NO5	0.0152699	0.00438776	0	0	0	0.00263157	0	0	0	1
364.226	C17H36NO5P	0	0	0.066913	0.00595625	0	0.0843762	0	0	0	3
365.056	C24H15SP	0.00499706	0.00431138	0	0	0	0	0	0	0.00629312	1
365.072	C8H23N4O6S2P	0	0	0	0	0.00468709	0.00215598	0.0113944	0	0	3
365.091	C14H22O9S	0.00603993	0.00449697	0	0	0.00619242	0.00209046	0	0	0.00459584	3
365.172	C18H26N2O6	0.00428558	0	0	0	0	0.00222835	0	0	0.005984	2
365.182	C16H30O9	0	0.00488252	0	0	0	0.00146924	0	0	0	1
366.011	C15H13NO6S2	0	0	0	0	0.00346946	0	0	0	0.0145038	2
366.024	C12H18NO6S2P	0.0229081	0.0252029	0	0	0.0112369	0.034424	0.0244755	0.0236349	0.110568	5
366.131	C16H21N3O7	0	0	0	0	0	0.00231352	0	0	0.00563593	2
366.177	C15H29NO9	0	0.00316518	0	0	0	0	0	0	0.00396296	1
366.223	C27H29N	0	0	0.0237272	0	0	0.0155367	0	0	0	2
366.972	C11H13O8S2P	0	0.00406141	0	0	0.00575806	0	0	0.0399524	0.00788254	3
367.027	C11H16N2O8S2	0	0	0	0	0	0.00341035	0	0	0.014448	2
367.062	C13H21O8SP	0.0225275	0	0	0	0.00438396	0	0	0.0194611	0	2
367.088	C26H12N2O	0	0	0	0	0.00281394	0	0	0	0.00722626	2
367.099	C14H25O7SP	0.015118	0.0229203	0	0.0405599	0.013948	0	0	0.00685738	0.0217641	4
367.103	C17H20O9	0	0.0056315	0	0.0059857	0	0	0	0	0.00441174	2
367.115	C16H20N2O8	0.0312636	0.0278775	0	0	0.0121681	0.0190433	0.0079744	0.0310958	0.0339154	5
367.14	C18H24O8	0	0	0	0	0	0.00486953	0.00662283	0	0	2
367.161	C15H28O10	0.0157608	0.0106212	0	0	0	0	0	0	0	0
367.197	C16H32O9	0.00609774	0.0129969	0	0	0.00917203	0.00577803	0	0	0.0100468	3
367.26	C20H36N2O4	0	0	0.00872405	0	0	0.00827802	0	0	0	2
368.018	C14H12NO9P	0.0118004	0.00543062	0	0	0	0	0	0.00785007	0	1
368.048	C22H12NO3P	0.00777238	0.00611223	0	0	0.00619394	0	0	0	0	1
369.032	C12H10N4O10	0	0	0.0140509	0.0079081	0	0	0	0	0	2
369.038	C15H15O9P	0.0328223	0.00663699	0	0.023191	0.00600559	0	0	0.0273392	0	3
369.057	C16H19O6SP	0.0101433	0.00420477	0	0	0	0	0	0.00571797	0	1
369.101	C17H22O7S	0	0.00571452	0	0	0.00689289	0.00220542	0	0	0.00502057	3
369.105	C24H19O2P	0.00730517	0.012624	0.00503304	0	0.0111459	0.00713922	0.0102299	0	0.0146197	5
369.117	C21H22O4S	0	0.00680536	0	0	0.00516919	0	0	0	0.00836207	2
369.138	C18H26O6S	0	0.00422939	0.0097578	0	0.00787505	0.00607475	0	0	0.00583893	4
369.203	C18H30N2O6	0	0	0.0116525	0	0	0.00402286	0	0	0	2
369.214	C17H30N4O5	0	0	0	0	0.00700353	0	0.0099609	0	0	2
369.24	C19H34N2O5	0	0	0.015809	0	0	0.00515701	0	0	0	2
370.148	C21H25NO3S	0.0233958	0.0833959	0	0	0.0141825	0.0070086	0.175064	0.0210946	0.0506871	5
370.187	C18H29NO7	0	0	0.0184309	0	0	0.00620165	0	0	0	2
370.202	C22H29NO4	0.0171782	0.0259745	0	0	0	0	0.0489453	0	0	1
371.132	C21H24O4S	0.0200377	0.0166125	0	0	0.0060034	0.00173309	0	0.0220502	0.0307702	4
371.135	C17H24O9	0	0	0	0	0.00559263	0	0	0	0.00348817	2
371.153	C18H28O6S	0.00761981	0.00731961	0.0183052	0	0.0137236	0.0148064	0	0.00763635	0.0153257	5
371.157	C15H24N4O7	0.00424458	0.00889853	0	0	0.00505238	0.00309069	0	0	0	2
371.169	C22H28O3S	0.00484373	0.00788351	0	0	0	0	0	0	0	0
371.171	C18H28O8	0.00856146	0.0136722	0	0	0.00975106	0.00874993	0.0133058	0	0.0118029	4
371.223	C23H32O4	0.00667416	0.0112922	0	0	0	0	0.0276053	0.00645217	0.00723783	3
371.255	C19H36N2O5	0	0.00628882	0.151635	0	0.00553006	0.0599995	0	0	0	3
372.203	C18H31NO7	0	0	0.0441792	0	0	0.0130076	0	0	0	2
372.291	C24H39NO2	0	0	0	0	0.00896203	0	0	0.033584	0	2
373.017	C13H14N2O7S2	0	0.00294216	0.0224228	0	0	0	0	0	0	1
373.14	C19H22N2O6	0.00585418	0.00913494	0	0	0.0122136	0.00171453	0	0	0	2
373.15	C17H26O9	0.00611714	0.010015	0.00774938	0	0.00878469	0.00775924	0.00855187	0.00537448	0.0109729	6
373.173	C25H27OP	0	0	0	0	0	0.00609958	0	0	0.0079707	2
373.209	C16H30N4O6	0	0.00962008	0	0	0.00655631	0	0.0261049	0	0	2
374.014	C10H18NO8S2P	0	0	0	0	0.00412711	0	0	0	0.00425437	2
374.089	C19H21NO3S2	0	0	0	0	0	0	0	0.00584854	0.0102682	2
374.157	C15H25N3O8	0	0.00578393	0	0	0	0.0138051	0.00927959	0	0.00712777	3
374.209	C20H29N3O4	0.00655123	0	0	0	0	0.0023547	0	0	0.0365711	2
375.038	C19H12N4OS2	0	0.00685203	0	0	0.0184135	0.00513303	0.0189444	0.0153207	0.0108098	5
375.116	C13H20N4O9	0	0	0	0	0.00455263	0	0	0	0.00554769	2
375.167	C18H24N4O5	0	0	0	0	0	0.0253911	0.00748266	0	0.00346973	3
375.181	C21H28O6	0.00353755	0.00402462	0	0	0	0	0	0	0.00735061	1
376.1	C13H19N3O10	0.0139146	0.0192013	0	0	0.0325965	0	0	0	0	1
376.115	C17H19N3O7	0	0.00331014	0	0	0.0174578	0.00606574	0	0	0.0066151	3
376.188	C19H27N3O5	0	0	0	0	0	0.00497369	0	0	0.0115275	2
376.19	C17H32NO6P	0	0	0.0242928	0	0	0.0362994	0	0	0	2
376.213	C21H31NO5	0.0895861	0.0270314	0.00780225	0	0.00621433	0.00223412	0	0.0110248	0.00860667	5
376.216	C18H35NO5S	0	0	0.065855	0	0	0.0577945	0	0	0	2
376.234	C18H35NO7	0	0.00747147	0	0	0	0.00270157	0	0	0	1
377.083	C15H23O7SP	0.0278836	0	0	0.013121	0	0	0	0.0226671	0.0467749	3
377.084	C13H18N2O11	0	0.018299	0	0	0	0	0.0111405	0	0	1
377.096	C13H22N4O5S2	0.0234573	0.00492176	0	0.0206601	0	0	0	0.0144235	0	2
377.161	C20H26O7	0	0	0	0	0.00338945	0	0	0	0.00472112	2
377.197	C21H30O6	0	0.0037504	0	0	0.00517388	0.00227737	0	0	0	2
378.086	C14H21NO9S	0.00386752	0	0	0	0	0	0	0	0.00804188	1
378.15	C26H21NO2	0	0	0.0296205	0.0137721	0.00333678	0	0	0	0	3
378.177	C16H29NO9	0.00370902	0.00520722	0	0	0	0	0	0	0	0
378.229	C21H33NO5	0.462022	0.020792	0	0	0	0	0	0.0390513	0	1
379.064	C13H20N2O7S2	0.00435933	0	0	0	0	0	0	0	0.0051104	1
379.071	C17H21N2O2S2P	0.00873402	0.0120739	0.0232321	0.0179216	0.0121007	0.00411061	0.0252208	0.011084	0	6
379.088	C14H20O12	0	0	0	0.00871039	0.0147578	0	0.0334877	0	0	3
379.102	C23H16N4S	0	0.0116845	0	0	0	0	0.0210101	0	0	1
379.176	C20H28O7	0.00355531	0.00744012	0	0	0.00328375	0.00514837	0	0	0.00449811	3
379.187	C19H28N2O6	0.0287337	0.0260206	0.010405	0	0.00906093	0.0117629	0.00905295	0.0102773	0.0228222	6
379.234	C18H36O8	0.00698256	0.011969	0	0	0.00519468	0.00381323	0	0	0	2
380.146	C17H23N3O7	0	0	0	0	0	0.00157184	0	0	0.00664341	2
380.183	C18H27N3O6	0	0	0	0	0	0.0777035	0.0193863	0	0.00448747	3
380.221	C17H36NO6P	0	0	0.0873581	0	0	0.0829832	0	0	0	2
381.067	C26H10N2O2	0.0242444	0.0343369	0	0	0.0173412	0	0.0223623	0.024861	0.0422276	4
381.104	C14H22O12	0	0	0	0	0.0168205	0	0.0307744	0	0	2
381.107	C13H23N2O9P	0	0.0056473	0	0	0.00673896	0	0	0	0.00380402	2
381.117	C22H22O4S	0.00405554	0.00576014	0	0	0.00611166	0	0	0.00560994	0.00966448	3
381.159	C16H30O8S	0	0.00305211	0	0	0	0	0	0	0.00403056	1
381.177	C16H30O10	0.0059328	0.00989004	0	0	0.00680862	0.00189501	0	0	0.00403424	3
382.019	C12H18NO7S2P	0.0188688	0.0237188	0	0	0.0185342	0.00631792	0	0.00784124	0.0303743	4
382.081	C13H21NO10S	0.0116856	0.0050771	0	0.00995052	0.00794678	0	0	0.0114255	0.00390422	4
382.151	C18H25NO8	0	0	0	0	0.00316714	0	0	0	0.00430837	2
383.014	C11H17N2O7S2P	0	0	0	0	0.00420573	0.00128674	0	0	0	2
383.028	C17H12N4O3S2	0.0157529	0	0	0	0	0	0	0.0107075	0	1
383.062	C16H16O11	0.0474673	0	0.0103704	0.0131208	0.0618321	0.0438999	0.0347585	0	0.0270886	6
383.072	C17H21O6SP	0.0219309	0.0261701	0	0	0.0171273	0	0.026893	0.0179732	0.0758093	4
383.074	C16H20N2O5S2	0.00444	0.00453444	0	0	0.00504805	0	0	0	0	1
383.097	C11H21N4O9P	0.0162408	0.0186635	0.00896111	0	0.0132149	0.00805191	0.0170092	0.0144174	0.0151838	6
383.113	C13H24N2O9S	0	0	0	0	0.0421291	0	0.14225	0	0	2
383.171	C19H28O8	0.0046989	0.00933046	0	0.00697145	0.00545522	0.00273032	0.00792199	0	0.00784946	5
383.23	C18H32N4O5	0	0	0	0	0.00588366	0	0.00687169	0	0	2
384.057	C15H15NO11	0.012715	0.00546639	0	0	0	0	0	0.00842381	0	1
384.076	C16H19NO8S	0	0.00614214	0	0	0	0	0	0	0.0140668	1
384.182	C22H27NO5	0.031988	0.0393537	0	0	0	0	0.0815005	0	0	1
385.049	C20H19O2S2P	0.0189816	0	0	0	0	0	0	0.0138941	0	1
385.053	C17H15N4O3SP	0.00983559	0	0	0.00548695	0.00344221	0	0	0	0	2
385.096	C17H22O8S	0	0	0	0	0.00271877	0	0.00660867	0	0	2
385.098	C26H14N2O2	0	0.0111048	0	0	0	0	0	0	0.00780756	1
385.1	C24H19O3P	0	0.00308922	0	0	0.00544619	0.00160006	0	0	0	2
385.114	C17H22O10	0	0	0	0	0.0029181	0.00239619	0	0	0	2
385.122	C22H27S2P	0	0	0.0107149	0	0.0030023	0.00333849	0	0	0.00360569	4
385.133	C18H26O7S	0	0.00306155	0	0	0	0.00164493	0	0	0.00358662	2
385.15	C18H26O9	0.00477394	0.0103668	0	0	0.00549733	0.00266885	0.00700604	0	0.00988175	4
385.169	C19H30O6S	0.00350021	0.00393187	0.0192475	0	0.00744475	0.00886056	0	0	0.0065341	4
385.234	C19H34N2O6	0	0	0.0206423	0	0	0.00626462	0	0	0	2
385.978	C10H14NO9S2P	0	0	0	0	0.011327	0	0	0	0.0149108	2
386.197	C22H29NO5	0.0211724	0.0278649	0	0	0	0	0.0594631	0	0	1
387.04	C26H13SP	0.00834116	0	0	0	0	0	0	0.0160732	0	1
387.127	C21H24O5S	0.0162883	0.0107303	0.00778034	0.0224656	0.0195881	0	0	0.0148218	0.0320569	5
387.148	C18H28O7S	0.00415269	0.00528163	0.00708453	0	0	0.00523806	0	0	0	2
387.166	C18H28O9	0.00404514	0.0156117	0.00897856	0	0.00535443	0.00627899	0	0	0.0191372	4
387.189	C16H28N4O7	0	0.00665169	0	0	0	0	0	0	0.00671297	1
387.225	C27H33P	0	0	0	0	0.00950882	0	0.0229883	0	0.0312423	3
387.993	C10H16NO9S2P	0	0	0	0	0.0113929	0	0	0	0.0545379	2
388.032	C18H15NO5S2	0.00512748	0.00297409	0	0	0.0103122	0	0	0.0129789	0.00824006	3
388.102	C13H28NO6S2P	0	0	0.0222727	0.0222314	0	0	0	0	0	2
388.113	C11H24N3O10P	0.00760718	0.00672954	0.014595	0.00651616	0.00797266	0.00931526	0.00928748	0	0.00916699	6
388.159	C21H27NO4S	0.0393443	0.0535675	0	0.0509845	0.0267851	0.00182311	0.0125156	0.0278202	0.0486976	6
388.249	C23H35NO4	1.80022	0	0	0	0	0	0	0.0675645	0	1
388.997	C19H7N2O6P	0.0214603	0.00410303	0	0	0	0	0	0.0282578	0	1
389.016	C18H14O6S2	0	0.00450395	0	0	0.00352609	0	0	0	0	1
389.033	C20H11N2O5P	0	0.00750428	0	0	0	0	0	0	0.0147493	1
389.044	C9H18N4O9S2	0.0332298	0.00490103	0	0.0203856	0.00501487	0	0	0.0242615	0	3
389.061	C11H23N2O7S2P	0	0	0	0	0.00412196	0	0.00806649	0	0.00885216	3
389.072	C28H10N2O	0.0105351	0.0213679	0	0	0	0	0	0.0451789	0	1
389.078	C21H14N2O6	0.00819978	0.00385636	0	0	0	0	0	0	0	0
389.097	C11H23N2O11P	0.0142078	0.0128768	0	0	0	0.00515015	0	0.014747	0.0136077	3
389.103	C23H18O6	0.00799323	0.00657065	0	0	0	0	0	0.00776565	0.0188356	2
389.12	C15H22N2O10	0.00545826	0.0065862	0.0132066	0	0.00899251	0.011056	0	0	0.0122815	4
389.168	C25H27O2P	0.00457642	0.00746452	0	0	0.00387106	0.0112154	0	0	0.0088383	3
389.197	C22H30O6	0.00498502	0	0	0	0.0030823	0.00276949	0	0	0.00420383	3
390.114	C26H17NO3	0.0116208	0.0442759	0.0501313	0.0935944	0	0	0	0.0157234	0.0243775	4
390.195	C20H30N3O3P	0	0	0.123004	0.00906135	0	0.0877167	0	0	0	3
390.203	C20H29N3O5	0	0	0	0	0	0.00303483	0	0	0.0231607	2
390.232	C19H37NO5S	0.00852688	0	0	0	0	0.0136505	0.00747256	0	0	2
390.265	C23H37NO4	0.676103	0	0	0	0	0	0	0.334237	0	1
391.047	C22H8N4O4	0.0237474	0.0217522	0	0.028577	0.0537883	0.0126518	0.0186813	0.0524478	0.0149683	6
391.102	C24H16N4S	0.00442818	0.00322595	0	0	0.00617282	0	0	0	0	1
391.111	C14H24N4O5S2	0.0748192	0.017431	0	0.0386781	0	0.00572191	0	0.018945	0	3
391.115	C18H20N2O8	0	0.00351309	0	0.00583241	0	0	0	0	0	1
391.118	C15H24N2O8S	0	0	0	0	0.00699372	0	0.00913306	0	0	2
391.169	C22H33S2P	0	0	0	0	0.0035694	0	0.0131645	0	0	2
391.176	C21H28O7	0	0.00330948	0	0	0.00490596	0.00190486	0	0	0.00412183	3
391.199	C19H28N4O5	0	0	0.0133988	0	0	0.0107979	0	0	0.032056	3
391.2	C17H33N2O6P	0	0	0.0133932	0	0	0.00910874	0	0	0	2
391.216	C19H36O6S	0.0112028	0	0	0	0	0.0135243	0	0	0	1
391.27	C20H40O7	0	0.00519815	0	0	0	0.00157962	0	0	0	1
392.161	C24H28NSP	0.0648062	0	0	0	0	0	0	0.00627702	0	1
392.183	C19H27N3O6	0	0	0	0	0	0.00177216	0	0	0.0232259	2
392.211	C18H35NO6S	0	0	0.0567786	0.00838694	0	0.0529775	0	0	0	3
392.219	C20H31N3O5	0	0	0	0	0	0.00231389	0	0	0.00419963	2
393.031	C8H19N4O8S2P	0.0143867	0.0266657	0	0	0.0153317	0.00218717	0.0592188	0.01777	0.011865	5
393.051	C25H15OSP	0	0	0	0	0.0105111	0	0	0.00837583	0.0133136	3
393.067	C27H10N2O2	0.0106569	0.011961	0	0	0.00708939	0	0	0.0153658	0.0294585	3
393.118	C24H18N4S	0	0.00915509	0	0	0	0	0.0204886	0	0	1
393.168	C17H31O8P	0	0.00494822	0	0	0.00279415	0.00403595	0	0	0.00409374	3
393.216	C17H35N2O6P	0	0	0.0241003	0.00913952	0	0.0203625	0	0	0	3
393.228	C22H34O6	0	0.00710302	0	0	0	0.00412795	0.00780205	0	0	2
394.042	C17H17NO6S2	0	0	0	0	0.0190263	0	0	0	0.00777358	2
394.054	C16H17N3O5S2	0	0.00935591	0.0288586	0.00675227	0	0	0	0	0.0080296	3
394.162	C18H25N3O7	0	0	0	0	0	0.00509056	0	0	0.00727715	2
394.2	C17H34NO7P	0	0	0.0218987	0	0	0.0145043	0	0	0	2
394.227	C18H37NO6S	0	0	0.0571061	0	0	0.0430335	0	0	0	2
395.095	C16H21N4O4SP	0	0	0	0	0	0.0020516	0	0.00599254	0	2
395.119	C28H16N2O	0	0	0	0	0.00360439	0.0256444	0	0	0	2
395.129	C26H20O4	0	0	0.0128778	0	0.00650968	0.00323473	0	0	0	3
395.135	C19H24O9	0.00364914	0.0061592	0	0	0.00929275	0.00314468	0	0	0.00423775	3
395.146	C18H24N2O8	0.00969232	0.00834025	0	0	0	0	0	0	0.00808725	1
395.171	C20H28O8	0	0.00389953	0.00553329	0	0.0046189	0.00203564	0	0	0.00414415	4
395.207	C21H32O7	0	0.00367516	0	0	0.00253639	0.00165454	0	0	0	2
395.996	C13H7N3O12	0	0	0	0	0.00915343	0	0.0165537	0	0.00761798	3
396.064	C12H20N3O8SP	0	0	0	0	0.0102423	0	0.00962494	0	0	2
396.097	C14H23NO10S	0.0136007	0.0124507	0.00775848	0.017643	0.0184312	0	0	0.0139497	0.0266984	5
396.127	C14H27N3O6S2	0.0393747	0.0191875	0.0240748	0.00897954	0.0153816	0.0254421	0.0182263	0	0.0258656	6
397.105	C21H22N2O2S2	0	0.00787326	0	0	0	0	0.0111225	0	0	1
397.111	C14H26N2O7S2	0.0409595	0.015093	0.0189648	0	0.0143133	0.0272621	0.0251987	0	0.0263268	5
397.119	C24H18N2O4	0.00521998	0.00782945	0	0	0.00579048	0.0028694	0	0	0.0108269	3
397.13	C23H26O2S2	0.00556501	0	0	0	0.0073194	0.00875318	0	0	0.00752032	3
397.15	C19H26O9	0	0.00462495	0	0	0	0.00272127	0	0	0	1
397.171	C16H30O11	0.037136	0.0204706	0.0278006	0.0139367	0.0182725	0.00760602	0.0127911	0	0	5
397.187	C20H30O8	0	0.00719774	0	0	0.00572668	0.00541871	0.00647008	0	0.00557515	4
397.219	C16H34N2O9	0.0123611	0.00763971	0	0	0	0.0101001	0.00858481	0	0	2
398.013	C22H9NO5S	0	0.00591379	0.0161135	0	0.00512467	0.00210628	0.00759102	0	0	4
398.073	C16H17NO11	0	0.00676819	0	0	0	0	0	0.00530379	0.011404	2
398.143	C22H25NO4S	0.0255066	0.0222841	0	0	0.0165064	0.00487742	0.0117748	0.0265881	0.0367918	5
398.155	C21H25N3O3S	0.00672514	0.0306711	0	0	0.00548597	0.00714987	0.0148875	0	0	3
399.065	C21H21O2S2P	0.0270667	0.0191686	0	0.0220851	0.0316794	0.00259581	0	0.0227284	0.0474491	5
399.117	C13H25N2O10P	0	0.00376414	0	0	0.00765265	0	0	0	0	1
399.164	C23H28O4S	0	0	0	0	0	0	0	0.00638395	0.00833847	2
399.166	C19H28O9	0	0.0045635	0.00884095	0	0.00645353	0.00546711	0	0	0.00508901	4
399.188	C27H29OP	0	0	0	0	0	0.00477712	0.00659525	0	0.0158103	3
399.202	C20H32O8	0	0.00855235	0	0	0.00302867	0.00506055	0	0	0.00723618	3
399.286	C21H40N2O5	0	0	0.0167908	0	0	0.00231229	0	0	0	2
400.068	C20H19NO4S2	0	0	0	0	0.00604733	0	0	0	0.00825323	2
400.18	C19H31NO6S	0.00907571	0	0	0	0	0.00245873	0	0	0.0130162	2
401.017	C20H10N4O2S2	0.00530999	0	0	0	0	0	0	0.0087834	0	1
401.056	C27H15SP	0.0108417	0	0	0	0	0	0	0.0100082	0	1
401.073	C17H22O7S2	0	0	0	0	0.0136962	0	0	0	0.00558307	2
401.164	C19H30O7S	0.00599548	0	0	0	0	0	0	0	0.0084705	1
401.172	C21H26N2O6	0.0596747	0.0690062	0	0	0	0	0.069108	0	0	1
401.182	C19H30O9	0	0.00734811	0	0	0.00313734	0.00498644	0	0	0.00432597	3
401.241	C18H34N4O6	0	0	0	0	0.00723116	0	0.0197155	0	0	2
402.016	C24H9N3S2	0.00582128	0	0	0	0	0	0	0.00745454	0	1
402.047	C19H17NO5S2	0	0	0	0	0.0034394	0	0	0.00475439	0	2
402.977	C17H8O10S	0	0.00395881	0	0	0.0054775	0	0.00735338	0	0.00425849	3
402.994	C17H8O12	0.0161623	0.00854985	0.0335132	0	0.155144	0.0170193	0	0	0.0187272	4
403.013	C20H9N2O6P	0.0641983	0.0366998	0	0.0292832	0.0309581	0.00321258	0.0133378	0.0853464	0.0265674	6
403.055	C14H17N2O10P	0	0	0	0.0155081	0.0125045	0	0	0.0113246	0	3
403.077	C12H25N2O7S2P	0.0152481	0.0168431	0	0	0.00343565	0.0045802	0.0315319	0	0.0189013	4
403.094	C22H16N2O6	0.00855424	0.0135736	0	0	0	0	0	0	0.00978589	1
403.115	C19H20N2O8	0	0.00865165	0	0	0.0149179	0	0	0	0.0107625	2
403.177	C23H32O2S2	0.0111545	0	0	0	0.0528012	0.0158966	0.345985	0	0.0155998	4
403.189	C19H33O7P	0	0.00586599	0	0	0	0	0	0	0.00518622	1
404.016	C19H7N3O8	0.00803163	0	0	0	0.00328327	0	0	0.0117356	0.00376186	3
404.041	C21H11NO8	0	0.00844797	0	0	0	0	0	0	0.0119292	1
404.063	C19H19NO5S2	0.0165613	0.00528177	0	0.0224134	0.00715417	0	0	0.0127786	0	3
404.1	C20H23NO4S2	0	0.0061588	0	0	0	0	0	0.00489966	0	1
404.181	C13H32N3O9P	0	0	0	0	0.00984267	0.00297653	0.046621	0	0	3
404.244	C23H35NO5	0.128032	0	0	0	0	0	0	0.0126633	0	1
404.28	C24H39NO4	0.0132523	0	0	0	0	0	0	0.00917333	0	1
404.915	C12H7O10S2P	0	0.00346752	0	0	0.0227717	0	0	0	0.00684837	2
405.011	C18H14O7S2	0	0.0145496	0	0	0.0149833	0.00698659	0.0146223	0	0.0151184	4
405.036	C12H14N4O10S	0.0386222	0.0190298	0.00987719	0.0460233	0.0137079	0.00464407	0	0.0267594	0.0111397	6
405.067	C28H10N2O2	0.0168744	0.0215965	0	0	0	0	0	0.0400414	0.0243067	2
405.08	C23H18O5S	0	0.007124	0	0.0078852	0	0	0	0.0210692	0.015504	3
405.118	C14H31O7S2P	0	0.00509701	0	0	0	0	0	0.0058592	0	1
405.127	C15H26N4O5S2	0.0527495	0.0128324	0	0.0420264	0	0.00472159	0	0.0175457	0	3
405.141	C28H23OP	0.0193003	0.00465544	0.0603891	0.00988544	0.0169178	0.0105642	0.038186	0	0.00914183	6
405.151	C16H26N2O10	0	0.00887338	0.00594577	0	0.00585539	0.0119181	0.00830403	0	0	4
405.193	C23H34O2S2	0	0	0	0	0.0101918	0.00220612	0	0	0	2
405.943	C15H6NO9SP	0.00510928	0.00812126	0.00747892	0	0.00886011	0.00522274	0	0	0.0914127	4
406.074	C13H17N3O12	0.0177294	0.0120253	0	0.00544794	0.0425359	0	0	0	0	2
406.108	C18H21N3O6S	0.00431609	0	0	0	0	0	0.00910354	0	0	1
406.127	C27H21NOS	0	0.00911367	0	0	0.00504806	0	0	0	0	1
406.131	C24H25NOS2	0.0095104	0.00276573	0	0	0	0	0	0	0	0
406.145	C27H21NO3	0.00425988	0	0.00992295	0	0	0	0	0	0	1
406.19	C18H33NO7S	0	0	0.0250823	0	0	0.0186257	0	0	0	2
406.26	C23H37NO5	0.0807988	0	0	0	0	0	0	0.0100414	0	1
407.047	C14H16O14	0.00856845	0.0200549	0	0	0.0104847	0	0.0253869	0	0.026039	3
407.072	C19H21O6SP	0.0070434	0	0	0	0	0	0	0	0.00986779	1
407.083	C15H20O13	0.00526324	0	0.0190904	0.0380623	0.0438017	0.00479304	0.0973627	0	0.00800615	6
407.157	C18H24N4O7	0	0.0175346	0.0630266	0.0273217	0.00914756	0.0126259	0.00669844	0	0.00818289	6
407.175	C18H32O8S	0	0.00325448	0	0	0.00268085	0.00188341	0	0	0.00599809	3
407.194	C29H29P	0	0	0	0	0	0.00251899	0	0	0.00399555	2
407.195	C17H33N2O7P	0	0	0.0155112	0	0	0.00467812	0	0	0	2
407.265	C20H40O8	0.00738009	0.0142322	0	0	0.00630822	0.00438445	0.0134547	0	0	3
408.021	C16H11NO12	0	0	0.0223727	0.011006	0.0213649	0.00512559	0	0	0.00660826	5
408.086	C19H24NO3S2P	0	0	0	0.00923093	0.0059324	0	0.012505	0	0	3
408.141	C18H23N3O8	0.00935177	0	0.0082914	0	0	0	0	0	0	1
408.156	C24H28NOSP	0.0243398	0.00806873	0	0	0	0.00406344	0.0102208	0	0.0262371	3
408.178	C19H27N3O7	0	0	0	0	0	0.00519383	0	0	0.00979854	2
408.206	C18H35NO7S	0	0	0.0377723	0	0	0.038666	0	0	0	2
409.044	C19H14N4O3S2	0	0.00471262	0	0	0	0	0	0	0.00602123	1
409.062	C27H10N2O3	0	0	0	0	0.00832667	0	0	0	0.00959134	2
409.098	C20H18N4O4S	0.0361281	0.0524549	0.0173825	0	0.0192966	0.017565	0.0801922	0.0265752	0.0437544	6
409.129	C15H26N2O9S	0	0	0	0	0.0704833	0	0.176632	0	0	2
409.173	C18H26N4O7	0	0	0	0	0.00791848	0	0.0100715	0	0	2
409.187	C21H30O8	0	0.00381884	0	0	0	0	0.00542904	0	0	1
409.211	C17H35N2O7P	0	0	0.0190438	0.00806569	0	0.00943568	0	0	0	3
409.223	C22H34O7	0	0.00507835	0	0	0	0.00183232	0	0	0	1
409.975	C13H5N3O13	0	0.00641723	0	0	0.0151337	0	0	0	0.0840115	2
410.05	C14H22NO7S2P	0.00620909	0	0	0	0.0107349	0.00776312	0.010827	0	0	3
410.07	C13H21N3O8S2	0.010673	0	0	0	0.00777578	0	0	0	0.0106994	2
410.095	C25H18NO3P	0.0123839	0.0048898	0.0217141	0.0115668	0.0127186	0.00721729	0.00924609	0	0.0132861	6
410.222	C18H37NO7S	0	0	0.0159681	0	0	0.00707043	0	0	0	2
410.231	C18H38NO7P	0.00570658	0	0.0102103	0	0	0.00737369	0.00665696	0	0	3
411.018	C22H9N2O5P	0.0230338	0.00452603	0	0	0	0	0.00868973	0.0270814	0	2
411.127	C23H24O5S	0	0.00344135	0	0	0.00307942	0	0	0	0	1
411.166	C20H28O9	0	0	0	0	0.00320683	0.00472653	0	0	0.00354364	3
411.187	C17H32O11	0.0204377	0.0101516	0	0	0	0.00180827	0	0	0	1
411.202	C21H32O8	0	0.00446253	0	0	0	0.00171382	0	0	0.00376268	2
411.223	C18H36O10	0.00794568	0.014383	0	0	0.00969249	0.00605061	0.0108431	0	0.0104849	4
412.007	C15H12NO11P	0.0147918	0.00641269	0	0	0	0	0	0.0071724	0	1
412.053	C17H19NO7S2	0	0	0	0	0.0792766	0	0	0.0100078	0.010098	3
412.105	C22H23NO3S2	0.0081275	0.00720557	0	0.0142742	0.00879729	0.00390912	0	0.0054504	0.0103508	5
412.184	C27H28NOP	0.00747419	0.00832641	0	0	0	0.00285296	0	0	0	1
413.114	C24H18N2O5	0	0.00570383	0.0107583	0.0167596	0.00662447	0.00438444	0	0	0.00742569	5
413.13	C28H18N2O2	0	0	0	0	0	0.021351	0.00621777	0	0	2
413.139	C18H26N2O7S	0	0.0174594	0	0	0	0	0	0	0.102713	1
413.164	C20H30O7S	0	0	0	0	0.0217335	0	0.068093	0	0	2
413.182	C20H30O9	0	0.00572461	0	0	0.00389792	0.00280136	0	0	0	2
413.218	C21H34O8	0	0.00812552	0	0	0.00308693	0.0054668	0	0	0.00593064	3
414.175	C23H29NO4S	0.0445768	0.0579687	0	0	0	0.00671798	0.0331658	0.047979	0.0411467	4
415.033	C21H12N4O2S2	0.00508974	0.00540499	0	0	0.00748559	0	0	0.0069919	0.0129417	3
415.055	C13H20O13S	0	0	0	0	0.0139862	0	0.00724092	0	0	2
415.158	C25H25N2O2P	0.00368354	0.00583652	0	0	0	0.00297652	0	0	0	1
415.161	C19H28O10	0	0	0	0	0.00303323	0.0042556	0	0	0	2
415.193	C15H32N2O11	0.00523384	0.0045511	0	0	0	0	0.0322597	0	0	1
415.197	C20H32O9	0	0.00556862	0	0	0	0	0	0	0.00485683	1
415.22	C28H33OP	0	0.00300941	0	0	0	0	0	0	0.00359678	1
416.025	C12H20NO9S2P	0	0	0	0	0.0142394	0.00178308	0	0.0121221	0.00972657	4
416.032	C25H11N3S2	0.00577895	0.00521989	0	0	0.00672895	0	0	0.00670599	0.0123092	3
416.108	C12H24N3O11P	0.0129939	0.00690846	0	0	0.00708654	0.00919731	0	0	0	2
416.281	C25H39NO4	0.0504421	0	0	0	0	0	0	0.0907216	0	1
417.01	C18H10O12	0.0287731	0.0089956	0.0123973	0	0.049002	0.0074263	0	0.0112418	0.00687145	5
417.028	C21H11N2O6P	0.0555897	0.0687227	0	0.0379174	0.0715717	0.00327511	0.0187929	0.0853699	0.132112	6
417.067	C29H10N2O2	0.0116892	0.00534852	0	0	0	0	0	0.0085757	0	1
417.131	C21H26N2O3S2	0	0	0	0	0	0	0	0.0107446	0.0113981	2
417.193	C24H34O2S2	0.00610214	0	0	0	0.0305777	0.00822925	0.196762	0	0.0408874	4
417.199	C27H31O2P	0.00379848	0.00800726	0	0	0	0	0.00832486	0	0	1
418.031	C20H9N3O8	0.00734686	0.00948971	0	0	0.010165	0	0	0.0127106	0.0197316	3
418.079	C20H21NO5S2	0.0128071	0.0124258	0.0112164	0.0247802	0.0158305	0	0	0.0141447	0.0231697	5
418.196	C25H29N3OS	0	0	0	0	0.00551871	0	0.035118	0	0.00731713	3
418.296	C25H41NO4	0.249959	0	0	0	0	0	0	3.23216	0	1
419.052	C13H16N4O10S	0.0224439	0.0236286	0.0179194	0.0469919	0.0209102	0.00336721	0	0.020921	0.0369997	6
419.096	C13H25O13P	0	0.00460482	0	0	0.028674	0.00201303	0	0	0	2
419.154	C22H28O6S	0.00853112	0.00345385	0	0	0	0	0	0	0	0
419.184	C19H33O8P	0	0.0165021	0	0	0	0	0	0	0.0231131	1
420.09	C14H19N3O12	0.00586167	0.00687328	0	0	0.01878	0	0	0	0	1
420.125	C17H28NO7SP	0.0112	0.0143057	0	0	0.00473175	0	0.00834298	0.0139168	0.0152555	4
420.172	C27H23N3O2	0	0	0	0	0.0279661	0	0.0528485	0	0	2
420.192	C26H32NSP	0.21443	0	0	0	0	0	0	0.0122535	0	1
421.099	C16H22O13	0.00448737	0	0	0	0.00540464	0	0.0130737	0.00596846	0.0152492	4
421.136	C28H23O2P	0.0137929	0.0337274	0.113965	0.110443	0.0113918	0.00591693	0.00935366	0	0.0123415	6
421.173	C29H27OP	0	0	0.0166436	0.00726837	0	0	0	0	0	2
422.14	C27H21NO4	0	0	0.026893	0.0234205	0	0	0	0	0	2
422.185	C18H33NO8S	0	0	0.00970071	0	0	0.00999293	0	0	0	2
423.034	C15H21O8S2P	0.00702672	0.0128291	0	0	0	0	0	0	0.00804514	1
423.093	C32H12N2	0	0	0.0111854	0	0	0.0029465	0	0	0	2
423.114	C29H16N2O2	0	0	0	0	0	0	0	0.0113677	0.00724699	2
423.177	C20H28N2O8	0.0272062	0.0192927	0	0	0.00951984	0.00635596	0.00778279	0.022576	0.0241069	5
423.235	C18H36N2O9	0.0171197	0.0160344	0.01855	0	0	0.0178064	0.0269204	0.00849869	0	4
423.98	C16H11NO9S2	0.00545125	0.00822039	0	0	0.00725334	0	0.00671603	0	0.00461583	3
423.991	C14H7N3O13	0	0	0	0	0.00293823	0	0	0	0.00927109	2
424.049	C13H19N3O9S2	0	0.00306283	0	0	0	0	0	0	0.0119658	1
424.073	C27H11N3O3	0.0330833	0.0230162	0	0	0.0111746	0	0.0218634	0.0576654	0.0129943	4
424.085	C14H23N3O8S2	0.00514513	0	0	0	0	0	0	0	0.00411116	1
424.12	C27H23NS2	0.0401909	0.0277951	0	0.0292682	0.00719876	0.00231872	0.0210157	0.0458262	0.00966281	6
424.165	C17H31NO9S	0	0.007742	0	0	0.00468184	0.00286186	0	0	0	2
424.974	C16H11O10SP	0.0070114	0.0128046	0	0	0.0111592	0.00275302	0.00912319	0	0.0117244	4
425.033	C23H11N2O5P	0.0294388	0.0162255	0	0	0	0	0	0.0312428	0	1
425.057	C9H23N4O9S2P	0.00932881	0.00736567	0	0.0360445	0.010473	0	0	0	0.0150458	3
425.093	C15H22O14	0	0	0.0473671	0.0573858	0.132625	0.0191951	0.34567	0	0	5
425.124	C15H26N2O10S	0.00680799	0.00367131	0	0	0	0	0.00774505	0	0	1
425.203	C18H34O11	0.00495957	0.0100204	0	0	0.0044102	0.00156977	0	0	0.00704887	3
425.218	C22H34O8	0	0.00941229	0	0	0	0	0	0	0.00581424	1
426.09	C25H18NO4P	0.0218817	0.0635334	0.104583	0.261831	0.00572814	0.00344542	0	0.0285488	0.045896	6
426.096	C18H22NO9P	0.0174058	0.0145284	0	0	0	0	0	0.015603	0	1
426.097	C19H26NO4S2P	0	0	0	0	0.0216749	0	0.054371	0	0	2
427.093	C24H16N2O6	0	0	0.00705264	0.0135918	0	0	0	0	0	2
427.131	C26H24N2S2	0.0155405	0.0039487	0.0125126	0.0183084	0.00903917	0.00730378	0.0104943	0	0.0048327	6
427.139	C15H28N2O10S	0	0	0	0	0.0162081	0	0.0375638	0	0	2
427.179	C21H32O7S	0	0	0	0	0.0274839	0	0.0530017	0	0	2
427.197	C21H32O9	0	0.00345969	0	0	0.00269936	0.00172545	0	0	0	2
427.234	C22H36O8	0	0.0157835	0	0	0	0.00174415	0	0	0.0120049	2
428.087	C17H24N3O4S2P	0.00652428	0.0201157	0.0269296	0.0656423	0	0	0	0.00746652	0.0134498	4
428.121	C29H20NOP	0	0.00516824	0	0	0.00523278	0	0	0.0171882	0.0104693	3
428.187	C27H27NO4	0	0.00647637	0	0	0.00332878	0.00191014	0	0	0	2
429.092	C13H23N2O12P	0.0101589	0.00767055	0	0	0	0	0	0.0111759	0	1
429.12	C23H26O4S2	0	0	0	0	0.00877112	0	0.00684444	0	0.0067425	3
429.177	C20H30O10	0	0.00758292	0	0	0.0040493	0.00240125	0	0	0.00950742	3
429.213	C21H34O9	0	0.00878214	0	0	0	0.00205667	0	0	0.00567438	2
429.249	C22H38O8	0	0.0201535	0	0	0	0	0	0	0.0224037	1
430.004	C12H18NO10S2P	0	0	0	0	0.017303	0	0	0	0.0143172	2
430.169	C23H29NO5S	0.00769554	0.00683329	0	0	0.0035555	0	0	0.00889059	0.010336	3
430.93	C14H9O10S2P	0	0	0	0	0.00693009	0.00271079	0	0	0.00746342	3
431.044	C22H13N2O6P	0.00912028	0.00680013	0	0	0.00856318	0	0	0.0123718	0.0214269	3
431.091	C22H25O3S2P	0.00831494	0.00423616	0	0	0.00828024	0	0	0	0.0105466	2
431.105	C25H21O5P	0.0133906	0.00973024	0.0105857	0.0068045	0.0180281	0.00575297	0.152304	0	0.0163943	6
431.121	C29H21O2P	0	0.0078677	0	0.0212834	0	0	0	0	0	1
431.143	C17H28N4O5S2	0.00540341	0.0031604	0	0	0.00312873	0.00232253	0	0	0	2
431.146	C21H24N2O8	0	0	0	0	0.0141436	0	0.025419	0	0	2
431.211	C21H36O7S	0	0	0	0	0.00405281	0.00186428	0	0	0	2
431.221	C21H37O7P	0	0.0284051	0.0108476	0	0	0.0208853	0.043109	0	0.0297718	4
432.051	C26H11NO6	0.00623228	0.00556316	0	0	0	0.00164453	0	0	0.00802287	2
432.224	C20H35NO9	0	0.00703702	0	0	0	0.00283633	0.0100106	0	0.00645012	3
432.276	C25H39NO5	0.0246048	0	0	0	0	0	0	0.011953	0	1
433.068	C22H14N2O8	0.0068728	0.00338549	0	0	0	0	0	0	0.00418757	1
433.126	C23H23N4OSP	0	0.00857678	0	0	0	0.00342723	0	0.00763636	0	2
433.234	C23H34N2O6	0.00414465	0	0	0	0	0	0	0	0.00631299	1
434.059	C26H14NO4P	0.0120235	0	0.0138983	0	0.00820589	0.00227345	0.0113046	0	0	4
434.291	C25H41NO5	0.476256	0	0	0	0	0	0	0.126735	0	1
435.067	C12H25N2O9S2P	0.00585246	0.00675874	0.00761343	0	0	0	0.00853042	0	0.00862417	3
435.152	C29H25O2P	0.011136	0.00781977	0.00968619	0	0.00996026	0.00535673	0	0	0.00584915	4
435.182	C27H32OS2	0	0	0	0	0	0.00192053	0.00985761	0	0	2
435.203	C24H36O3S2	0.0253737	0	0	0.0193797	0.0823165	0.0027288	0.0252832	0	0.0468864	5
436.093	C27H20NOSP	0.00500169	0.00870109	0	0	0	0	0	0.0117107	0.00981496	2
436.206	C25H31N3O2S	0.00448527	0	0	0	0.0154947	0	0	0	0.00846422	2
436.247	C20H40NO7P	0.0149199	0.01656	0.0232808	0	0	0.025248	0.0312496	0	0.00512623	4
437.033	C24H11N2O5P	0	0.00379678	0	0	0	0	0	0	0.0146343	1
437.13	C30H18N2O2	0.00472691	0.00391708	0	0	0	0	0	0	0.0141321	1
437.173	C25H30N2OS2	0	0.0119379	0	0	0	0.00869674	0.0193047	0	0	2
438.088	C28H13N3O3	0.0518039	0.0790386	0	0.0281709	0.0432917	0.00489967	0.0381096	0.086589	0.102056	6
438.097	C20H26NO4S2P	0	0	0	0	0.0151774	0.00283108	0	0	0	2
439.016	C20H13N2O6SP	0	0	0	0	0.00429422	0	0	0.00698038	0	2
439.024	C12H16N4O10S2	0.0247523	0	0	0.00863067	0.0332847	0.0153176	0.0185574	0	0.0128073	5
439.088	C19H20O12	0	0.00598344	0	0	0	0	0	0.00609392	0.00916625	2
439.092	C19H25N2O4S2P	0.0100671	0.0136388	0	0	0.00385258	0	0	0.0180183	0.0177972	3
439.109	C16H24O14	0	0	0	0	0.00829854	0	0.0519372	0	0	2
439.123	C25H20N4O2S	0.0179678	0.0285596	0	0	0	0	0	0.026605	0.0110306	2
439.134	C31H20O3	0.0128885	0	0	0	0	0.00202823	0	0	0	1
439.139	C16H28N2O10S	0.0139353	0.0184089	0	0	0.00414742	0	0	0.0158798	0.0148321	3
440.132	C29H20N3P	0.016968	0.0116634	0.033901	0.00658094	0.0084753	0.0147841	0.0140923	0	0.0122886	6
441.031	C17H14O14	0.0135683	0.0135995	0	0	0.0166874	0	0.013395	0.0104563	0.0551394	4
441.062	C28H15N2SP	0.00777668	0.00728123	0.0204439	0	0.00697297	0.00419776	0.00925486	0	0.00790498	5
441.118	C15H26N2O11S	0.0139704	0	0.0327044	0	0.0153178	0.00549765	0.0182497	0	0.00526411	5
441.198	C18H34O12	0.0512742	0.0216105	0.0142654	0.0135955	0.0205336	0.0101645	0.00825446	0	0	5
441.234	C19H38O11	0.0100404	0.00724977	0	0	0.00291864	0	0	0	0	1
442.194	C28H30NO2P	0	0	0	0	0	0.00204254	0	0	0.00401028	2
442.201	C22H38NO2S2P	0.0101057	0	0	0	0.00382136	0	0	0	0	1
443.008	C23H13N2O2S2P	0.00438629	0	0	0	0.00607576	0	0	0	0	1
443.028	C11H17N4O11SP	0	0.00393226	0	0	0.00597606	0	0	0	0.018989	2
443.05	C14H20O14S	0	0	0	0	0.0284986	0	0.0647112	0	0	2
443.107	C14H25N2O12P	0	0.0152216	0	0	0	0	0	0.0129466	0.0127297	2
443.192	C21H32O10	0	0.00602233	0	0	0	0.00193074	0	0	0.00500252	2
443.229	C22H36O9	0	0.0120994	0	0	0	0	0	0	0.0108569	1
444.053	C15H15N3O13	0	0	0	0	0.00492958	0	0.00707984	0	0	2
444.312	C27H43NO4	0.00571765	0	0	0	0	0	0	0.060651	0	1
445.065	C16H19N2O11P	0	0	0	0.0113321	0.0301555	0	0	0	0	2
445.087	C13H23N2O13P	0.0102931	0.00396186	0	0	0	0	0	0	0	0
445.105	C25H22N2O2S2	0	0.00429103	0	0	0	0	0	0	0.00669164	1
445.113	C16H23N4O9P	0	0	0.019982	0.00987966	0	0	0	0	0	2
445.129	C18H26N2O9S	0	0	0	0	0	0.00270794	0.0162959	0	0	2
445.159	C15H31N2O11P	0.00439128	0.0095086	0	0	0	0	0	0	0.00539307	1
445.188	C25H34O3S2	0.0129144	0	0	0	0.0451682	0	0.0146617	0	0.0299669	3
446.055	C22H14N3O6P	0.0252641	0.0169016	0	0	0	0	0	0.0370251	0.00507318	2
446.078	C28H18NOSP	0.00774941	0.00728844	0.0136436	0	0.00711133	0.00676869	0.0093205	0	0.0113514	5
446.191	C15H34N3O10P	0	0	0	0	0.0108369	0	0	0	0.00630005	2
446.224	C17H37NO12	0	0.00703366	0	0	0.00289304	0	0	0	0.00390298	2
447.003	C19H12O11S	0.0142968	0	0	0.0155217	0	0	0	0.00754914	0	2
447.069	C20H20N2O6S2	0.00504496	0.0162865	0.0236307	0.0392982	0	0	0	0	0.00874186	3
447.071	C16H20N2O11S	0.0143286	0.0142038	0.0319652	0.0193245	0.0139026	0.0188309	0.0157049	0	0.0238046	6
447.075	C21H20O9S	0	0	0.00734376	0.0105812	0.0359869	0.00423358	0.104495	0	0	5
447.083	C23H16N2O8	0.00797943	0.0101053	0	0	0	0	0	0	0.00835133	1
447.203	C25H36O3S2	0	0	0	0	0.00499938	0	0	0	0.00725143	2
447.954	C17H8NO10SP	0	0.0111485	0	0	0.0176709	0.00802838	0.0134749	0	0.0248108	4
449.014	C16H19O9S2P	0	0	0	0	0.00554283	0.00171855	0	0	0	2
449.05	C28H10N4OS	0.00833648	0.00867016	0	0	0	0	0	0.023153	0	1
449.066	C21H15N4O6P	0	0	0.0127378	0.013006	0	0	0	0	0	2
449.15	C30H27SP	0	0	0	0.0072951	0	0	0	0.00664274	0.00615544	3
449.183	C24H34O4S2	0.0354753	0	0	0	0.0577451	0	0.0254117	0	0.0146081	3
450.99	C18H13O10SP	0.00547371	0.0105188	0	0	0.00530055	0	0.0213009	0	0	2
451.12	C29H16N4O2	0.00431448	0.00480234	0	0.0130318	0.00507511	0	0	0	0	2
451.177	C27H32O2S2	0.016614	0	0	0	0.0556968	0.00431185	0.0940203	0	0.0743901	4
451.291	C22H44O9	0	0.00502097	0	0	0	0.00232005	0.00662015	0	0	2
451.986	C15H7N3O14	0	0.0116189	0	0	0.0313823	0	0.0136315	0	0.0283486	3
452.104	C29H15N3O3	0	0.00533128	0	0	0	0	0	0.00575442	0.00744599	2
452.18	C17H32N3O9P	0.00376498	0	0	0	0.0144677	0	0.0230016	0	0.0160695	3
452.996	C18H14O10S2	0.00355716	0	0	0	0.00482905	0.0013426	0	0	0	2
453.052	C10H23N4O10S2P	0	0	0	0.011371	0.00482904	0	0	0	0.00679781	3
453.107	C19H23N2O9P	0	0	0	0	0	0	0.0220032	0	0.0109887	2
453.119	C19H27N4O3S2P	0	0	0	0	0.0773015	0	0.174881	0	0	2
454.075	C18H21N3O7S2	0	0	0	0	0.00335695	0	0	0	0.0038031	2
455.028	C12H17N4O11SP	0	0.00310038	0.00607239	0	0	0	0	0	0.00718701	2
455.038	C21H16N2O6S2	0.0208533	0.00454949	0.025816	0.0171008	0.00815501	0.00615763	0.0152854	0.00575621	0	6
455.213	C19H36O12	0.0179848	0.00767223	0	0	0	0	0	0	0	0
455.25	C20H40O11	0.00555286	0.0125204	0	0	0.00751681	0.00287464	0.00806862	0	0.00793024	4
456.094	C23H23NO5S2	0	0	0	0	0	0	0	0.00567954	0.00657192	2
456.167	C27H28N3SP	0.00615751	0	0	0	0	0.00238563	0	0	0	1
457.023	C21H14O10S	0.0119909	0.00516532	0.00831792	0.0165082	0.0137265	0	0	0.00955681	0.0157506	5
457.055	C19H23O7S2P	0.0196227	0.0255728	0	0	0.0145384	0.00358499	0.0151162	0.0234507	0.0224866	5
457.102	C18H23N2O10P	0	0.00524156	0	0	0	0	0	0.00703236	0.00849673	2
457.105	C26H22N2O2S2	0	0	0.0563291	0.0369966	0.0239858	0	0	0	0	3
457.113	C28H18N4OS	0.00372096	0	0.0279296	0.0153299	0.00714769	0.00185444	0	0	0	4
459.021	C20H12O13	0	0	0	0	0.00539131	0	0	0	0.00627335	2
460.07	C23H16N3O6P	0.0321231	0.0530178	0	0	0.0147885	0	0.0400153	0.0525633	0.0501159	4
460.096	C26H24NOS2P	0	0	0	0	0.015677	0	0.0115096	0	0	2
460.182	C33H23N3	0.00749107	0.0383153	0	0	0.0196635	0	0.0396366	0	0.0169387	3
460.192	C31H27NO3	0	0	0	0.0101841	0	0	0	0	0.0077122	2
460.235	C26H39NO2S2	0	0	0	0	0.00467988	0.00168882	0	0	0	2
460.971	C23H11O5S2P	0.01073	0.00457395	0	0.0107991	0.00831326	0	0	0.0177662	0.00453093	4
461.018	C20H14O11S	0.0526748	0.0133765	0.0283776	0.0856593	0.0212819	0.00429864	0	0.0314158	0.0119557	6
461.047	C19H14N2O12	0.00476204	0	0.0121192	0	0.00680605	0	0	0	0.00688851	3
461.058	C18H22O10S2	0.00992687	0.022371	0	0	0.00761946	0	0	0.0178867	0.0171516	3
461.074	C32H15O2P	0.00672755	0.0055191	0	0	0	0	0	0.0103581	0.00877216	2
461.13	C32H18N2O2	0	0.00436241	0	0	0	0	0	0.00746054	0	1
461.136	C25H22N2O7	0	0	0	0	0.00422966	0	0.0251464	0	0	2
461.204	C32H31OP	0	0.00368015	0	0	0	0	0	0	0.00437568	1
461.219	C26H38O3S2	0.0134946	0	0	0	0.0128225	0.00659771	0.0302806	0	0.031681	4
462.064	C15H17N3O14	0	0	0	0	0.0106229	0	0.01852	0	0	2
462.114	C22H26NO6SP	0	0.00307952	0.00676718	0	0	0.00676246	0	0	0	2
462.994	C22H8O12	0.0246047	0.00801224	0.0180514	0.0611961	0.00724706	0	0	0.00827699	0	4
463.015	C19H12O14	0.0178397	0	0.00736689	0.0281486	0.00820052	0	0	0.010597	0	4
463.066	C29H12N4OS	0.0120616	0.0248835	0	0	0.0109922	0	0	0.0328001	0.0265999	3
463.076	C35H12O2	0	0	0.00932693	0.0100081	0.0715608	0	0	0	0	3
463.109	C18H24O14	0	0	0	0	0.00873762	0	0.0196789	0	0	2
463.198	C25H36O4S2	0.0750676	0.00715782	0	0	0.27721	0.010825	0.060528	0	0.147701	4
463.213	C29H36OS2	0	0.0087634	0	0	0	0.00322487	0.0170382	0	0	2
463.231	C29H36O3S	0	0.00637095	0	0	0	0	0	0	0.00467995	1
464.038	C22H15N3O5S2	0.00909353	0.00498209	0.0121232	0	0	0.00627852	0.00848534	0	0	3
464.201	C15H36N3O11P	0.014282	0	0	0	0.0518191	0	0.0146977	0	0.0295203	3
464.214	C20H35NO11	0	0.0171953	0	0	0	0	0	0	0.0202768	1
464.278	C22H44NO7P	0.0043468	0.0058699	0	0	0	0.00474393	0	0.00777312	0	2
465.005	C19H15O10SP	0	0.00776359	0	0	0	0	0.0116684	0	0.00808374	2
465.045	C28H10N4O2S	0.00728305	0.00363859	0	0	0	0	0	0.00670267	0	1
465.194	C15H34N2O14	0	0	0	0	0.0115178	0	0	0	0.00653298	2
465.205	C14H34N4O13	0	0	0	0	0.00437991	0	0	0	0.00384945	2
466.096	C16H25N3O9S2	0.00570516	0.00436944	0	0	0.00616213	0.00331631	0	0	0.00692083	3
467.002	C18H13O13P	0	0.00376225	0	0	0	0	0	0	0.00859625	1
467.035	C14H17N2O14P	0	0	0	0	0.0296346	0.00314692	0	0	0.00693982	3
467.055	C24H21O4S2P	0	0.0074671	0	0.022349	0	0	0	0.0236827	0.0128279	3
467.098	C16H24N2O12S	0	0.00861085	0	0.0151536	0	0	0	0	0.0116091	2
468.148	C17H31N3O8S2	0	0	0	0	0	0.0121849	0.0175481	0	0.00980342	3
469.037	C19H19O10SP	0.0116794	0.0362781	0	0.0127973	0	0	0	0.014366	0.0146434	3
469.053	C22H18N2O6S2	0.00629538	0	0.0166904	0	0	0.00729452	0	0	0.00507747	3
469.066	C16H22O14S	0	0.00753512	0.0121413	0.00711578	0	0	0	0	0.00612848	3
469.187	C29H31N2SP	0	0	0	0	0.00320587	0	0	0	0.00449739	2
469.229	C20H38O12	0.00513199	0.00720398	0	0	0.00487442	0	0	0	0.00393937	2
470.141	C19H25N3O11	0.00557263	0	0	0	0	0	0	0	0.0076601	1
471.034	C19H21O8S2P	0.00963347	0.0357867	0	0.0121222	0	0	0	0.0137872	0.0150085	3
471.088	C12H29N2O11S2P	0	0	0	0	0.00668321	0.00175894	0	0	0	2
471.129	C16H28N2O12S	0.00538856	0	0.00782406	0	0.0694226	0.00201616	0.138101	0	0	4
471.164	C19H37O7S2P	0.0199694	0	0	0	0.0209137	0	0.0142782	0	0	2
471.176	C18H37N2O6S2P	0.0146724	0.0760966	0.0201579	0.0073739	0.026885	0.120255	0.146303	0	0.0223731	6
472.041	C17H20N3O7S2P	0	0	0	0	0.0107352	0	0.00712178	0	0	2
472.05	C25H15NO7S	0	0.00629443	0	0	0	0	0.0194751	0	0	1
472.133	C28H28NS2P	0.0113922	0	0	0	0.0133024	0	0.0135929	0	0	2
472.143	C24H27NO7S	0	0.00440426	0	0	0.0136855	0	0	0.00690006	0.0103173	3
472.186	C21H36N3O3S2P	0	0.00433	0	0	0.00546592	0	0	0	0.00471612	2
472.248	C24H44NO2S2P	0.00364031	0.00392986	0	0.0093689	0.00491823	0	0	0.00778338	0.00906243	4
473.098	C27H23O4SP	0	0.00364798	0	0	0.00861079	0	0	0.00956477	0.00756471	3
473.203	C22H34O11	0.00370562	0.0086068	0	0	0.00282693	0.00246019	0	0	0.00733298	3
474.173	C19H29N3O11	0.00850949	0.00816996	0	0	0	0.00182731	0	0.012723	0	2
474.987	C24H13O5S2P	0.0134015	0.0122656	0	0.0122636	0.0181592	0	0	0.0176017	0.0290344	4
475.183	C32H29O2P	0.00587022	0	0	0	0.0057941	0.00295983	0.00754974	0	0.00616247	4
475.201	C22H36O9S	0	0.003909	0	0	0	0	0	0	0.00501043	1
476.037	C22H11N3O10	0.00554296	0	0	0.0121606	0.00742139	0	0	0	0.00947098	3
476.093	C14H28N3O9S2P	0	0	0	0	0	0.00271837	0	0	0.00447804	2
476.255	C30H40NSP	0.00990371	0	0	0	0	0	0	0.104223	0	1
476.984	C23H11O8SP	0.00541135	0	0	0	0.00461573	0	0	0.00919704	0.0101915	3
477.031	C20H14O14	0.0148651	0.00702055	0.0142862	0.0348271	0.0170379	0	0	0.0121643	0.0180348	5
477.055	C16H19N2O13P	0	0	0	0	0.111221	0	0	0.316107	0	2
477.199	C32H31O2P	0.00749751	0.00335987	0	0	0	0	0	0	0	0
477.214	C28H35N2OSP	0	0	0	0	0.0140178	0	0.00709483	0	0.00791239	3
478.059	C15H17N3O15	0	0	0	0	0.0160692	0	0	0.0498357	0	2
478.083	C30H13N3O4	0	0.00377133	0	0	0	0	0	0.00614384	0.0092079	2
479.051	C28H17O4SP	0	0	0	0	0.00466765	0	0	0.0143714	0	2
479.061	C29H12N4O2S	0.0104782	0.0134875	0	0	0	0	0	0.00982267	0.0177494	2
479.069	C18H24O11S2	0.00908753	0.0103115	0	0	0	0	0	0.00789602	0	1
479.108	C18H29N2O7S2P	0.00931287	0.0146259	0	0	0.00427305	0	0	0.00718541	0.00969687	3
479.157	C34H25OP	0.00634471	0.0114591	0	0	0.0151741	0	0	0	0.0174347	2
479.177	C20H32O13	0.00953723	0.0175167	0	0.011811	0.0482563	0.0121232	0.00836988	0.00844663	0.0115123	6
479.179	C22H32N4O4S2	0.00817345	0.0140606	0	0	0.0389285	0.00882466	0	0	0.00889849	3
479.297	C22H44N2O9	0.0102663	0.0151359	0.0128289	0	0	0.0133104	0.0252162	0.0313028	0.0110929	5
480.11	C29H23NO2S2	0	0.0036318	0	0	0	0	0	0.0153788	0.0128799	2
481.12	C18H26O15	0	0	0	0	0.00452359	0	0.0231158	0.0119032	0	3
481.224	C29H38O2S2	0	0.0036962	0	0	0	0	0	0	0.00398626	1
482.079	C16H21NO16	0.0211648	0.010726	0	0.0194049	0.00398943	0	0.00727946	0.0221433	0.00491265	5
482.091	C16H25N3O10S2	0	0	0.00723275	0	0	0	0	0	0.00754839	2
482.143	C31H22N3OP	0	0	0	0.0107753	0	0	0	0.00694619	0	2
483.016	C19H17O11SP	0	0.00397679	0	0.0105262	0	0	0	0	0.00492391	2
483.042	C20H20O10S2	0	0	0	0	0.00751172	0	0.0134882	0	0	2
483.045	C19H21N2O7S2P	0	0	0.00680734	0.0122624	0	0	0	0	0	2
483.261	C26H36N4O5	0	0.00384589	0	0	0	0.0032228	0	0.0100566	0	2
483.264	C25H45N2OS2P	0.00603251	0.00778265	0	0	0	0.0102089	0	0.0150736	0.00461107	3
484.276	C34H35N3	0	0.00746094	0	0	0	0.00318242	0	0.0288606	0	2
485.117	C29H27OS2P	0.0247445	0.0102064	0.0518718	0.0115391	0.0210595	0.0330395	0.0138278	0	0	5
485.18	C20H39O7S2P	0.0309484	0	0	0	0.085361	0.00433669	0.0295195	0	0.0485172	4
485.224	C20H38O13	0.0363036	0.0149503	0.0117034	0.0119545	0.0172217	0.00490596	0	0	0	4
485.26	C21H42O12	0.00793867	0.00398331	0	0	0	0.00164033	0	0	0	1
485.973	C15H9N3O14S	0	0	0	0	0.00292998	0	0	0	0.013725	2
486.12	C30H22N3SP	0.00503705	0	0.0156491	0	0.00458505	0.00855441	0	0	0	3
486.184	C19H37NO9S2	0.00582553	0	0	0	0.0162424	0	0	0	0.0110543	2
486.227	C24H42NO3S2P	0.00858073	0	0	0	0.00344482	0	0	0	0	1
488.043	C16H15N3O15	0	0	0	0	0.00616943	0	0.0116382	0	0	2
488.115	C31H23NOS2	0.00533588	0.0141735	0	0.020935	0	0	0	0.0298527	0.01315	3
489.017	C28H11O7P	0.0326256	0	0.066746	0.0316507	0.0202646	0.00838749	0.0173324	0	0.00464984	6
489.103	C28H18N4O3S	0	0	0.047777	0.0411614	0	0	0	0.0359245	0	3
490.154	C24H29NO8S	0.00600732	0	0	0	0.0305635	0	0	0	0.012526	2
491.014	C20H17N2O7S2P	0.0189163	0	0.0316018	0.0122062	0.0119256	0.00550585	0.00896667	0	0.00379831	6
491.071	C17H21N2O13P	0	0	0	0	0.0126677	0	0	0.267331	0	2
491.1	C37H17P	0	0	0.0150087	0.0145434	0	0	0	0	0	2
491.112	C14H28N4O11S2	0.00337845	0.00707521	0	0.00807191	0	0	0	0	0	1
491.178	C32H29O3P	0	0.00850954	0	0	0	0	0.0153864	0	0	1
491.188	C20H32N2O12	0	0	0	0	0.012532	0.00150951	0	0	0	2
491.195	C22H36O10S	0	0.00477788	0	0	0	0	0	0	0.0093775	1
491.226	C30H36O4S	0.0131585	0.0238331	0.00750834	0.0155461	0.00739871	0	0.00905791	0.0242021	0.0208865	6
492.183	C19H31N3O12	0	0	0	0	0	0	0	0.0101521	0.00741755	2
492.229	C31H31N3O3	0	0.00413245	0	0	0	0	0	0.00548132	0	1
493.049	C29H19O2S2P	0.016879	0.00867306	0	0	0.0504179	0.00423625	0.0297715	0.0239448	0.00741317	5
493.084	C19H26O11S2	0.0114887	0.025335	0	0	0.00559139	0	0	0.0153314	0.019424	3
493.162	C27H30N2O3S2	0	0.00685624	0	0	0.00653019	0	0	0	0	1
493.194	C32H31O3P	0	0	0	0	0.00568805	0	0.00717106	0	0	2
493.196	C18H38O13S	0	0.00693812	0.00908126	0	0.00597075	0	0.00679108	0.00858516	0.00716536	5
493.202	C32H30O5	0	0.00601858	0	0.00543275	0	0	0	0	0	1
493.257	C23H43O9P	0.00365538	0.00746363	0	0	0.00635457	0.00604515	0	0	0.00815657	3
494.126	C30H25NO2S2	0	0.0044071	0	0	0.00587743	0	0	0.00720835	0.00438897	3
495.092	C30H16N4O2S	0.00658408	0.0120748	0	0	0	0	0	0.0146274	0.0138599	2
495.183	C19H32N2O13	0.00464355	0.00599976	0.0139392	0.0125254	0.0303348	0.0084047	0	0	0	4
495.188	C25H36O6S2	0	0	0	0	0.00313088	0	0.19851	0	0	2
495.202	C20H36N2O10S	0.00659376	0.205565	0.302859	0.0395027	0.104064	1.15645	0.346859	0	0.348804	6
497.098	C21H27N2O6S2P	0.00752179	0.00754331	0	0	0	0	0	0.00506159	0.0078837	2
497.167	C24H34O7S2	0	0	0.0127605	0	0.00604098	0	0	0	0.0103767	3
499.09	C35H17O2P	0	0	0	0	0.00434683	0	0	0.00730199	0.00875494	3
499.146	C22H28O13	0.00486793	0	0	0	0	0	0	0.00617733	0	1
499.155	C25H28N2O7S	0	0.0062355	0	0	0.0172324	0.00188816	0	0	0.00371913	3
499.239	C21H40O13	0.0193712	0.00786648	0	0	0	0	0	0	0	0
499.276	C22H44O12	0.00461341	0.0113394	0	0	0.00732254	0.00225048	0.00673079	0	0.00791969	4
500.218	C23H40N3O3S2P	0.00394889	0.00396684	0	0	0.00324788	0	0	0	0	1
500.987	C21H11O13P	0	0	0	0	0.00371985	0	0	0	0.0139788	2
503.033	C19H12N4O13	0	0	0.0308604	0.0111861	0.00687073	0.0091186	0	0	0.00715842	5
503.119	C37H16N2O	0	0	0	0	0	0.0628161	0	0.0188099	0	2
503.213	C23H36O12	0	0.014624	0	0	0	0.00237299	0	0	0	1
505.027	C32H11O5P	0	0	0.00554517	0.0102946	0	0	0	0	0	2
505.03	C21H19N2O7S2P	0	0	0.0267536	0.00905038	0.00508972	0.00668422	0	0	0.00390313	5
506.054	C16H17N3O16	0	0	0	0	0.0123013	0	0.0350474	0	0	2
506.24	C27H41NO4S2	0.0211879	0	0	0	0.0410241	0.00821833	0.0952251	0	0.0415655	4
507.065	C30H21O2S2P	0	0.00626706	0	0	0.0200732	0	0.0144991	0.00986776	0.013643	4
507.121	C30H24N2O2S2	0	0.0046759	0	0	0	0	0	0	0.0102325	1
508.105	C30H23NO3S2	0	0	0	0	0.00645817	0	0	0	0.00955887	2
509.022	C21H18O11S2	0	0	0	0	0.0223424	0	0.0777933	0	0	2
509.136	C30H26N2O2S2	0	0.00281645	0	0	0.00337107	0	0	0	0.0248582	2
509.19	C20H35N2O11P	0	0	0	0	0.00416695	0	0.012109	0	0	2
509.219	C30H38O3S2	0.0106749	0.0152935	0.0131145	0	0.0114268	0	0	0.00758725	0.0270619	4
509.224	C25H39N2O5SP	0.0189586	0.0152576	0.0602393	0	0	0.0309649	0.0176157	0.0132063	0.00839703	5
510.292	C36H37N3	0	0.00281639	0	0	0	0.00210235	0	0.0236102	0	2
511.112	C21H25N2O11P	0	0	0	0	0.0106922	0	0.0176557	0	0	2
511.129	C24H24N4O7S	0.0048966	0.00514328	0	0	0	0	0.022397	0	0	1
511.221	C24H37N2O8P	0	0.00610985	0.0219865	0	0	0.0101389	0	0	0	2
512.002	C22H12NO12P	0.00607869	0	0.00934717	0	0.00328601	0.00241689	0	0	0	3
512.091	C29H24NO2S2P	0	0.00570669	0	0.00838578	0	0.00258615	0	0	0	2
513.056	C20H23N2O8S2P	0.0103927	0.0116363	0.0241325	0.0334546	0.0098126	0	0.00944627	0.0220571	0.0242745	6
513.149	C18H31N2O13P	0	0	0	0	0.00980159	0.00311267	0	0	0	2
513.161	C36H22N2O2	0.00558862	0.0106189	0	0	0	0	0	0.01199	0.0118432	2
513.255	C22H42O13	0	0.00571725	0	0	0.00484221	0	0	0	0	1
514.982	C16H12N4O12S2	0	0	0	0	0.00618343	0	0	0	0.00500198	2
515.031	C14H21N4O11S2P	0.0168144	0.0133769	0	0	0.0559762	0.00634405	0.0593413	0.0292685	0.0113232	5
515.043	C18H16N2O16	0	0	0	0	0.0443706	0	0	0.0201558	0.01813	3
515.053	C32H13N4SP	0	0	0.00907947	0.0128884	0	0	0	0.00590387	0	3
515.186	C26H32N2O7S	0	0.00741391	0	0	0	0	0	0	0.00693747	1
515.198	C20H36O15	0	0.00384	0	0	0	0.00390918	0	0	0	1
516.035	C23H20NO7S2P	0	0	0	0	0.00537285	0	0.00637181	0	0	2
517.019	C23H11N4O9P	0	0	0	0	0.00519543	0	0	0	0.0062602	2
517.185	C24H39O6S2P	0	0.00342333	0	0	0	0	0	0	0.00440938	1
517.188	C20H39O11SP	0	0	0	0	0.00338318	0	0.00765033	0	0	2
518.281	C34H37N3O2	0	0.00671392	0	0	0.00313871	0.00193437	0	0.00693215	0.00388379	4
518.977	C25H13O7S2P	0.0232026	0	0.0106256	0.0429269	0.0100781	0	0	0.0146021	0.0040477	5
519.066	C37H12O4	0	0	0	0	0.0447825	0	0.153814	0.0062143	0	3
519.113	C18H33O11S2P	0	0	0.0151938	0.00956762	0	0.00161217	0	0	0	3
519.149	C19H37O10S2P	0	0.0111147	0.0164009	0	0.00515188	0.00390758	0	0	0.0101719	4
519.182	C23H37O9SP	0	0	0	0.0215307	0	0	0	0.0312449	0	2
520.069	C17H19N3O16	0	0	0	0	0.00839569	0	0.0181741	0	0	2
520.953	C17H6N4O14S	0.00959204	0	0.0168857	0.0525942	0	0	0	0	0	2
520.956	C24H11O8S2P	0	0	0	0	0.0189607	0	0	0.0190072	0.00546497	3
520.974	C24H11O10SP	0.0153125	0.00345174	0	0.0269503	0.00481036	0	0	0	0	2
521.072	C18H22N2O14S	0.00762101	0.0105784	0	0.0136612	0.0051349	0	0	0.0147243	0.0123414	4
521.093	C23H22O14	0	0	0.00893442	0	0	0.00417294	0	0	0	2
522.103	C20H30NO9S2P	0	0	0	0	0.00606325	0	0.0108721	0	0	2
523.009	C23H12N2O11S	0	0	0	0	0.0183762	0	0	0.0175323	0	2
523.168	C32H29O5P	0.0150674	0.00745834	0.0634236	0.00890789	0.026617	0.0143101	0.0150011	0	0.0100369	6
523.205	C33H33O4P	0	0.00294694	0	0	0	0	0	0	0.00451973	1
523.235	C31H40O3S2	0.00943493	0.0118044	0	0	0.00630702	0.00434065	0	0.00542264	0.0261529	4
523.95	C21H7N3O10S2	0	0	0	0	0.00624888	0.00574791	0	0	0	2
524.032	C20H15NO16	0	0	0	0	0.00502072	0	0	0	0.00602651	2
524.171	C31H27NO7	0	0	0.0191071	0	0.00657126	0	0	0	0	2
524.205	C28H35N3O3S2	0	0.00580182	0	0	0.00292536	0	0	0	0	1
524.993	C17H19O13S2P	0	0	0	0	0.0327211	0.00657892	0	0	0.00553006	3
525.015	C25H10N4O8S	0.0094421	0.00971129	0.0235825	0	0.00726436	0.00980001	0.0132528	0	0.0158107	5
525.145	C35H27OSP	0	0.00364909	0	0	0	0	0.0255381	0	0	1
527.012	C24H8N4O11	0.00408539	0.00593852	0.0238662	0.00929899	0.00357784	0.00950797	0	0	0.00584717	5
527.032	C21H20O12S2	0	0	0	0	0.0369788	0	0.118757	0	0	2
527.125	C19H28O17	0	0	0	0	0.00401808	0	0	0.0175318	0	2
527.353	C36H48O3	0	0	0.0463616	0	0	0.0144952	0	0	0	2
528.036	C22H15N3O11S	0	0	0	0	0.00605703	0	0.0128466	0	0	2
528.168	C18H31N3O15	0	0.00702542	0	0.0106128	0.0176121	0.0059767	0	0	0	3
529.047	C20H18O17	0.00489699	0.00918034	0	0	0.014935	0.00464165	0.01385	0.0117177	0.0154078	5
529.087	C21H27N2O8S2P	0	0.00276396	0	0	0	0	0	0.0057527	0	1
529.123	C21H27N2O12P	0	0	0	0	0.0092724	0	0.00694809	0	0	2
529.162	C29H26N2O8	0.0213254	0.00849109	0.0234761	0.0155268	0.0262414	0.0110955	0.00752283	0	0	5
529.25	C22H42O14	0.0220481	0.00700626	0	0.00664336	0.00974781	0	0	0	0	2
530.219	C32H37NO2S2	0	0	0	0	0	0	0.0107565	0.0158165	0	2
531.12	C18H28O18	0	0	0	0	0.00352475	0	0	0.00922428	0	2
531.201	C25H41O6S2P	0	0.0049506	0	0	0	0	0	0	0.0054374	1
532.992	C26H15O7S2P	0.0224111	0.00853531	0.0270306	0.0638008	0.0229402	0	0	0.0119401	0.0232068	5
533.197	C26H34N2O8S	0.00518441	0	0	0	0.00963901	0	0	0.00512501	0	2
534.942	C18H9N4O10S2P	0.00520591	0	0	0	0	0	0	0	0.0042607	1
534.968	C28H9O8SP	0	0	0.0151616	0.0321374	0	0	0	0	0	2
534.99	C25H13O10SP	0.0154079	0.00636443	0.0186302	0.042669	0.0156946	0	0	0	0.0153721	4
535.19	C31H37O2S2P	0.0161888	0.0135057	0.0164979	0.00854081	0.00468077	0	0	0	0.0124944	4
536.135	C23H27N3O10S	0	0.00663437	0.0103907	0.00785724	0.0231838	0.00467731	0	0	0	4
536.966	C17H6N4O17	0	0	0.00995589	0.0213964	0	0	0	0	0	2
537.013	C25H14O12S	0.0134758	0	0	0	0.0183719	0.00317565	0.0631209	0.0177906	0	4
537.025	C24H14N2O11S	0	0	0	0	0.0379125	0	0	0.0178904	0.02154	3
537.067	C18H22N2O15S	0.0123604	0.0103543	0.00779394	0	0.00767776	0	0	0.00583238	0.0131158	4
537.093	C21H22N4O11S	0	0	0	0	0	0	0	0.0094974	0.00463832	2
537.128	C23H27N2O11P	0.01019	0.0112734	0.025175	0.0126386	0.0398587	0.0100566	0.0080852	0	0.00839332	6
539.125	C20H28O17	0	0	0.00465495	0	0.00715235	0	0	0	0	2
539.155	C22H37O9S2P	0.0133401	0.0108047	0.0102925	0.0270937	0.0107269	0	0.00900895	0	0.0302489	5
539.178	C26H36O8S2	0	0.00400563	0	0	0	0	0.00849419	0	0.0142462	2
539.206	C27H41O5S2P	0	0	0.00639057	0.0195297	0	0	0	0	0	2
539.216	C28H36N4O3S2	0.00975454	0.00821634	0.0275692	0	0	0.0168895	0.024511	0.0177793	0.00673721	5
539.541	C35H72O3	0	0	0.0107318	0.0165323	0	0	0	0	0	2
540.037	C32H15NO4S2	0.0109914	0	0	0	0	0	0	0.00663928	0	1
540.164	C24H32NO11P	0.00347801	0	0.00802446	0	0	0.00456726	0	0	0	2
540.219	C26H40NO7SP	0.00510245	0	0	0	0	0.00608167	0	0.00499931	0	2
540.365	C28H51N3O7	0	0	0.0685817	0	0	0.00263077	0	0	0	2
541.048	C22H22O12S2	0	0	0	0	0.0113682	0	0.0611386	0	0	2
541.123	C22H27N2O12P	0	0	0	0	0.0453975	0	0.0607328	0	0	2
542.142	C25H25N3O11	0	0	0	0	0	0.00312876	0.0123947	0	0	2
543.139	C20H32O15S	0.0182362	0	0	0	0.0422835	0	0.014477	0	0.0329605	3
544.142	C21H27N3O14	0	0	0	0	0.00893645	0	0	0	0.00553987	2
544.991	C29H10N2O6S2	0	0.00328003	0	0	0.0132333	0	0	0.0125851	0	2
545.136	C19H30O18	0	0	0	0	0.0147695	0	0	0	0.00779871	2
545.15	C38H27SP	0.00600119	0.00386311	0.0190534	0	0.00744537	0.00348611	0.00989225	0	0	4
545.294	C31H46O6S	0	0.0157642	0	0	0	0	0.00725877	0	0	1
546.074	C20H21NO17	0	0.00363758	0	0	0	0	0	0.0131356	0	1
546.17	C31H34NO2S2P	0.0339137	0.0258885	0.0237846	0.0101913	0.0217501	0.0169185	0.0242335	0	0.0300829	6
547.129	C27H24N4O7S	0.0474731	0.00790927	0	0	0	0	0.0350427	0.0173834	0	2
547.173	C30H32N2O4S2	0.00818298	0.0052826	0	0	0.00381064	0	0	0	0.00514204	2
548.209	C35H35NOS2	0	0	0	0	0	0.00346696	0.0060588	0	0	2
549.014	C16H23O15S2P	0	0	0	0	0.0149973	0	0.0498713	0	0	2
549.133	C30H31O4S2P	0.0135852	0.00671523	0.00958215	0	0.00526588	0	0	0	0.0203081	3
550.128	C29H30NO4S2P	0	0	0	0	0.0551233	0	0.0269597	0	0	2
551.029	C26H16O12S	0	0	0	0	0.00937964	0.00365712	0.0302791	0	0.00719879	4
552.069	C28H15N3O10	0	0.00380842	0	0	0	0	0	0	0.00780228	1
553.285	C30H42N4O4S	0.0182367	0	0	0	0.0499197	0.00618466	0.0449092	0	0.0271084	4
554.053	C22H22NO12SP	0.0162881	0.0154655	0.0147425	0.0243885	0.00889418	0	0	0.0166516	0.019755	5
554.208	C37H34NSP	0.0122	0.0254865	0	0	0.00953254	0.00599726	0	0	0	2
554.941	C27H9O8S2P	0	0	0	0.00686385	0.0122409	0.00733087	0	0	0	3
555.15	C33H24N4O3S	0.00430334	0	0	0	0	0	0	0	0.00921906	1
555.181	C36H28O6	0	0.00845398	0.0171435	0	0.0070884	0.00552487	0.0142855	0	0.00837767	5
556.05	C21H20NO15P	0.0100128	0.00867748	0.0112395	0.0160815	0.00780965	0	0	0.0106799	0.011452	5
558.085	C20H21N3O16	0	0	0	0	0.0108725	0	0	0.0121396	0.00798131	3
558.935	C26H9O9S2P	0	0	0	0	0.0106167	0.00726279	0	0	0	2
559.007	C30H12N2O6S2	0	0.00442324	0	0	0.0286221	0	0	0.0129908	0.0109358	3
559.097	C21H25N2O14P	0	0	0.0274716	0.0247245	0.00839126	0	0	0	0	3
561.285	C28H43N4O6P	0.00623314	0	0	0	0	0.00534357	0	0	0	1
561.304	C35H46O4S	0.005433	0.0122266	0	0	0	0.00341302	0	0.0136656	0.00840843	3
563.105	C28H25N2O7SP	0	0	0	0	0.0155106	0	0.0522368	0	0	2
563.229	C35H37N2OSP	0.00914584	0	0	0	0	0.00218369	0	0	0	1
566.172	C35H25N3O5	0	0	0.0101815	0	0	0	0.0128477	0	0	2
566.196	C31H38NO3S2P	0	0	0	0	0	0	0.00762521	0	0.00453634	2
567.18	C31H37O4S2P	0.0359597	0.0238188	0.0203611	0.006029	0.0192477	0.0201524	0.0149712	0	0.0262159	6
567.183	C25H32N2O13	0	0	0.0190338	0	0	0.00685905	0	0	0	2
568.177	C18H40N3O11S2P	0.0131467	0.00794489	0.0505056	0	0	0.0243314	0.00922367	0.00570601	0	4
568.183	C30H35NO6S2	0.00901503	0.00395181	0	0	0.00416789	0	0	0	0.00441241	2
569.175	C24H34N4O8S2	0.0184453	0.00427582	0.0457	0.00620757	0.0081003	0.012335	0.016408	0	0	5
570.212	C27H42NO6S2P	0.00876541	0.0172225	0	0	0.00350137	0.0135546	0.0334568	0.0308761	0.0127615	5
571.133	C23H29N2O13P	0	0	0	0	0.0152676	0	0.0138665	0	0	2
571.15	C36H29O3SP	0.0123481	0	0	0	0.00847778	0	0	0	0	1
571.215	C26H40N2O8S2	0	0	0	0	0	0.00297582	0	0.00631152	0	2
571.233	C28H37N4O7P	0.00473177	0	0	0	0	0	0	0	0.00981719	1
572.159	C20H35N3O12S2	0.00906878	0.00391604	0	0	0	0.00343914	0	0	0	1
572.292	C37H39N3O3	0.00814077	0.00357202	0	0	0	0	0	0	0	0
572.99	C24H15O13SP	0	0	0	0	0.0191866	0	0.00904636	0	0	2
573.276	C24H46O15	0.00963382	0.00715009	0	0	0.00606163	0	0	0	0	1
579.03	C23H21N2O10S2P	0.00459149	0.00759127	0	0.0120392	0.00490775	0	0	0.0102893	0.0102794	4
580.067	C26H19N3O11S	0	0.00507209	0	0	0.00680252	0	0	0.012915	0.00804104	3
580.162	C34H31NO4S2	0	0	0.0164	0.0160723	0	0	0	0	0	2
580.194	C30H35N3O5S2	0	0	0.0152202	0.0143649	0	0	0	0	0	2
580.955	C18H14O18S2	0	0	0	0	0.028109	0.00568345	0	0	0	2
581.027	C20H22O16S2	0	0	0	0.00987669	0	0	0	0	0.00424233	2
581.101	C32H23O9P	0	0	0.0228726	0.00842452	0.0354213	0	0.0503889	0	0	4
581.123	C30H31O6S2P	0	0.00499454	0.0120413	0	0.00583085	0	0	0	0	2
581.248	C24H43N2O12P	0	0.00373503	0	0	0	0.00164627	0	0	0	1
581.603	C42H78	0	0	0	0	0.0149207	0	0.0200729	0	0	2
582.952	C19H9N2O18P	0	0	0	0	0.0280296	0.00582737	0	0	0	2
582.973	C17H17N2O15S2P	0	0	0.0146424	0.00698193	0	0.00484583	0	0	0	3
583.115	C34H20N2O8	0	0	0.0301689	0.0524122	0.0243717	0	0.0154633	0	0	4
584.97	C27H10N2O10S2	0.0050055	0.00361487	0.0141809	0	0	0.00506543	0	0	0	2
585.239	C37H34N2O5	0	0.0122778	0	0	0	0.00367546	0	0	0	1
587.328	C26H52O14	0	0.00575554	0	0	0	0.00163745	0	0	0	1
588.109	C18H28N3O17P	0	0	0	0	0.0173549	0	0.0545119	0	0	2
589.177	C38H26N2O5	0	0	0	0	0.00833302	0	0.00969832	0	0.00697269	3
590.106	C29H25N3O7S2	0	0	0	0	0.0319367	0	0.014728	0	0	2
591.157	C24H32O17	0.0107788	0.00294768	0.0158438	0	0	0.00717004	0	0	0	2
592.092	C29H23NO11S	0	0	0	0	0.0272057	0	0.0519999	0	0	2
592.948	C20H11N4O12S2P	0	0	0.0144574	0.0230068	0.0121011	0	0	0	0.00966716	4
593.09	C24H22N2O16	0	0.00557894	0.00957444	0	0.0163588	0.00364842	0	0	0	3
593.132	C32H26N4O4S2	0.0119775	0.0048611	0.00803517	0	0.00512451	0	0	0	0	2
593.24	C36H39N2O2SP	0.0261357	0.0448856	0	0	0	0.0059628	0	0	0	1
594.233	C26H46NO8S2P	0	0	0.0556644	0.0325816	0.00420011	0.00330862	0	0	0.0330227	5
594.924	C20H8N2O16S2	0	0	0.0100038	0.0219585	0	0	0	0	0	2
594.972	C30H13O8S2P	0.00714216	0	0	0	0.0190731	0.00193766	0	0	0	2
595.025	C23H21N2O11S2P	0.00584775	0	0	0	0	0	0	0	0.00811562	1
595.087	C26H29O10S2P	0	0	0.00620571	0	0.0101949	0.00253583	0	0	0	3
595.236	C25H44N2O10S2	0	0	0.0144449	0.00934653	0	0	0	0	0.00959389	3
597.114	C33H27O7SP	0	0	0	0	0.0169844	0	0.0151536	0	0	2
597.234	C45H30N2	0.0332241	0.0699822	0.0482568	0.016944	0.0597779	0.05701	0.0351938	0	0.0273578	6
599.1	C36H16N4O6	0	0	0	0	0.00946318	0	0.0234008	0	0	2
599.243	C20H45N2O16P	0.00530008	0.0475845	0	0	0	0.0243851	0	0	0	1
601.098	C36H18N4O4S	0	0	0	0	0.0419696	0	0.015403	0	0.0109931	3
601.126	C21H30O20	0	0	0.0243619	0.0166116	0.0168297	0	0.0124225	0	0	4
602.106	C30H25N3O7S2	0	0	0.0827569	0.0820456	0	0	0	0	0	2
603.083	C28H20N4O10S	0	0	0.00571945	0	0.0177717	0	0.0560736	0	0	3
604.266	C33H39N3O8	0.0127167	0.0252659	0.0079655	0	0.0170514	0.0241892	0.0135488	0	0.0281007	5
605.171	C40H31O2SP	0	0	0	0	0.00733465	0	0	0	0.00618502	2
607.273	C37H41N2O4P	0.00599178	0.00323091	0	0	0	0	0	0	0	0
607.436	C31H64N2O7S	0	0	0	0	0.00791042	0	0.00682772	0	0	2
608.105	C30H27NO9S2	0	0	0	0	0.00866489	0	0.0102495	0	0	2
608.224	C33H40NO6SP	0.0110843	0.0271378	0.0182555	0.0073448	0.0155456	0.0207999	0.0121116	0	0.00886	6
608.498	C39H67N3S	0	0	0	0	0	0.00584472	0.010055	0	0	2
609.114	C34H27O7SP	0	0	0.0432767	0.0481906	0	0	0	0	0	2
611.185	C36H37O3S2P	0	0.0034537	0	0.0184232	0	0	0	0	0	1
612.011	C22H15NO20	0.00693982	0.00671174	0.0124282	0.0196731	0.00335716	0	0	0.00563323	0.0099375	5
612.088	C24H28N3O10S2P	0	0	0	0	0.0147632	0	0.0114036	0	0	2
613.097	C39H23N2S2P	0	0	0.0466838	0.0453479	0	0	0	0	0	2
613.139	C20H39O15S2P	0.00524979	0	0.0081552	0	0	0.00327794	0	0	0	2
614.074	C24H26NO14SP	0	0	0	0	0.0103725	0	0.0543462	0	0	2
614.192	C38H34NO3SP	0.0113452	0.0088365	0	0	0	0.00266731	0.0127874	0	0	2
614.576	C36H78N3O2P	0	0	0	0	0.00375943	0	0.0134746	0	0	2
615.141	C22H32O20	0	0	0.0206558	0.0196905	0.0129871	0	0.0176793	0	0	4
617.112	C24H30N2O13S2	0	0	0.0138353	0.023125	0.0206643	0	0	0	0	3
617.211	C29H38N4O7S2	0.00664239	0.00899605	0	0	0	0	0.0124309	0.00667815	0.00532274	3
618.12	C38H21NO8	0	0	0.0123155	0.011351	0	0	0	0	0	2
619.104	C38H20O9	0	0	0	0	0.018268	0.00171217	0	0	0	2
619.215	C40H33N2O3P	0.00387691	0.0111512	0.00795445	0	0.00520604	0.00825095	0.00713148	0	0	4
621.181	C23H43O13S2P	0	0	0.0145542	0.0112875	0	0	0	0	0	2
622.103	C30H25NO12S	0	0	0.00933141	0.0117974	0.00935398	0	0.006742	0	0	4
624.088	C25H28N3O10S2P	0	0	0.0268233	0.0283922	0	0	0	0	0	2
624.138	C19H35N3O16S2	0.00760609	0.00450656	0.0375769	0.00545892	0	0.0179704	0	0	0	3
624.202	C31H35N3O9S	0	0	0.0337514	0.0234586	0	0	0	0	0	2
625.086	C28H23N2O13P	0.00425407	0	0	0	0	0	0	0	0.0048616	1
625.164	C36H35O4S2P	0	0	0	0	0	0.00615369	0.0128687	0	0	2
626.136	C39H21N3O6	0.00858254	0.00381052	0.036346	0	0	0.020184	0	0	0	2
628.103	C33H28NO6S2P	0	0	0	0.0110927	0.0154838	0	0	0	0	2
628.208	C39H36NO3SP	0.00481707	0.00773975	0	0	0	0	0	0	0.00533522	1
630.245	C36H42NO5SP	0	0	0.0172356	0.0196447	0	0	0	0	0	2
630.558	C39H73N3O3	0	0	0.0347399	0.0211587	0	0	0	0	0	2
631.173	C23H36O20	0	0	0	0	0	0	0	0.00740636	0.0533118	2
631.256	C24H44N2O17	0.0103877	0.0111568	0.0149786	0.00783224	0	0.00339128	0	0	0	3
633.093	C39H23O5SP	0	0	0	0.0102713	0.00578592	0	0	0	0	2
635.079	C29H20N2O15	0	0	0.0151147	0.0156863	0	0	0	0	0	2
637.093	C41H18O8	0	0	0	0	0.0167322	0	0.0239919	0	0	2
637.162	C25H34O19	0.00980101	0.00665677	0	0	0	0	0	0	0	0
638.026	C18H26NO18S2P	0	0	0	0	0.00560457	0	0	0	0.00447038	2
639.093	C37H20O11	0	0	0	0.00955961	0.00924494	0	0	0	0	2
639.255	C27H49N2O9S2P	0	0	0.0366869	0.0442017	0	0	0	0	0	2
640.91	C22H11O17S2P	0	0	0	0	0.0216717	0.00614967	0	0	0	2
641.245	C30H42O15	0	0	0	0	0.0191165	0	0.0157686	0	0	2
641.286	C39H47O4SP	0.00414443	0	0	0	0.00905613	0	0.0117411	0	0.00992383	3
642.137	C32H25N3O12	0	0.0050366	0.00698486	0.0078585	0	0	0	0	0	2
646.258	C37H46NO3S2P	0	0	0	0	0	0	0.021465	0.0103653	0	2
648.313	C34H52NO7SP	0.007837	0.0113068	0	0	0	0	0	0.00743271	0.0051135	2
648.585	C41H80NO2P	0	0	0.0225827	0.0372288	0	0	0	0	0	2
651.048	C40H16N2O4S2	0	0	0.0106255	0	0.0111384	0	0	0	0	2
651.108	C23H29N2O18P	0	0	0	0	0.010496	0	0.0143261	0	0	2
651.144	C24H33N2O17P	0	0	0	0	0.00779262	0.00177787	0	0	0	2
653.045	C28H19N2O15P	0	0	0.00730887	0	0.00982679	0	0	0	0	2
654.249	C22H46N3O17P	0	0	0.00700021	0.0108945	0	0	0	0	0	2
655.331	C39H49N2O5P	0.00682407	0.00367689	0	0	0	0	0.0146958	0	0	1
659.056	C25H24O19S	0.0213397	0.0184622	0	0	0.0200704	0	0	0	0.0108422	2
660.246	C37H43NO6S2	0	0	0.0081602	0.0113324	0	0	0	0	0	2
661.053	C24H22O22	0.0113321	0.00516862	0	0	0.0113411	0.00278313	0	0	0.00603403	3
664.529	C36H76NO7P	0	0	0.0176669	0	0	0.0187583	0	0	0	2
668.22	C44H35N3S2	0	0	0.0175848	0.0348371	0	0	0	0	0	2
671.967	C26H12NO19P	0	0	0.00762202	0	0	0	0	0	0.00489832	2
676.661	C44H87NO3	0	0	0	0.0240637	0	0.00495165	0	0	0	2
679.211	C40H41O4S2P	0	0	0.00972159	0.0171269	0	0	0	0	0	2
681.082	C23H27N2O20P	0	0	0	0	0.0229709	0	0.0215871	0	0	2
682.097	C31H26NO15P	0	0	0.0251358	0	0	0.00741133	0	0	0	2
684.094	C41H19NO10	0	0	0.0346938	0	0	0.00955002	0	0	0	2
689.7	C47H94S	0	0	0.00980518	0.0179668	0	0	0	0	0	2
695.098	C24H29N2O20P	0	0	0	0	0.0184091	0	0.0195917	0	0	2
698.217	C37H37N3O9S	0	0	0.0216923	0	0.00350756	0	0	0	0	2
699.275	C26H52O19S	0.00412774	0.00645125	0.0107866	0	0.00715134	0.0114025	0	0	0	3
708.649	C48H87NS	0	0	0.0137048	0.021991	0	0	0	0	0	2
709.114	C23H34O23S	0	0	0	0	0.00682443	0	0.0184951	0	0	2
716.262	C28H47NO20	0.00792455	0.00351391	0	0.0132307	0	0.00530903	0.00791553	0.0207692	0.0102087	5
718.298	C38H45N3O11	0.00918934	0	0.00932014	0	0.00400839	0.00356147	0	0	0.0144942	4
719.35	C34H56O16	0.0282298	0	0	0	0.0207661	0	0	0	0	1
720.353	C38H60NO6S2P	0.00689615	0	0	0	0.00666567	0	0	0	0	1
721.346	C39H54N4O5S2	0.00891059	0	0	0	0.00668027	0	0	0	0	1
722.664	C49H89NS	0	0	0.0491408	0.0572207	0.00790506	0	0	0	0	3
724.661	C48H87NO3	0	0	0.031456	0.0363193	0.00590538	0	0	0	0	3
726.212	C40H42NO6S2P	0.00723696	0.0164339	0.0465531	0.0343444	0.0238223	0.00879114	0	0	0.010013	5
727.216	C26H48O19S2	0	0.00464154	0.0144387	0.0148592	0.00706431	0	0	0	0	3
728.266	C48H43NO2S2	0	0	0	0	0.0353972	0	0.0148451	0	0	2
730.533	C47H74NO3P	0	0	0	0	0.0131117	0.122435	0	0	0	2
736.309	C38H47N3O12	0.0291979	0.0238849	0.0279819	0.0211072	0.024888	0.00892525	0	0.0142392	0.0224931	6
739.277	C43H48O7S2	0.0164886	0.00373451	0.00829452	0.00814969	0	0.00526466	0	0	0.0184492	4
740.228	C28H44N3O18P	0	0	0	0.0134371	0	0.0176745	0	0	0	2
742.282	C49H45NO2S2	0	0	0	0	0.0428045	0	0.0372964	0	0	2
743.285	C37H48N2O12S	0	0	0	0	0.0136638	0	0.0110922	0	0	2
748.194	C30H39NO21	0.00750065	0.0139977	0.0313865	0.0224801	0.0139663	0.00570965	0.0124567	0	0.00536628	6
750.248	C43H46NO5S2P	0	0	0	0	0.012085	0	0.00805988	0	0	2
752.273	C53H40NO2P	0.0104113	0	0.0092756	0	0.0278187	0.00706344	0.00947856	0	0.0120307	5
752.553	C39H79NO12	0	0	0	0	0.0151859	0.039194	0	0	0	2
758.29	C33H50N3O15P	0.0138443	0.0133311	0	0	0.00941864	0.00642729	0	0.00811874	0.0106	4
758.321	C31H57N3O14S2	0.0123487	0.0135333	0	0	0	0.00351006	0	0	0	1
764.264	C44H48NO5S2P	0	0	0	0	0.0133171	0	0.0166086	0	0	2
770.313	C51H49NO2S2	0	0	0	0	0.0395691	0	0.0279274	0	0	2
778.626	C52H81N3O2	0	0	0.0153482	0.0254438	0	0	0	0	0	2
780.303	C44H47NO12	0.0104026	0.0136572	0.00568372	0	0.00349295	0.00665585	0	0	0	3
784.498	C41H75N3O7S2	0	0	0	0	0.0122096	0.0582269	0	0	0	2
784.617	C52H84NO2P	0	0	0.0150148	0.0151187	0	0	0	0	0	2
786.495	C48H69NO8	0	0	0	0	0.0145059	0.166064	0	0	0	2
788.492	C40H75N3O8S2	0	0	0	0	0.0107786	0.056556	0	0	0	2
790.489	C41H78NO7S2P	0	0	0	0	0.00501168	0.0254603	0	0	0	2
792.295	C46H52NO5S2P	0	0	0	0	0.0114232	0	0.00937166	0	0	2
806.342	C32H61N3O16S2	0.023444	0.0293468	0.0322404	0.0087144	0.0420545	0.0400844	0.0261777	0	0.0621192	6
808.514	C45H80NO5S2P	0	0	0	0	0.00690344	0.0140158	0	0	0	2
810.512	C42H73N3O12	0	0	0	0	0.0155857	0.0313952	0	0	0	2
825.699	C54H90N4O2	0	0	0	0	0.00382214	0.00261406	0	0	0	2
827.335	C40H60O14S2	0	0	0	0	0.00493189	0	0.0160793	0	0	2
828.324	C45H51NO14	0.0143456	0.0198251	0.0135752	0	0.0197706	0.021172	0.0175367	0	0.0367276	5
837.228	C40H43N2O16P	0.00821135	0.00610947	0.0079428	0	0.00457436	0	0	0	0	2
841.35	C40H58O19	0	0	0	0	0.00955899	0	0.0143659	0	0	2
842.456	C54H70NOS2P	0	0	0	0	0.00764913	0.0360382	0	0	0	2
842.575	C44H81N3O12	0	0	0.0109992	0.0134959	0	0	0	0	0	2
844.454	C53H68NO4SP	0	0	0	0	0.0100651	0.0571105	0	0	0	2
849.24	C46H42O16	0	0	0.237141	0.026218	0	0	0	0	0	2
849.741	C60H99P	0	0	0.180349	0.0211015	0	0	0	0	0	2
850.306	C41H58NO12S2P	0.0079897	0.0106985	0.00639615	0	0.00943862	0.0117915	0	0	0.0176678	4
860.352	C35H63N3O17S2	0.00985304	0.0083961	0	0	0	0.00211374	0	0	0	1
870.245	C33H49N3O22S	0	0	0.194274	0.227672	0	0	0	0	0	2
871.248	C44H45N2O15P	0	0	0.0514306	0.0559057	0	0	0	0	0	2
871.749	C58H100N2OS	0	0	0.014123	0.0195315	0	0	0	0	0	2
876.397	C52H63NO7S2	0	0	0	0	0.00509423	0.0434068	0	0	0	2
878.865	C57H118NSP	0.00904366	0.0202871	0	0	0	0.00430011	0	0	0	1
879.362	C38H60N2O21	0.0142064	0.0179615	0	0	0	0.0189007	0	0	0.0128086	2
879.384	C46H61N2O13P	0.00783664	0.00647298	0	0	0	0	0	0	0	0
880.366	C48H55N3O13	0.0199446	0.0173705	0	0	0.00438984	0	0	0	0.0123444	2
880.392	C50H59NO13	0	0	0	0	0.00429718	0.0425789	0	0	0	2
881.236	C39H46O23	0	0	0.0164758	0.0248455	0	0	0	0	0	2
890.363	C36H65N3O18S2	0.0240051	0.018994	0.0269902	0.0170507	0.0071022	0.00673278	0	0	0.00848196	5
890.865	C58H118NSP	0.0202685	0.01405	0.0246307	0.0146953	0.00683322	0.0052086	0.00801426	0	0.0074355	6
891.366	C45H64O14S2	0.0058025	0.00482644	0.0131755	0	0	0	0	0	0	1
899.369	C40H69O16S2P	0	0.0140737	0	0	0	0.0355147	0	0	0	1
899.726	C56H101O6P	0	0	0.0192341	0.0264074	0	0	0	0	0	2
899.87	C29H12NO27S2P	0	0.0105877	0	0	0	0.00928344	0	0	0	1
900.534	C58H80NOS2P	0	0	0.0171718	0.0167762	0	0	0	0	0	2
901.354	C53H59O9SP	0.00893083	0.00835693	0	0	0	0.0170895	0	0	0	1
902.353	C48H58NO14P	0.0133035	0.0125389	0.0153434	0	0	0.034225	0	0	0.00831548	3
902.412	C53H61NO12	0	0	0	0	0.00686938	0.0407594	0	0	0	2
904.409	C44H63N3O17	0	0	0	0	0.00684144	0.039404	0	0	0	2
910.215	C54H41NO9S2	0	0	0.027184	0.0348297	0	0	0	0	0	2
910.359	C38H62N3O20P	0	0.0112618	0	0	0	0.00278108	0	0	0	1
911.87	C55H116N4O3S	0.0097356	0.00545956	0.0594373	0.0363923	0.00926608	0.006463	0	0	0	4
912.372	C39H63NO23	0	0	0.014681	0.0137762	0	0	0	0	0	2
922.377	C50H57N3O14	0	0	0.0104376	0	0	0.0197305	0	0	0	2
933.852	C58H115N2O4P	0	0	0.0211316	0.0126353	0	0	0	0	0	2
934.356	C41H61NO23	0	0	0.0419906	0	0	0.0289421	0	0	0	2
934.389	C37H65N3O24	0	0	0.0276158	0.00772964	0	0.0132345	0.0116236	0	0	4
939.195	C42H40N2O23	0	0	0.0187676	0.0186732	0	0	0	0	0	2
943.359	C41H69O18S2P	0.0135015	0.0366675	0.0664053	0.0264473	0.0262054	0.0441841	0.0672917	0	0.0202569	6
944.363	C50H60NO15P	0	0.00735131	0	0	0	0.00691877	0.00991381	0	0	2
958.318	C36H66NO22S2P	0	0	0.0175861	0	0	0.0164146	0	0	0	2
959.307	C39H60O25S	0.0288777	0.0180457	0.0166252	0.0102341	0.00497315	0.0148991	0.01118	0	0.0148415	6
960.3	C52H52NO15P	0.0234484	0.01436	0.0211699	0.00970107	0	0.0122547	0	0	0.0113597	4
961.303	C51H50N2O17	0.0065675	0.00462819	0	0	0	0.0040291	0	0	0	1
962.367	C47H65NO16S2	0	0	0	0	0.00603886	0.0386148	0	0	0	2
980.279	C42H51N3O24	0	0	0.0125932	0	0	0.0178524	0	0	0	2
986.386	C37H69N3O25S	0	0	0.00962929	0	0.00464747	0	0	0	0	2
991.41	C50H73O14S2P	0	0.00708921	0.0310626	0	0.0108864	0.0450474	0.0220848	0	0.0300602	5
992.414	C49H71NO16S2	0	0	0.0113802	0	0	0.0193887	0	0	0.0141065	3
998.276	C36H58NO29P	0	0	0.0210685	0	0	0.0322159	0	0	0	2

## Sheet: uniques_mean
Mass	Formula	MIT	EZ55	83-1	BGP	HOT	ATCC	EC673	AD45	D7
95.0502	C6H8O	0	0	0	0	0	0.00161248	0	0	0
97.0407	C4H6N2O	0	0	0	0	0.00222827	0	0	0	0
102.056	C4H9NO2	0	0.0047727	0	0	0	0	0	0	0
109.041	C5H6N2O	0	0.00308753	0	0	0	0	0	0	0
111.02	C4H4N2O2	0	0.00343031	0	0	0	0	0	0	0
113.072	C5H10N2O	0	0.00346201	0	0	0	0	0	0	0
126.092	C7H13NO	0	0.0039794	0	0	0	0	0	0	0
127.088	C6H12N2O	0.00336315	0	0	0	0	0	0	0	0
129.067	C5H10N2O2	0	0	0	0	0.00446814	0	0	0	0
131.046	C4H8N2O3	0	0.00836845	0	0	0	0	0	0	0
131.05	C9H8O	0	0.00444807	0	0	0	0	0	0	0
132.049	C5H11NOS	0	0	0	0	0	0	0	0	0.00350134
132.996	C4H6O3S	0	0	0	0	0	0	0	0.0138075	0
133.041	C7H6N2O	0	0	0	0	0	0	0	0	0.00381916
134.028	C4H9NO2S	0	0	0	0	0	0	0	0	0.00676442
135.012	C4H8O3S	0	0	0	0	0	0.00262839	0	0	0
135.066	C5H12O4	0	0	0	0	0	0	0	0	0.00396657
138.092	C8H13NO	0	0.00309745	0	0	0	0	0	0	0
138.986	C6H4O2S	0	0	0	0	0	0	0	0	0.00423519
139.051	C6H8N2O2	0	0.00384831	0	0	0	0	0	0	0
141.002	C6H6O2S	0	0.00388993	0	0	0	0	0	0	0
141.046	C9H6N2	0	0	0	0	0.00356721	0	0	0	0
142.124	C8H17NO	0	0	0	0	0	0.00584576	0	0	0
144.103	C7H15NO2	0	0	0	0	0	0.00192585	0	0	0
145.062	C5H10N2O3	0	0.00563097	0	0	0	0	0	0	0
147.009	C8H4O3	0	0	0	0	0	0	0	0	0.00516823
148.007	C4H7NO3S	0	0	0	0	0	0	0	0	0.00684333
149.007	C8H6OS	0	0	0	0	0	0.00320022	0	0	0
149.047	C6H6N4O	0	0.00294306	0	0	0	0	0	0	0
152.018	C7H7NOS	0	0	0	0	0	0	0	0	0.00916014
155.017	C7H8O2S	0	0	0	0	0	0	0	0	0.00785708
156.103	C8H15NO2	0	0	0	0	0	0.00572939	0	0	0
157.062	C6H10N2O3	0	0.0069324	0	0	0	0	0	0	0
158.028	C6H9NO2S	0	0	0	0	0	0	0	0	0.00600244
159.056	C9H8N2O	0	0.00503705	0	0	0	0	0	0	0
159.058	C7H13O2P	0	0	0	0	0	0	0	0	0.00555854
159.093	C10H12N2	0	0.00328725	0	0	0	0	0	0	0
162.031	C7H5N3O2	0	0.0026681	0	0	0	0	0	0	0
166.981	C7H4O3S	0	0	0	0	0	0	0	0	0.0073404
167.017	C8H8O2S	0	0	0	0	0	0	0	0	0.00359678
167.038	C5H12O4S	0	0	0	0	0.00336209	0	0	0	0
168.139	C10H19NO	0	0	0	0	0	0.00466153	0	0	0
171.15	C9H20N2O	0	0.014753	0	0	0	0	0	0	0
172.044	C7H11NO2S	0	0	0	0	0	0	0	0	0.0112941
173.009	C6H6O6	0	0	0	0	0.00470018	0	0	0	0
173.057	C6H10N2O4	0	0	0	0	0	0	0	0	0.00626815
174.964	C4H4N2O2S2	0	0	0	0	0.00262238	0	0	0	0
178.033	C9H9NOS	0	0.00345336	0	0	0	0	0	0	0
180.012	C8H7NO2S	0	0.00574759	0	0	0	0	0	0	0
180.103	C10H15NO2	0	0	0	0	0	0.00198063	0	0	0
182.028	C8H9NO2S	0	0	0	0	0	0	0	0	0.00666925
182.119	C10H17NO2	0	0	0	0	0	0.0158305	0	0	0
183.15	C10H20N2O	0	0.0112726	0	0	0	0	0	0	0
183.175	C12H24O	0	0	0	0	0	0	0	0.00451621	0
184.974	C7H6O2S2	0	0	0	0	0	0	0	0	0.0361718
185.13	C9H18N2O2	0	0	0	0	0	0	0	0	0.00687251
187.051	C10H8N2O2	0	0	0	0	0.00307313	0	0	0	0
188.108	C12H15NO	0	0.003776	0	0	0	0	0	0	0
189.103	C11H14N2O	0	0.00466271	0	0	0	0	0	0	0
190.087	C11H13NO2	0	0.00348115	0	0	0	0	0	0	0
193.098	C10H14N2O2	0	0.00541416	0	0	0	0	0	0	0
194.119	C11H17NO2	0	0	0	0	0	0.00299068	0	0	0
196.01	C7H8N3SP	0	0	0	0	0	0	0	0.00558535	0
196.04	C12H7NO2	0	0	0	0	0.00331048	0	0	0	0
196.044	C9H11NO2S	0	0	0	0	0	0	0	0	0.00608396
196.991	C8H6O4S	0	0	0	0	0	0	0	0	0.00669266
198.056	C12H9NO2	0	0	0	0	0.00283774	0	0	0	0
198.114	C10H17NO3	0	0	0	0	0	0.031637	0	0	0
198.15	C11H21NO2	0	0	0	0	0	0.0116284	0	0	0
198.186	C12H25NO	0.0087675	0	0	0	0	0	0	0	0
199.036	C7H8N2O5	0	0.00322435	0	0	0	0	0	0	0
199.039	C6H9N4O2P	0	0	0	0	0	0.00193985	0	0	0
199.055	C8H12N2O2S	0	0	0	0	0.00291083	0	0	0	0
199.109	C9H16N2O3	0	0.00239026	0	0	0	0	0	0	0
201.052	C7H10N2O5	0	0.00838392	0	0	0	0	0	0	0
201.092	C13H14O2	0	0.00586679	0	0	0	0	0	0	0
204.03	C10H7NO4	0	0	0	0	0.00289454	0	0	0	0
205.018	C7H10O5S	0	0	0	0	0	0	0	0.00777331	0
205.047	C6H10N2O6	0	0	0	0	0.00380915	0	0	0	0
208.134	C12H19NO2	0	0	0	0	0	0.00503816	0	0	0
208.974	C9H6O2S2	0	0	0	0	0.0234439	0	0	0	0
210.114	C11H17NO3	0	0	0	0	0	0.00185198	0	0	0
210.15	C12H21NO2	0	0	0	0	0	0.00505784	0	0	0
211.007	C9H8O4S	0	0.00243185	0	0	0	0	0	0	0
211.084	C8H12N4O3	0	0.00244524	0	0	0	0	0	0	0
212.981	C5H11O3S2P	0	0	0	0	0.00380811	0	0	0	0
213.092	C14H14O2	0	0	0	0	0.00293513	0	0	0	0
214.033	C12H9NOS	0	0	0	0	0	0	0.0134558	0	0
215	C12H8S2	0	0	0	0	0	0.0038902	0	0	0
215.046	C11H8N2O3	0	0	0	0	0.00423407	0	0	0	0
215.14	C10H20N2O3	0	0.0712571	0	0	0	0	0	0	0
216.03	C11H7NO4	0	0.00477981	0	0	0	0	0	0	0
216.114	C12H15N3O	0	0.00430473	0	0	0	0	0	0	0
216.161	C11H23NO3	0	0	0	0	0	0.00336883	0	0	0
217.16	C15H22O	0	0	0	0	0	0.00173212	0	0	0
218.093	C11H13N3O2	0	0	0.0170118	0	0	0	0	0	0
218.997	C7H8O6S	0	0	0	0	0	0	0	0.0123624	0
219.052	C9H8N4O3	0	0	0	0	0	0	0	0	0.00553747
220.029	C7H11NO5S	0	0	0	0	0	0	0	0	0.00777915
220.044	C11H11NO2S	0	0	0	0	0	0	0	0	0.00427908
221.039	C10H10N2O2S	0	0.00382493	0	0	0	0	0	0	0
221.049	C8H14O5S	0	0	0	0	0	0	0	0	0.00363298
222.15	C13H21NO2	0	0	0	0	0	0.00335589	0	0	0
224.035	C13H7NO3	0	0	0	0	0.0054943	0	0	0	0
224.982	C6H11O3S2P	0	0	0	0.00523046	0	0	0	0	0
225.009	C7H6N4O3S	0	0	0	0	0	0	0	0.00593397	0
226.047	C8H9N3O5	0.00403237	0	0	0	0	0	0	0	0
226.051	C13H9NO3	0	0	0	0	0.0030799	0	0	0	0
226.12	C10H17N3O3	0	0	0	0	0	0.00148087	0	0	0
226.156	C11H21N3O2	0	0	0	0	0.00278134	0	0	0	0
226.218	C14H29NO	0	0	0	0	0	0.00551648	0	0	0
226.973	C12H5OSP	0	0	0	0	0	0.00666684	0	0	0
227.071	C14H12O3	0	0.00406332	0	0	0	0	0	0	0
228.067	C13H11NO3	0	0.00493201	0	0	0	0	0	0	0
229.054	C10H14O4S	0	0.00263515	0	0	0	0	0	0	0
229.102	C10H18N2O2S	0	0	0	0	0	0	0	0	0.00673925
230.049	C9H13NO4S	0	0	0	0	0	0	0	0	0.00667319
231.114	C13H16N2O2	0	0.00910364	0	0	0	0	0	0	0
231.135	C10H20N2O4	0	0.025582	0	0	0	0	0	0	0
233.024	C7H10N2O5S	0	0.00321753	0	0	0	0	0	0	0
233.158	C12H26O2S	0	0	0	0	0	0	0	0	0.00340722
234.098	C9H17NO6	0.00422715	0	0	0	0	0	0	0	0
235.001	C10H8N2OS2	0	0	0	0	0	0.00382283	0	0	0
235.028	C8H12O6S	0	0	0	0	0	0	0	0.00665351	0
235.039	C7H12N2O5S	0	0.00340944	0	0	0	0	0	0	0
235.055	C11H12N2O2S	0	0.00675804	0	0	0	0	0	0	0
235.084	C10H12N4O3	0	0	0	0	0	0.00326582	0	0	0
235.119	C10H20O6	0	0.00323388	0	0	0	0	0	0	0
235.137	C11H24O3S	0	0	0	0	0	0.00223922	0	0	0
236.129	C13H19NO3	0	0	0	0	0	0.00368275	0	0	0
236.166	C14H23NO2	0	0	0	0	0	0.00204594	0	0	0
238.051	C14H9NO3	0	0	0.00643708	0	0	0	0	0	0
238.075	C8H17NO5S	0	0	0	0	0	0.00622854	0	0	0
238.145	C13H21NO3	0	0	0	0	0	0.00294165	0	0	0
241.075	C8H18O6S	0	0	0	0	0	0	0.00745467	0	0
241.098	C14H14N2O2	0	0	0	0	0.00519303	0	0	0	0
241.995	C11H6N3SP	0	0	0	0	0.00315872	0	0	0	0
242.103	C11H17NO5	0	0.00259273	0	0	0	0	0	0	0
242.13	C14H17N3O	0	0	0	0	0.00615652	0	0	0	0
242.998	C10H4N4O2S	0	0	0	0	0	0	0	0.0310565	0
243.093	C17H12N2	0	0	0	0	0.00640587	0	0	0	0
244.062	C13H11NO4	0	0	0	0	0	0	0	0	0.00586602
246.044	C9H13NO5S	0	0	0	0	0	0	0	0	0.00462105
246.135	C11H21NO5	0	0	0	0	0	0.0163492	0	0	0
247.207	C17H28O	0	0	0	0	0	0.00223323	0	0	0
248.166	C15H23NO2	0	0	0	0	0	0.00155721	0	0	0
249.124	C13H18N2O3	0	0.0804423	0	0	0	0	0	0	0
249.162	C12H27O3P	0	0	0	0	0	0.00158541	0	0	0
250.218	C16H29NO	0	0	0	0	0	0.00366701	0	0	0
251.075	C13H16O3S	0	0	0	0	0	0.0021209	0	0	0
251.077	C9H16O8	0	0	0	0	0	0.0127004	0	0	0
252.124	C13H19NO4	0	0.00256321	0	0	0	0	0	0	0
252.161	C14H23NO3	0	0	0	0	0	0.00584277	0	0	0
252.233	C16H31NO	0	0	0	0	0	0.00742029	0	0	0
253.039	C8H14O7S	0	0.00261371	0	0	0	0	0	0	0
254.067	C11H13NO6	0	0.00353722	0	0	0	0	0	0	0
254.176	C14H25NO3	0	0	0	0	0	0.00242721	0	0	0
254.994	C14H8OS2	0	0	0	0	0	0	0	0.00637883	0
254.997	C10H8O6S	0	0	0	0	0.00438544	0	0	0	0
256.13	C11H19N3O4	0	0	0	0	0.0126374	0	0	0	0
256.95	C9H7O3S2P	0	0	0	0	0.00728327	0	0	0	0
257.057	C13H10N2O4	0	0.0055529	0	0	0	0	0	0	0
257.085	C12H18O4S	0	0	0.00692547	0	0	0	0	0	0
258.023	C13H9NO3S	0	0	0	0	0.0053028	0	0	0	0
259.039	C9H12N2O5S	0	0	0	0	0.00277871	0	0	0	0
259.046	C10H12O8	0	0	0	0	0.00479232	0	0	0	0
259.047	C11H8N4O4	0	0	0	0	0.00639029	0	0	0	0
259.088	C17H12N2O	0	0	0	0	0.00327549	0	0	0	0
259.094	C10H16N2O6	0	0	0	0	0	0	0	0.005029	0
259.112	C11H20N2O3S	0	0.00270494	0	0	0	0	0	0	0
260.023	C9H11NO6S	0	0.00265893	0	0	0	0	0	0	0
260.06	C10H15NO5S	0	0	0	0	0	0	0	0	0.00578682
261.009	C10H6N4O3S	0	0	0	0	0	0	0	0.0451041	0
261.059	C14H14O3S	0	0	0	0	0	0	0	0	0.00333408
261.186	C17H26O2	0	0.00313952	0	0	0	0	0	0	0
263.071	C9H16N2O5S	0	0	0	0	0	0	0	0	0.0162925
263.114	C11H20O7	0	0.00258827	0	0	0	0	0	0	0
263.14	C14H20N2O3	0	0.0129525	0	0	0	0	0	0	0
264.001	C8H11NO5S2	0	0	0	0	0.0065736	0	0	0	0
264.124	C14H19NO4	0	0	0	0	0	0.00377201	0	0	0
264.197	C16H27NO2	0	0	0	0	0	0.0043754	0	0	0
264.926	C4H3N4O4S2P	0	0	0	0	0.00406636	0	0	0	0
265.029	C11H10N2O4S	0	0.00358607	0	0	0	0	0	0	0
265.057	C9H14O9	0	0	0	0	0	0	0	0	0.00672892
265.073	C14H10N4O2	0	0	0	0	0.00276758	0	0	0	0
265.09	C14H18O3S	0	0	0	0	0	0.00153935	0	0	0
265.116	C9H22N4OS2	0	0	0	0	0	0.00348482	0	0	0
265.129	C11H22O7	0.00360117	0	0	0	0	0	0	0	0
266.021	C13H5N3O4	0	0	0	0	0	0.0443392	0	0	0
266.034	C8H13NO7S	0	0	0	0	0	0	0.0100802	0	0
266.176	C15H25NO3	0	0	0	0	0	0.00284548	0	0	0
266.212	C16H29NO2	0	0	0	0	0	0.0150216	0	0	0
267.114	C16H16N2O2	0	0	0	0	0.00532598	0	0	0	0
267.992	C10H7NO6S	0	0	0	0	0	0	0	0	0.00663418
268.028	C11H11NO5S	0	0	0	0	0	0	0	0	0.00459795
268.228	C16H31NO2	0	0	0	0	0	0.00513759	0	0	0
268.943	C8H3N2O5SP	0.00378487	0	0	0	0	0	0	0	0
269.009	C14H6O6	0	0	0	0	0	0.0169897	0	0	0
269.129	C16H18N2O2	0	0	0	0	0	0	0	0.00809791	0
270.036	C11H14NO3SP	0	0	0	0	0	0	0	0	0.00433507
270.054	C11H14NO5P	0	0	0	0	0.00390991	0	0	0	0
270.135	C13H21NO5	0	0	0.0133051	0	0	0	0	0	0
270.999	C14H9O2SP	0	0	0	0	0	0.00988054	0	0	0
271.025	C14H8O6	0	0	0	0	0.00303711	0	0	0	0
271.028	C11H12O6S	0	0	0	0	0	0	0	0	0.00589525
271.037	C14H12N2S2	0	0	0	0	0	0	0	0	0.00409054
271.046	C11H12O8	0	0	0	0	0.00415372	0	0	0	0
271.072	C14H12N2O4	0	0	0	0.00808922	0	0	0	0	0
271.083	C13H20O2S2	0.00616364	0	0	0	0	0	0	0	0
271.088	C18H12N2O	0	0	0	0	0.00291046	0	0	0	0
271.109	C15H16N2O3	0	0	0	0	0.0043371	0	0	0	0
271.13	C12H20N2O5	0	0	0	0	0	0	0	0	0.00971983
271.166	C13H24N2O4	0	0	0	0	0	0	0	0	0.00386502
271.203	C14H28N2O3	0	0	0	0	0	0	0	0	0.00578411
272.015	C10H12NO4SP	0	0	0	0	0	0	0	0	0.0365241
272.02	C13H7NO6	0	0	0	0	0.00291944	0	0	0	0
272.021	C14H11NOS2	0	0	0	0	0	0	0	0	0.00407997
272.114	C12H19NO6	0	0.00291633	0	0	0	0	0	0	0
272.162	C12H23N3O4	0	0	0	0	0	0	0	0	0.00807123
272.187	C14H27NO4	0	0	0	0	0	0.00253553	0	0	0
273.103	C18H14N2O	0	0	0	0	0.00377542	0	0	0	0
274.083	C13H13N3O4	0.00359825	0	0	0	0	0	0	0	0
274.166	C13H25NO5	0	0	0	0	0	0.00355172	0	0	0
274.218	C18H29NO	0	0	0	0	0	0.00173676	0	0	0
275.017	C9H12N2O4S2	0	0	0	0	0.00828121	0	0	0	0
275.024	C11H8N4O3S	0	0	0	0	0	0	0	0.0089367	0
275.042	C11H8N4O5	0	0	0	0	0.00313654	0	0	0	0
275.083	C17H12N2O2	0	0	0	0	0.00468698	0	0	0	0
276.055	C10H15NO6S	0	0	0	0	0	0	0	0	0.00502376
276.088	C14H15NO5	0	0	0	0	0	0.00167333	0	0	0
276.161	C16H23NO3	0	0	0	0	0	0.00209278	0	0	0
276.197	C17H27NO2	0	0	0	0	0	0.0019965	0	0	0
276.233	C18H31NO	0	0	0	0	0	0.0060405	0	0	0
277.018	C13H10O5S	0	0	0	0	0.0103975	0	0	0	0
277.086	C10H18N2O5S	0	0	0	0	0	0	0	0	0.0147329
277.098	C17H14N2O2	0	0	0	0	0.00282458	0	0	0	0
277.148	C13H26O4S	0	0	0	0	0.00519102	0	0	0	0
278.067	C13H13NO6	0	0.00389405	0	0	0	0	0	0	0
278.07	C10H17NO6S	0	0	0	0	0.00295338	0	0	0	0
278.176	C16H25NO3	0	0	0	0	0	0.00283574	0	0	0
278.213	C17H29NO2	0	0	0	0	0	0.00289011	0	0	0
278.956	C8H9O5S2P	0	0	0	0	0	0	0	0.0374391	0
279.012	C16H8O3S	0	0	0	0	0	0	0	0	0.00340247
279.05	C7H13N4O6P	0	0	0	0	0	0.00512139	0	0	0
279.052	C14H16O2S2	0	0.0120619	0	0	0	0	0	0	0
279.974	C11H7NO4S2	0	0	0	0	0	0	0	0	0.00600574
280.062	C16H11NO4	0	0	0.0139174	0	0	0	0	0	0
280.08	C17H15NOS	0	0.00397658	0	0	0	0	0	0	0
280.192	C16H27NO3	0	0	0	0	0	0.0097076	0	0	0
280.228	C17H31NO2	0	0	0	0	0	0.00390685	0	0	0
280.265	C18H35NO	0	0	0	0	0	0.0590716	0	0	0
281.114	C13H18N2O5	0	0	0	0	0	0.00153137	0	0	0
281.151	C14H22N2O4	0	0.00247882	0	0	0	0	0	0	0
281.162	C13H22N4O3	0.0080992	0	0	0	0	0	0	0	0
282.029	C8H13NO8S	0	0	0	0	0	0.00302458	0	0	0
282.041	C15H9NO5	0	0	0	0	0.00293137	0	0	0	0
282.094	C8H17N3O8	0	0.0167237	0	0	0	0	0	0	0
282.135	C14H21NO5	0	0	0	0	0	0.0030627	0	0	0
282.171	C15H25NO4	0	0	0	0	0	0.00662888	0	0	0
282.207	C16H29NO3	0	0	0	0	0	0.00607936	0	0	0
283.025	C15H8O6	0	0	0	0	0.00317316	0	0	0	0
283.043	C16H12O3S	0	0	0	0	0	0.00186656	0	0	0
283.13	C13H20N2O5	0	0	0	0	0	0.00148903	0	0	0
283.166	C14H24N2O4	0	0	0.00680518	0	0	0	0	0	0
283.239	C16H32N2O2	0	0	0	0	0	0.00209504	0	0	0
283.275	C17H36N2O	0	0	0	0	0.00535181	0	0	0	0
284.002	C14H7NO4S	0	0	0	0	0.00829755	0	0	0	0
284.045	C8H15NO8S	0	0	0	0	0	0	0.154196	0	0
284.091	C10H24NO2S2P	0	0.00409226	0	0	0	0	0	0	0
284.15	C14H23NO5	0	0	0	0	0	0.00443102	0	0	0
284.187	C15H27NO4	0	0	0	0	0	0.00389002	0	0	0
284.223	C16H31NO3	0	0	0	0	0	0.00796583	0	0	0
285.034	C16H7N4P	0	0	0	0	0.0027477	0	0	0	0
285.073	C11H14N2O7	0	0	0	0	0	0	0	0	0.00338092
285.087	C7H18N4O6S	0	0	0	0	0	0	0	0	0.00516297
285.088	C15H14N2O4	0	0	0	0	0.00452862	0	0	0	0
285.146	C13H22N2O5	0	0	0	0	0	0.00237025	0	0	0
285.189	C16H30O2S	0	0	0	0	0	0.00660391	0	0	0
286.072	C15H13NO5	0	0	0	0	0.00682043	0	0	0	0
286.202	C15H29NO4	0	0	0	0	0	0.00199643	0	0	0
286.969	C10H8O6S2	0	0.00365765	0	0	0	0	0	0	0
287.024	C12H8N4O3S	0	0	0	0	0.00294277	0	0	0	0
287.042	C12H8N4O5	0	0	0	0.0121972	0	0	0	0	0
287.071	C11H16N2O5S	0	0	0	0	0.00312507	0	0	0	0
287.104	C15H16N2O4	0	0	0	0	0.0065152	0	0	0	0
287.181	C22H24	0	0	0	0	0	0.00163467	0	0	0
288.047	C11H16NO4SP	0	0	0	0	0	0	0.014499	0	0
288.055	C11H15NO6S	0	0	0	0	0	0	0	0	0.0184846
288.067	C18H11NO3	0	0.00352821	0	0	0	0	0	0	0
288.088	C15H15NO5	0	0	0	0	0.00458507	0	0	0	0
288.182	C14H27NO5	0	0	0	0	0	0.00248399	0	0	0
289.032	C10H14N2O4S2	0	0	0	0	0.00511668	0	0	0	0
289.098	C18H14N2O2	0	0	0	0	0.00386503	0	0	0	0
289.123	C12H22N2O4S	0	0	0	0	0	0	0	0	0.0657703
289.202	C15H30O5	0	0	0	0	0	0.00199378	0	0	0
290.067	C14H13NO6	0	0	0	0	0.00411247	0	0	0	0
290.103	C15H17NO5	0	0	0	0	0.00353935	0	0	0	0
291.015	C14H12O3S2	0	0	0	0	0.00566014	0	0	0	0
291.049	C18H12O2S	0	0	0	0	0	0	0.0209834	0	0
291.054	C11H16O7S	0	0.00339874	0	0	0	0	0	0	0
291.062	C13H12N2O6	0	0.00323841	0	0	0	0	0	0	0
291.091	C12H20O6S	0	0	0	0	0	0	0	0	0.00421626
292.119	C15H19NO5	0	0	0	0	0	0.00388767	0	0	0
292.13	C14H19N3O4	0	0	0	0	0	0	0	0	0.00695008
292.155	C16H23NO4	0	0	0	0	0	0.00206406	0	0	0
292.192	C17H27NO3	0	0	0	0	0	0.00257172	0	0	0
293.1	C19H18OS	0.00411715	0	0	0	0	0	0	0	0
294.065	C10H17NO7S	0	0	0	0	0.0028808	0	0	0	0
294.11	C13H17N3O5	0	0	0	0	0	0.00723614	0	0	0
294.135	C15H21NO5	0	0	0	0	0	0.00292844	0	0	0
294.138	C12H25NO5S	0	0	0	0	0	0	0	0	0.00506585
294.171	C16H25NO4	0	0	0	0	0	0.00290706	0	0	0
294.207	C17H29NO3	0	0	0	0	0	0.00472216	0	0	0
294.951	C8H9O6S2P	0	0	0	0	0	0	0.0112609	0	0
295.036	C15H8N2O5	0	0	0	0	0	0.00764594	0	0	0
295.061	C9H16N2O7S	0	0	0	0	0	0	0	0.0445883	0
295.061	C17H12O5	0	0	0	0	0.00245904	0	0	0	0
295.13	C14H20N2O5	0	0	0	0	0	0.00169039	0	0	0
296.127	C11H24NO6P	0	0	0	0	0	0.00178275	0	0	0
296.15	C15H23NO5	0	0	0	0	0	0.00395508	0	0	0
296.223	C17H31NO3	0	0	0	0	0	0.0050937	0	0	0
296.26	C18H35NO2	0	0	0	0	0	0.0176372	0	0	0
297.005	C16H10O2S2	0	0	0	0	0.00435471	0	0	0	0
297.006	C6H11N4O6SP	0	0	0	0	0.0132128	0	0	0	0
297.109	C13H18N2O6	0	0.0120588	0	0	0	0	0	0	0
297.111	C11H23O7P	0	0	0	0	0	0	0	0	0.00496906
298.01	C15H10NO2SP	0	0	0	0	0.0068856	0	0	0	0
298.037	C16H13NOS2	0	0	0	0	0	0	0	0	0.00686035
298.151	C11H25NO8	0	0.00316579	0	0	0	0	0	0	0
298.166	C15H25NO5	0	0	0	0	0	0.00451589	0	0	0
299.026	C9H16O7S2	0	0	0	0	0	0.007609	0	0	0
299.037	C10H13N4O3SP	0	0	0	0	0.00565721	0	0	0	0
299.093	C17H16O5	0	0	0	0	0.00505832	0	0	0	0
299.125	C13H20N2O6	0	0.00327853	0	0	0	0	0	0	0
299.14	C17H20N2O3	0	0	0	0	0.00352872	0	0	0	0
300.03	C18H7NO4	0.00597026	0	0	0	0	0	0	0	0
300.099	C15H15N3O4	0	0.00297541	0	0	0	0	0	0	0
300.218	C16H31NO4	0	0	0	0	0	0.00287309	0	0	0
301.05	C11H14N2O6S	0	0	0	0	0.0058069	0	0	0	0
301.081	C8H19N2O8P	0	0.0214549	0	0	0	0	0	0	0
301.083	C15H14N2O5	0	0	0	0	0	0	0	0	0.00329397
301.098	C19H14N2O2	0	0	0	0	0.00685954	0	0	0	0
302.065	C19H13NOS	0	0	0	0	0	0	0	0	0.0046903
302.125	C13H21NO7	0	0	0	0	0	0.00155337	0	0	0
302.161	C14H25NO6	0	0	0	0	0	0.00323698	0	0	0
302.172	C13H25N3O5	0	0	0	0	0	0	0	0	0.00414478
302.989	C14H9O4SP	0	0	0	0.00605414	0	0	0	0	0
303.091	C13H20O6S	0	0	0	0	0	0	0	0	0.00487957
303.2	C16H32O3S	0	0	0	0	0	0.00883655	0	0	0
303.984	C13H8NO4SP	0	0	0	0	0.00432467	0	0	0	0
304.13	C15H19N3O4	0	0.0269798	0	0	0	0	0	0	0
304.192	C18H27NO3	0	0	0	0	0	0.00649805	0	0	0
305.07	C12H18O7S	0	0	0	0	0.00254727	0	0	0	0
305.106	C13H22O6S	0	0	0	0	0	0	0	0	0.00582719
305.118	C12H22N2O5S	0	0	0	0	0	0	0	0	0.154924
305.179	C15H30O4S	0	0	0	0	0	0.00167923	0	0	0
306.027	C14H13NO3S2	0	0	0	0	0.00508539	0	0	0	0
306.062	C14H13NO7	0	0	0	0	0.00431982	0	0	0	0
306.063	C15H17NO2S2	0	0	0	0	0	0.00533612	0	0	0
306.065	C11H17NO7S	0	0	0	0	0	0	0	0	0.0101328
306.102	C12H21NO6S	0	0	0	0	0	0.00194712	0	0	0
306.207	C18H29NO3	0	0	0	0	0	0.0155466	0	0	0
307.046	C14H12O8	0	0	0	0	0.00269	0	0	0	0
307.097	C11H20N2O6S	0	0.0032341	0	0	0	0	0	0	0
308.125	C14H19N3O5	0	0	0	0	0	0.00201111	0	0	0
308.15	C16H23NO5	0	0.00617945	0	0	0	0	0	0	0
308.187	C17H27NO4	0	0	0	0	0	0.00389327	0	0	0
309.055	C13H14N2O5S	0	0.00459894	0	0	0	0	0	0	0
309.095	C19H18O2S	0	0	0	0	0	0	0	0	0.00471236
309.156	C13H26O8	0.00478929	0	0	0	0	0	0	0	0
310.082	C10H22N3O2S2P	0	0	0	0	0.00418851	0	0	0	0
310.127	C19H21NOS	0	0	0	0	0	0	0.0163317	0	0
310.166	C16H25NO5	0	0	0	0	0	0.00326491	0	0	0
311.028	C11H12N4O3S2	0	0	0	0	0	0	0.0233539	0	0
311.05	C24H8O	0	0	0	0	0.0057208	0	0	0	0
311.097	C16H16N4OS	0	0	0	0	0.0212854	0	0	0	0
311.105	C15H21O5P	0	0	0	0	0.00794515	0	0	0	0
311.14	C18H20N2O3	0	0.00337586	0	0	0	0	0	0	0
311.198	C16H28N2O4	0	0	0	0	0	0.00489626	0	0	0
312.109	C14H19NO7	0	0.00290769	0	0	0	0	0	0	0
312.12	C13H19N3O6	0	0	0	0	0	0.00179382	0	0	0
312.145	C15H23NO6	0	0	0	0	0	0.00224389	0	0	0
312.218	C17H31NO4	0	0	0	0	0	0.00545371	0	0	0
313.096	C11H22O8S	0	0	0	0	0	0	0	0	0.00443995
313.128	C9H23N4O6P	0	0	0	0	0	0.00189527	0	0	0
313.134	C13H22N4O3S	0.00567869	0	0	0	0	0	0	0	0
313.217	C21H30O2	0	0	0	0	0	0.00876454	0	0	0
314.046	C19H9NO4	0	0.00337999	0	0	0	0	0	0	0
314.115	C16H17N3O4	0	0.00731925	0	0	0	0	0	0	0
314.136	C13H21N3O6	0	0	0	0	0	0	0	0	0.0033724
314.208	C15H29N3O4	0	0	0	0	0	0	0	0	0.00742491
315.013	C9H17O6S2P	0	0	0	0	0	0.00195159	0	0	0
315.167	C13H24N4O5	0	0	0	0	0	0	0	0	0.0162607
315.176	C23H24O	0	0	0	0	0	0.00344584	0	0	0
316.071	C9H19NO9S	0	0	0	0	0.00951722	0	0	0	0
316.094	C15H15N3O5	0	0	0	0	0.00913127	0	0	0	0
316.115	C12H19N3O7	0	0	0	0.00814609	0	0	0	0	0
316.14	C14H23NO7	0	0	0	0	0.00327295	0	0	0	0
316.167	C17H23N3O3	0	0.0179488	0	0	0	0	0	0	0
316.177	C15H27NO6	0	0	0	0	0	0.00245625	0	0	0
316.228	C20H31NO2	0.0123353	0	0	0	0	0	0	0	0
317.062	C13H19O5SP	0	0.00554906	0	0	0	0	0	0	0
317.076	C19H14N2OS	0	0.00407938	0	0	0	0	0	0	0
317.093	C19H14N2O3	0	0	0	0	0.00285718	0	0	0	0
317.106	C14H22O6S	0	0	0	0	0	0	0	0	0.00335104
318.146	C16H21N3O4	0	0	0	0	0	0.00179173	0	0	0
318.167	C13H25N3O6	0	0	0	0	0	0	0	0	0.0116187
318.171	C18H25NO4	0	0	0	0	0	0.00223751	0	0	0
318.184	C15H30NO4P	0	0	0	0	0	0.00265952	0	0	0
318.244	C20H33NO2	0.0151723	0	0	0	0	0	0	0	0
319.109	C19H16N2O3	0	0	0	0	0.00847087	0	0	0	0
319.113	C24H16O	0	0.00321548	0	0	0	0	0	0	0
320.06	C15H15NO5S	0	0.00324529	0	0	0	0	0	0	0
320.078	C15H15NO7	0	0	0	0	0.00547562	0	0	0	0
320.15	C17H23NO5	0	0.00339177	0	0	0	0	0	0	0
320.162	C16H23N3O4	0	0	0	0	0	0.00191726	0	0	0
321.049	C10H15N2O8P	0	0	0	0	0.0117947	0	0	0	0
321.062	C15H14O8	0	0.0034874	0	0	0	0	0	0	0
321.083	C12H18O10	0	0	0	0	0.00588106	0	0	0	0
321.096	C20H18O2S	0.013952	0	0	0	0	0	0	0	0
321.117	C17H22O4S	0	0	0	0	0	0.00181539	0	0	0
321.119	C13H22O9	0	0	0	0	0	0.00737725	0	0	0
321.192	C15H30O7	0	0.00668868	0	0	0	0	0	0	0
323.11	C12H24N2O4S2	0	0	0	0	0	0.00275723	0	0	0
323.122	C19H20N2OS	0	0	0	0	0	0	0	0.0118124	0
323.161	C16H24N2O5	0	0	0	0	0	0	0	0	0.00393703
324.118	C18H19N3OS	0	0	0	0	0	0	0	0	0.00544171
325.027	C17H11O5P	0	0.00571672	0	0	0	0	0	0	0
325.044	C12H14N4O3S2	0	0	0	0	0	0	0.0275438	0	0
325.068	C13H14N2O8	0	0	0	0	0.0157685	0	0	0	0
325.133	C13H26O7S	0	0	0	0	0	0	0	0	0.00592501
325.238	C19H34O4	0	0	0	0	0	0.00422758	0	0	0
326.04	C9H18N3O4S2P	0	0	0	0	0	0	0	0.0476326	0
326.055	C10H17NO9S	0	0	0	0	0	0	0.0239771	0	0
326.161	C16H25NO6	0	0	0	0	0	0.0019928	0	0	0
326.172	C15H25N3O5	0	0	0	0	0.00329534	0	0	0	0
326.197	C17H29NO5	0	0	0	0	0	0.00558605	0	0	0
326.963	C14H5N2O4SP	0	0	0	0	0.0128888	0	0	0	0
326.979	C16H8O4S2	0	0	0	0	0	0	0	0	0.00560509
327.006	C8H13N2O8SP	0	0	0	0	0	0	0	0	0.00436379
327.072	C14H16O9	0	0	0	0	0.00293767	0	0	0	0
327.13	C12H24O10	0	0	0	0	0.00416501	0	0	0	0
327.16	C20H24O4	0	0	0	0	0	0.00180059	0	0	0
327.167	C14H24N4O5	0	0	0	0	0	0	0.00792458	0	0
328.047	C17H15NO2S2	0	0	0	0	0	0	0	0	0.0100457
328.08	C10H20NO9P	0	0	0	0	0.0120237	0	0	0	0
328.101	C18H19NO3S	0	0	0	0	0	0	0	0.01367	0
328.177	C16H27NO6	0	0	0	0	0	0.00319707	0	0	0
329.029	C10H19O6S2P	0	0	0	0	0	0.00162187	0	0	0
329.049	C19H11N2O2P	0.00616309	0	0	0	0	0	0	0	0
329.155	C23H22O2	0	0	0	0	0	0.00182883	0	0	0
330.22	C17H34NO3P	0	0	0	0	0	0.0128022	0	0	0
330.229	C17H33NO5	0	0	0	0	0	0.00176076	0	0	0
330.265	C18H37NO4	0	0	0	0	0	0.00473922	0	0	0
331.082	C17H16O7	0	0.00275198	0	0	0	0	0	0	0
331.091	C9H21N2O9P	0	0.00421397	0	0	0	0	0	0	0
331.137	C19H24O3S	0	0	0	0	0	0	0	0	0.0060324
331.162	C13H24N4O6	0	0	0	0	0	0	0	0	0.00891865
332.078	C16H15NO7	0	0	0	0	0.00292913	0	0	0	0
332.146	C13H23N3O7	0	0	0	0	0	0	0	0	0.00703279
332.162	C17H23N3O4	0	0	0	0	0	0	0	0	0.0090198
332.236	C17H36NO3P	0	0	0	0	0	0.0152074	0	0	0
333.083	C13H18O10	0	0	0	0	0.00376076	0	0	0	0
333.098	C17H18O7	0	0.0035775	0	0	0	0	0	0	0
334.114	C13H21NO9	0	0	0	0	0	0	0	0	0.00865252
334.166	C18H25NO5	0	0	0	0	0	0.00197051	0	0	0
334.169	C15H29NO5S	0	0	0	0	0	0.00158145	0	0	0
334.179	C15H30NO5P	0	0	0	0	0	0.00324006	0	0	0
335.104	C19H16N2O4	0	0	0	0	0.00333026	0	0	0	0
335.108	C24H16O2	0	0	0	0	0	0.00606001	0	0	0
335.14	C12H24N4O5S	0	0	0	0	0	0.0112513	0	0	0
335.198	C18H28N2O4	0	0	0	0	0	0.00233311	0	0	0
336.03	C21H7NO4	0.00858008	0	0	0	0	0	0	0	0
336.195	C15H32NO5P	0	0	0	0	0	0.00331439	0	0	0
336.218	C19H31NO4	0	0	0.0220248	0	0	0	0	0	0
336.993	C16H6N2O5S	0	0	0	0	0	0.0217641	0	0	0
337.057	C16H18O4S2	0	0.0130291	0	0	0	0	0	0	0
337.094	C17H22O3S2	0.0234311	0	0	0	0	0	0	0	0
337.148	C18H26O4S	0	0	0	0	0	0.00245832	0	0	0
338.234	C19H33NO4	0	0	0	0	0	0.00596681	0	0	0
339.054	C15H16O7S	0	0.0034562	0	0	0	0	0	0	0
339.091	C16H20O6S	0.0103026	0	0	0	0	0	0	0	0
339.102	C15H20N2O5S	0	0	0	0	0	0	0	0	0.0287496
339.21	C19H33O3P	0	0	0	0	0	0.00209192	0	0	0
340.065	C18H15NO4S	0	0	0	0	0	0	0	0	0.00953589
340.08	C22H15NOS	0	0	0	0	0.00521355	0	0	0	0
340.082	C10H19N3O8S	0.0040146	0	0	0	0	0	0	0	0
340.09	C22H16NOP	0	0	0	0	0.00361658	0	0	0	0
340.979	C12H6O12	0	0	0	0	0.0100233	0	0	0	0
341.112	C11H23N2O8P	0	0	0	0	0	0	0	0	0.0103299
341.114	C18H18N2O5	0	0	0	0	0.00391919	0	0	0	0
341.128	C13H26O8S	0	0	0	0	0	0	0	0	0.00436899
341.228	C26H30	0	0	0	0	0	0	0	0	0.00752475
342.077	C13H17N3O6S	0	0.0050424	0	0	0	0	0	0	0
342.096	C11H22NO9P	0	0	0	0	0.0138388	0	0	0	0
342.117	C19H21NO3S	0	0	0	0	0	0	0	0.0119505	0
342.153	C20H25NO2S	0	0.00683898	0	0	0	0	0	0	0
342.167	C15H25N3O6	0	0	0	0	0	0.0151768	0	0	0
342.184	C17H30NO4P	0	0	0	0	0	0.0017513	0	0	0
342.24	C17H33N3O4	0	0	0	0	0	0	0	0	0.00849915
342.244	C22H33NO2	0	0	0.00803356	0	0	0	0	0	0
343.114	C16H25O4SP	0	0	0	0	0	0.00448586	0	0	0
343.13	C18H20N2O5	0	0	0	0	0.00587067	0	0	0	0
344.064	C24H12NP	0	0	0	0	0	0.0031243	0	0	0
344.11	C13H19N3O8	0	0	0	0	0.00308234	0	0	0	0
344.172	C16H27NO7	0	0	0	0	0	0.00185274	0	0	0
344.202	C24H27NO	0	0	0	0	0	0	0	0	0.00415411
344.219	C16H31N3O5	0	0	0	0	0	0	0	0	0.00827389
345.087	C12H18N4O6S	0	0	0	0	0	0	0	0.00980651	0
345.113	C22H18O4	0	0	0	0.00729584	0	0	0	0	0
345.203	C16H30N2O6	0	0	0	0	0	0.00325102	0	0	0
346.094	C18H21NO2S2	0	0	0	0	0	0	0	0	0.00538594
346.141	C17H21N3O5	0	0	0	0	0	0.00162212	0	0	0
347.114	C18H20O7	0	0.00406974	0	0	0	0	0	0	0
347.117	C15H24O7S	0	0.00283298	0	0	0	0	0	0	0
347.219	C16H32N2O6	0	0	0	0	0	0.00824116	0	0	0
348.185	C16H31NO5S	0	0	0	0	0	0.013761	0	0	0
348.193	C18H27N3O4	0	0	0	0	0	0	0	0	0.0110287
348.218	C20H31NO4	0.0299729	0	0	0	0	0	0	0	0
349.107	C15H27O3S2P	0	0	0.00678123	0	0	0	0	0	0
349.15	C15H26O9	0	0	0	0	0.0028729	0	0	0	0
349.216	C18H39S2P	0	0	0	0	0	0.00151346	0	0	0
349.235	C16H34N2O6	0	0	0	0	0	0.00588259	0	0	0
350.038	C22H10NO2P	0	0	0	0	0	0.00254533	0	0	0
350.122	C21H21NO2S	0	0	0	0	0	0.0014247	0	0	0
350.133	C20H21N3OS	0	0	0	0	0	0.00245311	0	0	0
350.151	C20H21N3O3	0	0.013313	0	0	0	0	0	0	0
350.161	C18H25NO6	0	0	0	0	0	0.00137948	0	0	0
350.201	C16H33NO5S	0	0	0	0	0	0.00247292	0	0	0
351.073	C17H20O4S2	0	0.00885275	0	0	0	0	0	0	0
351.112	C14H24O8S	0	0	0	0	0	0	0	0	0.00363911
351.97	C12H7N3O6S2	0	0.00692413	0	0	0	0	0	0	0
352.213	C19H31NO5	0	0	0	0	0	0.00291287	0	0	0
352.249	C20H35NO4	0	0	0	0	0	0.00301344	0	0	0
353.055	C12H18O10S	0	0	0	0	0.00873755	0	0	0	0
353.114	C19H18N2O5	0	0	0	0	0.00292478	0	0	0	0
353.133	C28H18	0	0	0	0	0.00366925	0	0	0	0
353.182	C15H30O9	0	0.00480125	0	0	0	0	0	0	0
353.208	C18H30N2O5	0	0	0	0	0	0.00679589	0	0	0
354.002	C13H10NO9P	0.00510921	0	0	0	0	0	0	0	0
354.156	C17H25NO7	0	0	0	0	0	0.00144364	0	0	0
354.265	C20H37NO4	0	0	0	0	0	0.00344429	0	0	0
355.969	C16H7NO5S2	0	0	0.00815929	0	0	0	0	0	0
356.11	C14H19N3O8	0	0	0	0	0	0	0	0.00772163	0
356.256	C18H35N3O4	0	0	0	0	0	0	0	0	0.0167447
357.031	C13H15N2O6SP	0	0	0	0	0.0135827	0	0	0	0
357.053	C10H19N2O8SP	0	0	0	0	0	0.00164341	0	0	0
357.054	C19H19OS2P	0	0.00383563	0	0	0	0	0	0	0
357.057	C15H19O6SP	0	0	0	0	0	0	0	0.031002	0
357.117	C20H22O4S	0.00820049	0	0	0	0	0	0	0	0
357.15	C24H22O3	0	0	0	0	0	0.0014385	0	0	0
358.094	C19H21NO2S2	0	0.00249676	0	0	0	0	0	0	0
358.112	C19H21NO4S	0	0	0	0	0	0.00134299	0	0	0
358.127	C12H26NO9P	0	0	0	0	0	0	0	0	0.00543119
358.179	C17H30NO5P	0	0	0	0	0	0.0106873	0	0	0
358.218	C25H29NO	0	0	0	0	0	0	0	0	0.00610819
358.966	C9H13O9S2P	0	0	0	0	0	0	0	0.0151222	0
359.028	C15H12N4O3S2	0	0	0	0	0	0	0.0156523	0	0
359.077	C18H16O8	0	0.00345869	0	0	0	0	0	0	0
359.15	C20H24O6	0.00340046	0	0	0	0	0	0	0	0
359.202	C25H28O2	0	0	0	0	0	0	0	0	0.00464088
360.022	C23H8NO2P	0	0	0	0	0	0.0102637	0	0	0
360.043	C12H16N3O6SP	0	0.00405235	0	0	0	0	0	0	0
360.051	C20H11NO6	0	0.00383241	0	0	0	0	0	0	0
360.221	C18H35NO4S	0	0	0	0	0	0.00359853	0	0	0
361.032	C16H14N2O4S2	0	0	0	0	0.00693274	0	0	0	0
361.057	C18H18O4S2	0	0.00240121	0	0	0	0	0	0	0
361.063	C11H22O9S2	0	0	0	0	0	0.00183552	0	0	0
361.068	C16H14N2O8	0	0	0	0	0.00502799	0	0	0	0
361.104	C17H18N2O7	0	0	0	0	0.00331291	0	0	0	0
361.142	C16H27O7P	0	0	0	0	0	0	0	0	0.0034112
361.152	C17H22N4O5	0	0	0	0	0	0.00657715	0	0	0
361.198	C16H30N2O7	0	0	0	0	0	0.00185484	0	0	0
362.047	C13H18NO7SP	0	0	0	0	0	0	0	0	0.00860336
362.136	C17H21N3O6	0	0	0	0	0.00322525	0	0	0	0
362.139	C14H25N3O6S	0	0	0	0	0	0	0	0	0.00816336
362.164	C16H29NO6S	0	0	0	0	0	0.00584885	0	0	0
362.192	C27H25N	0	0	0	0	0	0.00318361	0	0	0
362.201	C17H33NO5S	0	0	0	0	0	0.00181189	0	0	0
363.018	C16H12O8S	0	0	0	0	0.00640284	0	0	0	0
363.076	C17H21N2OS2P	0	0	0	0	0	0	0	0	0.0106705
363.083	C18H21O4SP	0	0	0	0	0	0	0	0	0.00384169
363.093	C14H20O11	0	0	0	0	0.00331425	0	0	0	0
363.109	C18H20O8	0	0.00353539	0	0	0	0	0	0	0
363.13	C15H24O10	0	0	0	0	0	0.0015742	0	0	0
363.135	C21H20N2O4	0	0	0	0	0.00352731	0	0	0	0
363.145	C19H24O7	0	0	0	0	0	0.00228987	0	0	0
363.156	C18H24N2O6	0	0.00367505	0	0	0	0	0	0	0
363.214	C16H32N2O7	0	0	0	0	0	0.00974973	0	0	0
363.221	C18H36O5S	0	0.00962312	0	0	0	0	0	0	0
363.231	C18H37O5P	0.0119585	0	0	0	0	0	0	0	0
363.996	C15H11NO6S2	0	0	0	0	0.00486101	0	0	0	0
364.18	C16H31NO6S	0	0	0	0	0	0.00234488	0	0	0
364.207	C27H27N	0	0	0	0	0	0.0171706	0	0	0
364.979	C14H6O12	0	0	0	0.00850739	0	0	0	0	0
365.062	C17H19O5SP	0	0	0	0	0	0	0	0	0.0102738
365.109	C14H22O11	0	0	0	0	0	0.704517	0	0	0
365.124	C18H22O8	0	0	0	0	0	0.00224541	0	0	0
365.133	C21H22N2O2S	0.00860436	0	0	0	0	0	0	0	0
365.229	C16H34N2O7	0	0	0	0	0	0.00571695	0	0	0
365.244	C22H39SP	0.00455646	0	0	0	0	0	0	0	0
366.037	C17H9N3O7	0	0	0	0	0.00947807	0	0	0	0
366.065	C16H17NO7S	0	0	0	0	0.00357742	0	0	0	0
366.112	C18H26NOS2P	0	0	0	0	0	0.0523063	0	0	0
366.146	C20H21N3O4	0	0.00550517	0	0	0	0	0	0	0
366.196	C16H33NO6S	0	0	0	0	0	0.00582903	0	0	0
366.228	C20H33NO5	0	0	0	0	0	0.00248645	0	0	0
367.041	C16H17O6SP	0	0	0	0	0.00738163	0	0	0	0
367.245	C16H36N2O7	0	0	0	0	0	0.00166098	0	0	0
368.059	C21H12N3O2P	0	0	0	0	0.00517238	0	0	0	0
368.102	C13H23NO9S	0	0.00333417	0	0	0	0	0	0	0
368.148	C25H23NS	0	0	0	0	0	0	0.00978428	0	0
368.208	C19H31NO6	0	0	0	0	0	0.00359545	0	0	0
368.244	C20H35NO5	0	0	0	0	0	0.00334335	0	0	0
369.01	C9H15N4O6S2P	0	0	0	0	0.00612751	0	0	0	0
369.119	C17H22O9	0	0.00399481	0	0	0	0	0	0	0
369.213	C16H34O9	0	0	0	0	0	0.00252914	0	0	0
370.045	C11H17NO11S	0	0	0	0	0	0	0	0.00545997	0
370.057	C21H14N3SP	0	0	0	0	0	0	0	0	0.00357099
370.078	C15H17NO10	0	0.00335435	0	0	0	0	0	0	0
370.223	C19H33NO6	0	0	0	0	0	0.00554359	0	0	0
370.26	C20H37NO5	0	0	0	0	0	0.0032625	0	0	0
371.112	C14H29O5S2P	0	0	0	0	0	0.07209	0	0	0
371.117	C17H24O7S	0	0	0	0	0.00481472	0	0	0	0
371.194	C26H29P	0	0	0	0	0	0	0.00736546	0	0
372.004	C24H8NSP	0	0	0	0	0.0125994	0	0	0	0
372.149	C17H27NO6S	0	0	0	0	0	0	0	0	0.00373478
372.214	C17H31N3O6	0	0	0	0	0	0	0	0	0.010119
372.239	C19H35NO6	0	0	0	0	0	0.00376505	0	0	0
373.044	C16H14N4O3S2	0	0	0	0	0	0	0	0	0.00473947
373.119	C24H23SP	0	0.00546434	0	0	0	0	0	0	0
373.119	C22H18N2O4	0	0	0	0	0.00550978	0	0	0	0
373.138	C12H27N2O9P	0	0.00321466	0	0	0	0	0	0	0
373.18	C17H30N2O5S	0	0	0	0	0	0	0	0	0.0038134
373.188	C19H26N4O4	0	0	0	0	0	0	0	0	0.0120998
374.004	C12H14N3O5S2P	0	0	0	0	0.00726502	0	0	0	0
374.053	C18H17NO4S2	0	0.00403239	0	0	0	0	0	0	0
374.106	C11H25N3O7S2	0	0	0	0	0.00519261	0	0	0	0
374.123	C13H30NO5S2P	0	0	0.00885857	0	0	0	0	0	0
374.172	C19H25N3O5	0	0	0	0	0	0	0	0	0.0104811
374.174	C17H30NO6P	0	0	0	0	0	0.0025813	0	0	0
374.201	C18H33NO5S	0	0	0	0	0	0.0153752	0	0	0
374.218	C18H33NO7	0	0	0	0	0	0.00462629	0	0	0
374.234	C22H33NO4	0.0785813	0	0	0	0	0	0	0	0
374.996	C12H12N2O8S2	0	0	0	0	0	0	0	0.00490093	0
375.021	C16H13N2O5SP	0	0	0	0	0.00283345	0	0	0	0
375.022	C14H8N4O9	0	0	0.0110107	0	0	0	0	0	0
375.061	C14H21N2O4S2P	0	0.00867316	0	0	0	0	0	0	0
375.12	C18H20N2O7	0	0	0	0	0.00348943	0	0	0	0
375.202	C18H32O8	0	0.00311201	0	0	0	0	0	0	0
375.206	C17H33N2O5P	0	0	0	0	0	0.00265167	0	0	0
375.212	C29H28	0	0	0	0	0	0	0	0	0.00704296
376.116	C26H19NS	0	0	0	0	0	0	0.0121842	0	0
376.224	C20H31N3O4	0	0	0	0	0	0	0	0	0.0135263
376.226	C18H36NO5P	0	0	0	0	0	0.00189412	0	0	0
376.249	C22H35NO4	0.035638	0	0	0	0	0	0	0	0
377.109	C15H22O11	0	0	0	0	0.00592789	0	0	0	0
377.128	C16H26O8S	0	0	0	0	0.00292195	0	0	0	0
377.183	C18H26N4O5	0	0	0	0	0	0	0	0	0.0138847
377.187	C23H26N2O3	0	0	0	0	0	0.0106159	0	0	0
377.193	C16H30N2O8	0	0	0	0	0	0.00243755	0	0	0
377.22	C19H30N4O4	0	0	0	0	0	0.00996394	0	0	0
377.221	C17H35N2O5P	0	0	0	0	0	0.00314335	0	0	0
378.055	C19H13N3O4S	0	0	0	0	0.00498579	0	0	0	0
378.167	C18H25N3O6	0	0	0	0	0	0	0	0	0.00987335
378.186	C27H25NO	0	0	0	0	0	0.00471468	0	0	0
378.204	C19H29N3O5	0	0	0	0	0	0	0	0	0.00984952
378.232	C18H37NO5S	0	0	0	0	0	0.00359861	0	0	0
378.241	C18H38NO5P	0	0	0	0	0	0.00162506	0	0	0
379.035	C14H12N4O7S	0	0	0	0	0.00378002	0	0	0	0
379.115	C17H20N2O8	0	0	0	0	0.00762139	0	0	0	0
379.118	C14H24N2O8S	0	0	0	0	0.0037536	0	0	0	0
379.133	C20H29OS2P	0	0	0	0	0	0.0018608	0	0	0
379.212	C21H32O6	0	0.00387746	0	0	0	0	0	0	0
380.161	C23H28NSP	0	0	0	0	0	0.00197171	0	0	0
380.208	C20H31NO6	0.00630193	0	0	0	0	0	0	0	0
380.233	C17H40N3S2P	0.00348044	0	0	0	0	0	0	0	0
381.119	C18H22O9	0	0.00382719	0	0	0	0	0	0	0
381.122	C17H23N2O6P	0	0	0	0	0	0.0216941	0	0	0
381.14	C28H18N2	0	0	0	0	0	0.00182628	0	0	0
381.186	C27H26O2	0	0	0	0	0	0.012762	0	0	0
381.224	C16H34N2O8	0	0	0	0	0	0.00561908	0	0	0
381.276	C21H38N2O4	0.00453694	0	0	0	0	0	0	0	0
382.034	C16H18NO4S2P	0	0	0	0	0.00436058	0	0	0	0
382.224	C20H33NO6	0	0	0	0	0	0.00306818	0	0	0
382.237	C17H38NO6P	0	0	0	0	0	0.00267899	0	0	0
383.061	C10H17N4O10P	0	0	0	0	0.00539472	0	0	0	0
383.083	C26H12N2O2	0	0	0	0	0.00837279	0	0	0	0
383.106	C12H24N4O6S2	0	0	0.00670742	0	0	0	0	0	0
383.19	C22H29N2O2P	0	0	0.00968294	0	0	0	0	0	0
383.219	C19H32N2O6	0	0	0.020355	0	0	0	0	0	0
383.244	C21H36O6	0	0	0	0	0	0.00207521	0	0	0
384	C17H7NO10	0	0	0	0	0	0	0	0	0.00363876
384.123	C18H28NO2S2P	0	0	0	0	0	0.0116254	0	0	0
384.239	C20H35NO6	0	0	0	0	0	0.00357774	0	0	0
384.984	C17H6O11	0	0	0	0	0.00349158	0	0	0	0
385.044	C12H18O12S	0	0	0	0	0	0	0	0.018076	0
385.116	C18H18N4O6	0	0	0	0	0	0.00335201	0	0	0
385.124	C28H18O2	0	0	0	0	0	0.00162872	0	0	0
385.144	C17H26N2O6S	0	0	0	0	0	0	0.0157967	0	0
385.271	C20H38N2O5	0	0	0.00792917	0	0	0	0	0	0
386.027	C16H9N3O9	0	0	0	0	0	0.0224601	0	0	0
386.122	C13H26NO10P	0	0	0	0	0	0	0.0400354	0	0
386.164	C18H29NO6S	0	0	0	0	0	0	0	0	0.00412503
386.218	C19H33NO7	0	0	0	0	0	0.00490977	0	0	0
386.234	C23H33NO4	0.0158604	0	0	0	0	0	0	0	0
386.255	C20H37NO6	0	0	0	0	0	0.00334413	0	0	0
387	C20H9N2O3SP	0	0	0	0	0.00631444	0	0	0	0
387.055	C19H16O7S	0	0	0	0	0	0.00174465	0	0	0
387.079	C23H17O4P	0.00579778	0	0	0	0	0	0	0	0
387.091	C20H20O6S	0	0	0	0	0	0.00457233	0	0	0
388.053	C25H12NO2P	0	0	0	0	0.00287368	0	0	0	0
388.068	C19H19NO4S2	0	0	0	0	0.00291881	0	0	0	0
388.18	C20H28N3O3P	0	0	0	0	0	0.00302283	0	0	0
388.228	C26H31NO2	0	0	0	0	0	0	0	0	0.00433903
388.986	C21H11O2S2P	0	0.00354852	0	0	0	0	0	0	0
389.027	C19H11N4O2SP	0	0	0	0	0.00305183	0	0	0	0
389.128	C17H26O8S	0.00397918	0	0	0	0	0	0	0	0
389.164	C18H30O7S	0	0	0	0	0	0.00204964	0	0	0
389.204	C26H31OP	0	0	0	0	0	0	0.00779854	0	0
389.246	C20H39O5P	0.00415956	0	0	0	0	0	0	0	0
389.255	C21H42O2S2	0.00536956	0	0	0	0	0	0	0	0
390.01	C16H9NO11	0	0	0	0	0.00328311	0	0	0	0
390.135	C23H21NO5	0	0	0	0.00928069	0	0	0	0	0
390.167	C19H25N3O6	0	0	0	0	0	0.00407711	0	0	0
390.169	C17H30NO7P	0	0	0	0	0	0.00267367	0	0	0
390.205	C18H34NO6P	0	0	0	0	0	0.00191234	0	0	0
390.24	C21H33N3O4	0	0	0	0	0	0	0	0	0.0317635
391.072	C16H16N4O6S	0	0	0	0	0	0	0	0	0.00359198
391.243	C30H32	0	0	0	0	0	0	0	0	0.00492182
392.051	C13H20N3O5S2P	0	0	0	0	0.00599106	0	0	0	0
392.115	C23H23NOS2	0.01137	0	0	0	0	0	0	0	0
392.146	C18H23N3O7	0	0	0	0	0.00333966	0	0	0	0
392.184	C17H32NO7P	0	0	0	0	0	0.00523472	0	0	0
392.202	C28H27NO	0	0	0	0	0	0	0	0	0.00661841
392.221	C18H36NO6P	0	0	0	0	0	0.00275152	0	0	0
393.011	C17H14O7S2	0	0	0	0	0.00573999	0	0	0	0
393.086	C17H19N2O7P	0	0	0	0	0	0	0.0336285	0	0
393.116	C23H22O4S	0	0	0	0	0.00575577	0	0	0	0
393.142	C27H23OP	0	0	0.0245908	0	0	0	0	0	0
393.155	C20H26O8	0	0.00333405	0	0	0	0	0	0	0
393.164	C23H26N2O2S	0.0147652	0	0	0	0	0	0	0	0
393.178	C28H27P	0	0	0	0	0	0	0	0	0.0120536
393.186	C28H26O2	0	0	0	0	0	0	0	0	0.00402691
393.192	C21H30O7	0	0	0	0	0.00269625	0	0	0	0
393.987	C17H6N3O7P	0	0	0	0	0.00693323	0	0	0	0
394.112	C22H21NO4S	0	0	0	0	0	0	0.0141765	0	0
394.172	C16H29NO10	0	0.0034949	0	0	0	0	0	0	0
394.181	C27H25NO2	0	0	0	0	0	0.00233493	0	0	0
394.223	C21H33NO6	0.00666296	0	0	0	0	0	0	0	0
394.236	C18H38NO6P	0	0	0	0	0	0.00209626	0	0	0
395.001	C14H8N2O12	0	0	0	0	0	0	0.0165189	0	0
395.057	C25H16OS2	0	0	0.00687121	0	0	0	0	0	0
395.109	C17H20N2O9	0	0	0.00654775	0	0	0	0	0	0
396.01	C19H12NO5SP	0	0	0	0	0.00430212	0	0	0	0
396.197	C27H27NO2	0	0	0	0	0	0.00359441	0	0	0
396.942	C14H7O10SP	0	0	0	0	0.00319779	0	0	0	0
397.02	C14H15N4O4S2P	0	0	0	0	0.00323969	0	0	0	0
397.054	C26H11N2OP	0	0	0	0	0.00351224	0	0	0	0
397.122	C13H26N4O6S2	0	0	0.00632813	0	0	0	0	0	0
397.135	C15H26O12	0	0	0	0	0	0.025663	0	0	0
397.144	C18H26N2O6S	0	0	0	0	0	0	0	0	0.0232236
397.208	C17H34O10	0.00498543	0	0	0	0	0	0	0	0
398.102	C18H26NO3S2P	0	0	0	0	0	0	0	0.011937	0
398.21	C20H34NO5P	0.0057359	0	0	0	0	0	0	0	0
398.213	C27H29NO2	0	0	0	0	0	0.0041161	0	0	0
399.06	C15H17N2O9P	0	0	0	0	0.00580425	0	0	0	0
399.067	C17H21O7SP	0	0	0	0	0	0	0	0	0.00766744
399.13	C18H24O10	0	0.00381995	0	0	0	0	0	0	0
399.138	C13H28N4O6S2	0	0	0.00858561	0	0	0	0	0	0
399.148	C19H28O7S	0	0	0	0	0.00502875	0	0	0	0
399.175	C22H28N2O3S	0	0.00353694	0	0	0	0	0	0	0
399.204	C21H28N4O4	0	0	0	0	0	0	0	0	0.0147947
399.239	C21H36O7	0	0.00720143	0	0	0	0	0	0	0
400.234	C20H35NO7	0	0	0	0	0	0.00475645	0	0	0
401.026	C17H10N2O10	0	0	0	0	0	0	0	0	0.0072133
401.061	C12H23N2O7S2P	0	0.00662611	0	0	0	0	0	0	0
401.106	C21H22O6S	0	0	0	0	0.00264705	0	0	0	0
401.14	C25H22O5	0	0	0	0	0	0	0	0	0.0077503
401.145	C18H26O10	0	0	0	0	0	0	0	0	0.00379761
401.183	C20H26N4O5	0	0	0	0	0	0	0	0	0.00378354
401.254	C21H38O7	0	0.00489409	0	0	0	0	0	0	0
402.009	C11H18NO9S2P	0	0	0	0	0	0	0	0	0.00896523
402.165	C13H30N3O9P	0	0	0	0	0	0.00649852	0	0	0
402.198	C28H25N3	0	0.00283645	0	0	0	0	0	0	0
402.229	C23H33NO5	0.00628917	0	0	0	0	0	0	0	0
402.265	C24H37NO4	0.0323691	0	0	0	0	0	0	0	0
402.301	C25H41NO3	0	0	0	0	0	0	0	0.00573448	0
403.074	C13H24O10S2	0	0	0	0	0.00365676	0	0	0	0
403.111	C24H21O4P	0	0	0	0	0.00355757	0	0	0	0
403.126	C28H21OP	0	0	0.00982575	0	0	0	0	0	0
403.161	C18H28O10	0	0.00696207	0	0	0	0	0	0	0
403.199	C20H28N4O5	0	0	0	0	0	0	0	0	0.00349874
404.108	C30H15NO	0	0	0	0	0	0	0	0	0.035338
404.175	C18H31NO7S	0	0	0	0	0	0.0069992	0	0	0
404.986	C13H11O13P	0	0.00436951	0	0	0	0	0	0	0
405.091	C22H18N2O4S	0	0	0	0	0	0.00265065	0	0	0
405.173	C16H31N4O4SP	0	0	0	0	0	0	0.0118259	0	0
405.185	C23H35S2P	0	0	0	0	0.00372866	0	0	0	0
406.109	C26H17NO4	0	0	0	0.00742361	0	0	0	0	0
406.125	C20H26NO4SP	0	0	0	0	0	0	0	0	0.00384984
406.198	C20H29N3O6	0	0	0	0	0	0	0	0	0.0150776
406.2	C18H34NO7P	0	0	0	0	0	0.00204255	0	0	0
406.235	C21H33N3O5	0	0	0	0	0	0	0	0	0.0081891
407.088	C21H16N2O7	0	0	0	0	0	0.00173115	0	0	0
407.132	C24H24O4S	0.00350304	0	0	0	0	0	0	0	0
407.199	C22H33O5P	0	0.00589745	0	0	0	0	0	0	0
407.219	C21H32N2O6	0.0051755	0	0	0	0	0	0	0	0
408.082	C14H24N3O5S2P	0	0	0	0	0.00521136	0	0	0	0
408.157	C23H27N3S2	0	0	0	0	0	0.00318224	0	0	0
408.16	C27H23NO3	0	0	0.0145356	0	0	0	0	0	0
408.193	C23H27N3O4	0	0	0	0	0	0	0	0	0.00719457
408.216	C18H36NO7P	0	0	0	0	0	0.00234727	0	0	0
409.016	C15H10N2O12	0	0	0	0	0	0	0.0238075	0	0
409.025	C28H11SP	0	0	0	0	0.00267873	0	0	0	0
409.096	C19H22O8S	0	0	0	0	0.00343778	0	0	0	0
409.135	C29H18N2O	0	0.00404293	0	0	0	0	0	0	0
409.151	C20H26O9	0	0	0	0	0.00330293	0	0	0	0
409.159	C23H26N2O3S	0	0	0	0	0	0	0	0	0.00414263
409.209	C19H30N4O6	0	0	0	0	0	0.00410392	0	0	0
410.173	C23H29N3S2	0	0	0	0	0	0.00196177	0	0	0
410.195	C17H34NO8P	0	0	0	0	0	0.00423246	0	0	0
410.949	C15H8O10S2	0	0	0	0	0.00796048	0	0	0	0
411.054	C13H20N2O9S2	0.00384002	0	0	0	0	0	0	0	0
411.061	C17H21N2O4S2P	0	0	0	0	0.00293661	0	0	0	0
411.069	C17H20N2O6S2	0	0	0	0	0	0	0.0142476	0	0
411.078	C17H21N2O6SP	0	0.00373863	0	0	0	0	0	0	0
411.093	C18H20O11	0	0	0	0	0.00473499	0	0	0	0
411.225	C29H33P	0	0	0	0	0	0.00176035	0	0	0
411.286	C22H40N2O5	0	0	0.00675661	0	0	0	0	0	0
412.021	C21H7N3O7	0.00465667	0	0	0	0	0	0	0	0
412.059	C12H20N3O9SP	0	0	0	0	0	0	0.0179725	0	0
412.062	C9H24N3O9S2P	0	0	0	0	0.00309322	0	0	0	0
412.092	C17H24N3O3S2P	0	0	0	0	0	0	0.38602	0	0
412.122	C22H23NO5S	0	0.00408153	0	0	0	0	0	0	0
412.159	C23H27NO4S	0	0.00321006	0	0	0	0	0	0	0
412.198	C20H31NO8	0	0	0.0054734	0	0	0	0	0	0
413.048	C18H15N4O4SP	0	0	0	0	0.00302342	0	0	0	0
413.064	C20H18N2O4S2	0	0.00280542	0	0	0	0	0	0	0
413.087	C13H22N2O11S	0	0	0	0	0	0	0	0.0272744	0
413.095	C15H18N4O10	0	0	0	0	0	0	0.0600473	0	0
413.112	C17H23N2O8P	0	0	0	0.00815779	0	0	0	0	0
413.19	C23H30N2O3S	0	0.0137043	0	0	0	0	0	0	0
413.219	C22H30N4O4	0	0	0	0	0	0	0	0	0.00966286
413.277	C20H38N4O5	0	0	0	0	0	0	0	0	0.00828339
414.002	C18H10NO9P	0	0	0	0	0	0	0	0	0.00338265
414.115	C18H26NO6SP	0	0	0	0	0	0	0	0.0136557	0
414.193	C24H33NOS2	0	0	0	0	0	0.00230364	0	0	0
414.236	C28H34NP	0.00350296	0	0	0	0	0	0	0	0
414.991	C14H12N2O9S2	0	0.0295189	0	0	0	0	0	0	0
415.01	C25H9N2OSP	0	0	0	0	0	0	0	0.0322834	0
415.015	C15H12O14	0.00818833	0	0	0	0	0	0	0	0
415.111	C15H20N4O10	0	0	0	0	0	0	0	0	0.00561755
415.132	C23H29OS2P	0	0	0.00585658	0	0	0	0	0	0
415.26	C24H36N2O4	0	0	0	0	0	0	0	0.00600261	0
415.27	C22H40O7	0	0.00503441	0	0	0	0	0	0	0
416.134	C15H32NO6S2P	0	0	0	0.0108313	0	0	0	0	0
416.998	C13H11N2O12P	0	0.0142003	0	0	0	0	0	0	0
417.068	C17H22O8S2	0	0	0	0	0.0144489	0	0	0	0
417.13	C20H22N2O8	0	0	0	0	0.00357442	0	0	0	0
417.177	C19H30O10	0	0	0	0	0	0	0	0	0.00612287
417.178	C30H27P	0	0	0	0	0	0	0	0	0.00363383
417.214	C21H30N4O5	0	0	0	0	0	0	0	0	0.00436339
417.276	C24H38N2O4	0	0	0	0	0	0	0	0.0213901	0
417.981	C16H9N3O7S2	0	0	0	0	0	0.00266887	0	0	0
418.005	C17H9NO12	0	0	0	0	0.0136731	0	0	0	0
418.038	C13H13N3O13	0	0	0	0	0	0	0	0.026133	0
418.981	C17H9O11P	0	0	0	0	0.0037114	0	0	0	0
419.04	C14H16N2O11S	0	0	0	0.00833741	0	0	0	0	0
419.076	C17H17N4O7P	0	0	0	0	0.00947284	0	0	0	0
419.107	C12H25N2O12P	0	0	0	0	0	0.00256268	0	0	0
419.11	C19H20N2O9	0	0	0	0	0.00541044	0	0	0	0
419.121	C18H20N4O8	0	0	0.0198063	0	0	0	0	0	0
419.133	C15H33O7S2P	0	0.0094729	0	0	0	0	0	0	0
419.18	C14H33N2O10P	0.0177486	0	0	0	0	0	0	0	0
419.209	C24H36O2S2	0	0	0	0	0.00591573	0	0	0	0
419.293	C22H45O5P	0	0	0	0	0	0	0	0.00595772	0
419.302	C23H48O2S2	0	0	0	0	0	0	0	0.0116643	0
419.945	C11H7N3O11S2	0	0	0.00959048	0	0	0	0	0	0
420.128	C14H32NO7S2P	0	0	0.0385909	0	0	0	0	0	0
420.17	C18H31NO8S	0	0	0	0	0	0.00240891	0	0	0
420.239	C23H35NO6	0.009105	0	0	0	0	0	0	0	0
420.275	C24H39NO5	0.00458326	0	0	0	0	0	0	0	0
420.994	C13H15N2O8S2P	0	0	0	0	0.00299392	0	0	0	0
421.03	C14H19N2O7S2P	0	0.00768755	0	0	0	0	0	0	0
421.034	C19H11N4O6P	0	0.00439501	0	0	0	0	0	0	0
421.086	C24H23OS2P	0	0	0	0	0.0207461	0	0	0	0
421.093	C23H18O8	0	0	0	0	0.00874901	0	0	0	0
421.196	C25H30N2O2S	0.043238	0	0	0	0	0	0	0	0
421.201	C18H34N2O7S	0	0	0	0	0	0.00574372	0	0	0
421.209	C20H30N4O6	0	0	0	0	0	0	0	0	0.00393548
421.306	C26H47SP	0	0	0	0	0	0	0	0.0055415	0
422.089	C23H21NO3S2	0.00467059	0	0	0	0	0	0	0	0
422.157	C19H25N3O8	0	0	0	0	0	0	0	0	0.00672283
422.222	C21H34N3O4P	0	0	0	0	0	0.001952	0	0	0
422.255	C23H37NO6	0.0146355	0	0	0	0	0	0	0	0
423.021	C17H12O13	0	0	0	0	0	0	0	0	0.00645133
423.043	C15H12N4O11	0	0.00402759	0	0	0	0	0	0	0
423.05	C19H21O5S2P	0	0	0	0	0	0	0.00838766	0	0
423.09	C15H24N2O8S2	0	0	0	0	0	0	0	0	0.00400536
423.096	C18H21N2O8P	0	0	0	0	0	0	0.0309111	0	0
423.108	C15H24N2O10S	0	0	0	0	0.00614035	0	0	0	0
423.202	C22H32O8	0	0	0	0	0	0	0	0	0.00345853
423.26	C20H40O9	0.0043704	0	0	0	0	0	0	0	0
424.114	C23H24NO3SP	0	0	0	0	0	0	0	0	0.0318574
424.155	C19H27N3O6S	0	0	0	0	0	0	0.0150101	0	0
424.188	C23H27N3O5	0	0	0	0	0	0	0	0	0.0111402
424.201	C20H32N3O5P	0	0	0	0	0	0.00506009	0	0	0
425.067	C25H14O7	0	0	0	0	0	0	0	0.00837437	0
425.182	C21H30O9	0	0	0	0	0	0.00188536	0	0	0
425.221	C19H38O8S	0	0	0	0	0	0.00227251	0	0	0
426.084	C24H18N3OSP	0	0	0	0.0119295	0	0	0	0	0
426.167	C22H25N3O6	0	0	0	0	0	0	0	0	0.00547184
426.217	C18H37NO8S	0	0	0	0	0	0.00229019	0	0	0
426.234	C18H37NO10	0.00518027	0	0	0	0	0	0	0	0
426.953	C15H9O11SP	0	0	0	0	0	0	0.0122216	0	0
427.015	C16H12O14	0.00858484	0	0	0	0	0	0	0	0
427.031	C20H12O11	0	0.00257939	0	0	0	0	0	0	0
427.161	C20H28O10	0	0	0	0	0	0.00215683	0	0	0
427.256	C30H37P	0	0	0	0	0	0	0	0	0.00729014
428.108	C32H15NO	0	0	0	0	0	0	0	0.00635927	0
428.966	C18H7O11P	0	0	0	0	0.00755639	0	0	0	0
429.007	C15H14N2O9S2	0	0.0635637	0	0	0	0	0	0	0
429.065	C21H18O8S	0	0	0	0	0.0027683	0	0	0	0
429.093	C22H23O5SP	0	0	0	0	0.00288389	0	0	0	0
429.101	C14H26N2O9S2	0	0.00305575	0	0	0	0	0	0	0
429.235	C29H35OP	0	0	0	0	0	0.00543431	0	0	0
429.251	C23H34N4O4	0	0	0	0	0	0	0	0	0.00944223
429.946	C14H10NO9S2P	0	0	0	0	0.00312266	0	0	0	0
430.086	C25H22NS2P	0	0	0	0	0.0045243	0	0	0	0
430.103	C14H25NO12S	0	0	0	0	0	0	0.885104	0	0
430.133	C22H25NO6S	0	0	0	0	0.00604651	0	0	0	0
430.22	C19H33N3O8	0	0	0	0	0	0	0	0.00506179	0
430.989	C18H8O13	0	0	0	0	0.0092886	0	0	0	0
431	C17H8N2O12	0	0	0	0	0	0	0.0227552	0	0
431.013	C14H13N2O12P	0	0.00885953	0	0	0	0	0	0	0
431.026	C19H12O12	0	0	0	0	0.0089542	0	0	0	0
431.07	C25H13N4O2P	0	0	0	0	0	0	0	0	0.00521004
431.193	C31H29P	0	0	0	0	0	0	0	0	0.0312123
431.208	C25H36O2S2	0	0	0	0	0	0	0.0155656	0	0
431.23	C22H32N4O5	0	0	0	0	0	0	0	0	0.00599416
432.098	C28H20NSP	0	0	0	0	0	0	0.0336334	0	0
432.119	C17H28N3O4S2P	0	0.00804388	0	0	0	0	0	0	0
432.197	C30H27NO2	0	0	0	0	0	0	0	0	0.00493717
432.91	C13H7O11S2P	0	0	0	0	0.0100069	0	0	0	0
433.036	C26H10O7	0	0	0	0	0	0	0	0	0.00431282
433.046	C27H15O2SP	0	0	0	0	0.0210657	0	0	0	0
433.052	C18H14N2O11	0	0	0	0	0	0	0	0	0.00570722
433.105	C24H22N2O2S2	0.00861198	0	0	0	0	0	0	0	0
433.121	C25H23O5P	0	0	0	0	0	0	0	0	0.00335444
433.165	C18H30N2O8S	0	0.00477582	0	0	0	0	0	0	0
433.173	C30H27OP	0	0	0	0	0	0.00258779	0	0	0
433.291	C23H47O3SP	0	0	0	0	0.0035088	0	0	0	0
433.989	C21H10NO6SP	0.00609275	0	0	0	0	0	0	0	0
434.035	C12H22NO10S2P	0	0	0	0	0.013439	0	0	0	0
434.049	C18H17N3O6S2	0	0	0	0	0.00373494	0	0	0	0
434.095	C27H18NO3P	0	0	0	0	0	0	0	0.00936448	0
434.171	C26H30NOSP	0.00422745	0	0	0	0	0	0	0	0
434.967	C20H9N2O4S2P	0	0	0	0	0.00514246	0	0	0	0
435.025	C26H13O3SP	0.0075034	0	0	0	0	0	0	0	0
435.205	C22H33N2O5P	0	0	0	0	0	0.00225684	0	0	0
436.187	C26H32NOSP	0.0276224	0	0	0	0	0	0	0	0
437.191	C25H30N2O3S	0.00485283	0	0	0	0	0	0	0	0
437.196	C18H34N2O8S	0	0	0	0	0	0.00351296	0	0	0
437.218	C23H34O8	0	0.00297547	0	0	0	0	0	0	0
438.18	C18H33NO9S	0	0	0	0	0	0.00157726	0	0	0
438.232	C23H37NO5S	0.0178025	0	0	0	0	0	0	0	0
439.091	C18H21N2O9P	0	0	0	0	0.00341737	0	0	0	0
439.124	C20H24O11	0	0	0	0	0.00748941	0	0	0	0
439.152	C24H28N2O2S2	0.00404648	0	0	0	0	0	0	0	0
439.248	C19H40N2O7S	0	0	0	0	0.00576471	0	0	0	0
440.027	C21H15NO6S2	0	0	0	0	0.00367774	0	0	0	0
440.072	C32H11NO2	0	0	0	0	0	0	0.0119094	0	0
440.183	C23H27N3O6	0	0	0	0	0	0	0	0	0.00688445
440.219	C24H31N3O5	0	0	0	0	0	0	0	0	0.00731527
440.987	C16H11O13P	0.0106018	0	0	0	0	0	0	0	0
441.177	C21H30O10	0	0	0	0	0	0	0	0	0.00363981
441.178	C32H27P	0	0	0	0	0	0	0	0	0.00550385
441.213	C22H34O9	0	0.00449225	0	0	0	0	0	0	0
442.034	C21H18NO4S2P	0	0	0	0	0	0	0	0	0.00985625
442.206	C25H33NO4S	0.00760315	0	0	0	0	0	0	0	0
443.001	C18H8N2O12	0	0	0	0	0	0	0.0125611	0	0
443.007	C12H16N2O12S2	0	0	0	0	0	0	0	0	0.0149575
443.012	C27H9O5P	0	0.00431464	0	0	0	0	0	0	0
443.056	C23H17N4S2P	0	0	0	0	0.00324111	0	0	0	0
443.152	C18H29N4O5SP	0	0	0	0	0	0	0	0	0.00447469
443.18	C16H33N2O10P	0	0	0	0	0	0.0020359	0	0	0
443.24	C21H36N2O8	0	0	0.00995619	0	0	0	0	0	0
443.257	C23H41O6P	0	0	0	0	0	0.00174997	0	0	0
444.072	C24H15NO8	0	0	0	0	0	0	0	0	0.0038501
444.112	C22H23NO7S	0	0	0	0	0	0	0	0	0.0159642
444.118	C15H27NO12S	0	0	0	0	0	0	0.139791	0	0
444.14	C15H32N3O6S2P	0	0	0	0	0	0.00285456	0	0	0
444.149	C23H27NO6S	0	0	0	0	0.00611464	0	0	0	0
445.016	C18H10N2O12	0	0	0	0	0	0	0.0167714	0	0
445.034	C21H19O5S2P	0	0	0	0	0	0	0	0.00559499	0
445.121	C16H22N4O11	0	0	0	0	0	0	0.013252	0	0
445.145	C30H22O4	0	0	0	0.0129068	0	0	0	0	0
445.208	C21H34O10	0	0.00462417	0	0	0	0	0	0	0
445.209	C32H31P	0	0	0	0	0	0	0	0	0.00733955
445.255	C21H38N2O8	0	0	0.00525067	0	0	0	0	0	0
446.069	C15H17N3O13	0	0	0	0	0.00509456	0	0	0	0
446.089	C27H18N3SP	0	0	0	0	0	0	0	0	0.012753
446.116	C25H22NO5P	0.0143313	0	0	0	0	0	0	0	0
446.155	C15H34N3O6S2P	0	0	0	0	0	0	0.0133458	0	0
446.208	C28H34NSP	0.0728816	0	0	0	0	0	0	0	0
446.331	C26H46N3OP	0	0	0	0	0	0.00899937	0	0	0
446.925	C14H9O11S2P	0	0	0	0	0.00372739	0	0	0	0
446.958	C18H9O10SP	0	0	0	0	0.0103589	0	0	0	0
446.992	C23H13O4S2P	0	0	0	0	0	0	0	0	0.00648273
447.032	C21H13N4O4SP	0	0	0.00693088	0	0	0	0	0	0
447.042	C17H20O10S2	0	0	0	0	0	0	0	0.0118357	0
447.211	C16H37N2O10P	0.0163956	0	0	0	0	0	0	0	0
447.261	C23H36N4O5	0	0	0	0	0	0	0	0	0.0133485
448.075	C27H16NO4P	0	0	0	0	0	0.00202143	0	0	0
448.084	C28H19NOS2	0	0	0	0	0	0	0	0	0.00793195
448.146	C18H27NO12	0	0	0	0	0	0.00171268	0	0	0
448.198	C23H31NO8	0	0	0	0	0	0.00383246	0	0	0
448.205	C27H32NO3P	0.0216685	0	0	0	0	0	0	0	0
449.043	C26H14N2O2S2	0	0	0	0	0.0049019	0	0	0	0
449.044	C24H19O3S2P	0	0	0	0	0	0	0	0	0.0048626
449.07	C24H18O7S	0.00751525	0	0	0	0	0	0	0	0
449.082	C31H14O4	0	0	0	0	0.00371791	0	0	0	0
449.198	C28H34OS2	0	0.00923448	0	0	0	0	0	0	0
449.204	C21H30N4O7	0	0	0	0	0	0	0	0	0.00515753
449.227	C27H34N2O2S	0.00549359	0	0	0	0	0	0	0	0
450.059	C22H17N3O4S2	0	0	0	0	0.00749274	0	0	0	0
450.064	C14H17N3O14	0	0	0	0	0	0	0	0.0168564	0
450.186	C14H34N3O11P	0	0	0	0	0.0105849	0	0	0	0
450.286	C25H41NO6	0.00461738	0	0	0	0	0	0	0	0
451.109	C17H24O14	0	0	0	0	0	0	0	0.00582442	0
451.147	C29H25O3P	0	0	0	0	0	0	0	0	0.00461619
451.17	C14H33N2O12P	0	0	0	0	0	0.00289312	0	0	0
451.26	C19H40N4O6S	0	0	0	0	0	0.00178518	0	0	0
452.1	C24H23NO4S2	0	0	0	0	0.0182723	0	0	0	0
452.153	C17H31N3O7S2	0.00438409	0	0	0	0	0	0	0	0
453.039	C23H19O4S2P	0	0	0	0	0	0	0	0.0124523	0
453.066	C24H14N4O4S	0	0	0	0	0.00430655	0	0	0	0
453.148	C26H31OS2P	0	0.00723756	0	0	0	0	0	0	0
453.199	C30H31O2P	0	0	0	0	0	0	0	0	0.0100434
453.954	C16H9NO11S2	0	0	0	0	0.00499653	0	0	0	0
454.069	C14H22N3O10SP	0	0	0	0	0	0	0.0060926	0	0
454.073	C30H17NS2	0	0	0	0	0	0	0	0	0.00844635
454.152	C25H29NO3S2	0.00367354	0	0	0	0	0	0	0	0
455.001	C20H12N2O7S2	0.0108178	0	0	0	0	0	0	0	0
455.05	C17H17N2O11P	0.00469815	0	0	0	0	0	0	0	0
455.063	C23H12N4O7	0	0	0	0	0	0	0.0055579	0	0
455.147	C26H25N4SP	0.00540542	0	0	0	0	0	0	0	0
455.251	C31H37OP	0	0	0	0	0	0	0	0	0.00495896
456.06	C18H19NO11S	0	0.00356567	0	0	0	0	0	0	0
456.188	C24H32N3O2SP	0	0	0	0	0	0.00224462	0	0	0
456.245	C19H39NO11	0	0	0	0	0	0.00162798	0	0	0
456.283	C31H40NP	0	0	0	0	0	0	0	0	0.00416616
456.944	C18H6N2O9S2	0	0	0	0	0.00310284	0	0	0	0
457.066	C15H22O14S	0	0	0	0	0	0	0.00711209	0	0
457.141	C27H26N2OS2	0	0	0	0	0	0	0.0127583	0	0
457.18	C24H30N2O5S	0	0.00694622	0	0	0	0	0	0	0
457.196	C36H26	0	0	0	0	0	0.0228379	0	0	0
457.247	C20H42O9S	0	0	0.00543488	0	0	0	0	0	0
457.255	C22H38N2O8	0	0	0.012807	0	0	0	0	0	0
458.058	C18H21NO9S2	0.0037127	0	0	0	0	0	0	0	0
458.128	C23H25NO7S	0	0	0	0	0	0	0	0	0.0102341
458.199	C16H33N3O12	0	0	0	0	0	0.00202172	0	0	0
459.05	C22H21O5S2P	0	0	0	0	0	0	0	0.0201888	0
459.074	C27H16N4S2	0	0.00396491	0	0	0	0	0	0	0
459.09	C20H21N4O5SP	0	0	0.00553082	0	0	0	0	0	0
459.224	C22H36O10	0	0.00836162	0	0	0	0	0	0	0
460.048	C15H15N3O14	0	0	0	0	0	0	0	0.0270394	0
460.132	C26H24NO5P	0.00421861	0	0	0	0	0	0	0	0
460.938	C18H7O11SP	0	0	0	0	0.00266676	0	0	0	0
461.166	C20H30O12	0	0.00768956	0	0	0	0	0	0	0
461.178	C19H30N2O11	0	0.0195951	0	0	0	0	0	0	0
462.133	C23H30NO3S2P	0	0	0	0	0	0.00759935	0	0	0
462.159	C23H29NO7S	0	0	0	0	0.00864417	0	0	0	0
462.181	C23H34N3OS2P	0	0.00337913	0	0	0	0	0	0	0
462.203	C28H34NOSP	0.00753668	0	0	0	0	0	0	0	0
462.253	C22H41NO7S	0	0	0	0	0	0.00237624	0	0	0
462.895	C12H5N2O12S2P	0	0	0	0	0.00799308	0	0	0	0
462.968	C22H9O8SP	0	0	0	0	0	0	0	0.00623586	0
463.133	C27H21N4O2P	0	0.00314793	0	0	0	0	0	0	0
463.234	C28H37N2SP	0	0	0	0	0.00424729	0	0	0	0
464.123	C31H19N3S	0	0	0	0	0	0	0	0	0.0203926
464.217	C19H36N3O8P	0	0.00303316	0	0	0	0	0	0	0
464.991	C14H14N2O12S2	0	0	0	0.0138006	0	0	0	0	0
465.174	C16H35O13P	0	0	0	0	0	0	0	0	0.00514316
465.178	C24H26N4O6	0	0	0	0	0	0	0	0	0.00744549
465.213	C24H34O9	0	0.00348761	0	0	0	0	0	0	0
465.234	C21H38O11	0	0.00350937	0	0	0	0	0	0	0
466.041	C14H17N3O13S	0	0	0	0	0.012356	0	0	0	0
466.077	C17H26NO8S2P	0	0	0	0	0.0068416	0	0	0	0
466.094	C28H21NO2S2	0	0	0	0	0	0	0	0	0.0452183
467.091	C25H25O3S2P	0	0.00482351	0	0	0	0	0	0	0
467.104	C17H24O15	0	0	0	0	0.00442466	0	0	0	0
467.141	C18H28O14	0	0	0	0	0	0	0.0073457	0	0
467.143	C20H28N4O5S2	0.00636828	0	0	0	0	0	0	0	0
467.172	C27H32O3S2	0	0	0	0	0	0	0	0	0.00425293
467.934	C16H7NO12S2	0	0	0	0	0	0	0	0	0.00757979
468.009	C16H12N3O12P	0	0	0	0	0.00325601	0	0	0	0
468.976	C25H11O4S2P	0.0063334	0	0	0	0	0	0	0	0
469.041	C17H19N4O6S2P	0	0.0044038	0	0	0	0	0	0	0
469.086	C28H23OS2P	0	0.00695641	0	0	0	0	0	0	0
469.102	C19H23N2O10P	0	0	0	0	0.00882931	0	0	0	0
469.122	C29H19N4OP	0	0	0	0	0.00951776	0	0	0	0
469.19	C23H34O8S	0	0.00334431	0	0	0	0	0	0	0
469.974	C12H14N3O11S2P	0	0	0	0	0.00329927	0	0	0	0
470.012	C20H13N3O7S2	0	0	0	0	0.00887918	0	0	0	0
470.04	C18H17NO12S	0	0.00716005	0	0	0	0	0	0	0
470.05	C19H22NO7S2P	0	0	0	0	0	0	0.0191551	0	0
470.064	C25H17N3O3S2	0	0	0	0	0.00553543	0	0	0	0
470.066	C23H22NO4S2P	0	0	0	0	0	0	0	0	0.00454172
470.083	C15H26N3O8S2P	0	0	0	0	0	0	0.0121226	0	0
470.113	C23H26N3O2S2P	0	0	0	0	0	0.00532603	0	0	0
470.143	C28H25NO4S	0	0.00511629	0	0	0	0	0	0	0
470.203	C22H33NO10	0	0	0	0	0	0.0275687	0	0	0
470.226	C30H34NO2P	0	0	0	0	0	0.00948358	0	0	0
470.298	C32H42NP	0.00384673	0	0	0	0	0	0	0	0
471.067	C23H21O7SP	0	0	0	0	0.00727885	0	0	0	0
471.093	C36H12N2	0	0	0	0	0	0	0	0.025603	0
471.173	C19H36O9S2	0	0	0	0	0	0.00328032	0	0	0
471.2	C19H37O11P	0	0	0	0	0	0.00159199	0	0	0
471.202	C26H32O8	0	0	0	0	0	0.00163769	0	0	0
471.211	C18H37N2O10P	0	0	0	0	0	0.00472388	0	0	0
471.271	C23H40N2O8	0	0	0.00849725	0	0	0	0	0	0
472.038	C18H19NO10S2	0	0.00474787	0	0	0	0	0	0	0
472.047	C29H15NO2S2	0	0	0	0	0	0	0.00681423	0	0
473.061	C15H22O15S	0	0	0	0	0.00544482	0	0	0	0
473.065	C23H23O5S2P	0	0	0	0	0	0	0	0.00474701	0
473.083	C23H23O7SP	0	0	0	0	0.00828072	0	0	0	0
473.125	C30H23N2SP	0	0	0	0	0.00307386	0	0	0	0
473.239	C23H38O10	0	0.00424025	0	0	0	0	0	0	0
474.148	C28H30NS2P	0	0	0	0	0	0.00168529	0	0	0
474.956	C16H13O11S2P	0	0.00562004	0	0	0	0	0	0	0
475.008	C21H17O7S2P	0.00503033	0	0	0	0	0	0	0	0
475.082	C29H16O7	0	0	0	0	0.0115872	0	0	0	0
475.219	C22H36O11	0	0.00460559	0	0	0	0	0	0	0
476.08	C16H19N3O14	0	0	0	0	0.0030883	0	0	0	0
476.101	C14H27N3O11S2	0	0	0	0	0.00297608	0	0	0	0
476.135	C26H23NO8	0.0124404	0	0	0	0	0	0	0	0
476.139	C26H28N3S2P	0	0	0	0	0.00640972	0	0	0	0
476.953	C15H11O14SP	0	0.00455002	0	0	0	0	0	0	0
477.114	C15H31N2O9S2P	0.0048791	0	0	0	0	0	0	0	0
477.149	C15H31N2O13P	0	0.0133284	0	0	0	0	0	0	0
477.179	C26H30N4OS2	0	0	0	0	0	0	0.0457791	0	0
477.229	C30H38OS2	0	0.00566499	0	0	0	0	0	0	0
477.258	C29H38N2O2S	0	0	0	0	0	0	0	0.0272901	0
477.271	C23H42O10	0	0	0	0	0	0.00210533	0	0	0
478.091	C32H17NO2S	0	0	0.00777851	0	0	0	0	0	0
478.151	C26H25NO8	0.0277641	0	0	0	0	0	0	0	0
478.252	C29H38NO3P	0	0	0	0	0	0	0	0.0330353	0
478.952	C16H9N4O8S2P	0	0	0	0	0.00369	0	0	0	0
479.007	C17H13N4O9SP	0	0	0	0.0107926	0	0	0	0	0
479.095	C23H21N4O4SP	0	0	0.0156089	0	0	0	0	0	0
479.097	C19H29O8S2P	0	0.00359067	0	0	0	0	0	0	0
479.118	C16H33O10S2P	0	0	0	0	0	0.00295574	0	0	0
479.209	C29H36O2S2	0	0	0	0	0	0.00309213	0	0	0
479.241	C33H36OS	0	0	0	0	0	0.00182083	0	0	0
479.255	C28H36N2O5	0	0	0	0	0	0	0	0.00666505	0
480.064	C17H23NO11S2	0	0	0	0	0	0	0	0	0.0037484
480.112	C17H27N3O9S2	0.0045119	0	0	0	0	0	0	0	0
480.148	C18H31N3O8S2	0.019624	0	0	0	0	0	0	0	0
480.18	C24H36NO3S2P	0	0	0	0	0.0117139	0	0	0	0
480.209	C20H35NO12	0	0.00364639	0	0	0	0	0	0	0
480.979	C22H11O9SP	0	0	0	0	0	0	0	0	0.00384117
480.987	C25H11N2O3S2P	0	0	0	0	0.00559623	0	0	0	0
481.07	C25H23O4S2P	0	0.00297699	0	0	0	0	0	0	0
481.076	C29H14N4O2S	0	0	0	0	0	0	0	0.0111782	0
481.102	C20H23N2O10P	0	0	0	0	0	0	0.00664864	0	0
481.144	C14H31N2O14P	0	0	0	0	0	0.0034517	0	0	0
481.156	C19H30O14	0	0	0	0	0	0.00165169	0	0	0
481.196	C38H26	0	0	0	0	0	0	0	0.0114826	0
482.183	C27H33NO3S2	0.00840057	0	0	0	0	0	0	0	0
482.252	C32H37NOS	0	0	0.0224017	0	0	0	0	0	0
483.117	C20H25N2O10P	0	0	0	0	0	0	0	0	0.0152673
483.153	C32H24N2OS	0	0	0	0	0	0.0297155	0	0	0
484.219	C23H35NO10	0	0	0	0	0	0.00390109	0	0	0
484.258	C21H43NO9S	0	0	0	0	0	0	0	0	0.00421574
484.303	C24H43N3O7	0	0	0.00583961	0	0	0	0	0	0
485.043	C29H14N2O2S2	0	0	0	0.00872796	0	0	0	0	0
485.108	C37H14N2	0	0	0	0	0	0.00237541	0	0	0
485.119	C17H31N2O8S2P	0	0	0	0	0	0.055119	0	0	0
485.151	C31H22N2O4	0	0	0	0	0	0	0	0.00516187	0
486.061	C23H22NO5S2P	0	0	0	0	0	0	0	0	0.00916093
486.077	C33H13NO4	0	0	0	0	0	0	0	0.0144447	0
486.111	C27H22NO6P	0	0	0	0	0	0.00301237	0	0	0
486.22	C30H34NO3P	0	0	0	0	0	0	0	0	0.00370758
487.076	C16H24O15S	0	0	0	0	0	0	0	0.0108673	0
487.078	C27H21O5SP	0	0	0	0	0	0	0	0	0.00629934
487.182	C22H32O12	0	0	0	0	0	0	0	0	0.00476613
487.204	C30H33O4P	0	0.00328186	0	0	0	0	0	0	0
487.218	C23H36O11	0	0.00816564	0	0	0	0	0	0	0
487.275	C26H40N4O3S	0	0	0	0	0	0.00222385	0	0	0
487.306	C23H45N4O5P	0	0.00647375	0	0	0	0	0	0	0
488.029	C13H19N3O13S2	0	0	0	0	0	0	0	0	0.00855915
488.061	C19H24NO8S2P	0	0	0	0	0	0	0.0206799	0	0
488.076	C23H24NO5S2P	0	0	0	0	0	0	0	0	0.0360898
488.099	C29H20N3OSP	0	0	0	0	0	0	0	0	0.00391837
488.153	C30H24N3O2P	0	0.00586761	0	0	0	0	0	0	0
488.193	C28H32N3OSP	0	0	0	0	0	0.00235471	0	0	0
489.237	C20H42O11S	0.00359454	0	0	0	0	0	0	0	0
489.25	C30H39N2SP	0	0	0	0	0	0	0	0	0.00729109
491	C14H12N4O14S	0	0	0	0	0.00741864	0	0	0	0
491.01	C20H12O15	0	0	0	0	0	0.00341873	0	0	0
491.104	C19H24O15	0	0	0	0	0.00743893	0	0	0	0
491.165	C16H33N2O13P	0	0.0129467	0	0	0	0	0	0	0
491.199	C29H33O5P	0	0	0	0	0	0	0	0.0188102	0
491.229	C29H37N2OSP	0	0	0	0	0.0161233	0	0	0	0
492.074	C16H19N3O15	0	0	0	0	0	0	0	0.042259	0
492.13	C29H24N3OSP	0	0	0	0	0.00500725	0	0	0	0
492.25	C30H40NOSP	0.0202488	0	0	0	0	0	0	0	0
493.026	C20H14O15	0	0	0	0	0.00375775	0	0	0	0
493.061	C15H27O12S2P	0	0	0	0	0.0146163	0	0	0	0
493.069	C15H26O14S2	0	0	0	0	0.00534866	0	0	0	0
493.075	C18H23O14P	0	0	0	0	0	0	0	0.0068795	0
493.085	C30H23OS2P	0	0	0	0	0	0	0.0472287	0	0
493.12	C19H26O15	0	0	0	0	0	0	0	0.0111362	0
493.151	C28H30O4S2	0	0	0	0	0	0.132734	0	0	0
493.253	C29H38N2O3S	0.00534888	0	0	0	0	0	0	0	0
493.485	C30H62N4O	0	0	0	0	0	0.0440437	0	0	0
494.023	C30H10NO5P	0	0	0	0	0.00922829	0	0	0	0
494.053	C28H17NO4S2	0	0	0	0	0.00741382	0	0	0	0
495.083	C29H21O4SP	0	0	0	0	0	0	0	0.00510247	0
495.175	C19H33N2O11P	0	0	0	0	0	0	0.0205723	0	0
495.204	C29H28N4O4	0.00542024	0	0	0	0	0	0	0	0
495.26	C26H40O9	0	0	0	0	0	0	0	0	0.00755284
496.143	C18H31N3O9S2	0	0	0	0	0	0	0	0	0.00923416
496.161	C26H27NO9	0	0	0	0	0	0.00361231	0	0	0
496.186	C23H36N3O3S2P	0	0	0	0	0.00648308	0	0	0	0
497.032	C18H14N2O15	0	0	0	0	0.00995204	0	0	0	0
497.111	C27H22N4O2S2	0	0	0	0	0	0.00285697	0	0	0
497.115	C18H26O16	0	0	0	0	0	0	0	0.00587473	0
498.017	C29H10NO6P	0	0	0.0145967	0	0	0	0	0	0
498.256	C21H41NO12	0	0	0	0	0	0.0021118	0	0	0
499.13	C18H28O16	0	0	0	0	0	0	0	0.00648866	0
500.093	C34H15NO4	0	0	0	0	0	0	0.0166843	0	0
500.245	C32H39NS2	0	0	0	0	0	0.00691055	0	0	0
501.027	C17H14N2O16	0	0	0	0	0.0184292	0	0	0	0
501.146	C18H30O16	0	0	0	0	0	0.0111077	0	0	0
501.968	C15H9N3O15S	0	0	0	0	0.00650273	0	0	0	0
502.05	C30H18NOS2P	0	0	0	0	0.0104045	0	0	0	0
502.09	C15H26N3O12SP	0	0	0	0	0	0	0.00850304	0	0
502.092	C24H26NO5S2P	0	0	0	0	0	0	0	0	0.00687525
502.969	C17H13O14SP	0	0	0	0	0.00334299	0	0	0	0
502.974	C15H13N4O10S2P	0	0	0	0	0.00631996	0	0	0	0
503.003	C22H9N4O9P	0	0	0	0	0	0	0	0.00903692	0
503.199	C30H33O5P	0	0	0	0	0	0.00491875	0	0	0
503.25	C24H40O11	0	0.00374835	0	0	0	0	0	0	0
503.286	C25H44O10	0	0	0	0	0	0.00262189	0	0	0
504.076	C29H20N3S2P	0	0	0	0	0	0	0.0625563	0	0
504.166	C28H27NO8	0.00980964	0	0	0	0	0	0	0	0
505.108	C34H18O5	0	0	0	0	0.0067941	0	0	0	0
505.115	C28H26O5S2	0	0	0	0	0	0.00165858	0	0	0
505.215	C30H35O5P	0	0	0	0	0	0	0	0.0141298	0
506.164	C20H33N3O8S2	0.00918591	0	0	0	0	0	0	0	0
506.17	C23H30N3O8P	0	0	0	0	0	0.00193246	0	0	0
507.024	C24H17N2O5S2P	0	0	0	0.00611277	0	0	0	0	0
507.046	C29H17O5SP	0	0	0	0	0	0	0.00890999	0	0
507.056	C19H25O10S2P	0.00453288	0	0	0	0	0	0	0	0
507.16	C16H33N2O14P	0	0.00577151	0	0	0	0	0	0	0
507.196	C17H37N2O13P	0	0	0	0	0	0.00826256	0	0	0
507.206	C29H37N2S2P	0.00732425	0	0	0	0	0	0	0	0
507.224	C29H37N2O2SP	0	0	0	0	0.00469997	0	0	0	0
507.955	C21H7N3O9S2	0	0	0	0	0	0	0	0	0.0123889
508.249	C25H39N3O6S	0	0	0	0	0	0	0	0	0.0078894
509.212	C36H30O3	0	0	0	0	0	0	0.010706	0	0
510.058	C26H13N3O9	0	0	0	0	0	0	0	0	0.0235147
510.086	C17H25N3O11S2	0	0	0	0	0	0	0	0	0.00676044
510.222	C20H38N3O10P	0	0	0	0	0	0	0	0	0.00902548
511.066	C22H25O8S2P	0	0	0	0	0.0069629	0	0	0	0
511.13	C19H28O16	0	0	0	0	0	0	0	0	0.0160994
511.167	C20H32O15	0	0	0	0	0	0.00228334	0	0	0
511.213	C33H36OS2	0	0	0	0	0	0	0	0	0.00874032
511.255	C26H40O10	0	0	0	0	0	0	0	0	0.0274414
511.957	C21H7NO13S	0	0	0	0	0	0.0023061	0	0	0
512.089	C30H15N3O6	0	0	0	0	0.00912888	0	0	0	0
512.136	C30H27NO3S2	0	0	0	0	0.0117452	0	0	0	0
512.174	C19H35N3O9S2	0	0	0	0	0	0.00391954	0	0	0
513.092	C21H27N2O7S2P	0	0	0	0	0	0	0	0.0135512	0
513.128	C32H22N2O3S	0	0	0	0	0	0	0	0	0.0180156
513.164	C33H26N2O2S	0	0	0	0	0	0.0354783	0	0	0
513.27	C26H42O10	0	0.0032285	0	0	0	0	0	0	0
514.085	C21H25NO10S2	0	0	0	0	0.0077548	0	0	0	0
514.168	C21H29N3O12	0	0	0	0	0	0.00212195	0	0	0
514.287	C22H45NO12	0.00462056	0	0	0	0	0	0	0	0
515.116	C31H21N2O4P	0	0	0	0	0	0	0	0	0.00532139
515.157	C27H24N4O7	0	0	0	0	0	0.00341185	0	0	0
515.163	C30H29O6P	0	0	0	0	0.00347677	0	0	0	0
516.046	C30H16NO4SP	0	0	0	0	0.00562284	0	0	0	0
516.088	C16H28N3O10S2P	0	0	0	0	0.00489836	0	0	0	0
516.129	C20H27N3O11S	0	0	0	0	0	0	0	0.0153664	0
516.274	C26H48NO3S2P	0	0	0	0	0	0	0	0	0.00493275
516.979	C25H11O9SP	0	0	0	0	0.00617913	0	0	0	0
517.034	C27H19O5S2P	0	0	0	0	0	0	0	0.0055896	0
517.114	C28H22O10	0	0	0	0	0	0	0	0	0.00659625
517.159	C21H31N2O11P	0	0	0	0	0.0108336	0	0	0	0
517.229	C24H38O12	0	0.00795526	0	0	0	0	0	0	0
517.284	C28H43N2O5P	0	0	0	0	0	0.00213051	0	0	0
517.341	C26H51N2O6P	0	0	0	0	0	0.00182458	0	0	0
517.422	C28H58N2O6	0	0	0	0	0.0110486	0	0	0	0
518.126	C19H25N3O14	0	0	0	0	0	0	0	0	0.0288969
518.93	C15H8N2O15S2	0.00371628	0	0	0	0	0	0	0	0
519.014	C24H12N2O10S	0	0	0	0	0.00696777	0	0	0	0
519.1	C21H28O11S2	0	0	0	0	0	0	0	0	0.0120381
519.178	C31H29N4SP	0	0	0	0	0	0	0	0	0.00511913
519.215	C30H36N2O2S2	0	0	0	0	0	0	0	0	0.00417002
519.238	C23H40N2O9S	0.00812562	0	0	0	0	0	0	0	0
520.117	C28H28NO3S2P	0	0	0	0	0.00572506	0	0	0	0
520.129	C35H24NSP	0	0	0	0	0	0	0.00900791	0	0
520.186	C25H36N3O3S2P	0	0	0	0	0	0	0	0.00503472	0
521.091	C27H22O9S	0	0	0	0	0	0	0.0108244	0	0
521.113	C27H27N2O3S2P	0	0	0	0	0	0.00396373	0	0	0
521.157	C27H26N2O9	0	0	0	0	0.0104704	0	0	0	0
521.255	C32H42O2S2	0	0	0	0	0	0	0	0	0.00545702
522.283	C35H41NOS	0	0	0	0	0	0.00212817	0	0	0
523.051	C17H20N2O15S	0.00482072	0	0	0	0	0	0	0	0
523.069	C17H20N2O17	0	0	0	0	0	0	0	0	0.00382124
523.073	C35H12N2O4	0.00931319	0	0	0	0	0	0	0	0
523.154	C29H33O3S2P	0	0	0	0	0.00296363	0	0	0	0
524.238	C40H31N	0	0	0	0	0	0	0	0	0.00638995
524.935	C19H11O12S2P	0	0	0	0	0.0055306	0	0	0	0
525.004	C26H10N2O9S	0	0	0	0	0	0	0	0	0.00388185
525.013	C24H14O12S	0	0	0	0	0	0	0	0.00988518	0
525.264	C26H42N2O7S	0.0278722	0	0	0	0	0	0	0	0
525.366	C37H51P	0	0	0.00738022	0	0	0	0	0	0
526.172	C27H29NO10	0	0	0	0	0	0.0149138	0	0	0
526.248	C26H41NO8S	0.00965341	0	0	0	0	0	0	0	0
526.99	C16H17O16SP	0	0	0	0	0.0052592	0	0	0	0
527.025	C21H13N4O11P	0	0	0.0111282	0	0	0	0	0	0
527.028	C16H20N2O14S2	0	0	0	0	0.0051371	0	0	0	0
527.207	C32H32O7	0	0	0	0	0.0311426	0	0	0	0
527.25	C26H40O11	0	0	0	0	0	0	0	0	0.0145265
527.286	C27H44O10	0	0.00510574	0	0	0	0	0	0	0
528.098	C28H24N3O2S2P	0	0	0	0	0.0142459	0	0	0	0
528.266	C35H35N3O2	0.0107899	0	0	0	0	0	0	0	0
529.096	C31H19N2O5P	0	0	0	0	0.00360705	0	0	0	0
529.177	C33H26N2O5	0	0	0	0	0	0.060977	0	0	0
529.208	C28H34O10	0	0	0	0	0.00647552	0	0	0	0
530.085	C35H17NO3S	0	0	0	0	0.00313109	0	0	0	0
530.087	C25H26NO6S2P	0	0	0	0	0	0	0	0	0.0123188
531.112	C32H25N2S2P	0	0	0	0	0.00490005	0	0	0	0
531.118	C25H29N2O5S2P	0	0	0	0	0	0	0	0	0.0056717
531.181	C34H28O6	0	0	0	0	0	0.00152506	0	0	0
531.245	C25H40O12	0	0.00698608	0	0	0	0	0	0	0
531.941	C17H12NO13S2P	0	0	0	0	0.0102101	0	0	0	0
533.105	C23H22N2O13	0	0	0	0	0.00334905	0	0	0	0
533.336	C26H51N2O7P	0	0	0	0	0	0.0037317	0	0	0
533.939	C16H10NO16SP	0	0	0	0	0.00475894	0	0	0	0
534.064	C21H17N3O14	0.00833562	0	0	0	0	0	0	0	0
534.213	C30H33NO8	0	0	0	0	0	0	0	0.0131944	0
535.038	C33H13O6P	0	0	0	0.00588715	0	0	0	0	0
535.194	C28H33N4O3SP	0	0	0	0.00823775	0	0	0	0	0
536.211	C22H39N3O8S2	0	0	0	0	0	0	0	0.00958957	0
536.432	C32H59NO5	0	0	0	0	0.00676955	0	0	0	0
536.977	C27H11N2O5S2P	0	0	0	0	0.00586875	0	0	0	0
536.987	C24H11O13P	0	0	0	0.00600787	0	0	0	0	0
537.25	C32H42O3S2	0	0	0	0	0	0	0	0	0.00705967
538.098	C18H25N3O14S	0	0	0	0	0.00437291	0	0	0	0
538.111	C26H25N3O6S2	0	0	0	0	0.017526	0	0	0	0
538.245	C31H41NO3S2	0	0	0	0	0	0	0	0.026578	0
538.254	C41H33N	0	0	0	0	0	0	0	0	0.00661981
539.161	C26H28N4O7S	0	0	0	0	0	0.00413684	0	0	0
540.158	C31H28NO6P	0	0	0	0	0	0	0	0	0.00821685
540.181	C16H36N3O15P	0	0	0	0	0	0	0	0	0.00378877
540.996	C17H18O16S2	0	0	0	0	0.00399495	0	0	0	0
541.206	C23H43O8S2P	0	0	0	0	0	0	0.00897284	0	0
541.213	C37H35SP	0	0	0	0	0	0.00609884	0	0	0
541.368	C29H54N2O5S	0	0	0.0259218	0	0	0	0	0	0
542.104	C37H21NS2	0	0	0	0	0.0155705	0	0	0	0
542.173	C34H29N3S2	0	0.00513632	0	0	0	0	0	0	0
542.18	C25H38NO6S2P	0	0	0	0	0	0.00199679	0	0	0
542.436	C30H61N3O3S	0	0	0	0	0.0166912	0	0	0	0
543.075	C21H24N2O11S2	0	0	0.00824186	0	0	0	0	0	0
543.265	C36H36N2O3	0.0122727	0	0	0	0	0	0	0	0
544.196	C25H40NO6S2P	0	0.00315189	0	0	0	0	0	0	0
544.204	C27H36N3O5SP	0	0	0	0	0	0.0038529	0	0	0
544.227	C33H40NS2P	0	0	0	0	0	0	0	0.00613077	0
544.967	C25H11N2O7S2P	0	0	0	0	0.005934	0	0	0	0
545.004	C26H15N2O6S2P	0	0.00450065	0	0	0	0	0	0	0
545.094	C28H23N2O6SP	0	0	0	0	0.00439951	0	0	0	0
545.13	C39H18N2O2	0	0	0	0	0	0.00257329	0	0	0
545.217	C26H43O6S2P	0	0	0	0	0	0	0	0	0.00475188
545.26	C26H42O12	0	0.00677065	0	0	0	0	0	0	0
546.021	C28H9N3O10	0	0.00480975	0	0	0	0	0	0	0
546.064	C22H17N3O14	0	0	0	0	0	0	0	0	0.00500985
546.098	C35H17NO6	0	0	0	0	0	0	0	0.00712842	0
548.332	C33H47N3O2S	0	0	0.0115386	0	0	0	0	0	0
548.417	C30H63NO3S2	0	0	0	0	0	0.0060217	0	0	0
548.614	C38H79N	0	0	0	0	0.0219309	0	0	0	0
549.01	C29H10O12	0	0	0	0	0.0110854	0	0	0	0
549.116	C28H26N2O6S2	0	0	0	0	0.0066748	0	0	0	0
549.169	C30H31O8P	0	0	0	0	0	0.00324138	0	0	0
549.17	C18H35N2O15P	0	0	0	0	0	0.00966265	0	0	0
549.952	C17H14NO14S2P	0	0	0	0	0.0212378	0	0	0	0
550.109	C20H30N3O9S2P	0	0	0	0	0	0	0	0	0.00890016
550.288	C36H42NO2P	0	0	0	0	0	0	0.00609553	0	0
551.102	C28H24O10S	0	0	0	0	0.0131272	0	0	0	0
551.194	C31H28N4O6	0	0	0	0.00635128	0	0	0	0	0
551.232	C31H41N2OS2P	0.00434284	0	0	0	0	0	0	0	0
551.353	C30H52N2O5S	0	0	0	0	0.00978508	0	0	0	0
551.981	C23H11N3O10S2	0	0	0	0	0.00370652	0	0	0	0
552.118	C26H24N3O9P	0	0	0	0	0.00858525	0	0	0	0
553.171	C42H22N2	0	0	0	0	0	0.0037912	0	0	0
554.109	C30H21NO10	0	0	0	0	0.00734188	0	0	0	0
554.188	C25H33NO13	0	0	0	0	0	0	0	0	0.00580792
554.344	C30H54NO4SP	0	0	0.016331	0	0	0	0	0	0
555.12	C20H28O18	0	0	0	0	0	0	0	0.0309572	0
555.174	C37H25N4P	0	0	0	0	0	0.0106736	0	0	0
555.238	C26H40N2O9S	0	0	0	0	0	0	0.0664776	0	0
555.347	C29H52N2O6S	0	0	0.00530837	0	0	0	0	0	0
556.128	C27H27NO10S	0	0	0	0	0.0160222	0	0	0	0
556.181	C22H40NO9S2P	0	0	0	0	0	0	0	0	0.00784145
556.948	C17H11N4O12S2P	0	0	0	0	0	0	0	0	0.00969934
557.136	C33H22N2O7	0	0	0	0	0.010282	0	0	0	0
557.172	C34H26N2O6	0	0	0	0	0	0.166016	0	0	0
557.282	C24H46O14	0	0.004163	0	0	0	0	0	0	0
557.956	C21H9N3O12S2	0	0	0	0	0.00528329	0	0	0	0
558.098	C36H17NO6	0	0	0	0	0	0	0	0.00592383	0
558.166	C27H34N3O4S2P	0	0	0	0	0	0.0123611	0	0	0
558.175	C25H38NO7S2P	0	0	0	0	0	0.0154454	0	0	0
559.077	C25H25N2O7S2P	0	0	0	0	0	0	0	0	0.00470011
559.111	C27H20N4O10	0.00407716	0	0	0	0	0	0	0	0
559.13	C36H20N2O5	0.00394151	0	0	0	0	0	0	0	0
559.144	C21H37O11S2P	0	0	0	0	0	0	0	0	0.00428659
560.284	C26H47N3O6S2	0.0171853	0	0	0	0	0	0	0	0
560.932	C17H11N2O14S2P	0	0	0	0	0.00375515	0	0	0	0
561.145	C17H31N4O15P	0.00669521	0	0	0	0	0	0	0	0
562.103	C28H26N3O4S2P	0	0	0	0	0.00647315	0	0	0	0
562.106	C22H29NO12S2	0	0	0	0	0.0102755	0	0	0	0
562.128	C30H30NO4S2P	0	0	0	0	0	0	0	0	0.00508507
562.156	C18H33N3O15S	0	0	0	0	0	0.00585584	0	0	0
562.237	C33H42NOS2P	0	0	0	0	0	0	0	0.0489208	0
562.354	C35H49NO5	0	0	0	0	0.00540044	0	0	0	0
563.24	C31H36N2O8	0	0	0	0	0	0	0	0.00976771	0
563.997	C28H11N3O7S2	0	0	0	0	0	0	0	0	0.0787001
564.074	C22H19N3O15	0	0	0	0	0	0	0	0	0.00451132
564.085	C34H19N3O2S2	0	0	0	0	0.00942413	0	0	0	0
564.14	C33H28NO4SP	0	0	0	0	0	0	0.0533971	0	0
564.162	C28H27N3O10	0	0	0	0	0	0.00534537	0	0	0
564.18	C31H36NO3S2P	0	0	0	0	0	0.129593	0	0	0
564.197	C23H40N3O7S2P	0	0	0	0	0	0	0	0	0.0451453
565.108	C20H27N2O15P	0	0	0	0	0.0193399	0	0	0	0
565.182	C31H35O6SP	0	0	0	0	0	0.00639566	0	0	0
565.184	C30H34N2O5S2	0	0	0	0	0	0.010435	0	0	0
565.359	C41H46N2	0	0	0	0	0.0138573	0	0	0	0
566.051	C25H17N3O11S	0	0	0	0	0	0	0	0.00583219	0
566.229	C35H38NO2SP	0	0	0	0	0	0	0.00854163	0	0
567.099	C38H20N2S2	0	0	0	0	0.012726	0	0	0	0
567.104	C32H25O6SP	0	0	0	0	0	0	0	0.0723586	0
567.119	C36H25O3SP	0	0	0	0	0.00956851	0	0	0	0
567.351	C37H49N2OP	0	0	0	0	0.0096485	0	0	0	0
568.017	C29H15NO8S2	0	0	0	0	0	0	0	0	0.0110484
568.163	C20H31N3O16	0	0	0	0	0	0.167924	0	0	0
568.167	C25H31NO14	0	0	0	0	0.0104313	0	0	0	0
568.19	C34H36NOS2P	0	0	0	0	0	0	0.0146052	0	0
568.36	C29H51N3O8	0	0	0.00911409	0	0	0	0	0	0
568.397	C30H55N3O7	0	0	0.0132464	0	0	0	0	0	0
569.151	C25H30O15	0	0	0	0	0	0.00254882	0	0	0
569.165	C23H39O10S2P	0	0	0	0	0	0.00432692	0	0	0
569.167	C29H30O12	0	0	0	0	0	0.00431855	0	0	0
569.172	C35H26N2O6	0	0	0	0	0	0.00369464	0	0	0
570.049	C21H21N3O12S2	0	0	0	0.0115913	0	0	0	0	0
570.095	C19H25NO19	0	0	0	0	0.00514802	0	0	0	0
570.126	C27H25NO13	0	0	0	0	0.00719096	0	0	0	0
570.202	C29H38N3O3S2P	0	0	0	0.00566927	0	0	0	0	0
571.051	C21H20N2O15S	0	0	0	0	0	0	0	0.00614666	0
571.121	C26H24N2O13	0	0	0	0	0	0.00184375	0	0	0
571.144	C22H37O11S2P	0	0	0	0.00502618	0	0	0	0	0
571.188	C35H28N2O6	0	0	0	0	0	0.00219107	0	0	0
571.935	C21H7N3O13S2	0	0	0	0	0.00354429	0	0	0	0
572.11	C32H19N3O8	0	0	0	0	0.00952583	0	0	0	0
572.227	C27H44NO6S2P	0	0	0	0	0	0	0	0.0059957	0
572.284	C35H43NO4S	0.00506629	0	0	0	0	0	0	0	0
573.126	C28H22N4O10	0	0.00297646	0	0	0	0	0	0	0
573.167	C34H26N2O7	0	0	0	0	0	0	0	0	0.0248355
574.099	C21H25N3O14S	0	0	0	0	0.0130557	0	0	0	0
574.112	C39H18N3OP	0	0	0	0	0	0	0	0.0161036	0
574.134	C24H34NO9S2P	0	0	0	0	0	0	0	0.0111792	0
574.35	C31H49N3O7	0	0	0	0	0.0103731	0	0	0	0
574.987	C23H13O16P	0	0	0	0	0.00492561	0	0	0	0
575.047	C28H16O14	0	0	0	0	0	0	0	0.00772089	0
575.056	C34H17N4S2P	0	0	0	0	0	0	0	0.0189421	0
575.14	C40H20N2O3	0	0	0	0	0.0151098	0	0	0	0
575.356	C37H52O3S	0	0	0	0	0	0.00285959	0	0	0
575.966	C21H11N3O13S2	0	0	0	0	0.0108897	0	0	0	0
576.084	C34H15N3O7	0	0	0	0	0.0106635	0	0	0	0
576.109	C36H19NO7	0	0	0	0	0	0	0	0.0275109	0
576.253	C34H44NOS2P	0	0	0	0	0	0	0	0.0261431	0
576.419	C34H60NO4P	0	0	0	0	0.0042657	0	0	0	0
577.256	C32H38N2O8	0	0	0	0	0	0	0	0.00551556	0
577.958	C17H14N3O14S2P	0	0	0.0126724	0	0	0	0	0	0
578.095	C29H25NO8S2	0	0	0	0	0	0	0	0.0466792	0
578.11	C35H22N3O2SP	0	0	0	0	0.00525968	0	0	0	0
578.232	C33H42NO2S2P	0	0	0	0	0	0	0.0236643	0	0
579.05	C22H20N4O11S2	0	0	0	0	0	0	0.0136117	0	0
579.074	C23H20N2O16	0	0	0	0	0.0056926	0	0	0	0
579.117	C18H32N2O15S2	0.00846005	0	0	0	0	0	0	0	0
579.202	C27H36N2O10S	0	0	0	0	0	0	0	0	0.00535873
579.26	C33H40O9	0	0	0	0	0	0	0.00895664	0	0
580.02	C29H16N3O5S2P	0	0	0	0	0	0	0	0	0.00436155
580.241	C31H40N3O4SP	0	0	0	0	0.0138605	0	0	0	0
581.196	C32H39O4S2P	0.00519429	0	0	0	0	0	0	0	0
581.313	C35H50O3S2	0	0	0	0	0	0.0017664	0	0	0
581.316	C34H51N2S2P	0	0	0	0	0.00707682	0	0	0	0
582.125	C41H17N3O2	0	0	0	0	0.0084807	0	0	0	0
582.227	C32H42NO3S2P	0	0	0	0.0078819	0	0	0	0	0
582.266	C29H46NO7SP	0.00510829	0	0	0	0	0	0	0	0
582.376	C30H53N3O8	0	0	0.00541341	0	0	0	0	0	0
584.118	C25H32NO9S2P	0	0	0	0.0122099	0	0	0	0	0
584.432	C36H59NO5	0	0	0	0	0	0.00240661	0	0	0
584.949	C19H11N2O16SP	0	0	0	0	0.00856911	0	0	0	0
584.983	C24H15N2O10S2P	0	0	0.0067439	0	0	0	0	0	0
585.166	C37H31O3SP	0	0	0	0	0	0	0	0	0.00429715
586.139	C30H26N3O8P	0	0	0	0	0.00791684	0	0	0	0
586.186	C30H38NO5S2P	0	0	0	0	0	0.00248486	0	0	0
586.299	C28H49N3O6S2	0.0052861	0	0	0	0	0	0	0	0
587.006	C25H17O13SP	0	0	0	0	0.00511326	0	0	0	0
587.082	C35H16N4O4S	0	0	0	0	0.00347506	0	0	0	0
587.1	C22H24N2O17	0	0	0	0	0	0	0	0.0152973	0
587.277	C35H44N2O2S2	0	0	0	0	0	0.0052001	0	0	0
587.292	C25H48O15	0.0060859	0	0	0	0	0	0	0	0
588.261	C35H43NO3S2	0	0	0	0	0	0.00368863	0	0	0
589.086	C38H23OS2P	0	0	0	0	0	0	0	0.0222293	0
589.108	C22H27N2O15P	0	0	0	0.00875085	0	0	0	0	0
589.214	C26H38O15	0.00752443	0	0	0	0	0	0	0	0
589.375	C37H55N2SP	0	0	0	0	0	0.00211948	0	0	0
590.115	C26H25NO15	0.00585846	0	0	0	0	0	0	0	0
590.625	C40H81NO	0	0	0	0	0	0.0442968	0	0	0
591.248	C30H45N2O4S2P	0	0	0	0	0	0	0.100784	0	0
592.108	C36H24N3S2P	0	0	0	0	0.00526545	0	0	0	0
592.193	C30H31N3O10	0	0	0	0	0	0.0021525	0	0	0
592.243	C28H40N3O9P	0	0	0	0	0	0	0	0	0.00399098
593.144	C28H35O8S2P	0	0	0	0	0	0	0	0	0.0088674
593.179	C41H27N2OP	0	0	0	0	0	0.00655023	0	0	0
593.202	C45H26N2	0	0	0	0.00945351	0	0	0	0	0
593.373	C30H58O9S	0	0	0	0	0	0.00188189	0	0	0
593.513	C41H70S	0	0	0	0	0	0.00442848	0	0	0
593.917	C16H10N3O16S2P	0	0	0	0	0.00400729	0	0	0	0
594.154	C31H34NO5S2P	0	0	0	0	0	0	0	0	0.00853385
594.162	C30H29NO12	0	0	0	0	0	0	0.0071293	0	0
594.222	C38H33N3O2S	0	0	0	0	0.0139117	0	0	0	0
595.113	C26H28O14S	0	0	0	0	0	0	0	0.00840252	0
595.151	C23H32O18	0	0	0	0	0	0	0	0.0117799	0
595.173	C20H36O20	0	0	0	0	0	0.00260081	0	0	0
596.969	C29H11O11SP	0	0	0	0	0.00567209	0	0	0	0
597.023	C20H22O17S2	0	0	0	0	0	0	0	0	0.00642313
597.122	C25H30N2O11S2	0	0	0	0	0.02188	0	0	0	0
597.127	C31H26N4O5S2	0	0	0	0	0.00842321	0	0	0	0
597.129	C47H18O	0	0	0	0	0.00577915	0	0	0	0
597.161	C43H22N2O2	0	0	0	0	0	0.0125153	0	0	0
597.557	C36H74N2O4	0	0	0	0	0	0.0133418	0	0	0
599.993	C36H12NO3S2P	0.00437497	0	0	0	0	0	0	0	0
600.151	C24H31N3O13S	0	0	0	0	0	0.00234372	0	0	0
600.164	C19H39NO16S2	0	0	0	0	0	0.0199447	0	0	0
600.178	C35H27N3O7	0	0	0	0	0.00511644	0	0	0	0
600.897	C19H7O19SP	0	0	0	0	0.0114519	0	0	0	0
601.198	C36H30N2O7	0	0	0	0	0	0.0487224	0	0	0
602.201	C27H42NO8S2P	0	0	0	0	0	0.00660817	0	0	0
603.105	C33H20N2O10	0	0	0	0	0	0	0	0	0.00657969
603.326	C25H53N2O12P	0.00937628	0	0	0	0	0	0	0	0
604.152	C38H27N3OS2	0	0	0	0	0	0.00364512	0	0	0
604.256	C24H48NO12SP	0	0	0	0	0	0	0.0110328	0	0
604.261	C27H43NO14	0.00467012	0	0	0	0	0	0	0	0
605.097	C27H26O14S	0	0	0	0	0.00638813	0	0	0	0
605.129	C44H18N2O2	0	0	0	0	0.0127124	0	0	0	0
605.268	C25H42N4O13	0	0	0	0	0	0.00164645	0	0	0
605.287	C34H42N2O8	0	0	0	0	0	0	0	0.0211257	0
606.969	C24H8N4O14S	0	0	0	0	0.0106658	0	0	0	0
607.144	C38H29N2S2P	0	0	0	0	0.00478078	0	0	0	0
608.163	C30H32N3O7SP	0	0	0	0	0	0.00790268	0	0	0
608.987	C31H15O8S2P	0	0	0	0	0.00342345	0	0	0	0
609.521	C38H75OSP	0	0	0	0	0	0.0075824	0	0	0
610.186	C32H38NO5S2P	0.00509765	0	0	0	0	0	0	0	0
611.131	C32H24N2O11	0	0	0	0	0.0111048	0	0	0	0
611.243	C21H45N2O16P	0	0	0	0	0.00681908	0	0	0	0
611.465	C35H68N2O2S2	0	0	0	0	0.00883317	0	0	0	0
612.243	C26H48NO9S2P	0.0162764	0	0	0	0	0	0	0	0
612.999	C21H15N2O18P	0	0	0	0	0.00491405	0	0	0	0
613.199	C24H38O18	0	0	0	0	0	0	0.0139391	0	0
613.495	C38H66N2O4	0	0	0	0	0	0.00295911	0	0	0
614.167	C33H29NO11	0	0	0	0	0	0.173937	0	0	0
615.114	C45H16N2O2	0.00451449	0	0	0	0	0	0	0	0
615.126	C31H24N2O12	0	0	0	0	0.00401833	0	0	0	0
615.16	C25H33N2O14P	0	0	0	0	0	0	0	0	0.0157591
615.19	C23H40N2O13S2	0	0	0	0	0	0.0187063	0	0	0
616.318	C26H51NO15	0.00929684	0	0	0	0	0	0	0	0
616.346	C38H51NO4S	0	0	0	0	0	0	0	0.00789146	0
616.514	C39H71NO2S	0	0	0	0	0	0.00824871	0	0	0
616.615	C40H79N3O	0	0	0	0	0	0	0	0	0.00504407
617.245	C28H42O15	0	0	0	0	0	0	0.0641869	0	0
618.171	C43H25NO4	0	0	0	0	0.0118656	0	0	0	0
618.238	C34H42N3O2S2P	0.0103344	0	0	0	0	0	0	0	0
618.271	C36H45NO4S2	0	0	0	0	0	0.00238388	0	0	0
618.361	C29H53N3O11	0	0	0	0	0	0.00231631	0	0	0
618.962	C21H17O16S2P	0	0	0	0	0.00396121	0	0	0	0
619.13	C41H20N2O5	0	0	0	0	0	0.00195302	0	0	0
620.105	C33H24N3O6SP	0	0	0	0.0149027	0	0	0	0	0
620.107	C19H31N3O16S2	0	0	0	0	0.00362623	0	0	0	0
620.147	C38H27N3O2S2	0	0	0	0	0.0075827	0	0	0	0
620.171	C31H31N3O9S	0	0	0	0	0	0.157113	0	0	0
620.188	C33H36NO7SP	0	0	0	0	0	0	0	0	0.0156381
620.218	C41H36NOSP	0	0	0	0	0	0	0	0	0.0111145
620.249	C28H48NO8S2P	0	0	0	0	0	0	0	0	0.00426502
620.505	C41H67NO3	0	0	0	0	0	0.106602	0	0	0
621.097	C22H27N2O17P	0	0	0	0	0.00797432	0	0	0	0
621.173	C31H30N2O12	0	0	0	0	0	0.0078189	0	0	0
621.494	C34H70O9	0	0	0	0	0	0.0204189	0	0	0
622.516	C36H69N3O5	0	0	0	0	0	0.0220312	0	0	0
623.079	C28H20N2O15	0	0	0	0	0.00422778	0	0	0	0
623.107	C29H25N2O12P	0	0	0	0	0.00948097	0	0	0	0
623.174	C36H32O8S	0	0	0	0	0	0.00526432	0	0	0
623.21	C31H37N4O6SP	0	0	0.00685442	0	0	0	0	0	0
623.519	C45H68O	0	0	0	0	0	0.00210046	0	0	0
624.165	C32H36NO6S2P	0	0	0	0	0	0	0	0	0.133417
624.171	C23H35N3O15S	0	0	0	0	0	0	0.0106693	0	0
624.23	C29H39NO14	0	0	0	0	0	0	0	0	0.00529095
625.092	C21H27N2O18P	0	0	0	0	0	0	0	0.0143256	0
625.162	C37H26N2O8	0	0	0	0	0.00319611	0	0	0	0
626.117	C41H26NS2P	0	0	0	0	0.00739925	0	0	0	0
626.151	C22H33N3O16S	0	0	0	0	0	0	0	0	0.00759403
626.265	C41H42NOSP	0	0	0	0	0	0	0	0.012649	0
627.111	C29H28N2O10S2	0	0	0	0	0.00881061	0	0	0	0
627.182	C24H41N2O11S2P	0.00439474	0	0	0	0	0	0	0	0
627.189	C23H36N2O18	0	0	0	0	0	0.0130282	0	0	0
628.123	C30H32NO8S2P	0	0	0	0	0	0	0	0.00742873	0
628.237	C28H43N3O9S2	0	0	0	0	0	0	0.0107112	0	0
629.079	C29H26O12S2	0	0	0	0	0.00347559	0	0	0	0
629.157	C36H26N2O9	0	0	0	0	0	0	0.0130883	0	0
630.179	C25H33N3O16	0	0	0	0	0	0.0142471	0	0	0
630.201	C23H41N3O13S2	0	0	0	0	0	0.00234198	0	0	0
630.513	C38H70N3O2P	0	0	0	0	0	0.00528164	0	0	0
631.087	C27H24N2O14S	0	0.00777497	0	0	0	0	0	0	0
631.161	C37H28O10	0	0	0	0	0	0.00189957	0	0	0
631.355	C28H56O15	0	0.00323324	0	0	0	0	0	0	0
633.398	C42H55N2OP	0	0	0	0	0	0.00334568	0	0	0
634.346	C41H50NO3P	0.00655781	0	0	0	0	0	0	0	0
634.981	C25H16O16S2	0	0	0	0	0.00548686	0	0	0	0
635.077	C41H16O8	0	0	0	0	0	0	0	0.0430664	0
635.156	C36H28O11	0	0	0	0	0	0	0	0	0.0865607
635.657	C40H84N4O	0	0	0	0	0	0	0	0	0.0431127
636.08	C21H23N3O20	0	0	0	0	0	0	0	0.0102307	0
636.157	C42H27N3S2	0	0	0	0	0	0	0	0	0.00559065
636.645	C45H83N	0	0	0	0	0.00633584	0	0	0	0
636.908	C21H7N2O18SP	0	0	0	0	0	0	0.0144485	0	0
637.407	C34H58N2O9	0	0	0	0	0	0	0	0.0086964	0
637.965	C23H14NO17SP	0	0	0	0	0	0.00393922	0	0	0
638.096	C21H25N3O20	0	0	0	0	0.00298935	0	0	0	0
639.108	C22H29N2O18P	0	0	0	0	0	0	0	0.00782854	0
639.128	C32H33O8S2P	0	0	0	0	0	0.00318427	0	0	0
639.17	C39H33N2OS2P	0.0055798	0	0	0	0	0	0	0	0
639.176	C32H37N2O6S2P	0	0	0	0	0.0166401	0	0	0	0
640.15	C34H32N3O4S2P	0	0	0	0	0	0.00223831	0	0	0
640.257	C25H43N3O16	0	0	0	0.00619813	0	0	0	0	0
641.238	C31H47O8S2P	0	0	0	0.0098493	0	0	0	0	0
641.573	C39H78O6	0	0	0	0.00773623	0	0	0	0	0
641.585	C39H82N2S2	0	0	0	0	0	0.00678091	0	0	0
642.163	C22H33N3O19	0	0	0	0	0	0	0	0	0.0242378
642.289	C38H45NO6S	0	0	0	0	0	0	0	0	0.00382225
643.28	C34H49N2O4S2P	0	0	0	0	0	0	0.0117257	0	0
644.218	C43H36NOSP	0	0	0	0	0	0.00198105	0	0	0
644.465	C38H67N3OS2	0	0	0	0	0	0	0	0	0.0347714
644.967	C27H10N4O12S2	0	0	0	0	0	0	0	0	0.0182507
645.177	C38H30O10	0	0	0	0	0	0	0.0454615	0	0
645.219	C45H30N2O3	0	0	0	0	0	0	0	0	0.0056799
645.532	C38H78O3S2	0	0	0	0	0	0.0216106	0	0	0
645.678	C42H86N4	0	0	0	0	0	0	0.00697393	0	0
646.147	C35H25N3O10	0	0	0	0	0	0	0	0	0.0410819
646.156	C33H29NO13	0	0	0	0	0	0.0131593	0	0	0
646.163	C26H33NO18	0.00682895	0	0	0	0	0	0	0	0
646.228	C29H46NO9S2P	0	0	0	0	0	0.00241411	0	0	0
647.156	C37H28O11	0.00713335	0	0	0	0	0	0	0	0
647.161	C43H24N2O5	0	0	0	0	0	0.116924	0	0	0
647.495	C45H64N2O	0	0	0	0	0	0.0372756	0	0	0
648.099	C23H27N3O17S	0	0	0	0	0.00397337	0	0	0	0
648.13	C39H23NO9	0	0	0	0	0	0	0	0.00710873	0
649.108	C27H27N2O15P	0	0	0	0	0.00392312	0	0	0	0
649.129	C22H34O20S	0	0	0	0	0	0	0	0.0397858	0
649.254	C40H43O4SP	0	0	0	0.0102447	0	0	0	0	0
649.961	C19H14N3O19SP	0	0	0	0	0	0	0	0	0.0194497
650.084	C23H25NO21	0	0	0	0	0.00660118	0	0	0	0
650.096	C22H25N3O20	0	0	0	0	0	0	0	0.00873287	0
650.132	C23H29N3O19	0	0	0	0	0	0	0	0.00667295	0
650.152	C35H30N3O6SP	0	0	0	0	0	0.00327555	0	0	0
650.438	C37H66NO4SP	0	0	0	0	0	0.00272167	0	0	0
652.521	C44H67N3O	0	0	0.0274669	0	0	0	0	0	0
653.087	C41H18O9	0	0	0	0	0	0	0	0.0523981	0
653.241	C26H42N2O17	0	0	0	0	0.00572302	0	0	0	0
653.448	C33H66O12	0	0	0	0	0	0.00215385	0	0	0
654.091	C21H25N3O21	0	0	0	0	0	0	0	0.0120979	0
654.488	C38H74NOS2P	0	0	0	0	0	0.0459192	0	0	0
654.927	C24H9N4O13S2P	0	0	0	0	0.00816664	0	0	0	0
655.08	C37H21O10P	0	0	0	0	0.00782323	0	0	0	0
655.165	C26H41O13S2P	0.00639838	0	0	0	0	0	0	0	0
655.189	C30H40O12S2	0	0	0	0	0	0.00300254	0	0	0
655.265	C39H45O5SP	0	0	0	0	0	0	0	0	0.00886591
655.44	C42H61N2O2P	0	0	0	0	0	0.00308948	0	0	0
655.516	C39H76O3S2	0	0	0	0	0	0.0211989	0	0	0
656.226	C23H47NO16S2	0	0	0	0	0	0.00500907	0	0	0
656.515	C37H76N3S2P	0	0	0	0	0	0.0311575	0	0	0
656.962	C20H19O19S2P	0	0	0	0	0.0100885	0	0	0	0
657.059	C26H26O16S2	0	0	0	0	0	0	0	0.01569	0
658.113	C34H30NO7S2P	0	0	0	0	0.00358318	0	0	0	0
658.149	C35H34NO6S2P	0	0	0	0	0.0827594	0	0	0	0
658.275	C27H49NO15S	0.0121393	0	0	0	0	0	0	0	0
658.287	C37H46N3O4SP	0	0.0116429	0	0	0	0	0	0	0
659.151	C46H20N4O2	0	0	0	0	0.00424074	0	0	0	0
659.188	C34H32N2O12	0	0	0	0	0	0	0.132688	0	0
659.228	C40H36O9	0	0	0	0	0	0.00264272	0	0	0
660.192	C25H44NO13S2P	0	0	0	0	0	0	0.0104669	0	0
660.253	C41H44NOS2P	0	0	0	0	0	0	0.0667353	0	0
660.344	C41H47N3O5	0.00743918	0	0	0	0	0	0	0	0
660.535	C38H80NOS2P	0	0	0	0	0	0.0503987	0	0	0
661.22	C25H42O20	0	0	0	0	0	0.0415398	0	0	0
661.249	C27H51O12S2P	0	0	0	0	0.00627357	0	0	0	0
661.48	C39H70N2O2S2	0	0	0	0	0	0.00991791	0	0	0
662.149	C37H29NO9S	0	0	0	0	0	0.00303206	0	0	0
662.532	C37H78NO4SP	0	0	0	0	0	0.0403395	0	0	0
663.05	C29H20N4O11S2	0	0	0	0	0.00346301	0	0	0	0
663.072	C23H25N2O19P	0	0	0	0	0.00940013	0	0	0	0
664.155	C28H32N3O14P	0	0	0	0	0	0.00269163	0	0	0
664.184	C25H35N3O18	0	0	0	0	0	0	0	0	0.00436634
664.519	C38H72N3O4P	0	0	0	0	0	0	0	0	0.00410917
665.157	C26H34O20	0	0	0	0	0.00381991	0	0	0	0
666.212	C35H42NO6S2P	0	0	0	0	0	0.0403357	0	0	0
666.67	C42H89N3S	0	0	0	0.0105098	0	0	0	0	0
667.103	C42H20O9	0	0	0	0	0	0	0	0.067704	0
667.58	C41H81O4P	0	0	0	0	0	0	0.0470664	0	0
668.107	C22H27N3O21	0	0	0	0	0	0	0	0.0151626	0
668.143	C23H31N3O20	0	0	0	0	0	0	0	0.00637899	0
668.249	C30H43N3O12S	0	0	0	0	0	0	0.0120231	0	0
668.667	C41H87N3O3	0	0	0	0.00813822	0	0	0	0	0
669.14	C39H26O11	0	0	0	0	0.0230229	0	0	0	0
669.203	C43H30N2O6	0	0	0	0	0.00305475	0	0	0	0
669.223	C42H39O4SP	0	0	0	0	0	0.00197871	0	0	0
669.336	C42H55OS2P	0	0	0	0	0	0.0048185	0	0	0
669.97	C27H14NO16SP	0	0	0	0.0102235	0	0	0	0	0
670.14	C25H38NO14S2P	0	0	0	0	0	0.00171394	0	0	0
670.248	C38H41NO8S	0	0.00373424	0	0	0	0	0	0	0
670.34	C41H53NO3S2	0	0	0	0	0	0.00171786	0	0	0
672.358	C37H55NO8S	0	0.00356962	0	0	0	0	0	0	0
674.282	C37H46N3O5SP	0	0.011272	0	0	0	0	0	0	0
674.498	C44H69NO2S	0	0	0	0	0	0.012027	0	0	0
674.664	C45H89NS	0	0	0	0	0	0.00376828	0	0	0
674.924	C22H12O21S2	0	0	0	0	0.00812451	0	0	0	0
675.126	C36H24N2O12	0	0	0	0	0	0	0	0	0.00840321
675.32	C38H49N2O7P	0	0	0	0	0	0	0	0.0154597	0
675.496	C40H72N2O2S2	0	0	0.0144309	0	0	0	0	0	0
675.509	C37H77N2O2S2P	0	0	0	0	0	0.0434545	0	0	0
677.062	C33H18N4O11S	0	0	0	0	0.0125225	0	0	0	0
678.256	C36H41NO12	0	0.00605182	0	0	0	0	0	0	0
678.944	C23H8N2O23	0	0	0	0	0.00866811	0	0	0	0
678.956	C22H8N4O22	0	0	0	0	0.00402273	0	0	0	0
679.155	C27H36O18S	0	0	0	0	0.107178	0	0	0	0
679.651	C46H84N2O	0	0	0	0	0.017937	0	0	0	0
679.654	C43H88N2OS	0	0	0	0	0.0105952	0	0	0	0
680.157	C40H27NO10	0	0	0	0	0.00667876	0	0	0	0
680.194	C42H35NO4S2	0	0	0	0	0	0	0.436252	0	0
681.191	C37H34N2O9S	0	0	0	0	0	0	0.011553	0	0
681.195	C44H31N2O4P	0	0	0	0	0	0	0.0132328	0	0
681.197	C51H26N2O	0	0	0	0	0	0	0.034003	0	0
681.245	C40H43O6SP	0	0	0	0	0	0.00220166	0	0	0
682.086	C22H25N3O22	0	0	0	0	0.00372863	0	0	0	0
684.875	C21H7N2O19S2P	0	0	0.0110969	0	0	0	0	0	0
685.053	C26H22O22	0	0	0	0	0.00436357	0	0	0	0
685.07	C31H18N4O15	0	0	0	0	0.00694352	0	0	0	0
685.259	C30H46N4O10S2	0	0	0	0.00619415	0	0	0	0	0
685.268	C38H43N2O8P	0	0	0.00681696	0	0	0	0	0	0
685.493	C38H75N2O2S2P	0	0	0	0	0	0.0255784	0	0	0
686.091	C33H25N3O10S2	0	0	0.0173362	0	0	0	0	0	0
686.163	C34H29N3O13	0	0	0	0	0.00645589	0	0	0	0
687.234	C42H41O5SP	0	0	0	0	0	0.00987665	0	0	0
687.49	C37H73N2O5SP	0	0	0	0	0	0.0200532	0	0	0
688.167	C35H31NO14	0	0	0	0	0	0	0.0148062	0	0
688.217	C34H44NO8S2P	0	0	0	0	0	0.00293455	0	0	0
688.661	C45H87NO3	0	0	0	0	0.00453838	0	0	0	0
690.146	C26H33N3O17S	0	0	0	0	0.0281093	0	0	0	0
690.509	C38H78NO3S2P	0	0	0	0	0	0	0	0	0.00979918
691.505	C43H68N2O5	0	0	0	0	0	0	0	0	0.0239764
694.508	C42H70N3O3P	0	0	0.0218355	0	0	0	0	0	0
695.192	C23H41N2O20P	0	0	0	0	0	0	0	0	0.00443739
695.21	C45H33N2O4P	0	0	0	0	0	0.00273802	0	0	0
696.101	C23H27N3O22	0	0	0	0	0.00409788	0	0	0	0
696.222	C36H44NO7S2P	0	0	0	0	0	0.00988931	0	0	0
697.052	C40H14N2O11	0	0	0	0	0	0	0	0.00711812	0
698.12	C43H26NO5SP	0	0	0	0	0.00384992	0	0	0	0
698.164	C23H41NO19S2	0	0	0	0	0	0	0	0	0.0407603
699.336	C44H49N2O4P	0	0	0	0	0	0.0340852	0	0	0
702.116	C41H25N3O5S2	0	0	0	0	0.0101123	0	0	0	0
702.296	C25H54NO19P	0	0	0	0	0.014977	0	0	0	0
703.279	C36H48O12S	0	0	0	0	0.0220484	0	0	0	0
703.491	C41H72N2O3S2	0	0	0	0	0	0.0159688	0	0	0
703.948	C29H12N3O13S2P	0	0	0	0	0.00862216	0	0	0	0
704.997	C26H14N2O22	0	0	0	0	0	0	0	0	0.0468848
705.248	C39H47O6S2P	0	0	0	0	0	0	0	0	0.0537899
705.487	C42H75O2S2P	0	0	0	0	0	0.0477486	0	0	0
705.491	C39H71N4O3SP	0	0	0	0	0	0	0	0	0.00795086
705.499	C41H75N2OS2P	0	0	0	0	0	0	0	0	0.0339029
705.583	C47H78O4	0	0	0.00963516	0	0	0	0	0	0
705.749	C48H98O2	0	0	0	0	0	0	0	0	0.0138681
706.542	C45H73NO5	0	0	0	0	0	0.0235999	0	0	0
708.111	C35H23N3O14	0	0	0	0	0	0.00219335	0	0	0
708.486	C44H71NO2S2	0	0	0	0	0.00931103	0	0	0	0
710.171	C28H42NO14S2P	0	0	0	0	0	0	0.0118597	0	0
710.266	C25H49N3O18S	0	0	0	0	0	0.00384843	0	0	0
710.48	C47H69NS2	0	0	0	0	0	0.0240059	0	0	0
710.492	C44H74NS2P	0	0	0	0	0	0	0	0	0.0226575
710.994	C33H17N2O11S2P	0	0	0	0	0	0	0	0	0.0117624
711.004	C31H21O14S2P	0	0	0	0	0.00371175	0	0	0	0
711.259	C38H49O7S2P	0	0	0	0.0110524	0	0	0	0	0
711.593	C46H80O5	0	0	0	0.0112944	0	0	0	0	0
712.653	C47H88NOP	0	0	0	0.00568391	0	0	0	0	0
717.367	C41H55N2O7P	0	0	0	0	0	0	0	0.0845978	0
718.151	C47H29NO3S2	0	0	0	0	0.0127877	0	0	0	0
718.371	C40H53N3O9	0	0	0	0	0	0	0	0.0277176	0
718.612	C44H85N3S2	0	0	0	0	0.00962178	0	0	0	0
718.623	C40H86N3O5P	0	0	0	0	0.0111567	0	0	0	0
719.126	C49H24N2OS2	0	0	0	0	0.00355477	0	0	0	0
720.148	C38H31N3O8S2	0	0	0	0	0	0.00664093	0	0	0
720.177	C26H44NO16S2P	0	0	0	0	0	0	0.00948197	0	0
720.199	C29H39NO20	0	0	0.0176483	0	0	0	0	0	0
720.609	C51H79NO	0	0	0	0	0.00700451	0	0	0	0
720.642	C47H83N3O2	0	0	0	0.00592433	0	0	0	0	0
722.49	C48H70NSP	0	0	0	0	0.0251569	0	0	0	0
724.629	C44H87NO4S	0	0	0	0.00950315	0	0	0	0	0
725.145	C26H35N2O20P	0	0	0	0	0.00944146	0	0	0	0
725.202	C56H26N2	0	0	0	0	0	0	0	0	0.00630498
726.626	C44H89NO2S2	0	0	0	0.00745359	0	0	0	0	0
727.208	C24H44N2O21S	0	0	0	0	0.00935858	0	0	0	0
729.27	C25H51N2O20P	0	0	0	0	0.00949102	0	0	0	0
731.095	C29H32O18S2	0	0	0	0	0	0	0.00821831	0	0
731.224	C43H41O7SP	0	0	0	0	0	0.0725543	0	0	0
732.155	C43H32N3O3S2P	0	0	0	0	0.0141259	0	0	0	0
732.49	C51H63N3O	0	0	0	0	0.00545616	0	0	0	0
732.53	C39H80N3O3S2P	0	0	0	0	0.00522741	0	0	0	0
733.468	C37H70N2O10S	0	0	0	0	0	0.031454	0	0	0
735.021	C25H25N2O18S2P	0	0	0	0	0.00606143	0	0	0	0
735.129	C38H28N2O12S	0	0	0	0.0088834	0	0	0	0	0
736.489	C55H63N	0	0	0	0	0	0.016812	0	0	0
736.493	C41H72NO8P	0	0	0	0	0.0125243	0	0	0	0
736.758	C47H100N3P	0	0	0	0	0.00440847	0	0	0	0
736.903	C26H10O22S2	0	0	0	0	0.00624407	0	0	0	0
737.312	C47H46O8	0	0	0	0	0.00301168	0	0	0	0
738.233	C38H46NO8S2P	0	0	0	0	0	0.00258829	0	0	0
738.486	C47H69N3S2	0	0	0	0	0	0.0264725	0	0	0
739.148	C44H28N4O4S2	0	0	0	0	0.0117356	0	0	0	0
739.349	C45H56O5S2	0	0	0	0	0	0	0	0.011427	0
739.483	C44H73N2OS2P	0	0	0	0	0.00796077	0	0	0	0
740.28	C33H48N3O14P	0	0	0	0	0	0	0	0	0.00604386
740.483	C35H72N3O11P	0	0	0	0	0	0.0259753	0	0	0
742.052	C25H30NO19S2P	0	0	0.0168454	0	0	0	0	0	0
742.48	C45H65N3O6	0	0	0	0	0	0.0162936	0	0	0
743.328	C52H44N2O3	0	0	0	0	0.0147046	0	0	0	0
743.452	C38H68N2O10S	0	0	0	0	0	0.0243508	0	0	0
745.168	C40H30N2O13	0	0	0	0	0	0	0.010148	0	0
745.214	C39H38O15	0	0	0	0	0	0.00342586	0	0	0
745.449	C37H66N2O13	0	0	0	0	0	0.0287622	0	0	0
745.549	C52H75OP	0	0	0	0	0	0.00351354	0	0	0
746.449	C41H65NO11	0	0	0	0	0	0.0174229	0	0	0
747.237	C44H45O5S2P	0	0	0	0	0	0.0445705	0	0	0
747.254	C54H36O4	0	0	0	0.0182856	0	0	0	0	0
748.472	C46H72NOS2P	0	0	0	0	0	0.0192319	0	0	0
749.229	C50H39O3SP	0	0	0	0	0	0.00306298	0	0	0
749.561	C44H83N2OS2P	0	0	0	0	0	0.00309873	0	0	0
750.556	C40H81NO9S	0	0	0	0	0.00708873	0	0	0	0
751.221	C34H44N2O13S2	0	0	0	0	0	0.0231372	0	0	0
752.131	C23H35N3O23S	0	0	0	0	0.00378685	0	0	0	0
752.209	C52H35NOS2	0	0	0	0	0	0.00552899	0	0	0
753.206	C49H39O2S2P	0	0	0	0	0	0.0145895	0	0	0
756.469	C35H71N3O12S	0	0	0	0	0.0122137	0	0	0	0
756.547	C51H71N3O2	0	0	0	0	0.00534487	0	0	0	0
758.165	C39H38NO9S2P	0	0	0	0	0.00464393	0	0	0	0
758.229	C51H38NO2SP	0	0	0	0	0	0.0275423	0	0	0
758.73	C52H93N3	0	0	0	0	0	0.017121	0	0	0
759.21	C54H33O3P	0	0	0	0	0	0.00307405	0	0	0
759.232	C52H41S2P	0	0	0	0	0	0.00229129	0	0	0
759.543	C46H72N4O5	0	0	0	0	0	0.00313364	0	0	0
759.778	C52H104S	0	0	0	0.0105448	0	0	0	0	0
760.281	C52H44NOSP	0	0	0	0.00774223	0	0	0	0	0
761.258	C37H47O15P	0	0	0	0	0	0	0	0	0.00804694
761.449	C45H67N2O4SP	0	0	0	0	0	0.00964063	0	0	0
761.475	C48H67N4SP	0	0	0	0	0.00361235	0	0	0	0
762.714	C52H93NO2	0	0	0	0	0	0.0144918	0	0	0
763.251	C42H40N2O12	0	0	0	0	0	0.0103444	0	0	0
763.446	C44H65N2O7P	0	0	0	0	0	0.044982	0	0	0
763.676	C55H88O	0	0	0.00600323	0	0	0	0	0	0
764.61	C51H79N3O2	0	0	0	0.0117744	0	0	0	0	0
766.669	C46H93N3OS2	0	0	0	0	0.0135489	0	0	0	0
767.171	C30H40O21S	0	0	0	0	0.0086897	0	0	0	0
767.44	C54H60N2S	0	0	0	0	0	0.0607609	0	0	0
767.742	C49H101O3P	0	0	0	0	0.00586023	0	0	0	0
769.437	C45H62N4O5S	0	0	0	0	0	0.0239499	0	0	0
771.217	C34H44O18S	0	0	0	0	0	0.0103281	0	0	0
771.317	C28H57N2O20P	0	0	0	0	0.0138109	0	0	0	0
771.433	C44H68O7S2	0	0	0	0	0	0.0180931	0	0	0
772.23	C33H43NO20	0	0	0	0	0.00611326	0	0	0	0
772.294	C37H47N3O15	0	0	0	0	0.00457966	0	0	0	0
772.432	C42H68N3O4S2P	0	0	0	0	0	0.0248846	0	0	0
773.332	C28H59N2O20P	0	0	0	0	0.00666144	0	0	0	0
773.43	C35H70N2O12S2	0	0	0	0	0	0.0294545	0	0	0
773.462	C41H75O7S2P	0	0	0	0	0.00433684	0	0	0	0
773.677	C50H95OSP	0	0	0	0	0.00654675	0	0	0	0
774.255	C36H45N3O14S	0	0	0	0	0.0064428	0	0	0	0
774.693	C56H89N	0	0	0	0	0.0112559	0	0	0	0
775.427	C55H56N2O2	0	0	0	0	0	0.0248672	0	0	0
776.266	C52H43NO2S2	0	0	0	0	0.00484178	0	0	0	0
777.66	C42H91N4O6P	0	0	0	0	0.00657465	0	0	0	0
778.162	C29H37N3O20S	0	0	0	0	0.00317122	0	0	0	0
778.449	C40H65N3O12	0	0	0	0	0	0.100461	0	0	0
780.272	C36H47NO18	0	0	0	0	0.00322616	0	0	0	0
780.446	C41H68NO11P	0	0	0	0	0	0.0634696	0	0	0
782.5	C49H69NO7	0	0	0	0	0.00384947	0	0	0	0
786.246	C26H49N3O22S	0	0	0	0	0.00591545	0	0	0	0
788.332	C40H55NO13S	0	0	0	0	0	0	0	0	0.00635574
790.769	C50H102N3OP	0	0	0	0	0.00780361	0	0	0	0
791.191	C44H41O8S2P	0	0	0	0	0	0.00364596	0	0	0
791.413	C55H57N2OP	0	0	0	0	0	0.0129468	0	0	0
793.299	C31H54O23	0	0	0	0	0.00350299	0	0	0	0
793.756	C53H98N2O2	0	0	0	0	0.00463371	0	0	0	0
794.447	C37H69N3O13S	0	0	0	0	0	0.0107855	0	0	0
796.357	C30H59N3O21	0	0	0	0	0	0	0	0.0069232	0
797.418	C37H66O18	0	0	0	0	0	0.0401665	0	0	0
799.415	C52H65OS2P	0	0	0	0	0	0.0148117	0	0	0
800.252	C60H36NP	0	0	0.0112682	0	0	0	0	0	0
800.438	C47H63NO10	0	0	0	0	0	0.0137175	0	0	0
803.408	C53H60N2OS2	0	0	0	0	0	0.0287319	0	0	0
804.639	C45H91NO8S	0	0	0	0	0.00960623	0	0	0	0
806.637	C44H89NO11	0	0	0	0	0.013066	0	0	0	0
808.427	C37H67N3O14S	0	0	0	0	0	0.034563	0	0	0
808.634	C44H91NO9S	0	0	0	0	0.00719967	0	0	0	0
809.312	C35H59N2O13S2P	0	0	0	0.0170227	0	0	0	0	0
814.277	C28H53N3O22S	0	0	0	0	0	0	0.00811834	0	0
814.506	C54H73NOS2	0	0	0	0	0.00664174	0	0	0	0
814.706	C48H98NO6P	0	0	0	0	0	0.00975944	0	0	0
816.363	C42H59NO13S	0	0.00294065	0	0	0	0	0	0	0
817.638	C50H90O6S	0	0	0	0	0.00536089	0	0	0	0
820.393	C56H56NO3P	0	0	0	0	0	0.0116543	0	0	0
821.256	C44H42N2O14	0	0	0.0098439	0	0	0	0	0	0
821.404	C47H67O6S2P	0	0	0	0	0	0.029466	0	0	0
822.403	C40H61N3O15	0	0	0	0	0	0.0490121	0	0	0
824.565	C53H79NO4S	0	0	0.00876687	0	0	0	0	0	0
824.646	C57H83N3O	0	0	0	0	0.0066675	0	0	0	0
826.397	C52H61NO4S2	0	0	0	0	0	0.0416139	0	0	0
827.395	C34H68O20S	0	0	0	0	0	0.025685	0	0	0
827.697	C54H92N4S	0	0	0	0	0.00331371	0	0	0	0
828.234	C33H52NO17S2P	0	0	0.072437	0	0	0	0	0	0
830.654	C49H90N3O5P	0	0	0	0	0.00989927	0	0	0	0
832.387	C43H64NO11SP	0	0	0	0	0	0.0256491	0	0	0
832.651	C59H83N3	0	0	0	0	0.00903841	0	0	0	0
833.177	C52H35O7SP	0	0	0	0	0	0.0019488	0	0	0
833.385	C58H58OS2	0	0	0	0	0	0.024235	0	0	0
833.493	C54H75OS2P	0	0	0.0160707	0	0	0	0	0	0
835.34	C41H56O18	0	0	0.0201191	0	0	0	0	0	0
835.964	C31H20NO21S2P	0	0	0	0	0	0.00711803	0	0	0
836.298	C39H51NO19	0	0	0	0	0	0.00702007	0	0	0
836.526	C56H71NO5	0	0	0	0	0.00419444	0	0	0	0
836.584	C55H83NOS2	0	0	0	0.0148086	0	0	0	0	0
839.224	C29H48N2O24S	0	0	0.0103939	0	0	0	0	0	0
841.754	C51H107N2S2P	0	0	0	0	0	0	0.139708	0	0
842.256	C59H41NOS2	0	0	0	0	0	0	0.0982067	0	0
842.382	C40H61NO18	0	0	0	0	0	0.0214352	0	0	0
842.757	C50H105N3O2S2	0	0	0	0	0	0	0.0221842	0	0
843.259	C49H49O7S2P	0	0	0	0	0	0	0.00821116	0	0
843.329	C39H56O20	0	0	0	0	0	0	0.013629	0	0
846.389	C39H65N3O13S2	0	0	0	0	0	0.0109318	0	0	0
848.373	C31H67N3O19S2	0	0	0	0	0	0.0115035	0	0	0
848.448	C41H71NO15S	0	0	0	0	0.00467249	0	0	0	0
849.318	C56H51O4SP	0	0	0	0	0	0	0.00899289	0	0
849.839	C56H115SP	0	0	0.00988241	0	0	0	0	0	0
850.243	C50H46NO6S2P	0	0	0.0556201	0	0	0	0	0	0
850.744	C51H101N3O4S	0	0	0.0186814	0	0	0	0	0	0
851.309	C39H52N2O19	0	0	0	0	0	0.00266942	0	0	0
851.382	C41H60N2O17	0	0	0	0	0	0.0374308	0	0	0
853.379	C43H67O11S2P	0	0	0	0	0	0.0633432	0	0	0
856.668	C52H91NO8	0	0	0	0	0.00447753	0	0	0	0
860.23	C47H44NO11SP	0	0	0.0356733	0	0	0	0	0	0
860.733	C57H99NO2S	0	0	0.017073	0	0	0	0	0	0
861.367	C42H58N2O17	0	0	0	0	0	0.0249162	0	0	0
862.365	C46H57NO15	0	0	0	0	0	0.0287514	0	0	0
862.598	C50H90NO4S2P	0	0	0	0	0.00662693	0	0	0	0
862.759	C56H101N3OS	0	0	0	0	0	0	0.262077	0	0
863.334	C55H48N2O8	0	0	0	0	0	0	0.00786317	0	0
863.503	C55H77O2S2P	0	0	0.0128174	0	0	0	0	0	0
863.763	C54H105O5P	0	0	0	0	0	0	0.0659376	0	0
864.595	C47H83N3O11	0	0	0	0	0.00909216	0	0	0	0
865.313	C54H46N2O9	0	0	0	0	0	0	0.00882821	0	0
865.368	C35H66N2O18S2	0.00621864	0	0	0	0	0	0	0	0
866.593	C49H90NO5S2P	0	0	0	0	0.00649631	0	0	0	0
868.206	C40H43N3O15S2	0	0	0.00818531	0	0	0	0	0	0
868.47	C45H75NO11S2	0	0	0	0	0.00588678	0	0	0	0
868.613	C52H87NO7S	0	0	0	0	0.00457838	0	0	0	0
869.344	C54H50N2O9	0	0	0	0	0.00451937	0	0	0	0
870.467	C36H77N3O16S2	0	0	0	0	0.00675307	0	0	0	0
870.733	C52H106NO2S2P	0	0	0	0	0	0	0.0170795	0	0
871.764	C52H109N2OS2P	0	0	0	0	0	0	0.00902147	0	0
871.769	C57H101N4P	0	0	0	0	0	0	0.0109	0	0
872.27	C33H52N3O22P	0	0	0	0	0	0	0.0075408	0	0
872.464	C35H75N3O19S	0	0	0	0	0.0047698	0	0	0	0
874.634	C50H89N3O7S	0	0	0	0	0	0.00427834	0	0	0
878.721	C52H101N3O3S2	0	0	0.026288	0	0	0	0	0	0
880.361	C43H63NO14S2	0	0	0	0	0	0.0310853	0	0	0
881.738	C54H107O2S2P	0	0	0	0.0175227	0	0	0	0	0
[truncated: 97 more rows]

## Sheet: molecular categories
	MIT	EZ55	83-1	BGP6	HOT	ATCC	EC673	AD45	D7
sum of C atoms	16190	21123	14151	10031	32299	23827	14541	13331	24105
sum of H atoms	18925	25800	18023	12450	37687	33083	17964	14462	28917
sum of O atoms	4898	7078	4410	2903	10748	6805	4575	4216	7945
sum of N atoms	1321	1669	1021	697	2286	1673	1033	1064	1994
sum of S atoms	570	727	410	342	1219	614	515	538	958
sum of P atoms	206	231	174	139	433	266	197	180	285
average_C	17.9291	16.8984	21.3117	22.491	19.469	19.2308	20.1399	17.9421	17.3168
average_H	20.9579	20.64	27.1431	27.9148	22.7167	26.7014	24.8809	19.4643	20.7737
average_O	5.42414	5.6624	6.64157	6.50897	6.4786	5.49233	6.33657	5.67429	5.70761
average_N	1.4629	1.3352	1.53765	1.56278	1.37794	1.35028	1.43075	1.43203	1.43247
average_S	0.631229	0.5816	0.61747	0.766816	0.73478	0.495561	0.713296	0.724092	0.688218
average_P	0.228128	0.1848	0.262048	0.311659	0.261001	0.214689	0.272853	0.242261	0.204741
average_HC	1.23383	1.28152	1.30314	1.24269	1.20547	1.44816	1.29134	1.16997	1.26859
average_OC	0.360223	0.390526	0.371677	0.374902	0.408811	0.337608	0.394186	0.385735	0.390672
average_AImod	0.324669	0.29067	0.274433	0.306114	0.321366	0.214025	0.276118	0.341676	0.288657
average_DBE	9.29568	8.3384	9.64006	10.4709	9.93008	7.66263	9.55125	10.0471	8.74856
average_mass	340.62	338.675	424.955	434.576	402.199	384.991	402.194	342.851	351.234
number_of_masses	1931	2395	1590	1316	3916	2427	1411	1715	2766
According to structural information, masses can be classified into these categories:
condensed CHO	12	13	7	8	29	10	7	14	14
condensed CHOX	142	155	86	69	267	76	81	141	187
polyphenols	131	172	79	68	245	132	105	103	185
highly unsaturated	327	467	219	137	579	377	264	269	519
unsaturated aliphatics	79	167	43	40	139	141	58	42	137
saturated FA CHO	0	0	1	1	1	3	0	0	2
saturated FA CHOX	30	44	28	20	64	72	32	18	43
sugars CHO	4	5	4	5	19	7	9	8	11
sugars CHOX	23	34	15	12	88	23	33	41	44
peptides	156	198	185	88	242	401	136	109	258
Fraction of categorized masses:
condensed CHO	0.62144	0.542797	0.440252	0.607903	0.740552	0.412031	0.496102	0.816327	0.506146
condensed CHOX	7.3537	6.47182	5.40881	5.24316	6.81818	3.13144	5.74061	8.22157	6.76067
polyphenols	6.78405	7.18163	4.96855	5.16717	6.25638	5.43881	7.44153	6.00583	6.68836
highly unsaturated	16.9342	19.499	13.7736	10.4103	14.7855	15.5336	18.7101	15.6851	18.7636
unsaturated aliphatics	4.09114	6.97286	2.7044	3.03951	3.54954	5.80964	4.11056	2.44898	4.953
saturated FA CHO	0	0	0.0628931	0.0759878	0.0255363	0.123609	0	0	0.0723066
saturated FA CHOX	1.5536	1.83716	1.76101	1.51976	1.63432	2.96663	2.2679	1.04956	1.55459
sugars CHO	0.207147	0.208768	0.251572	0.379939	0.485189	0.288422	0.637845	0.466472	0.397686
sugars CHOX	1.19109	1.41962	0.943396	0.911854	2.24719	0.947672	2.33877	2.39067	1.59074
peptides	8.07872	8.26722	11.6352	6.68693	6.17978	16.5225	9.63855	6.35569	9.32755
