# Supplementary material for: Genomic, metabolic and phenotypic variability shapes ecological differentiation and intraspecies interactions of Alteromonas macleodii
Source: Sci Rep. 2020 Jan 21;10:809. doi: 10.1038/s41598-020-57526-5 (PMC6972757; doi:10.1038/s41598-020-57526-5)
Supplement: Supplementary file 5 — Table S4. [file 41598_2020_57526_MOESM5_ESM.xlsx]

## Sheet: Supplemental_table_3_wMIT1002na
Table S3. Genes in Alteromonas macleodii MIT1002 with consistently significantly differential transcript abundances after both 24 and 48 hours in co-culture, as compared to the 12 hour timepoint
Gene ID	Genomic Region ID (Chromosome_start_stop)	log2FoldChange (24 vs 12 hrs after addition)	log2FoldChange (48 vs 12 hrs after addition)	MIT closed and unique	MIT closed annot	Gene name	RAST annotation
MIT1002_0001	contig00001_48_170	1.63739	1.65972				Mobile element protein
MIT1002_0011	contig00001_6406_6909	1.14802	0.867804				hypothetical protein
MIT1002_0017	contig00001_11219_13210	1.20798	1.45479			opgH	Glucans biosynthesis glucosyltransferase H (EC 2.4.1.-)
MIT1002_0024	contig00001_18708_19763	1.69012	1.13176			aslA	Arylsulfatase (EC 3.1.6.1)
MIT1002_0040	contig00001_34708_36270	4.64484	4.53146			pck	Phosphoenolpyruvate carboxykinase [ATP] (EC 4.1.1.49)
MIT1002_0053	contig00001_52730_52437	0.846423	1.45187			fis	DNA-binding protein Fis
MIT1002_0054	contig00001_53759_52761	1.71309	2.49375				tRNA dihydrouridine synthase B (EC 1.-.-.-)
MIT1002_0058	contig00001_58151_58939	0.73513	0.753416	3951	HP		hypothetical protein
MIT1002_0059	contig00001_58951_59712	2.00138	1.40371	3952	HP		hypothetical protein
MIT1002_0060	contig00001_59709_60347	2.3005	2.16188	3953	HP		hypothetical protein
MIT1002_0061	contig00001_60824_60531	1.23985	0.83147				hypothetical protein
MIT1002_0062	contig00001_61676_61047	1.43794	0.919002				Nitrilotriacetate monooxygenase component B (EC 1.14.13.-)
MIT1002_0063	contig00001_61818_61669	2.03932	1.19984				Zn-ribbon protein
MIT1002_0066	contig00001_64690_64953	1.49242	1.25221				hypothetical protein
MIT1002_0097	contig00001_100777_100595	2.1829	1.71402				hypothetical protein
MIT1002_0116	contig00001_124682_123261	3.09353	3.008				GGDEF domain protein
MIT1002_0121	contig00001_130729_131715	1.93758	1.29539				luciferase-like
MIT1002_0132	contig00001_144304_145596	1.32502	1.21397			ndh	NADH dehydrogenase (EC 1.6.99.3)
MIT1002_0133	contig00001_146238_145672	2.1256	1.56203				hypothetical protein
MIT1002_0134	contig00001_146788_146261	2.03042	1.68397				Cytochrome B561
MIT1002_0135	contig00001_147249_147482	1.5388	1.40733				hypothetical protein
MIT1002_0136	contig00001_147526_148089	1.66874	1.26367				CBS domain protein
MIT1002_0137	contig00001_148220_148666	2.0312	1.23675				hypothetical protein
MIT1002_0141	contig00001_150802_151479	1.78922	1.66109				hypothetical protein
MIT1002_0150	contig00001_160486_159353	0.948963	1.29295				MFS transporter
MIT1002_0159	contig00001_170114_169488	1.58943	1.68615				hypothetical protein
MIT1002_0160	contig00001_170205_172613	1.7197	1.71012				Zinc-regulated outer membrane receptor
MIT1002_0163	contig00001_175125_174949	3.54486	2.55915				hypothetical protein
MIT1002_0164	contig00001_175243_176025	1.44447	1.46414				Bll7429 protein
MIT1002_0179	contig00001_195936_197423	1.84622	1.20482			nhaC	Na+/H+ antiporter NhaC
MIT1002_0196	contig00001_223173_224744	0.773971	0.548391				Aerotaxis sensor receptor protein
MIT1002_0201	contig00001_227759_228160	0.6844	1.20179			S6p	SSU ribosomal protein S6p
MIT1002_0202	contig00001_228172_228399	0.382457	1.00012			S18p	SSU ribosomal protein S18p
MIT1002_0204	contig00001_229338_232523	2.64228	2.06244				Acriflavin resistance protein
MIT1002_0205	contig00001_232537_233625	2.33372	1.88847				efflux transporter, RND family, MFP subunit, AcrA/E family, putative
MIT1002_0206	contig00001_233722_235767	2.49077	2.04971				TonB-dependent receptor
MIT1002_0220	contig00001_248282_247809	0.693879	0.429889			zur	Zinc uptake regulation protein ZUR
MIT1002_0221	contig00001_248782_248318	0.769757	0.681345				stationary-phase regulator of sigma D, the major sigma subunit of RNA polymerase
MIT1002_0235	contig00001_263408_265009	0.93291	1.40381			mtrF	Multidrug efflux pump component MtrF
MIT1002_0239	contig00001_267975_269615	1.39157	1.06359				Acetolactate synthase large subunit (EC 2.2.1.6)
MIT1002_0240	contig00001_269648_271078	1.39545	0.9799			putA	Delta-1-pyrroline-5-carboxylate dehydrogenase (EC 1.5.1.12)
MIT1002_0243	contig00001_272779_273678	1.39235	1.82048				Lipase precursor (EC 3.1.1.3)
MIT1002_0244	contig00001_273678_274691	1.40094	2.17839				lipase chaperone
MIT1002_0256	contig00001_286040_288673	1.49947	0.77332				FIG003033: Helicase domain protein
MIT1002_0257	contig00001_288714_289418	0.892786	0.846021				FIG006285: hypothetical protein
MIT1002_0262	contig00002_5492_3801	1.0782	1.05891				Autolysin sensor kinase (EC 2.7.3.-)
MIT1002_0264	contig00002_7454_9043	0.508764	0.906788				Peptide chain release factor 3
MIT1002_0275	contig00002_26318_29203	0.695678	0.743814				GGDEF protein
MIT1002_0282	contig00002_34613_35050	0.90983	1.0426				hypothetical protein
MIT1002_0284	contig00002_37075_36179	1.04545	1.23508				Flavodoxin reductases (ferredoxin-NADPH reductases) family 1
MIT1002_0295	contig00002_50322_50780	2.16069	2.01878				hypothetical protein
MIT1002_0297	contig00002_51471_51596	2.19831	1.37382				hypothetical protein
MIT1002_0302	contig00002_57416_55869	2.38554	2.62297				FIG004684: SpoVR-like protein
MIT1002_0303	contig00002_58704_57418	2.46524	2.83079				FIG002076: hypothetical protein
MIT1002_0304	contig00002_60712_58790	2.62663	3.30129			prkA	Serine protein kinase (prkA protein), P-loop containing
MIT1002_0316	contig00002_72470_73342	1.90747	1.53683			motY	Sodium-type flagellar protein MotY
MIT1002_0320	contig00002_76415_76627	1.19056	1.89804			cspG	Cold shock protein CspG
MIT1002_0321	contig00002_76796_76975	1.66279	2.09118				hypothetical protein
MIT1002_0330	contig00002_87635_89017	0.775804	0.934661				Multi antimicrobial extrusion protein (Na(+)/drug antiporter), MATE family of MDR efflux pumps
MIT1002_0331	contig00002_89114_91129	0.933843	0.572447				Excinuclease ABC subunit B
MIT1002_0333	contig00002_93082_92426	0.844437	0.750955			queC	Queuosine Biosynthesis QueC ATPase
MIT1002_0339	contig00002_99579_99698	1.37861	1.4026				hypothetical protein
MIT1002_0346	contig00002_108004_106499	1.03088	1.164			putP	Proline/sodium symporter PutP (TC 2.A.21.2.1) @ Propionate/sodium symporter
MIT1002_0357	contig00002_121697_123007	0.660066	0.628963				3-ketoacyl-CoA thiolase (EC 2.3.1.16) @ Acetyl-CoA acetyltransferase (EC 2.3.1.9)
MIT1002_0360	contig00002_125836_125672	0.988192	0.471093				hypothetical protein
MIT1002_0361	contig00002_126016_125852	1.14204	0.568926				hypothetical protein
MIT1002_0368	contig00002_137263_138702	0.381958	0.500179				Signal recognition particle, subunit Ffh SRP54 (TC 3.A.5.1.1)
MIT1002_0369	contig00002_138891_140957	1.38921	1.48163				hypothetical protein
MIT1002_0376	contig00002_152352_149236	0.867971	0.72959				RND multidrug efflux transporter
MIT1002_0378	contig00002_155343_153535	1.18007	1.0607			msbA	Lipid A export ATP-binding/permease protein MsbA
MIT1002_0380	contig00002_156660_156235	0.800454	0.518916				hypothetical protein
MIT1002_0381	contig00002_157118_157369	0.318856	1.31575			S16p	SSU ribosomal protein S16p
MIT1002_0385	contig00002_159184_159813	2.06625	1.54882				hypothetical protein
MIT1002_0391	contig00002_166166_165834	0.745573	0.642757				Translation initiation factor SUI1-related protein
MIT1002_0392	contig00002_166338_166643	2.13657	1.08937				Anti-sigma F factor antagonist (spoIIAA-2)
MIT1002_0393	contig00002_166687_168363	1.52819	0.812822			rsbU	Serine phosphatase RsbU, regulator of sigma subunit
MIT1002_0394	contig00002_168615_169055	1.09182	0.725809				hypothetical protein
MIT1002_0403	contig00002_177066_178826	0.412382	0.897541			aspS	Aspartyl-tRNA synthetase (EC 6.1.1.12)
MIT1002_0415	contig00002_188137_189174	1.08804	1.43424			nadA	Quinolinate synthetase (EC 2.5.1.72)
MIT1002_0425	contig00002_198748_199314	0.834713	1.08296				cytochrome b561, putative
MIT1002_0428	contig00002_202740_201496	0.826882	0.591802				hypothetical protein
MIT1002_0436	contig00002_215606_212427	0.755492	1.18537				Acriflavin resistance protein
MIT1002_0437	contig00002_216764_215616	1.00147	1.36278				Membrane fusion protein of RND family multidrug efflux pump
MIT1002_0441	contig00002_221707_220460	0.547236	0.542752				Paraquat-inducible protein A
MIT1002_0444	contig00002_224045_224533	1.9944	1.14642				hypothetical protein
MIT1002_0446	contig00002_225938_227425	1.93428	1.40839				glutathione synthase
MIT1002_0447	contig00002_227422_228696	1.57064	1.20922				hypothetical protein
MIT1002_0455	contig00002_236678_235956	0.557445	1.03518			pepE	Alpha-aspartyl dipeptidase Peptidase E (EC 3.4.13.21)
MIT1002_0460	contig00002_240956_241954	1.46235	2.00608			kdpD	Osmosensitive K+ channel histidine kinase KdpD (EC 2.7.3.-)
MIT1002_0461	contig00002_241959_242654	1.04641	1.73628			kdpE	DNA-binding response regulator KdpE
MIT1002_0463	contig00002_243307_244671	1.1933	0.821818			ktrB	Potassium uptake protein, integral membrane component, KtrB
MIT1002_0466	contig00002_247093_245273	1.01694	0.832783			msbA	Lipid A export ATP-binding/permease protein MsbA
MIT1002_0467	contig00002_247418_248386	0.897588	1.00205			moaA	Molybdenum cofactor biosynthesis protein MoaA
MIT1002_0468	contig00002_248515_249042	0.867846	0.602393				GCN5-related N-acetyltransferase
MIT1002_0469	contig00002_250710_249088	1.20693	1.25719				response regulator receiver protein
MIT1002_0472	contig00003_2424_3329	0.91034	0.673264				hypothetical protein
MIT1002_0486	contig00003_22294_19541	1.64805	1.35633				FIG01065953: hypothetical protein
MIT1002_0490	contig00003_25500_24841	1.37779	1.52108				hypothetical protein
MIT1002_0491	contig00003_25813_26139	7.03173	9.78112				hypothetical protein
MIT1002_0492	contig00003_26292_27053	5.51955	8.34126				Two-component response regulator
MIT1002_0495	contig00003_28667_29662	1.02817	0.591428			cheC	Chemotaxis protein CheC -- inhibitor of MCP methylation
MIT1002_0502	contig00003_37038_35812	0.91506	1.0113			srmB	ATP-dependent RNA helicase SrmB
MIT1002_0506	contig00003_42082_40886	0.573937	0.530225				hypothetical protein
MIT1002_0513	contig00003_51420_49789	0.295324	0.72924				CTP synthase (EC 6.3.4.2)
MIT1002_0540	contig00003_78802_79863	0.451142	0.809902				Undecaprenyl-phosphate N-acetylglucosaminyl 1-phosphate transferase (EC 2.7.8.-)
MIT1002_0548	contig00003_86939_86565	0.631666	0.998118				hypothetical protein
MIT1002_0554	contig00003_92367_92732	2.78223	4.14604				hypothetical protein
MIT1002_0556	contig00003_92954_93607	2.26688	2.2193				Acetyltransferase, GNAT family
MIT1002_0557	contig00003_95067_93694	3.11435	2.52742			glgC	Glucose-1-phosphate adenylyltransferase (EC 2.7.7.27)
MIT1002_0558	contig00003_95605_95108	3.40007	3.21145			hsp20	heat shock protein Hsp20
MIT1002_0567	contig00003_105313_106044	0.329374	0.953756			S2p	SSU ribosomal protein S2p (SAe)
MIT1002_0585	contig00003_126213_125314	1.06657	0.363053				diguanylate cyclase (GGDEF domain) with PAS/PAC sensor
MIT1002_0586	contig00003_126477_128444	0.772813	0.84882			kefB	Glutathione-regulated potassium-efflux system protein KefB
MIT1002_0587	contig00003_128747_128520	3.29292	5.27214				hypothetical protein
MIT1002_0592	contig00003_135946_136086	2.42674	3.30377				hypothetical protein
MIT1002_0593	contig00003_136843_136256	1.54193	0.899117				hypothetical protein
MIT1002_0594	contig00003_137130_137005	3.18955	3.30277				hypothetical protein
MIT1002_0597	contig00003_139004_137823	1.4572	0.600583			flgT	Flagellar protein FlgT
MIT1002_0600	contig00003_140367_139936	1.87087	1.30006			flgN	FlgN
MIT1002_0601	contig00003_140736_140407	1.52389	1.2019			flgM	Negative regulator of flagellin synthesis FlgM
MIT1002_0602	contig00003_141558_140839	1.22414	1.05463			flgA	Flagellar basal-body P-ring formation protein FlgA
MIT1002_0609	contig00003_147014_147757	1.40368	0.746032			flgF	Flagellar basal-body rod protein FlgF
MIT1002_0611	contig00004_1447_1875	1.77755	1.70926				hypothetical protein
MIT1002_0612	contig00004_1862_2674	2.31427	2.37364				Sterol desaturase
MIT1002_0615	contig00004_4207_4863	1.74846	1.2207				FIG026291: Hypothetical periplasmic protein
MIT1002_0616	contig00004_4924_5484	1.65677	0.863279				FIG002577: Putative lipoprotein precursor
MIT1002_0617	contig00004_5698_6336	1.10712	1.60387				predicted 4-deoxy-L-threo-5-hexosulose-uronate ketol-isomerase (EC 5.3.1.17)
MIT1002_0619	contig00004_8523_7843	1.68244	0.832007				response regulator in two-component regulatory system with PhoQ
MIT1002_0622	contig00004_10733_11131	2.1114	2.39993			cheC	Chemotaxis protein CheC -- inhibitor of MCP methylation
MIT1002_0633	contig00004_17707_20256	1.89449	0.952753				Excinuclease ABC subunit A paralog of unknown function
MIT1002_0645	contig00004_33565_34014	2.57109	2.33713				transcriptional regulator, Cro/CI family protein
MIT1002_0646	contig00004_34011_34733	2.23122	1.87963				putative amino acid transporter
MIT1002_0647	contig00004_34723_35064	2.78356	1.99096				hypothetical protein
MIT1002_0655	contig00004_40624_40959	1.4613	1.61478				hypothetical protein
MIT1002_0656	contig00004_43046_40956	1.33202	1.23776			fadH	2,4-dienoyl-CoA reductase [NADPH] (EC 1.3.1.34)
MIT1002_0667	contig00004_51719_50991	0.92207	0.988921				Ribosomal RNA small subunit methyltransferase E (EC 2.1.1.-)
MIT1002_0669	contig00004_52628_53470	0.314935	0.757422			kefA	Potassium efflux system KefA protein / Small-conductance mechanosensitive channel
MIT1002_0681	contig00004_68002_68409	0.50162	0.679224				hypothetical protein
MIT1002_0702	contig00004_96608_97444	0.388564	0.935905				UDP-3-O-[3-hydroxymyristoyl] N-acetylglucosamine deacetylase (EC 3.5.1.-)
MIT1002_0708	contig00004_104130_103378	0.849042	0.488587				FIG002842: hypothetical protein
MIT1002_0722	contig00004_120166_119084	1.76413	1.94202				Transcriptional regulator
MIT1002_0726	contig00004_126056_126406	0.759142	0.783951				hypothetical protein
MIT1002_0748	contig00005_365_2077	1.43747	0.984565				PAS
MIT1002_0752	contig00005_5141_7753	1.32342	0.853363				Aconitate hydratase 2 (EC 4.2.1.3)
MIT1002_0770	contig00005_26124_26861	1.00916	0.647979			pdxJ	Pyridoxine 5'-phosphate synthase (EC 2.6.99.2)
MIT1002_0775	contig00005_32246_32614	0.933535	0.807382				FIG039061: hypothetical protein related to heme utilization
MIT1002_0792	contig00005_47885_48313	0.757534	1.60057			L13p	LSU ribosomal protein L13p (L13Ae)
MIT1002_0793	contig00005_48326_48718	0.771623	1.48922			S9p	SSU ribosomal protein S9p (S16e)
MIT1002_0797	contig00005_51955_52587	0.208421	0.338013			sspA	Stringent starvation protein A
MIT1002_0837	contig00005_92920_92804	1.94821	1.30465				hypothetical protein
MIT1002_0838	contig00005_94660_93515	0.958205	0.809365			metK	S-adenosylmethionine synthetase (EC 2.5.1.6)
MIT1002_0842	contig00005_99702_100601	1.58262	1.32589				Fructose-bisphosphate aldolase class I (EC 4.1.2.13)
MIT1002_0856	contig00005_120444_121715	0.777086	1.49052				Probable low-affinity inorganic phosphate transporter
MIT1002_0863	contig00005_127165_126638	0.711237	0.759859				hypothetical protein
MIT1002_0864	contig00005_127886_127212	1.1857	1.42253				COG1272: Predicted membrane protein hemolysin III homolog
MIT1002_0865	contig00005_128039_127911	1.66229	2.07887				hypothetical protein
MIT1002_0869	contig00005_131718_132254	1.17196	0.751933				Conserved domain protein
MIT1002_0873	contig00006_5314_4967	0.527285	0.858906				hypothetical protein
MIT1002_0874	contig00006_5546_6307	0.797651	1.2531				FIG137478: Hypothetical protein YbgI
MIT1002_0875	contig00006_6323_7069	1.19885	1.08613				S-adenosylmethionine-dependent methyltransferase Functionally Coupled to the MukBEF Chromosome Partitioning Mechanism
MIT1002_0880	contig00006_11816_12970	1.60925	2.1142				Branched-chain acyl-CoA dehydrogenase (EC 1.3.99.12)
MIT1002_0881	contig00006_13030_14160	0.527613	1.0856				Enoyl-CoA hydratase [valine degradation] (EC 4.2.1.17) / Enoyl-CoA hydratase [isoleucine degradation] (EC 4.2.1.17)
MIT1002_0887	contig00006_19415_20323	0.66493	0.634118				Peptidase, M23/M37 family
MIT1002_0892	contig00006_23933_24865	1.02312	0.655469				Autolysin sensor kinase (EC 2.7.3.-)
MIT1002_0895	contig00006_26987_27829	1.01003	1.35218				hypothetical protein
MIT1002_0898	contig00006_30376_31371	1.41603	2.65467				Rhodanese domain protein UPF0176
MIT1002_0900	contig00006_31855_31742	3.12692	3.21001				hypothetical protein
MIT1002_0901	contig00006_33192_32191	1.75012	1.76748	1997			hypothetical protein
MIT1002_0903	contig00006_35551_34229	0.393887	0.788188				ATP-dependent RNA helicase VCA0061
MIT1002_0910	contig00006_42353_41046	1.21095	1.76343				L-serine dehydratase (EC 4.3.1.17)
MIT1002_0926	contig00006_62772_63503	0.967565	0.755367				protein of unknown function DUF541
MIT1002_0927	contig00006_63516_63971	0.709278	0.960935				COG1956, GAF domain-containing protein
MIT1002_0928	contig00006_63974_64264	0.482296	0.539313				hypothetical protein
MIT1002_0938	contig00006_80276_85114	0.614627	0.221533				NAD-specific glutamate dehydrogenase (EC 1.4.1.2), large form
MIT1002_0944	contig00006_92692_92868	2.00457	2.26703				Ribosome modulation factor
MIT1002_0949	contig00006_97088_95634	1.16371	0.816171				Cryptochrome
MIT1002_0950	contig00006_97053_98477	1.37552	0.654082				Deoxyribodipyrimidine photolyase (EC 4.1.99.3)
MIT1002_0951	contig00006_98481_100019	1.40993	0.906661				FIG004436: Protein related to deoxyribodipyrimidine photolyase
MIT1002_0960	contig00006_109723_110955	1.39996	2.11674				Heavy metal RND efflux outer membrane protein, CzcC family
MIT1002_0961	contig00006_110972_112282	1.21203	1.08794				Probable Co/Zn/Cd efflux system membrane fusion protein
MIT1002_0962	contig00006_112299_115493	1.47903	1.54662			czcA	Cobalt-zinc-cadmium resistance protein CzcA
MIT1002_0964	contig00006_116607_117494	0.878882	0.968777			czcD	Cobalt-zinc-cadmium resistance protein CzcD
MIT1002_0968	contig00006_120568_120371	1.00618	0.996759			merC	Mercuric transport protein, MerC
MIT1002_0980	contig00006_131153_130980	2.04549	1.93777				hypothetical protein
MIT1002_0993	contig00007_9598_10107	1.25343	1.30441			def	Peptide deformylase (EC 3.5.1.88)
MIT1002_0994	contig00007_10116_11066	0.826187	0.656876			fmt	Methionyl-tRNA formyltransferase (EC 2.1.2.9)
MIT1002_1002	contig00007_21682_22383	0.973397	1.02941				Putative methyltransferase associated with DUF414
MIT1002_1003	contig00007_22511_23014	0.613284	1.06854				Protein of unknown function DUF414
MIT1002_1014	contig00007_34418_32826	0.629199	1.19533			danA	Chromosomal replication initiator protein DnaA
MIT1002_1015	contig00007_34965_35087	0.454749	1.20559				hypothetical protein
MIT1002_1024	contig00007_42421_44322	1.55952	2.12169			gudA	tRNA uridine 5-carboxymethylaminomethyl modification enzyme GidA
MIT1002_1029	contig00007_47725_48558	0.560262	1.19869				ATP synthase A chain (EC 3.6.3.14)
MIT1002_1073	contig00007_97957_97094	0.705079	0.569426				Protein YicC
MIT1002_1082	contig00007_104261_103401	0.978734	0.7165				hypothetical protein
MIT1002_1084	contig00007_105126_105434	3.26821	2.95642				hypothetical protein
MIT1002_1095	contig00007_115165_114890	2.47521	1.66595				hypothetical protein
MIT1002_1108	contig00008_8960_8391	0.670577	1.12837				hypothetical protein
MIT1002_1120	contig00008_23260_22487	1.59566	1.03494				hypothetical protein
MIT1002_1121	contig00008_25958_23481	1.9144	1.38555				hypothetical protein
MIT1002_1122	contig00008_26401_26781	2.56447	2.40315	1631-32			hypothetical protein
MIT1002_1123	contig00008_26790_27722	1.18546	1.42739			gtrB	Bactoprenol glucosyl transferase GtrB (EC 2.4.1.-)
MIT1002_1143	contig00008_51791_51525	1.90305	1.21155				hypothetical protein
MIT1002_1150	contig00008_57321_58166	1.87121	1.5656				hypothetical protein
MIT1002_1151	contig00008_59021_58206	0.699151	0.731484				TesB-like acyl-CoA thioesterase 1
MIT1002_1152	contig00008_59191_60513	1.98687	1.58285				major facilitator family transporter
MIT1002_1155	contig00008_63459_63992	0.795547	0.761604				hypothetical protein
MIT1002_1162	contig00008_73284_72115	0.861365	1.51663				Isovaleryl-CoA dehydrogenase (EC 1.3.99.10)
MIT1002_1163	contig00008_73688_73281	1.71125	2.25977				Predicted transcriptional regulator LiuR of leucine degradation pathway, MerR family
MIT1002_1171	contig00008_82783_86565	2.34203	1.40894				putative sensor protein
MIT1002_1173	contig00008_87962_88381	2.04894	1.88026				CBS domain protein
MIT1002_1175	contig00008_93729_91024	1.82399	1.39296				TonB-dependent receptor
MIT1002_1181	contig00008_102503_102769	0.869678	0.968035				hypothetical protein
MIT1002_1183	contig00008_104606_103413	0.675177	0.731031				LSU m5C1962 methyltransferase RlmI
MIT1002_1184	contig00008_104863_105840	0.886868	0.567711			qorA	Quinone oxidoreductase (EC 1.6.5.5)
MIT1002_1202	contig00009_15493_15230	0.617737	1.37933			S20p	SSU ribosomal protein S20p
MIT1002_1203	contig00009_15986_17503	0.694817	1.58381			murJ	Proposed peptidoglycan lipid II flippase MurJ
MIT1002_1221	contig00009_36357_35872	0.485892	0.693831			slyD	FKBP-type peptidyl-prolyl cis-trans isomerase SlyD (EC 5.2.1.8)
MIT1002_1227	contig00009_41301_41879	0.519008	0.481179			rpoE	RNA polymerase sigma factor RpoE
MIT1002_1228	contig00009_41979_42560	0.760423	0.737298			rseA	Sigma factor RpoE negative regulatory protein RseA
MIT1002_1230	contig00009_43888_44349	0.76709	0.719881			rseC	Sigma factor RpoE regulatory protein RseC
MIT1002_1241	contig00009_55513_56880	0.628115	1.09355			radA	DNA repair protein RadA
MIT1002_1244	contig00009_59639_60667	0.352197	0.325305				UDP-3-O-[3-hydroxymyristoyl] glucosamine N-acyltransferase (EC 2.3.1.-)
MIT1002_1250	contig00009_65864_66337	0.500727	1.35465			ribE	6,7-dimethyl-8-ribityllumazine synthase (EC 2.5.1.78)
MIT1002_1251	contig00009_66350_66772	0.441577	0.893781			nusB	Transcription termination protein NusB
MIT1002_1253	contig00009_67828_68328	1.08248	0.937211			pgpA	Phosphatidylglycerophosphatase A (EC 3.1.3.27)
MIT1002_1257	contig00009_71950_72711	0.99296	1.13804			motA	Flagellar motor rotation protein MotA
MIT1002_1264	contig00009_78430_79005	2.42343	1.93559				Uncharacterized protein, similar to the N-terminal domain of Lon protease
MIT1002_1265	contig00009_79124_79735	1.6888	1.3474				RNA polymerase sigma-70 factor
MIT1002_1266	contig00009_79728_80471	1.65209	1.13802				FIG111991: hypothetical protein
MIT1002_1268	contig00009_81534_82517	0.5288	0.938292				Ribosomal large subunit pseudouridine synthase D (EC 4.2.1.70)
MIT1002_1269	contig00009_82708_83289	0.590566	0.766254				COG1496: Uncharacterized conserved protein
MIT1002_1279	contig00009_97889_98692	1.31184	1.24975			pssA	CDP-diacylglycerol--serine O-phosphatidyltransferase (EC 2.7.8.8)
MIT1002_1286	contig00010_4729_7434	1.00223	0.638866				TonB-dependent receptor
MIT1002_1287	contig00010_7624_7926	1.54311	1.23849				Pterin-4-alpha-carbinolamine dehydratase (EC 4.2.1.96)
MIT1002_1290	contig00010_13375_13833	0.659585	1.1876				COG0779: clustered with transcription termination protein NusA
MIT1002_1304	contig00010_31665_32228	1.13328	0.712194				Alkyl hydroperoxide reductase protein C (EC 1.6.4.-)
MIT1002_1313	contig00010_45306_43066	1.48246	1.45267				Probable Fe-S oxidoreductase family 2
MIT1002_1321	contig00010_54136_51941	0.817882	0.890387				Ferrichrome-iron receptor
MIT1002_1324	contig00010_57593_56871	3.17618	3.40667				ABC transporter ATP-binding protein
MIT1002_1329	contig00010_61750_61274	0.816839	0.870913				Putative regulatory protein associated with the ectoine operon
MIT1002_1330	contig00010_63751_61781	0.908194	0.785921			betT	High-affinity choline uptake protein BetT
MIT1002_1333	contig00010_69533_69069	0.809607	2.35649				hypothetical protein
MIT1002_1334	contig00010_69836_70549	2.40041	1.55804				hypothetical protein
MIT1002_1335	contig00010_71576_70764	0.883331	0.66545				FIG137360: hypothetical protein
MIT1002_1336	contig00010_71848_74220	0.876519	1.33334			ppsA	Phosphoenolpyruvate synthase (EC 2.7.9.2)
MIT1002_1337	contig00010_74547_74696	5.86233	5.85756				hypothetical protein
MIT1002_1338	contig00010_75033_75248	2.88954	3.17466				hypothetical protein
MIT1002_1339	contig00010_77678_75417	0.866819	0.774486				Isoquinoline 1-oxidoreductase beta subunit (EC 1.3.99.16)
MIT1002_1340	contig00010_78181_77675	0.778053	0.655306				Isoquinoline 1-oxidoreductase alpha subunit (EC 1.3.99.16)
MIT1002_1344	contig00010_80014_79556	2.94912	2.44123				GNAT family acetyltransferase YjcF
MIT1002_1349	contig00010_85621_84494	0.975786	1.83958			mnmC	tRNA (5-methylaminomethyl-2-thiouridylate)-methyltransferase (EC 2.1.1.61)
MIT1002_1352	contig00010_89947_89729	2.84748	2.88267			cspD	Cold shock protein CspD
MIT1002_1353	contig00010_90191_90511	0.977994	0.90305			clpS	ATP-dependent Clp protease adaptor protein ClpS
MIT1002_1354	contig00010_90536_92812	0.892447	0.815924			clpA	ATP-dependent Clp protease ATP-binding subunit ClpA
MIT1002_1355	contig00010_93209_92991	0.564256	1.38361				Translation initiation factor 1
MIT1002_1364	contig00011_9809_10177	1.63522	2.04005				hypothetical protein
MIT1002_1368	contig00011_12807_12415	0.386644	0.471828			S11p	SSU ribosomal protein S11p (S14e)
MIT1002_1369	contig00011_13178_12822	0.310757	0.354107			S13p	SSU ribosomal protein S13p (S18e)
MIT1002_1381	contig00011_18857_18489	0.427705	1.18266			L14p	LSU ribosomal protein L14p (L23e)
MIT1002_1386	contig00011_28367_25950	0.480105	0.675614			rnr	3'-to-5' exoribonuclease RNase R
MIT1002_1390	contig00011_33640_31277	2.19121	2.19281				TonB-dependent receptor
MIT1002_1400	contig00011_44614_41831	0.393094	0.291197				Phytochrome, two-component sensor histidine kinase (EC 2.7.3.-)
MIT1002_1401	contig00011_44787_45338	5.49662	4.49847				hypothetical protein
MIT1002_1402	contig00011_45350_46723	4.63101	3.50436				Cytochrome d ubiquinol oxidase subunit I (EC 1.10.3.-)
MIT1002_1403	contig00011_46735_47742	4.0194	2.76687				Cytochrome d ubiquinol oxidase subunit II (EC 1.10.3.-)
MIT1002_1404	contig00011_48135_48299	1.34435	1.57074				hypothetical protein
MIT1002_1425	contig00011_74849_75994	1.19506	2.14794				hypothetical protein
MIT1002_1427	contig00011_77532_79514	1.39667	1.59949				Secreted protein with uncharacterized domain
MIT1002_1448	contig00012_3775_5208	0.987745	1.14674				tRNA-i(6)A37 methylthiotransferase
MIT1002_1449	contig00012_5238_6320	1.00455	0.918517			phoH	Phosphate starvation-inducible ATPase PhoH with RNA binding motif
MIT1002_1455	contig00012_14375_13194	1.03748	0.896363			ackA	Acetate kinase (EC 2.7.2.1)
MIT1002_1456	contig00012_14766_15215	1.13708	0.52536				16 kDa heat shock protein A
MIT1002_1466	contig00012_30320_27732	3.28714	3.17611				diguanylate cyclase/phosphodiesterase (GGDEF & EAL domains) with PAS/PAC sensor(s)
MIT1002_1467	contig00012_31888_30626	0.959318	1.03825				hypothetical protein
MIT1002_1473	contig00012_38176_37271	2.04423	2.07433				hypothetical protein
MIT1002_1476	contig00012_42805_42188	0.688478	0.988301				Transcriptional regulator, LuxR family
MIT1002_1489	contig00012_60736_59450	1.62382	2.71954				Putative inner membrane protein
MIT1002_1492	contig00012_61751_62422	3.33043	5.887				hypothetical protein
MIT1002_1493	contig00012_62463_63026	0.47255	2.44449			maa	Maltose O-acetyltransferase (EC 2.3.1.79)
MIT1002_1494	contig00012_64053_63250	1.7517	1.42926				Methylglyoxal reductase, acetol producing (EC 1.1.1.-) / 2,5-diketo-D-gluconic acid reductase B (EC 1.1.1.274)
MIT1002_1496	contig00012_65812_65219	0.415718	0.530354			scpB	Segregation and condensation protein B
MIT1002_1500	contig00012_68605_67748	0.778743	0.803961				COG0613, Predicted metal-dependent phosphoesterases (PHP family)
MIT1002_1508	contig00012_76801_76337	2.47862	2.74006				general stress protein
MIT1002_1514	contig00012_81491_82387	1.29126	0.537896				Cell division inhibitor
MIT1002_1515	contig00012_85238_82716	0.582009	0.474419				ABC-type transport system, permease component
MIT1002_1517	contig00012_85954_86610	0.828625	0.977645				Arylesterase( EC:3.1.1.2 )
MIT1002_1522	contig00012_90777_89872	0.618755	0.686359				FIG01199668: hypothetical protein
MIT1002_1524	contig00013_842_243	2.84484	2.78558				Protein of unknown function DUF1282
MIT1002_1531	contig00013_8683_10752	1.86897	2.15425	2513	catalase		Catalase (EC 1.11.1.6)
MIT1002_1533	contig00013_12609_12181	2.15797	1.3731	2511	DUF2383		hypothetical protein
MIT1002_1541	contig00013_21266_20541	0.917299	0.811402				UDP-2,3-diacylglucosamine hydrolase (EC 3.6.1.-)
MIT1002_1542	contig00013_21898_21407	0.480657	0.567072			ppiB	Peptidyl-prolyl cis-trans isomerase ppiB (EC 5.2.1.8)
MIT1002_1543	contig00013_22084_23466	0.678238	1.21656			cysS	Cysteinyl-tRNA synthetase (EC 6.1.1.16)
MIT1002_1552	contig00013_32408_31569	1.22139	0.750368			kefA	Potassium efflux system KefA protein / Small-conductance mechanosensitive channel
MIT1002_1555	contig00013_36219_36812	0.775286	0.813465			dcd	Deoxycytidine triphosphate deaminase (EC 3.5.4.13)
MIT1002_1576	contig00013_57019_55517	2.71781	2.31535				Catalase (EC 1.11.1.6)
MIT1002_1577	contig00013_57249_57920	0.988259	0.893273				hypothetical protein
MIT1002_1584	contig00013_64837_64433	0.838493	0.537803			pstS	ABC-type phosphate transport system, periplasmic component
MIT1002_1586	contig00013_65459_67378	1.30804	0.502441				Methyl-accepting chemotaxis protein
MIT1002_1592	contig00013_79182_77992	0.615592	0.543727				putative pectinesterase
MIT1002_1600	contig00014_1533_697	1.47195	2.23039				FIG00486662: hypothetical protein
MIT1002_1601	contig00014_2118_1708	2.80764	3.56104				hypothetical protein
MIT1002_1614	contig00014_15440_14769	1.00841	1.05882				transcriptional regulator, Crp/Fnr family
MIT1002_1620	contig00014_21080_20190	0.993168	0.561586				beta-lactamase-like
MIT1002_1638	contig00014_38791_38108	1.9545	1.13487				ThiJ/PfpI family protein
MIT1002_1645	contig00014_48513_47356	3.01375	3.49408				TPR domain protein
MIT1002_1646	contig00014_48799_49305	3.98025	3.25594				Sensory subunit of low CO2-induced protein complex, putative
MIT1002_1656	contig00014_60246_61211	0.622724	0.548445				Ribosomal protein S6 glutaminyl transferase
MIT1002_1658	contig00014_62309_62743	1.0459	0.832557				hypothetical protein sometimes fused to ribosomal protein S6 glutaminyl transferase
MIT1002_1659	contig00014_62812_63801	1.17285	0.751026				hypothetical protein
MIT1002_1665	contig00014_71330_70272	1.001	0.816972				hypothetical protein
MIT1002_1666	contig00014_71668_71528	4.11872	3.86608				hypothetical protein
MIT1002_1667	contig00014_71724_74201	8.75496	8.59188			sprB	SprB protease
MIT1002_1668	contig00014_74294_75139	2.82905	2.57775				hypothetical protein
MIT1002_1669	contig00014_75299_76138	2.00315	1.48789				adenylyl cyclase class-3/4/guanylyl cyclase
MIT1002_1673	contig00014_83386_80939	8.57151	8.39624			sprB	SprB protease
MIT1002_1674	contig00014_84152_83610	9.72898	9.80913				hypothetical protein
MIT1002_1679	contig00015_364_1929	0.559696	0.864425				Sulfate permease
MIT1002_1682	contig00015_5285_8194	1.86467	1.32082				Assimilatory nitrate reductase large subunit (EC:1.7.99.4)
MIT1002_1687	contig00015_13710_15026	0.761452	0.551901				putative chemotaxis transducer
MIT1002_1697	contig00015_27121_25691	1.52605	1.50185				Type cbb3 cytochrome oxidase biogenesis protein CcoG, involved in Cu oxidation
MIT1002_1699	contig00015_28095_28640	1.19281	2.42706				hypothetical protein
MIT1002_1700	contig00015_30493_28733	2.33938	2.2757				Acyl-CoA dehydrogenase (EC 1.3.99.3)
MIT1002_1706	contig00015_35511_36560	1.12626	1.07268				Probable Co/Zn/Cd efflux system membrane fusion protein
MIT1002_1707	contig00015_36574_39681	1.05228	1.10482				RND multidrug efflux transporter
MIT1002_1715	contig00015_48983_48768	0.995093	1.74239			S21p	SSU ribosomal protein S21p
MIT1002_1717	contig00015_49504_50529	0.782596	1.06173				YgjD/Kae1/Qri7 family, required for threonylcarbamoyladenosine (t(6)A) formation in tRNA
MIT1002_1734	contig00015_67042_69822	1.87231	2.11503				hypothetical protein
MIT1002_1735	contig00015_69940_72588	0.89609	0.962533				TonB-dependent receptor
MIT1002_1739	contig00015_75455_75862	2.26294	2.89912				Biopolymer transport protein ExbD/TolR
MIT1002_1764	contig00016_15897_14920	0.322751	0.371185			glpX	Fructose-1,6-bisphosphatase, type I (EC 3.1.3.11)
MIT1002_1768	contig00016_20356_19115	1.62445	1.29182				probable ABC transporter, periplasmic solute-binding protein SMa2305
MIT1002_1772	contig00016_21863_22870	1.46669	0.83039				Glycosyltransferase (EC 2.4.1.-)
MIT1002_1780	contig00016_30096_29284	1.35386	1.27084				Serine acetyltransferase (EC 2.3.1.30)
MIT1002_1791	contig00016_44248_45690	1.75787	2.27714				hypothetical protein
MIT1002_1799	contig00016_56397_53299	0.620418	0.600225				RND efflux system, inner membrane transporter CmeB
MIT1002_1800	contig00016_57564_56419	0.991468	0.975158				RND efflux system, membrane fusion protein CmeA
MIT1002_1808	contig00016_63122_61563	2.3173	1.69337				hypothetical protein
MIT1002_1827	contig00016_82787_82401	0.566527	0.489271				Endoribonuclease L-PSP
MIT1002_1830	contig00016_86149_85508	0.54458	0.858872				Guanylate kinase (EC 2.7.4.8)
MIT1002_1837	contig00017_7082_6702	2.74758	3.94139				Glyoxalase family protein
MIT1002_1857	contig00017_27492_26209	1.30898	1.75566				FIG00858721: hypothetical protein
MIT1002_1860	contig00017_31179_29677	0.923069	0.78267				Tryptophan halogenase
MIT1002_1861	contig00017_34233_31330	0.978565	0.698412				TonB-dependent receptor
MIT1002_1866	contig00017_43368_41119	3.47497	4.52397				Acyl-CoA dehydrogenase, short-chain specific (EC 1.3.99.2)
MIT1002_1868	contig00017_44439_44696	1.69939	1.07866				hypothetical protein
MIT1002_1869	contig00017_44758_44898	1.12774	1.2166				hypothetical protein
MIT1002_1870	contig00017_44882_45817	0.546694	1.11321				Lipid A biosynthesis lauroyl acyltransferase (EC 2.3.1.-)
MIT1002_1873	contig00017_49847_50752	1.66493	1.70993				hypothetical protein
MIT1002_1874	contig00017_51145_50798	1.08119	1.18719				FIG137864: putative endonuclease containing a URI domain
MIT1002_1880	contig00017_57550_58962	0.38674	0.742617				FIG071646: Sugar transferase
MIT1002_1903	contig00018_4738_1898	1.86496	2.0398				TonB-dependent receptor
MIT1002_1905	contig00018_7618_6632	1.48672	2.92127				hypothetical protein
MIT1002_1906	contig00018_8169_7906	2.40897	1.54673				hypothetical protein
MIT1002_1919	contig00018_19515_20273	3.52652	3.70931				Short-chain dehydrogenase/reductase SDR
MIT1002_1920	contig00018_20348_21355	2.18013	2.35207				Bifunctional protein: zinc-containing alcohol dehydrogenase
MIT1002_1921	contig00018_21378_22385	1.4805	2.14915				Quinone oxidoreductase (EC 1.6.5.5)
MIT1002_1922	contig00018_22667_23074	2.02963	1.63491				FIG00968909: hypothetical protein
MIT1002_1935	contig00018_33470_34462	1.15338	0.59361				Xanthine and CO dehydrogenases maturation factor, XdhC/CoxF family
MIT1002_1938	contig00018_37427_38113	0.91341	0.895047				Phosphoglycerate/bisphosphoglycerate mutase
MIT1002_1939	contig00018_38125_39360	1.05892	0.874642				Acyl-CoA dehydrogenase (EC 1.3.99.3)
MIT1002_1947	contig00018_47007_46000	1.44077	0.771206				Putative sulfite oxidase subunit YedY
MIT1002_1951	contig00018_50674_51468	2.60991	2.05073				Putative cytochrome c oxidase, subunit I
MIT1002_1953	contig00018_55536_52357	2.88539	3.77236				RND multidrug efflux transporter
MIT1002_1954	contig00018_58916_55533	3.08884	4.23544				RND multidrug efflux transporter
MIT1002_1955	contig00018_60075_58942	3.78927	5.32023				Probable Co/Zn/Cd efflux system membrane fusion protein
MIT1002_1957	contig00018_61683_60766	0.856033	1.15773				hypothetical protein
MIT1002_1964	contig00018_68560_68036	0.899187	1.46028				Flavodoxin 1
MIT1002_1965	contig00018_68805_68587	0.805166	1.36019				hypothetical protein
MIT1002_1971	contig00018_74440_74132	1.01168	1.06852				1,4-alpha-glucan branching enzyme (EC 2.4.1.18)
MIT1002_1979	contig00019_3486_3295	4.19359	3.16269				hypothetical protein
MIT1002_1988	contig00019_11230_10928	0.690154	0.844384				Putative cytoplasmic protein
MIT1002_1991	contig00019_13958_13800	1.04889	1.09908				outer membrane channel precursor protein
MIT1002_1994	contig00019_18216_20006	0.681001	0.905513				Cold-shock DEAD-box protein A
MIT1002_1995	contig00019_20136_21518	0.70044	0.763881				Siroheme synthase / Precorrin-2 oxidase (EC 1.3.1.76) / Sirohydrochlorin ferrochelatase (EC 4.99.1.4) / Uroporphyrinogen-III methyltransferase (EC 2.1.1.107)
MIT1002_2001	contig00019_29371_32232	0.692436	0.585968				RNA polymerase associated protein RapA (EC 3.6.1.-)
MIT1002_2003	contig00019_33148_34035	1.70701	1.75683				hypothetical protein
MIT1002_2007	contig00019_36208_38163	1.82431	1.77789				histidine kinase
MIT1002_2014	contig00019_45596_45108	0.629445	0.442967				Adenosine (5')-pentaphospho-(5'')-adenosine pyrophosphohydrolase (EC 3.6.1.-)
MIT1002_2024	contig00019_62290_58493	0.648277	0.395121				Proline dehydrogenase (EC 1.5.99.8) (Proline oxidase) / Delta-1-pyrroline-5-carboxylate dehydrogenase (EC 1.5.1.12)
MIT1002_2062	contig00020_10127_10264	2.50545	1.61921				hypothetical protein
MIT1002_2083	contig00020_30270_27796	2.1427	1.50542				FIG01036808: hypothetical protein
MIT1002_2084	contig00020_30718_32283	1.83854	1.17532				Ferredoxin reductase
MIT1002_2085	contig00020_33196_32393	1.63167	1.20849				hypothetical protein
MIT1002_2086	contig00020_33528_33187	1.84197	1.74523				hypothetical protein
MIT1002_2087	contig00020_36032_33525	2.07478	1.35004				Cytochrome c oxidase polypeptide I (EC 1.9.3.1) / Cytochrome c oxidase polypeptide III (EC 1.9.3.1)
MIT1002_2088	contig00020_36727_36029	2.56066	0.906886				Cytochrome c oxidase polypeptide II (EC 1.9.3.1)
MIT1002_2090	contig00020_37691_37245	2.23528	1.08184				hypothetical protein
MIT1002_2094	contig00020_42851_42729	2.78346	1.82409				hypothetical protein
MIT1002_2098	contig00020_46759_47727	1.84446	1.56936	4140	HP		hypothetical protein
MIT1002_2106	contig00020_56734_57132	0.943553	1.07745				hypothetical protein
MIT1002_2111	contig00020_61017_60604	2.3173	1.84641				hypothetical protein
MIT1002_2120	contig00020_70162_69065	2.77978	2.52852	4217	chem metylase	cheR	Chemotaxis protein methyltransferase CheR (EC 2.1.1.80)
MIT1002_2121	contig00020_70855_71997	1.16332	0.8641	4215			diguanylate cyclase/phosphodiesterase
MIT1002_2145	contig00021_20169_19951	0.795809	1.03389				hypothetical protein
MIT1002_2149	contig00021_26986_25706	0.618957	0.588945				Heavy metal RND efflux outer membrane protein, CzcC family
MIT1002_2184	contig00021_57430_58413	0.856667	0.842949				hypothetical protein
MIT1002_2185	contig00021_58535_58410	0.923268	0.826606				hypothetical protein
MIT1002_2193	contig00021_65108_61971	0.695101	0.78152			czcA	Cobalt-zinc-cadmium resistance protein CzcA
MIT1002_2195	contig00021_68484_67120	0.9807	0.86451				Heavy metal RND efflux outer membrane protein, CzcC family
MIT1002_2215	contig00022_15156_15833	0.985725	1.47053			radC	DNA repair protein RadC
MIT1002_2216	contig00022_15926_16279	0.647213	0.78833				hypothetical protein
MIT1002_2220	contig00022_20249_20485	0.826382	1.24316			L28p	LSU ribosomal protein L28p
MIT1002_2221	contig00022_20497_20652	0.722465	1.23848			L33p	LSU ribosomal protein L33p
MIT1002_2225	contig00022_23440_22799	0.897572	0.804558				3-deoxy-D-manno-octulosonic-acid kinase( EC:2.7.1.- )
MIT1002_2229	contig00022_28273_29469	0.66536	0.608058				2-amino-3-ketobutyrate coenzyme A ligase (EC 2.3.1.29)
MIT1002_2250	contig00022_51393_51914	2.74369	2.6637				hypothetical protein
MIT1002_2266	contig00022_70489_69551	0.552519	0.597824				Porphobilinogen deaminase (EC 2.5.1.61)
MIT1002_2269	contig00023_519_1118	1.59332	3.57165				Conserved domain protein
MIT1002_2286	contig00023_22433_23986	0.527689	0.917718			gnd	6-phosphogluconate dehydrogenase, decarboxylating (EC 1.1.1.44)
MIT1002_2289	contig00023_25763_27208	2.56464	2.97235			gapA	NADPH-dependent glyceraldehyde-3-phosphate dehydrogenase (EC 1.2.1.13)
MIT1002_2295	contig00023_34115_34333	0.926721	1.18903				hypothetical protein
MIT1002_2296	contig00023_34611_34417	3.25605	5.39436				FIG01056713: hypothetical protein
MIT1002_2297	contig00023_34818_34642	2.49247	4.24701				protein of unknown function DUF1328
MIT1002_2302	contig00023_38121_37792	1.03465	1.17448				hypothetical protein
MIT1002_2311	contig00023_46767_47042	2.19584	2.45421				transcriptional regulator, ArsR family protein
MIT1002_2312	contig00023_47888_47139	2.20735	1.27629				hypothetical protein
MIT1002_2313	contig00023_48437_48081	1.25598	1.95823				Uncharacterized protein conserved in bacteria
MIT1002_2314	contig00023_48837_49004	1.66081	2.15849				hypothetical protein
MIT1002_2315	contig00023_49131_49961	0.395547	0.745894				hypothetical protein
MIT1002_2320	contig00023_56809_58488	0.591767	0.727823				Long-chain-fatty-acid--CoA ligase (EC 6.2.1.3)
MIT1002_2322	contig00023_59300_58647	0.78673	1.15869			dut	Dimeric dUTPase (EC 3.6.1.23)
MIT1002_2328	contig00023_70548_70775	1.17921	1.35021				hypothetical protein
MIT1002_2331	contig00023_72024_71857	2.35362	1.69709			alkA	DNA-3-methyladenine glycosylase II (EC 3.2.2.21)
MIT1002_2333	contig00023_72271_72053	2.63566	1.9068				hypothetical protein
MIT1002_2346	contig00024_18865_19017	1.82627	2.12379				hypothetical protein
MIT1002_2356	contig00024_29511_30194	3.03775	5.56207				Phage shock protein A
MIT1002_2357	contig00024_30270_30509	2.90472	5.08519				Phage shock protein B
MIT1002_2358	contig00024_30506_30952	2.84021	4.91412				Phage shock protein C
MIT1002_2360	contig00024_31156_31956	1.75523	2.03324				Phenylalanine-4-hydroxylase (EC 1.14.16.1)
MIT1002_2362	contig00024_34145_35155	1.29035	1.25287				2-keto-4-pentenoate hydratase (EC 4.2.1.-)
MIT1002_2363	contig00024_35311_35964	0.986097	1.32656				Maleylacetoacetate isomerase (EC 5.2.1.2) @ Glutathione S-transferase, zeta (EC 2.5.1.18)
MIT1002_2365	contig00024_36786_37844	1.16374	1.18301				Leucine dehydrogenase (EC 1.4.1.9)
MIT1002_2368	contig00024_39941_42889	1.21988	1.26229				TonB-dependent receptor
MIT1002_2389	contig00024_65553_66281	1.20939	1.11043				ribosomal-protein-alanine N-acetyltransferase( EC:2.3.1.128 )
MIT1002_2390	contig00024_66290_66787	0.923229	1.0359				Ribosomal-protein-S18p-alanine acetyltransferase (EC 2.3.1.-)
MIT1002_2398	contig00025_1000_377	1.52296	1.57708				hypothetical protein
MIT1002_2399	contig00025_1830_1135	2.33813	2.10377				putative calcium binding protein
MIT1002_2402	contig00025_3814_4734	2.15028	2.73459				Cobalt-zinc-cadmium resistance protein
MIT1002_2403	contig00025_4838_5170	1.76869	1.24703				hypothetical protein
MIT1002_2405	contig00025_6591_6352	2.38584	2.92016				hypothetical protein
MIT1002_2406	contig00025_6844_8763	0.501574	0.796307				DinG family ATP-dependent helicase YoaA
MIT1002_2407	contig00025_8842_9558	1.08943	0.70683				Inactive homolog of metal-dependent proteases, putative molecular chaperone
MIT1002_2408	contig00025_9689_9982	1.34602	0.833733				hypothetical protein
MIT1002_2409	contig00025_10325_10978	1.19509	0.826818				Starvation lipoprotein Slp paralog
MIT1002_2411	contig00025_12039_13691	0.326107	0.786643				Long-chain-fatty-acid--CoA ligase (EC 6.2.1.3)
MIT1002_2420	contig00025_20679_21389	0.930537	1.04042				Transcriptional regulator for fatty acid degradation FadR, GntR family
MIT1002_2422	contig00025_24096_24455	3.40736	3.54058				hypothetical protein
MIT1002_2423	contig00025_24639_25388	3.42739	3.09663			fliK	Flagellar hook-length control protein FliK
MIT1002_2425	contig00025_28589_27129	2.35538	2.74151				predicted esterase of the alpha-beta hydrolase superfamily protein
MIT1002_2430	contig00025_33352_35004	1.5667	1.72589				Choline dehydrogenase (EC 1.1.99.1)
MIT1002_2438	contig00025_41982_42704	1.0624	1.59705				Putative transporting ATPase
MIT1002_2439	contig00025_42718_43881	0.802543	0.810844				hypothetical protein
MIT1002_2447	contig00025_55356_56558	1.42012	1.54241				Putative metal chaperone, involved in Zn homeostasis, GTPase of COG0523 family
MIT1002_2448	contig00025_56560_57243	1.23764	1.1853				hypothetical protein
MIT1002_2453	contig00025_60851_61516	1.57393	0.514626			flgO	Flagellar protein FlgO
MIT1002_2459	contig00025_66709_67143	2.49391	2.09137				Long-chain-fatty-acid--CoA ligase (EC 6.2.1.3)
MIT1002_2465	contig00026_2343_988	2.04812	1.56379				NADP-specific glutamate dehydrogenase (EC 1.4.1.4)
MIT1002_2466	contig00026_3979_2351	2.81834	2.12709				Methylglyoxal synthase (EC 4.2.3.3)
MIT1002_2467	contig00026_4226_4660	1.89859	1.08859				hypothetical protein
MIT1002_2468	contig00026_4681_5385	1.87419	1.49215				20-beta-hydroxysteroid dehydrogenase
MIT1002_2469	contig00026_6287_5457	0.851544	1.12221				hypothetical protein
MIT1002_2472	contig00026_9055_10569	0.953399	1.46635				Proline/sodium symporter PutP (TC 2.A.21.2.1) @ Propionate/sodium symporter
MIT1002_2473	contig00026_10586_11695	0.556399	0.354555			proB	Glutamate 5-kinase (EC 2.7.2.11)
MIT1002_2476	contig00026_14578_14024	2.4935	2.07432				HNH endonuclease family protein
MIT1002_2509	contig00026_37255_37947	0.994069	1.35733			tonB	Ferric siderophore transport system, periplasmic binding protein TonB
MIT1002_2510	contig00026_37957_38559	0.845458	0.919397				RNA polymerase sigma-70 factor
MIT1002_2511	contig00026_38562_39230	1.13028	1.40079				hypothetical protein
MIT1002_2517	contig00026_47030_48607	0.701115	0.696546			zipA	Cell division protein ZipA
MIT1002_2520	contig00026_51687_51160	0.735424	1.11446				FIG00950806: hypothetical protein
MIT1002_2521	contig00026_51649_54492	1.72088	1.63683				Predicted hydrolase of the metallo-beta-lactamase superfamily, clustered with KDO2-Lipid A biosynthesis genes
MIT1002_2522	contig00026_54700_56448	0.729245	0.727996			msbA	Lipid A export ATP-binding/permease protein MsbA
MIT1002_2526	contig00026_58600_59259	1.12876	0.669378				Short-chain dehydrogenase/reductase SDR
MIT1002_2528	contig00026_61846_60392	1.2525	1.92781				Ribosomal protein S12p Asp88 (E. coli) methylthiotransferase
MIT1002_2532	contig00026_64236_65201	1.47764	1.05188				Glutathione S-transferase, omega (EC 2.5.1.18)
MIT1002_2533	contig00026_65286_66149	1.58276	1.14493				Pirin-related protein
MIT1002_2534	contig00026_66265_66768	1.15955	0.951878				Acetyltransferase, including N-acetylases of ribosomal protein
MIT1002_2545	contig00027_12539_11991	1.16597	0.613004				Lactoylglutathione lyase (EC 4.4.1.5)
MIT1002_2546	contig00027_13359_12709	0.899782	1.18428				hypothetical protein
MIT1002_2547	contig00027_13603_14112	1.96479	1.88364			yagT	Periplasmic aromatic aldehyde oxidoreductase, iron-sulfur subunit YagT
MIT1002_2548	contig00027_14220_15137	2.33394	2.12116			yagS	Periplasmic aromatic aldehyde oxidoreductase, FAD binding subunit YagS
MIT1002_2549	contig00027_15124_17337	2.27316	2.16176			yagR	Periplasmic aromatic aldehyde oxidoreductase, molybdenum binding subunit YagR
MIT1002_2554	contig00027_23597_22710	1.41755	1.37343				Short-chain dehydrogenase/reductase SDR
MIT1002_2568	contig00027_36789_37199	0.672349	0.418432				hypothetical protein
MIT1002_2578	contig00027_46888_47733	0.438879	0.400053				Uroporphyrin-III C/tetrapyrrole (Corrin/Porphyrin) methyltransferase
MIT1002_2582	contig00027_54504_51850	1.10495	0.816988				Phytochrome, two-component sensor histidine kinase (EC 2.7.3.-)
MIT1002_2583	contig00027_55889_54693	2.40899	1.81951				PQQ-dependent oxidoreductase, gdhB family
MIT1002_2591	contig00027_66113_65034	0.805343	2.32075				Aminomethyltransferase (glycine cleavage system T protein) (EC 2.1.2.10)
MIT1002_2593	contig00027_67817_67158	1.46067	1.2894				Exopolyphosphatase-related protein
MIT1002_2604	contig00028_12126_12911	1.0426	0.693988				Serine protease precursor MucD/AlgY associated with sigma factor RpoE
MIT1002_2610	contig00028_19587_18703	2.64977	1.84286				Patatin
MIT1002_2616	contig00028_28300_29220	1.15907	0.861032				Glutaminase (EC 3.5.1.2)
MIT1002_2618	contig00028_33480_30622	1.24669	0.705447			attF	AttF component of AttEFGH ABC transport system / AttG component of AttEFGH ABC transport system
MIT1002_2620	contig00028_34352_33630	1.74251	0.992637			attE	AttE component of AttEFGH ABC transport system
MIT1002_2637	contig00028_48834_50111	2.04478	1.55071				inner membrane protein
MIT1002_2638	contig00028_51019_50243	1.9058	3.20644				Inositol-1-monophosphatase (EC 3.1.3.25)
MIT1002_2639	contig00028_51275_52039	0.540938	0.851802				tRNA:Cm32/Um32 methyltransferase
MIT1002_2666	contig00029_15038_14172	0.850334	0.679817			fleN	Flagellar synthesis regulator FleN
MIT1002_2667	contig00029_16453_15044	0.946511	0.634981			flhF	Flagellar biosynthesis protein FlhF
MIT1002_2668	contig00029_18582_16483	0.937744	0.586968			flhA	Flagellar biosynthesis protein FlhA
MIT1002_2669	contig00029_20141_19017	1.22879	0.658667			flhB	Flagellar biosynthesis protein FlhB
MIT1002_2670	contig00029_20927_20148	1.19884	1.05255			fliR	Flagellar biosynthesis protein FliR
MIT1002_2671	contig00029_21209_20940	1.618	1.58755			fliQ	Flagellar biosynthesis protein FliQ
MIT1002_2672	contig00029_21973_21218	1.01995	0.785812			fliP	Flagellar biosynthesis protein FliP
MIT1002_2673	contig00029_22418_21966	1.41928	0.824115			fliQ	Flagellar biosynthesis protein FliQ
MIT1002_2676	contig00029_24497_23958	1.41939	0.595604			fliL	Flagellar biosynthesis protein FliL
MIT1002_2678	contig00029_27837_27391	1.2373	0.927038			fliJ	Flagellar protein FliJ
MIT1002_2679	contig00029_29244_27910	1.16251	1.07915			fliI	Flagellum-specific ATP synthase FliI
MIT1002_2680	contig00029_30019_29237	0.751552	0.759558			fliH	Flagellar assembly protein FliH
MIT1002_2681	contig00029_31099_30059	1.22155	1.00865			fliG	Flagellar motor switch protein FliG
MIT1002_2682	contig00029_32806_31112	1.22682	1.1722			fliF	Flagellar M-ring protein FliF
MIT1002_2683	contig00029_33154_32819	1.01417	1.24038			fliE	Flagellar hook-basal body complex protein FliE
MIT1002_2684	contig00029_34733_33396	0.917233	0.632088			fleQ	Flagellar regulatory protein FleQ
MIT1002_2685	contig00029_35892_34750	0.658752	0.506674			fleS	Flagellar sensor histidine kinase FleS
MIT1002_2708	contig00029_56519_54405	1.05968	0.523663	1059	DUF115		hypothetical protein
MIT1002_2709	contig00029_57021_56725	0.884307	0.510303	1058	HP		hypothetical protein
MIT1002_2710	contig00029_57442_57014	1.45905	0.773388	1057	FliS	fliS	Flagellar biosynthesis protein FliS
MIT1002_2711	contig00029_58901_57486	1.76725	0.956882	1056	flagellahook	fliD	Flagellar hook-associated protein FliD
MIT1002_2712	contig00029_59420_58929	1.89884	1.19085	1055	flagellahook	flaG	FlaG
MIT1002_2713	contig00029_59753_59499	2.70187	1.98202			flaD	Flagellin protein FlaD
MIT1002_2720	contig00030_10707_9130	1.41715	1.56395				sodium-solute symporter, putative
MIT1002_2722	contig00030_13069_12515	0.986197	1.0308				hypothetical protein
MIT1002_2724	contig00030_16648_15713	1.97626	1.27568				N-acetylmuramoyl-L-alanine amidase (EC 3.5.1.28)
MIT1002_2728	contig00030_24067_24654	1.25711	0.892848				hypothetical protein
MIT1002_2732	contig00030_27507_27911	2.05182	1.92876				putative phage shock protein E
MIT1002_2736	contig00030_30538_30891	1.25559	0.978045				RNA signal recognition particle 4.5S RNA
MIT1002_2737	contig00030_32145_30946	0.881958	1.30655				tyrosyl-tRNA synthetase
MIT1002_2741	contig00030_37916_36579	1.63151	1.97201				Fucose permease
MIT1002_2744	contig00030_39947_41068	0.972084	0.446524				xenobiotic reductase B
MIT1002_2745	contig00030_41615_41169	1.03299	1.09407				hypothetical protein
MIT1002_2746	contig00030_43628_41817	1.72445	1.54115				O-acetylhomoserine sulfhydrylase (EC 2.5.1.49) / O-succinylhomoserine sulfhydrylase (EC 2.5.1.48)
MIT1002_2748	contig00030_45421_44849	0.825688	0.692318				Maleylacetoacetate isomerase (EC 5.2.1.2) / Glutathione S-transferase
MIT1002_2754	contig00030_50696_49323	1.5173	0.679352				Fumarate hydratase class II (EC 4.2.1.2)
MIT1002_2755	contig00030_51188_50850	3.5407	2.78996				hypothetical protein
MIT1002_2756	contig00030_51379_51828	1.68314	1.18163				Azurin
MIT1002_2757	contig00030_51905_53140	1.67301	0.985248				Predicted manganese transporter, 11 TMS
MIT1002_2760	contig00030_55691_56119	0.968166	0.935197				Hypothetical membrane protein, possible involvement in cytochrome functioning/assembly
MIT1002_2761	contig00030_56316_56507	1.60212	1.30581				hypothetical protein
MIT1002_2767	contig00031_4523_2820	0.969711	1.1903				Selenoprotein O and cysteine-containing homologs
MIT1002_2770	contig00031_6545_7960	1.30043	1.18392				Metallo-beta-lactamase family protein, RNA-specific
MIT1002_2772	contig00031_9172_9729	1.05725	1.06875				hypothetical protein
MIT1002_2786	contig00031_21391_22401	1.45571	1.00727				Alcohol dehydrogenase (EC 1.1.1.1)
MIT1002_2788	contig00031_24675_24118	1.39302	1.77925				hypothetical protein
MIT1002_2790	contig00031_28209_27049	2.33417	2.08436				transport protein
MIT1002_2791	contig00031_28868_29956	1.50825	1.18907				Glucose-fructose oxidoreductase
MIT1002_2804	contig00031_43274_43393	2.09031	1.64186				hypothetical protein
MIT1002_2805	contig00031_43648_44280	1.43304	1.07996				Cobalt-zinc-cadmium resistance protein
MIT1002_2806	contig00031_44484_45293	1.14708	1.14552				PROBABLE INTEGRAL MEMBRANE PROTEIN
MIT1002_2808	contig00031_46477_47772	1.09094	0.775727				Mobile element protein
MIT1002_2823	contig00032_5818_6168	1.88813	1.51933				hypothetical protein
MIT1002_2827	contig00032_9501_7870	2.16355	1.64868				Ferredoxin-dependent glutamate synthase (EC 1.4.7.1)
MIT1002_2829	contig00032_11547_12023	0.406695	0.970936			kefB	putative Glutathione-regulated potassium-efflux system protein KefB
MIT1002_2830	contig00032_12023_12490	0.374925	0.741682				Bacterioferritin
MIT1002_2839	contig00032_20589_21326	0.467276	0.774541				Fumarate and nitrate reduction regulatory protein
MIT1002_2840	contig00032_21571_22494	1.39669	0.865586				Universal stress protein E
MIT1002_2841	contig00032_22643_23596	0.843026	1.13531				tRNA(Cytosine32)-2-thiocytidine synthetase
MIT1002_2842	contig00032_23597_24619	1.01208	1.09993				UPF0028 protein YchK
MIT1002_2844	contig00032_26069_25278	0.823705	0.672415				hypothetical protein
MIT1002_2845	contig00032_26793_26062	0.955175	1.13682				hypothetical protein
MIT1002_2853	contig00032_34331_33720	0.452658	0.412485				BarA-associated response regulator UvrY (= GacA = SirA)
MIT1002_2855	contig00032_36944_35481	0.748535	0.570206				Aspartate aminotransferase (EC 2.6.1.1)
MIT1002_2856	contig00032_37834_37082	0.629357	0.332687				Conserved domain protein
MIT1002_2858	contig00032_41730_40840	0.886639	1.19303				Putative cytoplasmic protein
MIT1002_2862	contig00032_45599_46249	0.575543	0.614705				Putative TEGT family carrier/transport protein
MIT1002_2869	contig00032_52242_49336	1.02887	1.18974				TonB-dependent receptor
MIT1002_2882	contig00033_13320_13114	1.34093	1.16998				hypothetical protein
MIT1002_2883	contig00033_14240_13392	1.09656	0.772874				Membrane protease family protein BA0301
MIT1002_2924	contig00034_10005_9613	0.930211	0.985828				hypothetical protein
MIT1002_2925	contig00034_10646_10224	1.21094	1.73402				hypothetical protein
MIT1002_2933	contig00034_20719_20483	2.26612	2.78137				hypothetical protein
MIT1002_2969	contig00034_51095_51562	1.1309	0.99793				hypothetical protein
MIT1002_2977	contig00035_10741_9467	1.58565	1.05363				Na+/H+ antiporter NhaA type
MIT1002_2984	contig00035_18356_18024	1.07634	0.920481				FIG027190: Putative transmembrane protein
MIT1002_2986	contig00035_20095_19667	1.07606	0.844184				hypothetical protein
MIT1002_2987	contig00035_20360_21538	0.768972	0.600369				hypothetical protein
MIT1002_3007	contig00035_40440_41558	1.48503	1.07388				hypothetical protein
MIT1002_3008	contig00035_41578_42375	2.02487	1.46308				probable ABC transporter, periplasmic substrate-binding
MIT1002_3011	contig00035_45839_44583	1.8671	2.38793				Serine hydroxymethyltransferase (EC 2.1.2.1)
MIT1002_3017	contig00035_49104_48670	0.698001	1.01374				TonB family protein
MIT1002_3065	contig00037_551_2419	1.21347	1.56793				prolyl oligopeptidase family protein
MIT1002_3066	contig00037_2602_3807	1.17726	1.63201				MFS family multidrug efflux protein, similarity to bicyclomycin resistance protein Bcr
MIT1002_3076	contig00037_18323_21652	0.806134	1.12375				hypothetical protein
MIT1002_3090	contig00037_33576_32377	0.985201	0.967451				Polysaccharide deacetylase family protein
MIT1002_3096	contig00037_38401_37823	0.4956	0.460522				NfuA Fe-S protein maturation
MIT1002_3100	contig00037_43075_43392	2.16969	2.04779				hypothetical protein
MIT1002_3101	contig00037_43407_44324	2.06113	1.71935				hypothetical protein
MIT1002_3102	contig00037_46224_44446	0.71536	1.22333				Cysteine protease
MIT1002_3106	contig00037_49866_50117	3.15436	2.86563				hypothetical protein
MIT1002_3153	contig00039_2954_1791	1.05521	1.06141				3-ketoacyl-CoA thiolase (EC 2.3.1.16) @ Acetyl-CoA acetyltransferase (EC 2.3.1.9)
MIT1002_3154	contig00039_5123_2973	1.10983	1.37073				Enoyl-CoA hydratase (EC 4.2.1.17) / Delta(3)-cis-delta(2)-trans-enoyl-CoA isomerase (EC 5.3.3.8) / 3-hydroxyacyl-CoA dehydrogenase (EC 1.1.1.35) / 3-hydroxybutyryl-CoA epimerase (EC 5.1.2.3)
MIT1002_3155	contig00039_5619_7682	1.59258	1.10353				Soluble lytic murein transglycosylase precursor (EC 3.2.1.-)
MIT1002_3156	contig00039_7850_9181	0.505865	0.521333			pepQ	Xaa-Pro dipeptidase PepQ (EC 3.4.13.9)
MIT1002_3157	contig00039_9462_10178	1.29543	1.90741				ZIP zinc transporter family protein
MIT1002_3159	contig00039_12040_12351	0.937765	1.48947			L21p	LSU ribosomal protein L21p
MIT1002_3160	contig00039_12367_12624	0.961859	1.45668			L27p	LSU ribosomal protein L27p
MIT1002_3161	contig00039_12885_14045	1.22965	1.44768				COG0536: GTP-binding protein Obg
MIT1002_3181	contig00039_39189_37570	2.71841	2.40448	601	esterase/phytase	phoA	Alkaline phosphatase (EC 3.1.3.1)
MIT1002_3197	contig00040_7146_7430	6.69186	8.48128				hypothetical protein
MIT1002_3198	contig00040_7436_7552	6.421	8.16286				hypothetical protein
MIT1002_3224	contig00040_34223_33585	0.435246	1.27317			L3p	LSU ribosomal protein L3p (L3e)
MIT1002_3225	contig00040_34553_34242	0.652776	1.57352			S10p	SSU ribosomal protein S10p (S20e)
MIT1002_3228	contig00040_40583_37866	2.20529	1.46762				Aconitate hydratase (EC 4.2.1.3) @ 2-methylisocitrate dehydratase (EC 4.2.1.99)
MIT1002_3232	contig00040_43525_42524	0.496715	0.582086				Branched-chain amino acid aminotransferase (EC 2.6.1.42)
MIT1002_3239	contig00041_5002_4067	1.95014	1.04371				cointegrate resolution protein S
MIT1002_3258	contig00041_23931_22399	1.35026	0.778941	2090	phenol	dmpN	Phenol hydroxylase, P3 oxygenase component DmpN (EC 1.14.13.7)
MIT1002_3260	contig00041_25212_24211	2.00208	1.70772	2088		dmpL	Phenol hydroxylase, P1 oxygenase component DmpL (EC 1.14.13.7)
MIT1002_3262	contig00041_25831_27528	0.596012	0.663354	2086			Positive regulator of phenol hydroxylase
MIT1002_3271	contig00041_38500_39627	0.828453	1.34126	2077			site-specific recombinase, phage integrase family
MIT1002_3273	contig00041_41879_40575	1.6625	0.92084				predicted membrane protein
MIT1002_3303	contig00043_1441_1821	0.913946	0.826022				FIG024746: hypothetical protein
MIT1002_3317	contig00043_18378_15784	0.749389	1.56001				TonB-dependent receptor
MIT1002_3318	contig00043_19476_18823	0.575349	1.31315				Signal peptidase I (EC 3.4.21.89)
MIT1002_3322	contig00043_22980_23825	1.64582	1.39855				putative transporter (formate/nitrite transporter family) protein
MIT1002_3332	contig00043_32075_31173	0.508665	0.628105			hisG	ATP phosphoribosyltransferase (EC 2.4.2.17)
MIT1002_3333	contig00043_32544_32714	1.7198	1.10979				hypothetical protein
MIT1002_3335	contig00043_33124_33288	2.76548	2.98416				hypothetical protein
MIT1002_3336	contig00043_33972_33400	1.51284	0.79728				putative lipoprotein
MIT1002_3340	contig00043_36197_37501	1.51027	1.17549				Maltodextrin glucosidase (EC 3.2.1.20)
MIT1002_3355	contig00044_7682_10015	0.989384	0.671735				diguanylate cyclase/phosphodiesterase (GGDEF & EAL domains) with PAS/PAC sensor(s)
MIT1002_3356	contig00044_11150_10053	0.94645	0.724485				2,4-dienoyl-CoA reductase [NADPH] (EC 1.3.1.34)
MIT1002_3359	contig00044_13188_12451	2.23712	1.49244				Short-chain dehydrogenase/reductase SDR
MIT1002_3364	contig00044_17399_17262	0.988665	1.03305				hypothetical protein
MIT1002_3369	contig00044_24133_24804	0.957363	1.57613				Cytidylate kinase (EC 2.7.4.14)
MIT1002_3370	contig00044_24923_26593	0.407249	0.919237			S1p	SSU ribosomal protein S1p
MIT1002_3373	contig00044_29639_29896	0.530135	0.711636				hypothetical protein
MIT1002_3384	contig00045_2434_1121	3.03474	2.12162				hypothetical protein
MIT1002_3385	contig00045_2628_3725	1.001	1.53962				tRNA (Uracil54-C5-)-methyltransferase (EC 2.1.1.35)
MIT1002_3387	contig00045_4774_5901	0.930561	0.989183				Fatty acid desaturase (EC 1.14.19.1)
MIT1002_3389	contig00045_7864_7559	1.01814	1.1624				hypothetical protein
MIT1002_3391	contig00045_10779_8554	0.764746	0.591109				diguanylate cyclase/phosphodiesterase (GGDEF & EAL domains) with PAS/PAC sensor(s)
MIT1002_3397	contig00045_18057_17065	1.19842	2.30223				FIG01056911: hypothetical protein
MIT1002_3398	contig00045_18574_18212	4.52637	6.91221				hypothetical protein
MIT1002_3399	contig00045_18774_18574	5.00763	7.3779				hypothetical protein
MIT1002_3400	contig00045_19504_18836	4.87746	7.19909				Phage shock protein A
MIT1002_3402	contig00045_20124_19837	6.93475	9.48986				hypothetical protein
MIT1002_3403	contig00045_21246_20317	0.608017	1.01493				tRNA-dihydrouridine synthase A
MIT1002_3411	contig00045_33013_29561	1.19851	1.60373				Type I restriction-modification system, restriction subunit R (EC 3.1.21.3)
MIT1002_3421	contig00046_2647_3096	1.56261	0.993036				hypothetical protein
MIT1002_3426	contig00046_6750_7301	1.40371	0.74265				Protein ydjA
MIT1002_3429	contig00046_10443_9481	0.386792	0.416967				Lipoate synthase
MIT1002_3430	contig00046_11107_10436	0.686799	0.784331				Octanoate-[acyl-carrier-protein]-protein-N-octanoyltransferase
MIT1002_3431	contig00046_11371_11108	1.16389	1.06087				Proposed lipoate regulatory protein YbeD
MIT1002_3438	contig00046_17967_17650	0.560519	0.742185				Iojap protein
MIT1002_3439	contig00046_18650_17985	0.636466	0.906963				Nicotinate-nucleotide adenylyltransferase (EC 2.7.7.18) ## bacterial NadD family
MIT1002_3447	contig00046_29604_28828	1.00135	0.975312				3-hydroxyacyl-CoA dehydrogenase
MIT1002_3448	contig00046_30001_29708	0.656381	1.05959				FIG004454: RNA binding protein
MIT1002_3449	contig00046_30097_30726	1.29586	1.21719			fstJ	Cell division protein FtsJ / Ribosomal RNA large subunit methyltransferase J (EC 2.1.1.-)
MIT1002_3450	contig00046_30828_32774	0.421575	0.432564			ftsH	Cell division protein FtsH (EC 3.4.24.-)
MIT1002_3456	contig00046_39376_39534	1.39067	3.65025				hypothetical protein
MIT1002_3464	contig00047_7241_7888	0.747426	0.61414				diguanylate cyclase/phosphodiesterase (GGDEF & EAL domains) with PAS/PAC sensor(s)
MIT1002_3465	contig00047_7900_8274	0.613508	0.551631				DUF1696 domain-containing protein
MIT1002_3467	contig00047_10795_11418	1.61527	1.53528				Oxidoreductase (EC 1.1.1.-)
MIT1002_3483	contig00047_29427_29822	1.87508	1.34986				Cell division inhibitor
MIT1002_3487	contig00047_34194_33364	4.51352	6.88067				putative secreted protein
MIT1002_3488	contig00047_34541_34732	1.57606	1.76589				hypothetical protein
MIT1002_3492	contig00047_38067_38909	0.91622	0.457555			frmB	S-formylglutathione hydrolase (EC 3.1.2.12)
MIT1002_3493	contig00048_1771_173	1.83678	0.71964				sensor histidine kinase
MIT1002_3497	contig00048_7450_8391	0.61451	0.709908				pseudouridine synthase, RluA family( EC:4.2.1.70 )
MIT1002_3500	contig00048_9904_10461	0.955891	1.55323				COG1399 protein, clustered with ribosomal protein L32p
MIT1002_3501	contig00048_10465_10635	0.853288	1.31933			L32p	LSU ribosomal protein L32p
MIT1002_3508	contig00048_16381_17232	0.735886	0.870509			pabC	Aminodeoxychorismate lyase (EC 4.1.3.38)
MIT1002_3509	contig00048_17346_18365	0.736225	0.740721				FIG004453: protein YceG like
MIT1002_3511	contig00048_19099_19986	0.599777	0.600626			holB	DNA polymerase III delta prime subunit (EC 2.7.7.7)
MIT1002_3514	contig00048_22244_21612	1.76545	1.19209				NAD-dependent epimerase/dehydratase
MIT1002_3520	contig00048_30070_29306	0.814224	0.811946				3-oxoacyl-[acyl-carrier protein] reductase (EC 1.1.1.100)
MIT1002_3521	contig00048_31029_30115	1.16602	0.937741				tRNA-specific adenosine-34 deaminase (EC 3.5.4.-) / domain of unknown function
MIT1002_3522	contig00048_31275_33398	1.50058	1.60375				Enoyl-CoA hydratase (EC 4.2.1.17) / Delta(3)-cis-delta(2)-trans-enoyl-CoA isomerase (EC 5.3.3.8) / 3-hydroxyacyl-CoA dehydrogenase (EC 1.1.1.35) / 3-hydroxybutyryl-CoA epimerase (EC 5.1.2.3)
MIT1002_3529	contig00049_2588_486	0.270968	0.606132				Translation elongation factor G
MIT1002_3536	contig00049_14409_13714	0.635709	1.4856			L11P	LSU ribosomal protein L1p (L10Ae)
MIT1002_3537	contig00049_14842_14414	0.84417	1.58669			L1p	LSU ribosomal protein L11p (L12e)
MIT1002_3550	contig00049_26981_25935	0.609508	0.517598			pyrC	Dihydroorotase (EC 3.5.2.3)
MIT1002_3551	contig00049_27622_27080	1.72019	1.01691			blc	lipoprotein Blc
MIT1002_3556	contig00049_31716_33704	0.616203	0.394967			ycjM	Sucrose phosphorylase (EC 2.4.1.7)
MIT1002_3557	contig00049_34043_34270	3.16967	2.97132				hypothetical protein
MIT1002_3558	contig00049_35054_34371	0.916518	1.21291				GTP cyclohydrolase I (EC 3.5.4.16) type 1
MIT1002_3563	contig00050_1119_262	1.23133	0.722959				Glutathione S-transferase (EC 2.5.1.18)
MIT1002_3564	contig00050_2317_1322	1.54808	2.16356				FIG00920102: hypothetical protein
MIT1002_3576	contig00050_16605_16405	1.72911	1.94383				hypothetical protein
MIT1002_3577	contig00050_16923_16615	1.32043	1.37834				hypothetical protein
MIT1002_3583	contig00050_22581_23789	1.77429	1.80101				Acetylornithine aminotransferase (EC 2.6.1.11) / N-succinyl-L,L-diaminopimelate aminotransferase (EC 2.6.1.17) / Succinylornithine transaminase (EC 2.6.1.81)
MIT1002_3584	contig00050_23810_24847	1.14043	1.13558			astA	Arginine N-succinyltransferase (EC 2.3.1.109)
MIT1002_3587	contig00050_29488_27320	1.33252	0.776299				diguanylate cyclase/phosphodiesterase (GGDEF & EAL domains) with PAS/PAC sensor(s)
MIT1002_3588	contig00050_30037_29501	1.00484	0.593233				2,4-dihydroxyhept-2-ene-1,7-dioic acid aldolase
MIT1002_3592	contig00051_1686_613	1.92176	1.55436				4-hydroxyphenylpyruvate dioxygenase (EC 1.13.11.27)
MIT1002_3593	contig00051_3274_1979	1.36746	1.01291				Homogentisate 1,2-dioxygenase (EC 1.13.11.5)
MIT1002_3596	contig00051_5816_7534	2.23115	1.67161				diguanylate cyclase/phosphodiesterase (GGDEF & EAL domains) with PAS/PAC sensor(s)
MIT1002_3599	contig00051_14181_11134	1.24451	0.722329				Acriflavin resistance protein
MIT1002_3600	contig00051_15318_14185	1.39826	0.671278				Probable Co/Zn/Cd efflux system membrane fusion protein
MIT1002_3605	contig00051_19404_19763	0.886553	0.726138				Transcriptional regulator, HxlR family
MIT1002_3607	contig00051_20382_21659	3.59773	3.84678				COG2202: FOG: PAS/PAC domain
MIT1002_3636	contig00052_18832_16796	2.47099	1.57149			betT	High-affinity choline uptake protein BetT
MIT1002_3660	contig00053_13354_12086	2.74929	1.4257				Serine--pyruvate aminotransferase (EC 2.6.1.51) / L-alanine:glyoxylate aminotransferase (EC 2.6.1.44)
MIT1002_3661	contig00053_14183_13365	2.34048	1.61089				Protein of unknown function DUF81
MIT1002_3662	contig00053_15833_14256	2.93934	1.21539			ggt	Gamma-glutamyltranspeptidase (EC 2.3.2.2)
MIT1002_3663	contig00053_17269_16004	2.8258	1.78899				Amidase
MIT1002_3667	contig00053_20151_21404	2.39034	1.65347			kefA	Potassium efflux system KefA protein / Small-conductance mechanosensitive channel
MIT1002_3670	contig00053_24491_23607	2.60471	2.36112				Fructosamine kinase family protein, At3g61080 homolog
MIT1002_3671	contig00053_24939_26855	0.429353	0.653376				Threonyl-tRNA synthetase (EC 6.1.1.3)
MIT1002_3672	contig00053_27072_27506	0.829667	1.03718				Translation initiation factor 3
MIT1002_3673	contig00053_27625_27822	0.669646	0.833235			l35p	LSU ribosomal protein L35p
MIT1002_3674	contig00053_27841_28197	0.547429	0.791709			l20p	LSU ribosomal protein L20p
MIT1002_3679	contig00054_630_448	2.29912	1.67293				hypothetical protein
MIT1002_3682	contig00054_1642_4206	0.770001	0.502285				TonB-dependent receptor
MIT1002_3701	contig00054_22746_23117	0.808523	0.964379				FIG002082: Protein SirB2
MIT1002_3702	contig00054_23138_23992	0.449622	0.553841				2-Keto-3-deoxy-D-manno-octulosonate-8-phosphate synthase (EC 2.5.1.55)
MIT1002_3707	contig00054_26642_27739	0.795556	1.0636				Putative RNA 2'-O-ribose methyltransferase mtfA (EC 2.1.1.-)
MIT1002_3725	contig00055_15750_15019	0.576006	1.22539				tRNA (uridine-5-oxyacetic acid methyl ester) 34 synthase
MIT1002_3726	contig00055_15924_16559	0.628823	0.488589				two component transcriptional regulator, LuxR family
MIT1002_3731	contig00055_22854_24305	0.650422	0.500059				Uncharacterized conserved secreted or membrane protein
MIT1002_3733	contig00055_27094_25127	1.17415	0.919279				FIG01058521: hypothetical protein
MIT1002_3734	contig00055_27560_27138	0.93439	0.812822				FIG01201104: hypothetical protein
MIT1002_3752	contig00056_14582_15463	0.489973	0.77554				Glucose-1-phosphate thymidylyltransferase (EC 2.7.7.24)
MIT1002_3757	contig00056_19816_22167	0.808145	1.45096				hypothetical protein
MIT1002_3765	contig00057_444_1592	1.0903	0.847121				Alcohol dehydrogenase (EC 1.1.1.1)
MIT1002_3801	contig00058_16227_16063	3.36296	1.65166				hypothetical protein
MIT1002_3802	contig00058_17013_16288	2.48461	1.12115				hypothetical protein
MIT1002_3803	contig00058_18878_17433	0.806273	1.50875			engA	GTP-binding protein EngA
MIT1002_3810	contig00058_26976_25858	1.8412	2.29143				Ribosomal RNA large subunit methyltransferase N (EC 2.1.1.-)
MIT1002_3816	contig00059_5891_6922	1.2395	1.45229				Metallo-beta-lactamase family protein
MIT1002_3824	contig00059_18698_16482	1.45873	1.72277				Phospholipase D/Transphosphatidylase
MIT1002_3827	contig00059_20306_22606	1.38891	0.815367			katG	Catalase (EC 1.11.1.6) / Peroxidase (EC 1.11.1.7)
MIT1002_3836	contig00060_9455_7140	2.75336	2.05445				FIG00722912: hypothetical protein
MIT1002_3837	contig00060_9845_10447	0.919732	1.28594				FMN-dependent NADH-azoreductase
MIT1002_3838	contig00060_11172_10618	1.05151	0.384624				Glutathione peroxidase (EC 1.11.1.9)
MIT1002_3841	contig00060_14747_15511	1.09264	0.968762				Enoyl-CoA hydratase (EC 4.2.1.17)
MIT1002_3843	contig00060_18232_17441	1.13005	1.01418				Phenazine biosynthesis protein PhzF like
MIT1002_3846	contig00060_19862_19008	1.36491	1.523				acyl-CoA thioesterase
MIT1002_3891	contig00062_11938_11207	1.90085	1.4761				putative orphan protein
MIT1002_3900	contig00062_20477_21760	0.690326	0.374785			pepB	Peptidase B (EC 3.4.11.23)
MIT1002_3908	contig00063_379_492	1.44532	1.68602				Transporter
MIT1002_3944	contig00064_14077_15933	2.9865	2.82147			phoA	Alkaline phosphatase (EC 3.1.3.1)
MIT1002_3950	contig00064_22172_21189	2.3104	1.43188				FIG00952692: hypothetical protein
MIT1002_3952	contig00065_1292_1615	7.67507	9.6993				hypothetical protein
MIT1002_3970	contig00066_4180_3830	1.15551	1.28345				ISCps8, transposase
MIT1002_3996	contig00067_14057_13203	0.874784	1.04975			rpoH	RNA polymerase sigma factor RpoH
MIT1002_3997	contig00067_14317_14204	1.36283	1.95968				hypothetical protein
MIT1002_4013	contig00068_8222_6897	1.6671	1.76833				Amino acid permease
MIT1002_4014	contig00068_9126_8380	1.97664	1.83801				Copper resistance protein B
MIT1002_4015	contig00068_10950_9136	1.88251	1.7181				Multicopper oxidase
MIT1002_4023	contig00069_1065_2267	0.638398	0.67254				Carboxynorspermidine dehydrogenase, putative (EC 1.1.1.-)
MIT1002_4063	contig00071_7519_6872	1.15842	0.694594				Transcriptional regulator, TetR family
MIT1002_4064	contig00071_7649_8788	1.45308	0.992848				hypothetical protein
MIT1002_4065	contig00071_8788_11934	1.42782	0.601075				AcrB/AcrD/AcrF family protein
MIT1002_4066	contig00071_12100_12783	1.44395	0.87448				hypothetical protein
MIT1002_4072	contig00072_5944_3620	2.09668	1.46321				Putative formate dehydrogenase oxidoreductase protein
MIT1002_4074	contig00072_7786_7109	1.62379	1.25022				Glutathione S-transferase, unnamed subgroup (EC 2.5.1.18)
MIT1002_4075	contig00072_8300_7839	2.06854	2.18454				COGs COG3558
MIT1002_4083	contig00073_3905_3213	0.642148	0.619091			pgpB	Phosphatidylglycerophosphatase B (EC 3.1.3.27)
MIT1002_4090	contig00073_10957_8555	1.98436	2.51926				Zinc-regulated outer membrane receptor
MIT1002_4094	contig00074_4390_5730	1.34577	1.8447				Succinylarginine dihydrolase (EC 3.5.3.23)
MIT1002_4104	contig00075_4223_4774	1.61413	1.10888				hypothetical protein
MIT1002_4109	contig00076_630_1	2.84674	1.90123				flagellin
MIT1002_4118	contig00077_406_636	1.58155	1.37861			parD	ParD protein (antitoxin to ParE)
MIT1002_4120	contig00077_1836_2591	1.53489	1.22619				Ribulose-5-phosphate 4-epimerase and related epimerases and aldolases
MIT1002_4121	contig00077_2621_2749	2.90967	2.76143				hypothetical protein
MIT1002_4122	contig00077_2830_4032	1.02651	1.14928			pdxB	Erythronate-4-phosphate dehydrogenase (EC 1.1.1.290)
MIT1002_4159	contig00083_434_1738	0.411935	0.848151				Cell division trigger factor (EC 5.2.1.8)
MIT1002_4161	contig00083_2541_3815	0.646346	0.604108			clpX	ATP-dependent Clp protease ATP-binding subunit ClpX
MIT1002_4162	contig00084_1483_1596	3.19909	3.4682	2607	HP		hypothetical protein
MIT1002_4166	contig00085_229_1026	1.18554	1.4449	2440	undaprenyl		Undecaprenyl-diphosphatase (EC 3.6.1.27)
MIT1002_4185	contig00092_124_294	0.942615	1.12795	611	HO		putative acetyltransferase
MIT1002_4186	contig00092_294_695	1.00969	1.1161	612	death-on-curing		doc protein
MIT1002_4201	contig00106_90_1124	1.5031	0.807039				Mobile element protein
MIT1002_4202	contig00107_21_254	2.81956	1.78787			flaD	Flagellin protein FlaD
MIT1002_4205	contig00110_905_24	1.13436	0.944299				Mobile element protein
MIT1002_4215	contig00118_784_389	1.9811	1.6743				Mobile element protein

## Sheet: Table S4_uniques_MIT-Pro
Unique gene (complete genome)	IMG annotation (complete genome)	Predicted function	log2-fold change (24 vs 12 hrs)*	log2-fold change (48 vs 12 hrs)*	Gene ID (draft genome)*	Gene_start_stop (draft genome)*
MIT1002_0601	esterase-like phytase	Phosphor acquisition	2.71841	2.40448	MIT1002_3181	contig00039_39189_37570
MIT1002_0611	HP	NA	0.942615	1.12795	MIT1002_4185	contig00092_124_294
MIT1002_0612	death-on-curing protein	Stress response	1.00969	1.1161	MIT1002_4186	contig00092_294_695
MIT1002_1055	flagellar protein FlaG	Motility	1.89884	1.19085	MIT1002_2712	contig00029_59420_58929
MIT1002_1056	flagella hook-associated protein	Motility	1.76725	0.956882	MIT1002_2711	contig00029_58901_57486
MIT1002_1057	flagellar protein FliS	Motility	1.45905	0.773388	MIT1002_2710	contig00029_57442_57014
MIT1002_1058	HP	NA	0.884307	0.510303	MIT1002_2709	contig00029_57021_56725
MIT1002_1059	DUF115	NA	1.05968	0.523663	MIT1002_2708	contig00029_56519_54405
MIT1002_1631	Putative flippase GtrA	EPS production	2.56447	2.40315	MIT1002_1122	contig00008_26401_26781
MIT1002_1997	HP	NA	1.75012	1.76748	MIT1002_0901	contig00006_33192_32191
MIT1002_2077	site-specific recombinase XerD	Recombination	0.828453	1.34126	MIT1002_3271	contig00041_38500_39627
MIT1002_2086	regulatory protein (FIS)	Regulation	0.596012	0.663354	MIT1002_3262	contig00041_25831_27528
MIT1002_2088	phenol 2-monooxygenase P1	Phenol degradation	2.00208	1.70772	MIT1002_3260	contig00041_25212_24211
MIT1002_2090	phenol hydroxylase P3	Phenol degradation	1.35026	0.778941	MIT1002_3258	contig00041_23931_22399
MIT1002_2440	undecaprenyl-diphosphatase	Membrane biosynthesis	1.18554	1.4449	MIT1002_4166	contig00085_229_1026
MIT1002_2511	DUF2383	NA	2.15797	1.3731	MIT1002_1533	contig00013_12609_12181
MIT1002_2513	catalase	H2O2 detoxification	1.86897	2.15425	MIT1002_1531	contig00013_8683_10752
MIT1002_2607	HP	NA	3.19909	3.4682	MIT1002_4162	contig00084_1483_1596
MIT1002_3951	HP	NA	0.73513	0.753416	MIT1002_0058	contig00001_58151_58939
MIT1002_3952	HP	NA	2.00138	1.40371	MIT1002_0059	contig00001_58951_59712
MIT1002_3953	HP	NA	2.3005	2.16188	MIT1002_0060	contig00001_59709_60347
MIT1002_4140	HP	NA	1.84446	1.56936	MIT1002_2098	contig00020_46759_47727
MIT1002_4215	phosphodiesterase	Biofilm formation	1.16332	0.8641	MIT1002_2121	contig00020_70855_71997
MIT1002_4217	methylase (chemotaxis)	Chemotaxis	2.77978	2.52852	MIT1002_2120	contig00020_70162_69065
* data from Biller et al. 2016 (doi: 10.1038/ismej.2016.82); Supplementary Table S3
HP: protein of unknown function
NA: not applicable
