# Supplementary material for: Genomic, metabolic and phenotypic variability shapes ecological differentiation and intraspecies interactions of Alteromonas macleodii
Source: Sci Rep. 2020 Jan 21;10:809. doi: 10.1038/s41598-020-57526-5 (PMC6972757; doi:10.1038/s41598-020-57526-5)
Supplement: Supplementary file 6 — Table S5. [file 41598_2020_57526_MOESM6_ESM.xlsx]

## Sheet: Table S5_qPCR primers
Strain	Unique gene (locus tag)	Annotation	Forward primer	Reverse primer	Product (nt)	Tm	GC	UPL probe
MIT1002	MIT1002_02090	phenol hydroxylase P3	caatatggacacgcaacgaa	ggtacttttctgccagccatt	75	60/60	45/48	143
EZ55	altEZ55_04297	ribose/galactose chemoreceptor	gggagcctcagttgttgaaa	ctcaacggcctgcaaaat	61	59/60	50/50	57
831/BGP	altBGP14_01932	nucleoside phosphorylase	gatcgtatatgttgcggtaaatga	ggttgaattttgagccgaat	65	59/60	38/40	89
HOT1A3	Ga0125132_113524	glycosyltransferase	acaagtaaagaggcgaatgtagagt	acctgggtatatcgtttggttatc	74	59/59	42/40	84
ATCC27126	MASE_08845	aminohydrolase	tggatagccatgttcatgtttc	gcaagtgcttcattcttttgc	81	59/60	41/43	72
EC673	AMEC673_07745	adenylate/guanylate cyclase	aattgctcagcactatttgttgat	gcacctatatattttagccaaagtcg	89	59/60	33/38	24
AD45	AMBAS45_03865	alpha-1,2-mannosidase	ggccttgccaatacctacaa	gcggagtttgaaccaatcat	69	59/59	50/45	20
D7	Ga0133312_113067	metallo-beta-lactamase	cgtgttgatggcaacgtaaa	tcaacataacaatgcaacagctc	94	60/60	45/39	93
UPL: probe from Roche Universal Probe library
Tm: Melting temperature
