# Supplementary material for: Genomic, metabolic and phenotypic variability shapes ecological differentiation and intraspecies interactions of Alteromonas macleodii
Source: Sci Rep. 2020 Jan 21;10:809. doi: 10.1038/s41598-020-57526-5 (PMC6972757; doi:10.1038/s41598-020-57526-5)
Supplement: Supplementary file 7 — Table S6. [file 41598_2020_57526_MOESM7_ESM.xlsx]

## Sheet: Table S6_uniques_TARA_summary
TARA_station	Strain detected	Lat N	Lon E	Biome (Longhurst 2007)	Province (Longhurst 2007) [MRGID]*	IHO General Sea Areas [MRGID]*
TARA_007	MIT	37.051	1.9378	Westerlies Biome	(MEDI) Mediterranean Sea, Black Sea Province [MRGID:21465]	(MS) Mediterranean Sea [MRGID:1905]
TARA_037	MIT, ATCC	20.8457	63.5851	Coastal Biome	(ARAB) Northwest Arabian Sea Upwelling Province [MRGID:21475]	(IO) Indian Ocean [MRGID:1904]
TARA_038	MIT, 83-1, ATCC	19.0393	64.4913	Trades Biome	(MONS) Indian Monsoon Gyres Province [MRGID:21471]	(IO) Indian Ocean [MRGID:1904]
TARA_039	MIT	18.5839	66.4727	Trades Biome	(MONS) Indian Monsoon Gyres Province [MRGID:21471]	(IO) Indian Ocean [MRGID:1904]
TARA_041	MIT	14.5536	70.0128	Trades Biome	(MONS) Indian Monsoon Gyres Province [MRGID:21471]	(IO) Indian Ocean [MRGID:1904]
TARA_048	ATCC	-9.3921	66.4228	Trades Biome	(ISSG) Indian South Subtropical Gyre Province [MRGID:21472]	(IO) Indian Ocean [MRGID:1904]
TARA_058	MIT	-17.2855	42.2866	Coastal Biome	(EAFR) Eastern Africa Coastal Province [MRGID:21473]	(IO) Indian Ocean [MRGID:1904]
TARA_068	MIT	-31.0266	4.665	Trades Biome	(SATL) South Atlantic Gyral Province [MRGID:21459]	(SAO) South Atlantic Ocean [MRGID:1914]
TARA_070	MIT, 83-1	-20.4075	-3.1641	Trades Biome	(SATL) South Atlantic Gyral Province [MRGID:21459]	(SAO) South Atlantic Ocean [MRGID:1914]
TARA_076	MIT, 83-1, ATCC	-20.9354	-35.1803	Trades Biome	(SATL) South Atlantic Gyral Province [MRGID:21459]	(SAO) South Atlantic Ocean [MRGID:1914]
TARA_078	MIT	-30.1367	-43.2899	Trades Biome	(SATL) South Atlantic Gyral Province [MRGID:21459]	(SAO) South Atlantic Ocean [MRGID:1914]
TARA_094	MIT	-32.7971	-87.0693	Trades Biome	(SPSG) South Pacific Subtropical Gyre Province, North and South [MRGID:21486]	(SPO) South Pacific Ocean [MRGID:1910]
TARA_109	ATCC	1.9928	-84.5766	Coastal Biome	(CHIL) Chile-Peru Current Coastal Province [MRGID:21495]	(NPO) North Pacific Ocean [MRGID:1908]
TARA_110	83-1	-2.0133	-84.589	Trades Biome	(SPSG) South Pacific Subtropical Gyre Province, North and South [MRGID:21486]	(SPO) South Pacific Ocean [MRGID:1910]
TARA_122	MIT, 83-1, ATCC	-8.9971	-139.196	Trades Biome	(SPSG) South Pacific Subtropical Gyre Province, North and South [MRGID:21486]	(SPO) South Pacific Ocean [MRGID:1910]
TARA_123	83-1, ATCC	-8.9068	-140.283	Trades Biome	(SPSG) South Pacific Subtropical Gyre Province, North and South [MRGID:21486]	(SPO) South Pacific Ocean [MRGID:1910]
TARA_124	83-1, ATCC	-9.1504	-140.522	Trades Biome	(SPSG) South Pacific Subtropical Gyre Province, North and South [MRGID:21486]	(SPO) South Pacific Ocean [MRGID:1910]
TARA_125	ATCC	-8.9111	-142.557	Trades Biome	(SPSG) South Pacific Subtropical Gyre Province, North and South [MRGID:21486]	(SPO) South Pacific Ocean [MRGID:1910]
*MRGID regions: see http://www.marineregions.org

## Sheet: uniques_MIT1002_TARA
Strain	Query	TARA Seq Set	TARA Station	% ID	aligned	mismatches	gaps	evalue	bit score
MIT1002	MIT1002_02094	CETJ01190432	TARA_122	100	924	0	0	0	1667
MIT1002	MIT1002_02094	CETH01443776	TARA_122	100	924	0	0	0	1667
MIT1002	MIT1002_02094	CETC01158490	TARA_122	100	924	0	0	0	1667
MIT1002	MIT1002_02094	CESH01085885	TARA_094	100	924	0	0	0	1667
MIT1002	MIT1002_02094	CESC01094435	TARA_078	100	924	0	0	0	1667
MIT1002	MIT1002_02094	CERX01044832	TARA_068	100	924	0	0	0	1667
MIT1002	MIT1002_02094	CERD01230797	TARA_070	100	924	0	0	0	1667
MIT1002	MIT1002_02094	CEQG01148454	TARA_076	100	924	0	0	0	1667
MIT1002	MIT1002_02094	CEPX01179234	TARA_037	100	924	0	0	0	1667
MIT1002	MIT1002_02094	CENT01050562	TARA_007	100	924	0	0	0	1667
MIT1002	MIT1002_02094	CENJ01170155	TARA_009	100	924	0	0	0	1667
MIT1002	MIT1002_02094	CEPQ01054519	TARA_038	99.89	924	1	0	0	1662
MIT1002	MIT1002_02094	CEPO01015454	TARA_041	99.89	924	1	0	0	1662
MIT1002	MIT1002_02095	CETJ01190432	TARA_122	100	1461	0	0	0	2636
MIT1002	MIT1002_02095	CETH01443776	TARA_122	100	1461	0	0	0	2636
MIT1002	MIT1002_02095	CETC01158490	TARA_122	100	1461	0	0	0	2636
MIT1002	MIT1002_02095	CERD01230797	TARA_070	100	1461	0	0	0	2636
MIT1002	MIT1002_02095	CESC01094435	TARA_078	99.93	1461	1	0	0	2630
MIT1002	MIT1002_02095	CEPX01179234	TARA_037	99.86	1461	2	0	0	2626
MIT1002	MIT1002_02095	CESH01085885	TARA_094	99.79	1461	3	0	0	2621
MIT1002	MIT1002_02095	CERX01044832	TARA_068	99.79	1461	3	0	0	2621
MIT1002	MIT1002_02095	CEPQ01054519	TARA_038	99.18	1461	12	0	0	2581
MIT1002	MIT1002_02095	CERE01185541	TARA_070	99.79	1409	3	0	0	2527
MIT1002	MIT1002_02096	CETJ01190432	TARA_122	100	831	0	0	0	1499
MIT1002	MIT1002_02096	CETH01443776	TARA_122	100	831	0	0	0	1499
MIT1002	MIT1002_02096	CETC01158490	TARA_122	100	831	0	0	0	1499
MIT1002	MIT1002_02096	CESH01085885	TARA_094	100	831	0	0	0	1499
MIT1002	MIT1002_02096	CESC01094435	TARA_078	100	831	0	0	0	1499
MIT1002	MIT1002_02096	CERX01044832	TARA_068	100	831	0	0	0	1499
MIT1002	MIT1002_02096	CERE01185541	TARA_070	100	831	0	0	0	1499
MIT1002	MIT1002_02096	CERD01230797	TARA_070	100	831	0	0	0	1499
MIT1002	MIT1002_02096	CEQG01153758	TARA_076	100	831	0	0	0	1499
MIT1002	MIT1002_02096	CEPX01179234	TARA_037	100	831	0	0	0	1499
MIT1002	MIT1002_02097	CETJ01190432	TARA_122	100	786	0	0	0	1418
MIT1002	MIT1002_02097	CETH01443776	TARA_122	100	786	0	0	0	1418
MIT1002	MIT1002_02097	CETC01158490	TARA_122	100	786	0	0	0	1418
MIT1002	MIT1002_02097	CESH01085885	TARA_094	100	786	0	0	0	1418
MIT1002	MIT1002_02097	CESC01094435	TARA_078	100	786	0	0	0	1418
MIT1002	MIT1002_02097	CERX01044832	TARA_068	100	786	0	0	0	1418
MIT1002	MIT1002_02097	CERL01240815	TARA_068	100	786	0	0	0	1418
MIT1002	MIT1002_02097	CERD01230797	TARA_070	100	786	0	0	0	1418
MIT1002	MIT1002_02097	CEQG01153758	TARA_076	100	786	0	0	0	1418
MIT1002	MIT1002_02097	CERE01184958	TARA_070	100	510	0	0	0	921
MIT1002	MIT1002_02097	CEPX01175754	TARA_037	100	496	0	0	0	895
MIT1002	MIT1002_02098	CETJ01190432	TARA_122	100	912	0	0	0	1645
MIT1002	MIT1002_02098	CETH01443776	TARA_122	100	912	0	0	0	1645
MIT1002	MIT1002_02098	CETC01158490	TARA_122	100	912	0	0	0	1645
MIT1002	MIT1002_02098	CESH01085885	TARA_094	100	912	0	0	0	1645
MIT1002	MIT1002_02098	CESC01094435	TARA_078	100	912	0	0	0	1645
MIT1002	MIT1002_02098	CERX01044832	TARA_068	100	912	0	0	0	1645
MIT1002	MIT1002_02098	CERE01184958	TARA_070	100	912	0	0	0	1645
MIT1002	MIT1002_02098	CERD01230797	TARA_070	100	912	0	0	0	1645
MIT1002	MIT1002_02098	CEPX01175754	TARA_037	100	912	0	0	0	1645
MIT1002	MIT1002_02098	CEQG01153758	TARA_076	99.89	912	1	0	0	1640
MIT1002	MIT1002_02098	CENT01050562	TARA_007	99.67	912	3	0	0	1631
MIT1002	MIT1002_02099	CETJ01190432	TARA_122	100	1029	0	0	0	1856
MIT1002	MIT1002_02099	CETH01443776	TARA_122	100	1029	0	0	0	1856
MIT1002	MIT1002_02099	CETC01158490	TARA_122	100	1029	0	0	0	1856
MIT1002	MIT1002_02099	CESH01085885	TARA_094	100	1029	0	0	0	1856
MIT1002	MIT1002_02099	CERX01044832	TARA_068	100	1029	0	0	0	1856
MIT1002	MIT1002_02099	CERD01230797	TARA_070	100	1029	0	0	0	1856
MIT1002	MIT1002_02099	CEPY01028058	TARA_039	100	1029	0	0	0	1856
MIT1002	MIT1002_02099	CEPX01175754	TARA_037	100	1029	0	0	0	1856
MIT1002	MIT1002_02099	CEPQ01054519	TARA_038	100	1029	0	0	0	1856
MIT1002	MIT1002_02099	CEPO01015454	TARA_076	100	1029	0	0	0	1856
MIT1002	MIT1002_02099	CENT01050562	TARA_007	100	1029	0	0	0	1856
MIT1002	MIT1002_02099	CESC01094435	TARA_078	99.9	1029	1	0	0	1851
MIT1002	MIT1002_02099	CEQG01153757	TARA_076	100	830	0	0	0	1498
MIT1002	MIT1002_02099	CERL01114676	TARA_068	100	819	0	0	0	1478
MIT1002	MIT1002_02099	CENG01102553	TARA_007	100	789	0	0	0	1424
MIT1002	MIT1002_02099	CERE01184958	TARA_070	100	734	0	0	0	1324
MIT1002	MIT1002_02100	CETJ01190432	TARA_122	100	792	0	0	0	1429
MIT1002	MIT1002_02100	CETH01443776	TARA_122	100	792	0	0	0	1429
MIT1002	MIT1002_02100	CETC01158490	TARA_122	100	792	0	0	0	1429
MIT1002	MIT1002_02100	CESH01085885	TARA_094	100	792	0	0	0	1429
MIT1002	MIT1002_02100	CESC01094435	TARA_078	100	792	0	0	0	1429
MIT1002	MIT1002_02100	CERX01044832	TARA_068	100	792	0	0	0	1429
MIT1002	MIT1002_02100	CERL01114676	TARA_068	100	792	0	0	0	1429
MIT1002	MIT1002_02100	CERD01230797	TARA_070	100	792	0	0	0	1429
MIT1002	MIT1002_02100	CEQG01153757	TARA_076	100	792	0	0	0	1429
MIT1002	MIT1002_02100	CEPY01028058	TARA_039	100	792	0	0	0	1429
MIT1002	MIT1002_02100	CEPX01175754	TARA_076	100	792	0	0	0	1429
MIT1002	MIT1002_02100	CEPQ01054519	TARA_038	100	792	0	0	0	1429
MIT1002	MIT1002_02100	CEPO01015454	TARA_076	100	792	0	0	0	1429
MIT1002	MIT1002_02100	CENT01050562	TARA_007	100	792	0	0	0	1429
MIT1002	MIT1002_02100	CENG01102553	TARA_007	100	792	0	0	0	1429
MIT1002	MIT1002_01067	CEVI01157715	TARA_142	99.76	416	1	0	0	746
MIT1002	MIT1002_01755	CEPV01208536	TARA_039	99.69	1635	5	0	0	2926
MIT1002	MIT1002_01755	CEPH01076608	TARA_048	99.63	1635	6	0	0	2922
MIT1002	MIT1002_01755	CEQE01011105	TARA_037	99.57	1635	7	0	0	2917
MIT1002	MIT1002_01755	CEPS01185093	TARA_038	99.51	1635	8	0	0	2913
MIT1002	MIT1002_01755	CEVB01003146	TARA_124	99.39	1635	10	0	0	2904
MIT1002	MIT1002_01755	CEUI01141424	TARA_125	99.39	1635	10	0	0	2904
MIT1002	MIT1002_01755	CEPD01059843	TARA_064	99.39	1635	10	0	0	2904
MIT1002	MIT1002_01755	CEUC01323139	TARA_137	99.33	1635	11	0	0	2899
MIT1002	MIT1002_01755	CETI01202463	TARA_111	99.33	1635	11	0	0	2899
MIT1002	MIT1002_01755	CEQW01128399	TARA_070	99.33	1635	11	0	0	2899
MIT1002	MIT1002_01755	CEPU01096910	TARA_041	99.33	1635	11	0	0	2899
MIT1002	MIT1002_01755	CEPA01307035	TARA_052	99.33	1635	11	0	0	2899
MIT1002	MIT1002_01755	CEWE01052235	TARA_124	99.27	1635	12	0	0	2895
MIT1002	MIT1002_01755	CEVZ01116818	TARA_041	99.27	1635	12	0	0	2895
MIT1002	MIT1002_01755	CEVC01170327	TARA_125	99.27	1635	12	0	0	2895
MIT1002	MIT1002_01755	CETL01024489	TARA_112	99.27	1635	12	0	0	2895
MIT1002	MIT1002_01755	CEQT01125101	TARA_072	99.27	1635	12	0	0	2895
MIT1002	MIT1002_01755	CEPK01328514	TARA_042	99.27	1635	12	0	0	2895
MIT1002	MIT1002_01755	CEPC01092817	TARA_064	99.27	1635	12	0	0	2895
MIT1002	MIT1002_01755	CEOX01227693	TARA_065	99.27	1635	12	0	0	2895
MIT1002	MIT1002_01755	CEOW01078646	TARA_058	99.27	1635	12	0	0	2895
MIT1002	MIT1002_01755	CEWB01192735	TARA_068	99.2	1635	13	0	0	2890
MIT1002	MIT1002_01755	CEVG01127525	TARA_140	99.2	1635	13	0	0	2890
MIT1002	MIT1002_01755	CETR01113707	TARA_112	99.2	1635	13	0	0	2890
MIT1002	MIT1002_01755	CESI01300028	TARA_082	99.2	1635	13	0	0	2890
MIT1002	MIT1002_01755	CEQP01313855	TARA_076	99.2	1635	13	0	0	2890
MIT1002	MIT1002_01755	CEQF01261918	TARA_068	99.2	1635	13	0	0	2890
MIT1002	MIT1002_01755	CEPB01217670	TARA_057	99.2	1635	13	0	0	2890
MIT1002	MIT1002_01755	CEOM01125284	TARA_004	99.2	1635	13	0	0	2890
MIT1002	MIT1002_01755	CEUF01031843	TARA_138	99.14	1635	14	0	0	2886
MIT1002	MIT1002_01755	CETV01266762	TARA_133	99.14	1635	14	0	0	2886
MIT1002	MIT1002_01755	CESW01114576	TARA_096	99.14	1635	14	0	0	2886
MIT1002	MIT1002_01755	CERG01175256	TARA_068	99.14	1635	14	0	0	2886
MIT1002	MIT1002_01755	CEPY01059621	TARA_039	99.14	1635	14	0	0	2886
MIT1002	MIT1002_01755	CENF01211038	TARA_004	99.14	1635	14	0	0	2886
MIT1002	MIT1002_01755	CEUQ01053224	TARA_124	99.08	1635	15	0	0	2881
MIT1002	MIT1002_01755	CEUE01254536	TARA_133	99.08	1635	15	0	0	2881
MIT1002	MIT1002_01755	CESZ01202912	TARA_078	99.08	1635	15	0	0	2881
MIT1002	MIT1002_01755	CESG01090886	TARA_078	99.08	1635	15	0	0	2881
MIT1002	MIT1002_01755	CEQO01284869	TARA_078	99.08	1635	15	0	0	2881
MIT1002	MIT1002_01755	CEQL01123464	TARA_076	99.08	1635	15	0	0	2881
MIT1002	MIT1002_01755	CEPL01128187	TARA_045	99.08	1635	15	0	0	2881
MIT1002	MIT1002_01755	CETK01006269	TARA_111	99.2	1629	13	0	0	2879
MIT1002	MIT1002_01755	CESX01030171	TARA_109	99.02	1635	16	0	0	2877
MIT1002	MIT1002_01755	CENG01194357	TARA_007	99.36	1574	10	0	0	2794
MIT1002	MIT1002_01755	CEUZ01169142	TARA_125	99.1	1552	14	0	0	2736
MIT1002	MIT1002_01755	CETC01028655	TARA_122	99.03	1552	15	0	0	2731
MIT1002	MIT1002_01755	CERV01246068	TARA_068	99.38	1440	9	0	0	2556
MIT1002	MIT1002_01755	CENT01081513	TARA_007	99.1	1449	13	0	0	2554
MIT1002	MIT1002_01755	CEWJ01268537	TARA_128	99.31	1440	10	0	0	2553
MIT1002	MIT1002_01755	CEPQ01001591	TARA_038	99.5	1401	7	0	0	2495
MIT1002	# Query: MIT1002_01068
	# 0 hits found

## Sheet: uniques_831_TARA
Strain	Query	TARA Seq Set	TARA Station	% ID	aligned	mismatches	gaps	evalue	bit score
83-1	Alt831_01932	CEUP01018394	TARA_123	100.00	1485	0	0	0	2679
83-1	Alt831_01932	CEUN01433103	TARA_124	100.00	1485	0	0	0	2679
83-1	Alt831_01932	CETG01429648	TARA_122	100.00	1485	0	0	0	2679
83-1	Alt831_01932	CEPQ01038256	TARA_038	100.00	1485	0	0	0	2679
83-1	Alt831_01932	CEQG01112369	TARA_076	99.93	1485	1	0	0	2673
83-1	Alt831_01933	CEUN01428059	TARA_124	100.00	528	0	0	0	953
83-1	Alt831_01933	CETG01425690	TARA_122	100.00	528	0	0	0	953
83-1	Alt831_01933	CEPQ01128753	TARA_038	100.00	528	0	0	0	953
83-1	Alt831_01933	CEUY01476779	TARA_123	99.81	529	0	1	0	946
83-1	Alt831_01933	CEUP01047366	TARA_123	99.81	529	0	1	0	946
83-1	Alt831_01933	CEQG01264906	TARA_076	99.81	529	0	1	0	946
83-1	Alt831_01934	CEUN01428059	TARA_124	100.00	1323	0	0	0	2387
83-1	Alt831_01934	CETG01425690	TARA_122	100.00	1323	0	0	0	2387
83-1	Alt831_01934	CEPQ01128753	TARA_038	100.00	1323	0	0	0	2387
83-1	Alt831_01934	CEUP01047366	TARA_123	100.00	1317	0	0	0	2376
83-1	Alt831_01934	CEUY01476779	TARA_123	100.00	895	0	0	0	1615
83-1	Alt831_01934	CEQG01264906	TARA_076	100.00	383	0	0	0	691
83-1	Alt831_00099	CETD01190093	TARA_110	99.34	1056	7	0	0	1873
83-1	Alt831_00099	CERC01128414	TARA_070	99.34	604	4	0	0	1072
83-1	Alt831_00100	CERC01128414	TARA_070	99.2	749	6	0	0	1324
83-1	Alt831_00100	CETD01190093	TARA_110	99.18	732	6	0	0	1294
83-1	Alt831_03507	CEUY01486205	TARA_123	100	678	0	0	0	1223
83-1	Alt831_03507	CEUP01029457	TARA_123	100	678	0	0	0	1223
83-1	Alt831_03507	CEUN01045799	TARA_124	100	678	0	0	0	1223
83-1	Alt831_03507	CETG01044932	TARA_122	100	678	0	0	0	1223
83-1	Alt831_03507	CEPQ01053676	TARA_038	100	678	0	0	0	1223
83-1	Alt831_03508	CEUY01486205	TARA_123	100	909	0	0	0	1640
83-1	Alt831_03508	CEUP01029457	TARA_123	100	909	0	0	0	1640
83-1	Alt831_03508	CEUN01045799	TARA_124	100	909	0	0	0	1640
83-1	Alt831_03508	CETG01044932	TARA_122	100	909	0	0	0	1640
83-1	Alt831_03508	CEPQ01053676	TARA_038	100	909	0	0	0	1640
83-1	Alt831_03509	CEUY01486205	TARA_123	100	894	0	0	0	1613
83-1	Alt831_03509	CEUP01029457	TARA_123	100	894	0	0	0	1613
83-1	Alt831_03509	CEUN01045799	TARA_124	100	894	0	0	0	1613
83-1	Alt831_03509	CETG01044932	TARA_122	100	894	0	0	0	1613
83-1	Alt831_03509	CEPQ01053676	TARA_038	100	894	0	0	0	1613
83-1	# Query: Alt831_00101
	# 0 hits found

## Sheet: uniques_ATCC_TARA
Strain	Query	TARA Seq Set	TARA Station	% ID	aligned	mismatches	gaps	evalue	bit score
ATCC27126	MASE_09710	CEQE01027638	TARA_037	99.31	1893	13	0	0	3355
ATCC27126	MASE_09710	CEPZ01204534	TARA_039	99.31	1893	13	0	0	3355
ATCC27126	MASE_09710	CEPX01038578	TARA_037	99.31	1893	13	0	0	3355
ATCC27126	MASE_09710	CEVA01020320	TARA_125	99.26	1893	14	0	0	3351
ATCC27126	MASE_09710	CEUO01205674	TARA_124	99.26	1893	14	0	0	3351
ATCC27126	MASE_09710	CEUX01009703	TARA_123	99.21	1893	15	0	0	3346
ATCC27126	MASE_09710	CEUT01042056	TARA_125	99.21	1893	15	0	0	3346
ATCC27126	MASE_09710	CEPH01023049	TARA_048	99.21	1893	15	0	0	3346
ATCC27126	MASE_09710	CETM01091299	TARA_122	99.21	1893	14	1	0	3342
ATCC27126	MASE_09710	CERL01118738	TARA_068	99.15	1893	16	0	0	3342
ATCC27126	MASE_09710	CETA01241950	TARA_109	99.1	1893	17	0	0	3337
ATCC27126	MASE_09710	CESS01059206	TARA_023	99.1	1893	17	0	0	3337
ATCC27126	MASE_09710	CEQQ01144736	TARA_076	99.05	1893	18	0	0	3333
ATCC27126	MASE_09710	CEVI01064632	TARA_142	99.3	1849	13	0	0	3276
ATCC27126	MASE_09710	CESC01094248	TARA_078	99.12	1823	16	0	0	3216
ATCC27126	MASE_09710	CEWF01000865	TARA_122	99.39	1790	11	0	0	3178
ATCC27126	MASE_09715	CEVF01135998	TARA_124	99.06	748	7	0	0	1317
ATCC27126	MASE_09715	CETA01012195	TARA_109	99.01	710	7	0	0	1249
ATCC27126	MASE_09715	CEPH01137329	TARA_048	99.15	707	6	0	0	1249
ATCC27126	MASE_09715	CEUP01025443	TARA_123	99.38	645	4	0	0	1146
ATCC27126	MASE_09715	CEUO01138522	TARA_124	99.35	616	4	0	0	1094
ATCC27126	MASE_09720	CEUY01007313	TARA_123	99.08	1305	12	0	0	2300
ATCC27126	MASE_09720	CEUP01025443	TARA_123	99.08	1305	12	0	0	2300
ATCC27126	MASE_09720	CEUN01051413	TARA_124	99.08	1305	12	0	0	2300
ATCC27126	MASE_09720	CEUK01003019	TARA_125	99.08	1305	12	0	0	2300
ATCC27126	MASE_09720	CETJ01004778	TARA_122	99.08	1305	12	0	0	2300
ATCC27126	MASE_09720	CETH01024431	TARA_122	99.08	1305	12	0	0	2300
ATCC27126	MASE_09720	CETX01016218	TARA_138	99	1305	13	0	0	2295
ATCC27126	MASE_09720	CEPX01016033	TARA_037	99	1305	13	0	0	2295
ATCC27126	MASE_09720	CEPQ01025693	TARA_038	99	1305	13	0	0	2295
ATCC27126	MASE_09720	CEVI01210023	TARA_142	99.19	983	8	0	0	1737
ATCC27126	MASE_09720	CEVF01135998	TARA_124	99.67	303	1	0	5e-150	542
ATCC27126	MASE_19420	CEPQ01022381	TARA_038	99.25	399	3	0	0	706
ATCC27126	MASE_19425	CEOP01171290	TARA_009	99.14	582	5	0	0	1027
ATCC27126	MASE_19425	CETG01005433	TARA_122	99.35	461	3	0	0	818
ATCC27126	MASE_19430	CEPQ01022382	TARA_038	99.08	765	7	0	0	1348
ATCC27126	MASE_19430	CEPX01375693	TARA_037	99.16	715	6	0	0	1263
ATCC27126	MASE_15180	CEPQ01043853	TARA_038	99.63	541	2	0	0	967
ATCC27126	MASE_15180	CETG01316864	TARA_122	99.77	439	1	0	0	787
ATCC27126	MASE_15185	CEQG01073203	TARA_076	99.05	1891	18	0	0	3330
ATCC27126	MASE_15185	CESZ01202348	TARA_078	99.41	1515	9	0	0	2691
ATCC27126	MASE_15185	CEPX01023734	TARA_037	99.47	1505	8	0	0	2679
ATCC27126	MASE_15185	CEVA01024389	TARA_125	99.19	1476	12	0	0	2608
