# Supplementary material for: Genomic, metabolic and phenotypic variability shapes ecological differentiation and intraspecies interactions of Alteromonas macleodii
Source: Sci Rep. 2020 Jan 21;10:809. doi: 10.1038/s41598-020-57526-5 (PMC6972757; doi:10.1038/s41598-020-57526-5)
Supplement: Supplementary file 8 — Table S7. [file 41598_2020_57526_MOESM8_ESM.xlsx]

## Sheet: TableS7_uniques_NCBI
Strain	Locus tag	Top BLAST hit - NCBI accession number	e-value	Query cover	Closest relative	taxid	Phylum	Class	Order	Family	Genus	Species
MIT1002	MIT1002_00081	gi|1398374227|ref|WP_110289049.1|	1.54e-98	100	Alteromonas sp. I10	1938740	Proteobacteria	Gammaproteobacteria	Alteromonadales	Alteromonadaceae	Alteromonas	Alteromonas sp. I10
MIT1002	MIT1002_00082	gi|1398374226|ref|WP_110289048.1|	0	100	Alteromonas sp. I10	1938740	Proteobacteria	Gammaproteobacteria	Alteromonadales	Alteromonadaceae	Alteromonas	Alteromonas sp. I10
MIT1002	MIT1002_00119	gi|1383432179|ref|WP_108568714.1|	0	100	Alteromonas sp. IO390401	2079254	Proteobacteria	Gammaproteobacteria	Alteromonadales	Alteromonadaceae	Alteromonas	Alteromonas sp. IO390401
MIT1002	MIT1002_00120	gi|692176017|ref|WP_032094683.1|	1.22e-63	100	Alteromonas	226	Proteobacteria	Gammaproteobacteria	Alteromonadales	Alteromonadaceae	Alteromonas	unknown
MIT1002	MIT1002_00121	gi|1254251378|ref|WP_097169844.1|	0.005	82	Rhizobium sp. AN5	1855304	Proteobacteria	Alphaproteobacteria	Rhizobiales	Rhizobiaceae	Rhizobium	Rhizobium sp. AN5
MIT1002	MIT1002_00122	gi|1130439727|ref|WP_075607542.1|	0	87	Alteromonadales	135622	Proteobacteria	Gammaproteobacteria	Alteromonadales	unknown Alteromonadales	unknown Alteromonadales	unknown Alteromonadales
MIT1002	MIT1002_00123	gi|1110755640|ref|WP_071980328.1|	5.93e-15	94	Alteromonas sp. RW2A1	1917158	Proteobacteria	Gammaproteobacteria	Alteromonadales	Alteromonadaceae	Alteromonas	Alteromonas sp. RW2A1
MIT1002	MIT1002_00319	gi|1042736033|ref|WP_065298827.1|	1.25e-22	96	Vibrio natriegens	691	Proteobacteria	Gammaproteobacteria	Vibrionales	Vibrionaceae	Vibrio	Vibrio natriegens
MIT1002	MIT1002_00350	gi|929477354|ref|XP_014122934.1|	NA	NA	NA	NA	unknown	unknown	unknown	unknown	unknown	unknown
MIT1002	MIT1002_00357	gi|740658365|ref|WP_038443667.1|	2.88e-88	99	Pseudomonas fluorescens	294	Proteobacteria	Gammaproteobacteria	Pseudomonadales	Pseudomonadaceae	Pseudomonas	Pseudomonas fluorescens
MIT1002	MIT1002_00358	gi|1209221901|ref|WP_088276161.1|	0	99	Pseudomonas aestusnigri	857252	Proteobacteria	Gammaproteobacteria	Pseudomonadales	Pseudomonadaceae	Pseudomonas	Pseudomonas aestusnigri
MIT1002	MIT1002_00359	gi|966383474|ref|WP_058430403.1|	8.74e-91	99	Pseudomonas marginalis	298	Proteobacteria	Gammaproteobacteria	Pseudomonadales	Pseudomonadaceae	Pseudomonas	Pseudomonas marginalis
MIT1002	MIT1002_00360	gi|517452668|ref|WP_018623464.1|	1.35e-85	97	Kangiella aquimarina	261965	Proteobacteria	Gammaproteobacteria	Oceanospirillales	Kangiellaceae	Kangiella	Kangiella aquimarina
MIT1002	MIT1002_00569	gi|504424451|ref|WP_014611553.1|	3.78e-25	100	Shewanella putrefaciens	24	Proteobacteria	Gammaproteobacteria	Alteromonadales	Shewanellaceae	Shewanella	Shewanella putrefaciens
MIT1002	MIT1002_00583	gi|738947440|ref|WP_036832037.1|	2.11e-28	98	Photobacterium sanctipauli	1342794	Proteobacteria	Gammaproteobacteria	Vibrionales	Vibrionaceae	Photobacterium	Photobacterium sanctipauli
MIT1002	MIT1002_00584	gi|495577197|ref|WP_008301776.1|	2.6e-45	82	Paraglaciecola agarilytica	395568	Proteobacteria	Gammaproteobacteria	Alteromonadales	Alteromonadaceae	Paraglaciecola	Paraglaciecola agarilytica
MIT1002	MIT1002_00585	gi|495267443|ref|WP_007992198.1|	0	100	Paraglaciecola chathamensis	368405	Proteobacteria	Gammaproteobacteria	Alteromonadales	Alteromonadaceae	Paraglaciecola	Paraglaciecola chathamensis
MIT1002	MIT1002_00588	gi|1233980592|ref|WP_094624997.1|	1.3e-42	94	Marinobacter vinifirmus	355591	Proteobacteria	Gammaproteobacteria	Alteromonadales	Alteromonadaceae	Marinobacter	Marinobacter vinifirmus
MIT1002	MIT1002_00590	gi|495580961|ref|WP_008305540.1|	0	100	Paraglaciecola agarilytica	395568	Proteobacteria	Gammaproteobacteria	Alteromonadales	Alteromonadaceae	Paraglaciecola	Paraglaciecola agarilytica
MIT1002	MIT1002_00591	gi|1001630974|ref|WP_061209400.1|	0	98	Leptospira borgpetersenii	174	Spirochaetes	Spirochaetia	unknown	Leptospiraceae	Leptospira	Leptospira borgpetersenii
MIT1002	MIT1002_00592	gi|694144595|ref|WP_032482197.1|	0	100	Vibrio cholerae	666	Proteobacteria	Gammaproteobacteria	Vibrionales	Vibrionaceae	Vibrio	Vibrio cholerae
MIT1002	MIT1002_00593	gi|906863990|ref|WP_049722428.1|	0	100	Gilvimarinus polysaccharolyticus	863921	Proteobacteria	Gammaproteobacteria	Cellvibrionales	Cellvibrionaceae	Gilvimarinus	Gilvimarinus polysaccharolyticus
MIT1002	MIT1002_00594	gi|1358955862|ref|WP_105748873.1|	0.008	57	Malikia granosa	263067	Proteobacteria	Betaproteobacteria	Burkholderiales	Comamonadaceae	Malikia	Malikia granosa
MIT1002	MIT1002_00595	gi|1275761360|ref|WP_099830534.1|	0.025	75	Mesotoga	1184396	Thermotogae	Thermotogae	Kosmotogales	Kosmotogaceae	Mesotoga	unknown
MIT1002	MIT1002_00596	gi|492864024|ref|WP_006014352.1|	4.05e-39	91	Glaciecola pallidula	56807	Proteobacteria	Gammaproteobacteria	Alteromonadales	Alteromonadaceae	Glaciecola	Glaciecola pallidula
MIT1002	MIT1002_00598	gi|492904120|ref|WP_006034526.1|	0	96	Moritella sp. PE36	58051	Proteobacteria	Gammaproteobacteria	Alteromonadales	Moritellaceae	Moritella	Moritella sp. PE36
MIT1002	MIT1002_00599	gi|492904119|ref|WP_006034525.1|	0	98	Moritella sp. PE36	58051	Proteobacteria	Gammaproteobacteria	Alteromonadales	Moritellaceae	Moritella	Moritella sp. PE36
MIT1002	MIT1002_00600	gi|1046212982|ref|WP_065605371.1|	1.79e-42	94	Vibrio splendidus	29497	Proteobacteria	Gammaproteobacteria	Vibrionales	Vibrionaceae	Vibrio	Vibrio splendidus
MIT1002	MIT1002_00601	gi|1056960466|ref|WP_068373489.1|	0	99	Paraglaciecola hydrolytica	1799789	Proteobacteria	Gammaproteobacteria	Alteromonadales	Alteromonadaceae	Paraglaciecola	Paraglaciecola hydrolytica
MIT1002	MIT1002_00611	gi|522833298|ref|WP_020745882.1|	9.3e-33	100	Alteromonas	226	Proteobacteria	Gammaproteobacteria	Alteromonadales	Alteromonadaceae	Alteromonas	unknown
MIT1002	MIT1002_00612	gi|522833300|ref|WP_020745884.1|	5.74e-89	100	Alteromonas	226	Proteobacteria	Gammaproteobacteria	Alteromonadales	Alteromonadaceae	Alteromonas	unknown
MIT1002	MIT1002_00616	gi|802111419|ref|WP_046029984.1|	3.78e-178	99	Vibrio vulnificus	672	Proteobacteria	Gammaproteobacteria	Vibrionales	Vibrionaceae	Vibrio	Vibrio vulnificus
MIT1002	MIT1002_00617	gi|802111421|ref|WP_046029986.1|	1.45e-61	97	Vibrio vulnificus	672	Proteobacteria	Gammaproteobacteria	Vibrionales	Vibrionaceae	Vibrio	Vibrio vulnificus
MIT1002	MIT1002_00618	gi|1046220441|ref|WP_065612427.1|	3.92e-91	100	Vibrio cyclitrophicus	47951	Proteobacteria	Gammaproteobacteria	Vibrionales	Vibrionaceae	Vibrio	Vibrio cyclitrophicus
MIT1002	MIT1002_00619	gi|1063829632|ref|WP_069440167.1|	1.26e-149	100	Pseudoalteromonas tetraodonis	43659	Proteobacteria	Gammaproteobacteria	Alteromonadales	Pseudoalteromonadaceae	Pseudoalteromonas	Pseudoalteromonas tetraodonis
MIT1002	MIT1002_01052	gi|1176634399|ref|WP_082461380.1|	1.03e-55	98	Pedobacter sp. PACM 27299	1727164	Bacteroidetes	Sphingobacteriia	Sphingobacteriales	Sphingobacteriaceae	Pedobacter	Pedobacter sp. PACM 27299
MIT1002	MIT1002_01055	gi|501509703|ref|WP_012517640.1|	6.39e-39	100	Alteromonas mediterranea	314275	Proteobacteria	Gammaproteobacteria	Alteromonadales	Alteromonadaceae	Alteromonas	Alteromonas mediterranea
MIT1002	MIT1002_01056	gi|501509704|ref|WP_012517641.1|	0	100	Alteromonas mediterranea	314275	Proteobacteria	Gammaproteobacteria	Alteromonadales	Alteromonadaceae	Alteromonas	Alteromonas mediterranea
MIT1002	MIT1002_01057	gi|559061887|ref|WP_023559551.1|	2.11e-74	99	Alteromonas mediterranea	314275	Proteobacteria	Gammaproteobacteria	Alteromonadales	Alteromonadaceae	Alteromonas	Alteromonas mediterranea
MIT1002	MIT1002_01058	gi|501509706|ref|WP_012517643.1|	1.14e-19	100	Alteromonas mediterranea	314275	Proteobacteria	Gammaproteobacteria	Alteromonadales	Alteromonadaceae	Alteromonas	Alteromonas mediterranea
MIT1002	MIT1002_01059	gi|501509707|ref|WP_012517644.1|	0	98	Alteromonas mediterranea	314275	Proteobacteria	Gammaproteobacteria	Alteromonadales	Alteromonadaceae	Alteromonas	Alteromonas mediterranea
MIT1002	MIT1002_01060	gi|1299993573|ref|WP_100800107.1|	0	99	Vibrio sp. HA2012	1971595	Proteobacteria	Gammaproteobacteria	Vibrionales	Vibrionaceae	Vibrio	Vibrio sp. HA2012
MIT1002	MIT1002_01061	gi|696548032|ref|WP_033080766.1|	1.27e-62	100	Colwellia psychrerythraea	28229	Proteobacteria	Gammaproteobacteria	Alteromonadales	Colwelliaceae	Colwellia	Colwellia psychrerythraea
MIT1002	MIT1002_01062	gi|1299993575|ref|WP_100800109.1|	1.24e-60	100	Vibrio sp. HA2012	1971595	Proteobacteria	Gammaproteobacteria	Vibrionales	Vibrionaceae	Vibrio	Vibrio sp. HA2012
MIT1002	MIT1002_01063	gi|501526320|ref|WP_012532829.1|	9.6e-164	100	Aliivibrio fischeri	668	Proteobacteria	Gammaproteobacteria	Vibrionales	Vibrionaceae	Aliivibrio	Aliivibrio fischeri
MIT1002	MIT1002_01064	gi|1100955472|ref|WP_071463292.1|	1.26e-104	98	Idiomarina sp. MD25a	1889913	Proteobacteria	Gammaproteobacteria	Alteromonadales	Idiomarinaceae	Idiomarina	Idiomarina sp. MD25a
MIT1002	MIT1002_01069	gi|648603041|ref|WP_026294792.1|	8.87e-52	100	Salinimonas chungwhensis	265425	Proteobacteria	Gammaproteobacteria	Alteromonadales	Alteromonadaceae	Salinimonas	Salinimonas chungwhensis
MIT1002	MIT1002_01070	gi|998228268|ref|WP_061093704.1|	2.59e-99	87	Alteromonas stellipolaris	233316	Proteobacteria	Gammaproteobacteria	Alteromonadales	Alteromonadaceae	Alteromonas	Alteromonas stellipolaris
MIT1002	MIT1002_01071	gi|1110756017|ref|WP_071980705.1|	7.46e-52	83	Alteromonas sp. RW2A1	1917158	Proteobacteria	Gammaproteobacteria	Alteromonadales	Alteromonadaceae	Alteromonas	Alteromonas sp. RW2A1
MIT1002	MIT1002_01072	gi|1271528328|ref|WP_099309844.1|	8.08e-51	98	Arcobacter marinus	505249	Proteobacteria	Epsilonproteobacteria	Campylobacterales	Campylobacteraceae	Arcobacter	Arcobacter marinus
MIT1002	MIT1002_01073	gi|1238618528|ref|WP_095314442.1|	7.63e-133	95	Paenibacillus sp. 7884-2	2022552	Firmicutes	Bacilli	Bacillales	Paenibacillaceae	Paenibacillus	Paenibacillus sp. 7884-2
MIT1002	MIT1002_01074	gi|1011357579|ref|WP_062270995.1|	1.93e-61	97	Endozoicomonas arenosclerae	1633495	Proteobacteria	Gammaproteobacteria	Oceanospirillales	Endozoicomonadaceae	Endozoicomonas	Endozoicomonas arenosclerae
MIT1002	MIT1002_01075	gi|499815003|ref|WP_011495737.1|	4.63e-56	97	Shewanella denitrificans	192073	Proteobacteria	Gammaproteobacteria	Alteromonadales	Shewanellaceae	Shewanella	Shewanella denitrificans
MIT1002	MIT1002_01076	gi|966355123|ref|WP_058403517.1|	2.68e-27	79	Pseudoalteromonas sp. H71	1348395	Proteobacteria	Gammaproteobacteria	Alteromonadales	Pseudoalteromonadaceae	Pseudoalteromonas	Pseudoalteromonas sp. H71
MIT1002	MIT1002_01077	gi|1431799737|ref|WP_114115006.1|	1.08e-76	98	Candidatus Thioglobus singularis	1427364	Proteobacteria	Gammaproteobacteria	unknown Gammaproteobacteria	unknown Gammaproteobacteria	Candidatus Thioglobus	Candidatus Thioglobus singularis
MIT1002	MIT1002_01099	gi|1126539275|ref|WP_075176147.1|	5.84e-14	38	Alteromonas sp. W12	1772289	Proteobacteria	Gammaproteobacteria	Alteromonadales	Alteromonadaceae	Alteromonas	Alteromonas sp. W12
MIT1002	MIT1002_01185	gi|1360570783|ref|WP_105936449.1|	9.75e-22	100	Alteromonas sp. 190	2079529	Proteobacteria	Gammaproteobacteria	Alteromonadales	Alteromonadaceae	Alteromonas	Alteromonas sp. 190
MIT1002	MIT1002_01206	gi|763178066|ref|WP_044057713.1|	5.73e-163	99	Alteromonas australica	589873	Proteobacteria	Gammaproteobacteria	Alteromonadales	Alteromonadaceae	Alteromonas	Alteromonas australica
MIT1002	MIT1002_01631	gi|1110743472|ref|WP_071968630.1|	1.42e-76	100	Alteromonas mediterranea	314275	Proteobacteria	Gammaproteobacteria	Alteromonadales	Alteromonadaceae	Alteromonas	Alteromonas mediterranea
MIT1002	MIT1002_01632	gi|1110743473|ref|WP_071968631.1|	0	100	Alteromonas mediterranea	314275	Proteobacteria	Gammaproteobacteria	Alteromonadales	Alteromonadaceae	Alteromonas	Alteromonas mediterranea
MIT1002	MIT1002_01633	gi|1173685592|ref|WP_081367513.1|	0	99	Alteromonas mediterranea	314275	Proteobacteria	Gammaproteobacteria	Alteromonadales	Alteromonadaceae	Alteromonas	Alteromonas mediterranea
MIT1002	MIT1002_01890	gi|1035776006|ref|WP_064585861.1|	0.000176	71	Pseudomonas koreensis	198620	Proteobacteria	Gammaproteobacteria	Pseudomonadales	Pseudomonadaceae	Pseudomonas	Pseudomonas koreensis
MIT1002	MIT1002_01891	gi|494459076|ref|WP_007248702.1|	2.23e-15	81	Pseudomonas syringae group	136849	Proteobacteria	Gammaproteobacteria	Pseudomonadales	Pseudomonadaceae	Pseudomonas	unknown
MIT1002	MIT1002_01892	gi|1273062067|ref|WP_099457370.1|	2.6e-170	100	Shewanella xiamenensis	332186	Proteobacteria	Gammaproteobacteria	Alteromonadales	Shewanellaceae	Shewanella	Shewanella xiamenensis
MIT1002	MIT1002_01893	gi|740419736|ref|WP_038252620.1|	0	100	Xenorhabdus bovienii	40576	Proteobacteria	Gammaproteobacteria	Enterobacterales	Morganellaceae	Xenorhabdus	Xenorhabdus bovienii
MIT1002	MIT1002_01894	gi|1337054284|ref|WP_103176785.1|	6.1e-45	99	Vibrio vulnificus	672	Proteobacteria	Gammaproteobacteria	Vibrionales	Vibrionaceae	Vibrio	Vibrio vulnificus
MIT1002	MIT1002_01895	gi|1225051922|ref|WP_093065851.1|	8.66e-31	56	Thiothrix caldifontis	525918	Proteobacteria	Gammaproteobacteria	Thiotrichales	Thiotrichaceae	Thiothrix	Thiothrix caldifontis
MIT1002	MIT1002_01896	gi|1194616889|ref|WP_085949167.1|	3.09e-27	98	Paraglaciecola agarilytica	395568	Proteobacteria	Gammaproteobacteria	Alteromonadales	Alteromonadaceae	Paraglaciecola	Paraglaciecola agarilytica
MIT1002	MIT1002_01897	gi|696487538|ref|WP_033026471.1|	3.1e-55	100	Pseudoalteromonas sp. BSi20429	1097676	Proteobacteria	Gammaproteobacteria	Alteromonadales	Pseudoalteromonadaceae	Pseudoalteromonas	Pseudoalteromonas sp. BSi20429
MIT1002	MIT1002_01899	gi|518441484|ref|WP_019611691.1|	6.93e-62	97	Thioalkalivibrio sp. AKL7	1158155	Proteobacteria	Gammaproteobacteria	Chromatiales	Ectothiorhodospiraceae	Thioalkalivibrio	Thioalkalivibrio sp. AKL7
MIT1002	MIT1002_01997	gi|1056274153|ref|WP_067744346.1|	0	100	Alteromonadaceae bacterium XY-R5	1737567	Proteobacteria	Gammaproteobacteria	Alteromonadales	Alteromonadaceae	unknown Alteromonadales	Alteromonadaceae bacterium XY-R5
MIT1002	MIT1002_02049	gi|898331785|ref|WP_049586311.1|	0	100	Alteromonadales	135622	Proteobacteria	Gammaproteobacteria	Alteromonadales	unknown Alteromonadales	unknown Alteromonadales	unknown Alteromonadales
MIT1002	MIT1002_02050	gi|928870942|ref|WP_053909437.1|	0	100	Alteromonadales	135622	Proteobacteria	Gammaproteobacteria	Alteromonadales	unknown Alteromonadales	unknown Alteromonadales	unknown Alteromonadales
MIT1002	MIT1002_02051	gi|517454093|ref|WP_018624881.1|	0	100	Gammaproteobacteria	1236	Proteobacteria	Gammaproteobacteria	unknown Gammaproteobacteria	unknown Gammaproteobacteria	unknown Gammaproteobacteria	unknown Gammaproteobacteria
MIT1002	MIT1002_02076	gi|1180075545|ref|WP_083595274.1|	5.29e-155	97	Alteromonas sp. RW2A1	1917158	Proteobacteria	Gammaproteobacteria	Alteromonadales	Alteromonadaceae	Alteromonas	Alteromonas sp. RW2A1
MIT1002	MIT1002_02077	gi|764661623|ref|WP_044447510.1|	0	100	Alteromonas australica	589873	Proteobacteria	Gammaproteobacteria	Alteromonadales	Alteromonadaceae	Alteromonas	Alteromonas australica
MIT1002	MIT1002_02078	gi|1143354171|ref|XP_019937625.1|	1.2	57	Paralichthys olivaceus	8255	unknown	unknown	unknown	unknown	unknown	unknown
MIT1002	MIT1002_02079	gi|1311656776|ref|WP_101198899.1|	5.18e-156	100	Paraglaciecola sp. MB-3u-78	2058332	Proteobacteria	Gammaproteobacteria	Alteromonadales	Alteromonadaceae	Paraglaciecola	Paraglaciecola sp. MB-3u-78
MIT1002	MIT1002_02080	gi|1311656773|ref|WP_101198898.1|	1.47e-145	99	Paraglaciecola sp. MB-3u-78	2058332	Proteobacteria	Gammaproteobacteria	Alteromonadales	Alteromonadaceae	Paraglaciecola	Paraglaciecola sp. MB-3u-78
MIT1002	MIT1002_02081	gi|494165314|ref|WP_007105047.1|	5.98e-101	96	Paraglaciecola polaris	222814	Proteobacteria	Gammaproteobacteria	Alteromonadales	Alteromonadaceae	Paraglaciecola	Paraglaciecola polaris
MIT1002	MIT1002_02082	gi|494165315|ref|WP_007105048.1|	0	100	Paraglaciecola polaris	222814	Proteobacteria	Gammaproteobacteria	Alteromonadales	Alteromonadaceae	Paraglaciecola	Paraglaciecola polaris
MIT1002	MIT1002_02083	gi|1311656769|ref|WP_101198896.1|	0	100	Paraglaciecola sp. MB-3u-78	2058332	Proteobacteria	Gammaproteobacteria	Alteromonadales	Alteromonadaceae	Paraglaciecola	Paraglaciecola sp. MB-3u-78
MIT1002	MIT1002_02084	gi|494892625|ref|WP_007618671.1|	0	100	Paraglaciecola arctica	1128911	Proteobacteria	Gammaproteobacteria	Alteromonadales	Alteromonadaceae	Paraglaciecola	Paraglaciecola arctica
MIT1002	MIT1002_02085	gi|494165318|ref|WP_007105051.1|	3.69e-160	87	Paraglaciecola polaris	222814	Proteobacteria	Gammaproteobacteria	Alteromonadales	Alteromonadaceae	Paraglaciecola	Paraglaciecola polaris
MIT1002	MIT1002_02086	gi|1311656761|ref|WP_101198894.1|	0	99	Paraglaciecola sp. MB-3u-78	2058332	Proteobacteria	Gammaproteobacteria	Alteromonadales	Alteromonadaceae	Paraglaciecola	Paraglaciecola sp. MB-3u-78
MIT1002	MIT1002_02087	gi|494165322|ref|WP_007105055.1|	1.25e-44	100	Paraglaciecola polaris	222814	Proteobacteria	Gammaproteobacteria	Alteromonadales	Alteromonadaceae	Paraglaciecola	Paraglaciecola polaris
MIT1002	MIT1002_02088	gi|494165323|ref|WP_007105056.1|	0	100	Paraglaciecola polaris	222814	Proteobacteria	Gammaproteobacteria	Alteromonadales	Alteromonadaceae	Paraglaciecola	Paraglaciecola polaris
MIT1002	MIT1002_02089	gi|1311656757|ref|WP_101198892.1|	5.1e-55	100	Paraglaciecola sp. MB-3u-78	2058332	Proteobacteria	Gammaproteobacteria	Alteromonadales	Alteromonadaceae	Paraglaciecola	Paraglaciecola sp. MB-3u-78
MIT1002	MIT1002_02090	gi|494165325|ref|WP_007105058.1|	0	100	Paraglaciecola polaris	222814	Proteobacteria	Gammaproteobacteria	Alteromonadales	Alteromonadaceae	Paraglaciecola	Paraglaciecola polaris
MIT1002	MIT1002_02091	gi|494165326|ref|WP_007105059.1|	7.19e-68	100	Paraglaciecola polaris	222814	Proteobacteria	Gammaproteobacteria	Alteromonadales	Alteromonadaceae	Paraglaciecola	Paraglaciecola polaris
MIT1002	MIT1002_02092	gi|494165327|ref|WP_007105060.1|	0	100	Paraglaciecola polaris	222814	Proteobacteria	Gammaproteobacteria	Alteromonadales	Alteromonadaceae	Paraglaciecola	Paraglaciecola polaris
MIT1002	MIT1002_02093	gi|494165328|ref|WP_007105061.1|	1.39e-38	100	Paraglaciecola polaris	222814	Proteobacteria	Gammaproteobacteria	Alteromonadales	Alteromonadaceae	Paraglaciecola	Paraglaciecola polaris
MIT1002	MIT1002_02102	gi|495792891|ref|WP_008517470.1|	2.46e-84	94	alpha proteobacterium IMCC14465	1220535	Proteobacteria	Alphaproteobacteria	unknown Alphaproteobacteria	unknown Alphaproteobacteria	unknown Alphaproteobacteria	alpha proteobacterium IMCC14465
MIT1002	MIT1002_02105	gi|654376862|ref|WP_027855961.1|	1.63e-26	86	Marinobacterium jannaschii	64970	Proteobacteria	Gammaproteobacteria	Oceanospirillales	Oceanospirillaceae	Marinobacterium	Marinobacterium jannaschii
MIT1002	MIT1002_02106	gi|916599373|ref|WP_051206464.1|	2.93e-31	94	Oceanospirillum maris	64977	Proteobacteria	Gammaproteobacteria	Oceanospirillales	Oceanospirillaceae	Oceanospirillum	Oceanospirillum maris
MIT1002	MIT1002_02107	gi|1401645796|ref|WP_110453157.1|	1.41e-57	91	Gilliamella apis	1970738	Proteobacteria	Gammaproteobacteria	Orbales	Orbaceae	Gilliamella	Gilliamella apis
MIT1002	MIT1002_02108	gi|654852730|ref|WP_028305096.1|	2.39e-72	95	Oceanospirillum maris	64977	Proteobacteria	Gammaproteobacteria	Oceanospirillales	Oceanospirillaceae	Oceanospirillum	Oceanospirillum maris
MIT1002	MIT1002_02109	gi|738692412|ref|WP_036591789.1|	8.16e-92	99	Oceanospirillum maris	64977	Proteobacteria	Gammaproteobacteria	Oceanospirillales	Oceanospirillaceae	Oceanospirillum	Oceanospirillum maris
MIT1002	MIT1002_02110	gi|764661668|ref|WP_044447534.1|	2.91e-51	66	Alteromonas australica	589873	Proteobacteria	Gammaproteobacteria	Alteromonadales	Alteromonadaceae	Alteromonas	Alteromonas australica
MIT1002	MIT1002_02111	gi|764661665|ref|WP_044447532.1|	0	100	Alteromonas australica	589873	Proteobacteria	Gammaproteobacteria	Alteromonadales	Alteromonadaceae	Alteromonas	Alteromonas australica
MIT1002	MIT1002_02112	gi|764661663|ref|WP_044447531.1|	1.75e-44	100	Alteromonas australica	589873	Proteobacteria	Gammaproteobacteria	Alteromonadales	Alteromonadaceae	Alteromonas	Alteromonas australica
MIT1002	MIT1002_02113	gi|764661660|ref|WP_044447529.1|	2.5e-115	100	Alteromonas australica	589873	Proteobacteria	Gammaproteobacteria	Alteromonadales	Alteromonadaceae	Alteromonas	Alteromonas australica
MIT1002	MIT1002_02114	gi|919344217|ref|WP_052806658.1|	0	100	Alteromonas australica	589873	Proteobacteria	Gammaproteobacteria	Alteromonadales	Alteromonadaceae	Alteromonas	Alteromonas australica
MIT1002	MIT1002_02115	gi|764661657|ref|WP_044447527.1|	0	100	Alteromonas australica	589873	Proteobacteria	Gammaproteobacteria	Alteromonadales	Alteromonadaceae	Alteromonas	Alteromonas australica
MIT1002	MIT1002_02116	gi|1175510247|ref|WP_082052894.1|	9.33e-117	96	Alteromonas australica	589873	Proteobacteria	Gammaproteobacteria	Alteromonadales	Alteromonadaceae	Alteromonas	Alteromonas australica
MIT1002	MIT1002_02118	gi|1175510247|ref|WP_082052894.1|	0	93	Alteromonas australica	589873	Proteobacteria	Gammaproteobacteria	Alteromonadales	Alteromonadaceae	Alteromonas	Alteromonas australica
MIT1002	MIT1002_02435	gi|1221553266|ref|WP_089689230.1|	1.18e-100	96	Halomonas gudaonensis	376427	Proteobacteria	Gammaproteobacteria	Oceanospirillales	Halomonadaceae	Halomonas	Halomonas gudaonensis
MIT1002	MIT1002_02436	gi|1221553266|ref|WP_089689230.1|	0	100	Halomonas gudaonensis	376427	Proteobacteria	Gammaproteobacteria	Oceanospirillales	Halomonadaceae	Halomonas	Halomonas gudaonensis
MIT1002	MIT1002_02437	gi|1249966780|ref|WP_096783873.1|	3.24e-18	84	Marinobacter sp. ANT_B65	2039467	Proteobacteria	Gammaproteobacteria	Alteromonadales	Alteromonadaceae	Marinobacter	Marinobacter sp. ANT_B65
MIT1002	MIT1002_02438	gi|1249966781|ref|WP_096783874.1|	2.21e-20	78	Marinobacter sp. ANT_B65	2039467	Proteobacteria	Gammaproteobacteria	Alteromonadales	Alteromonadaceae	Marinobacter	Marinobacter sp. ANT_B65
MIT1002	MIT1002_02439	gi|1430586083|ref|WP_113816433.1|	8.08e-92	99	Marinobacter sp. F3R11	2267231	Proteobacteria	Gammaproteobacteria	Alteromonadales	Alteromonadaceae	Marinobacter	Marinobacter sp. F3R11
MIT1002	MIT1002_02440	gi|500111043|ref|WP_011787048.1|	0	100	Marinobacter	2742	Proteobacteria	Gammaproteobacteria	Alteromonadales	Alteromonadaceae	Marinobacter	unknown
MIT1002	MIT1002_02441	gi|446271630|ref|WP_000349485.1|	1e-69	100	Proteobacteria	1224	Proteobacteria	unknown Proteobacteria	unknown Proteobacteria	unknown Proteobacteria	unknown Proteobacteria	unknown Proteobacteria
MIT1002	MIT1002_02442	gi|563353374|ref|WP_023660029.1|	0	100	Gammaproteobacteria	1236	Proteobacteria	Gammaproteobacteria	unknown Gammaproteobacteria	unknown Gammaproteobacteria	unknown Gammaproteobacteria	unknown Gammaproteobacteria
MIT1002	MIT1002_02472	gi|1056261193|ref|WP_067736350.1|	1.47e-160	99	Alteromonadaceae bacterium XY-R5	1737567	Proteobacteria	Gammaproteobacteria	Alteromonadales	Alteromonadaceae	unknown	Alteromonadaceae bacterium XY-R5
MIT1002	MIT1002_02473	gi|1383431433|ref|WP_108567968.1|	3.73e-98	96	Alteromonas sp. IO390401	2079254	Proteobacteria	Gammaproteobacteria	Alteromonadales	Alteromonadaceae	Alteromonas	Alteromonas sp. IO390401
MIT1002	MIT1002_02474	gi|1110727281|ref|WP_071953026.1|	1.42e-170	100	Alteromonas mediterranea	314275	Proteobacteria	Gammaproteobacteria	Alteromonadales	Alteromonadaceae	Alteromonas	Alteromonas mediterranea
MIT1002	MIT1002_02475	gi|1179631591|ref|WP_083399783.1|	1.03e-10	50	Shewanella algae	38313	Proteobacteria	Gammaproteobacteria	Alteromonadales	Shewanellaceae	Shewanella	Shewanella algae
MIT1002	MIT1002_02476	gi|1110727279|ref|WP_071953024.1|	3.19e-100	100	Alteromonas mediterranea	314275	Proteobacteria	Gammaproteobacteria	Alteromonadales	Alteromonadaceae	Alteromonas	Alteromonas mediterranea
MIT1002	MIT1002_02477	gi|1110727278|ref|WP_071953023.1|	3.55e-159	100	Alteromonas mediterranea	314275	Proteobacteria	Gammaproteobacteria	Alteromonadales	Alteromonadaceae	Alteromonas	Alteromonas mediterranea
MIT1002	MIT1002_02478	gi|652437630|ref|WP_026832677.1|	2.8	35	Exiguobacterium undae	169177	Firmicutes	Bacilli	Bacillales	unknown	Exiguobacterium	Exiguobacterium undae
MIT1002	MIT1002_02479	gi|1271539574|ref|WP_099319929.1|	2.3	75	Erwinia amylovora	552	Proteobacteria	Gammaproteobacteria	Enterobacterales	Erwiniaceae	Erwinia	Erwinia amylovora
MIT1002	MIT1002_02480	gi|1318669675|ref|WP_101491791.1|	0.41	81	Variovorax sp. RO1	2066034	Proteobacteria	Betaproteobacteria	Burkholderiales	Comamonadaceae	Variovorax	Variovorax sp. RO1
MIT1002	MIT1002_02482	gi|517812159|ref|WP_018982367.1|	8.85e-108	99	Salinimonas chungwhensis	265425	Proteobacteria	Gammaproteobacteria	Alteromonadales	Alteromonadaceae	Salinimonas	Salinimonas chungwhensis
MIT1002	MIT1002_02483	gi|916833270|ref|WP_051440326.1|	2.86e-162	98	Pseudoalteromonas	53246	Proteobacteria	Gammaproteobacteria	Alteromonadales	Pseudoalteromonadaceae	Pseudoalteromonas	unknown
MIT1002	MIT1002_02484	gi|1117556316|ref|WP_072155540.1|	0	99	Idiomarinaceae bacterium HL-53	1298881	Proteobacteria	Gammaproteobacteria	Alteromonadales	Idiomarinaceae	unknown Idiomarinaceae	Idiomarinaceae bacterium HL-53
MIT1002	MIT1002_02510	gi|643748336|ref|WP_025255640.1|	1.08e-56	92	Alteromonas sp. ALT199	1298865	Proteobacteria	Gammaproteobacteria	Alteromonadales	Alteromonadaceae	Alteromonas	Alteromonas sp. ALT199
MIT1002	MIT1002_02511	gi|1110726115|ref|WP_071951864.1|	3.87e-96	100	Alteromonas mediterranea	314275	Proteobacteria	Gammaproteobacteria	Alteromonadales	Alteromonadaceae	Alteromonas	Alteromonas mediterranea
MIT1002	MIT1002_02512	gi|1110726116|ref|WP_071951865.1|	0	100	Alteromonas mediterranea	314275	Proteobacteria	Gammaproteobacteria	Alteromonadales	Alteromonadaceae	Alteromonas	Alteromonas mediterranea
MIT1002	MIT1002_02513	gi|643748343|ref|WP_025255642.1|	0	100	Alteromonas sp. ALT199	1298865	Proteobacteria	Gammaproteobacteria	Alteromonadales	Alteromonadaceae	Alteromonas	Alteromonas sp. ALT199
MIT1002	MIT1002_02595	gi|1360569841|ref|WP_105935507.1|	2.37e-140	83	Alteromonas sp. 190	2079529	Proteobacteria	Gammaproteobacteria	Alteromonadales	Alteromonadaceae	Alteromonas	Alteromonas sp. 190
MIT1002	MIT1002_02603	gi|1340735253|ref|WP_103683106.1|	4.2e-123	99	Zhongshania sp. ZX-21	2067667	Proteobacteria	Gammaproteobacteria	Cellvibrionales	Spongiibacteraceae	Zhongshania	Zhongshania sp. ZX-21
MIT1002	MIT1002_02606	gi|503244696|ref|WP_013479357.1|	0.45	34	Asticcacaulis excentricus	78587	Proteobacteria	Alphaproteobacteria	Caulobacterales	Caulobacteraceae	Asticcacaulis	Asticcacaulis excentricus
MIT1002	MIT1002_02607	gi|1175150448|ref|WP_081698370.1|	0.35	46	Meiothermus	65551	Deinococcus-Thermus	Deinococci	Thermales	Thermaceae	Meiothermus	unknown
MIT1002	MIT1002_02608	gi|1330236802|ref|WP_102394815.1|	2.5e-35	90	Enterovibrio norvegicus	188144	Proteobacteria	Gammaproteobacteria	Vibrionales	Vibrionaceae	Enterovibrio	Enterovibrio norvegicus
MIT1002	MIT1002_02609	gi|1311707954|ref|WP_101215692.1|	2.23e-122	99	Alteromonadales bacterium alter-6D02	2058087	Proteobacteria	Gammaproteobacteria	Alteromonadales	unknown Alteromonadales	unknown Alteromonadales	Alteromonadales bacterium alter-6D02
MIT1002	MIT1002_02611	gi|494634128|ref|WP_007392072.1|	2.93e-35	89	Megasphaera sp. UPII 135-E	1000569	Firmicutes	Negativicutes	Veillonellales	Veillonellaceae	Megasphaera	Megasphaera sp. UPII 135-E
MIT1002	MIT1002_02613	gi|652944280|ref|WP_027197760.1|	1.11e-06	96	Paraburkholderia sprentiae	948107	Proteobacteria	Betaproteobacteria	Burkholderiales	Burkholderiaceae	Paraburkholderia	Paraburkholderia sprentiae
MIT1002	MIT1002_02614	gi|1408391000|ref|WP_111643403.1|	0	100	Marinimicrobium sp. SW121	2202654	Proteobacteria	Gammaproteobacteria	Cellvibrionales	Cellvibrionaceae	Marinimicrobium	Marinimicrobium sp. SW121
MIT1002	MIT1002_02615	gi|1408390994|ref|WP_111643397.1|	3.37e-114	99	Marinimicrobium sp. SW121	2202654	Proteobacteria	Gammaproteobacteria	Cellvibrionales	Cellvibrionaceae	Marinimicrobium	Marinimicrobium sp. SW121
MIT1002	MIT1002_02620	gi|504880139|ref|WP_015067241.1|	0	100	Alteromonas	226	Proteobacteria	Gammaproteobacteria	Alteromonadales	Alteromonadaceae	Alteromonas	unknown
MIT1002	MIT1002_02621	gi|1180075465|ref|WP_083595194.1|	0	98	Alteromonas sp. RW2A1	1917158	Proteobacteria	Gammaproteobacteria	Alteromonadales	Alteromonadaceae	Alteromonas	Alteromonas sp. RW2A1
MIT1002	MIT1002_02628	gi|1126540660|ref|WP_075177532.1|	4.39e-26	97	Alteromonas sp. W12	1772289	Proteobacteria	Gammaproteobacteria	Alteromonadales	Alteromonadaceae	Alteromonas	Alteromonas sp. W12
MIT1002	MIT1002_02661	gi|1198370722|ref|WP_086937302.1|	1.92e-108	91	Gammaproteobacteria	1236	Proteobacteria	Gammaproteobacteria	unknown Gammaproteobacteria	unknown Gammaproteobacteria	unknown Gammaproteobacteria	unknown Gammaproteobacteria
MIT1002	MIT1002_02670	gi|1110733924|ref|WP_071959549.1|	1.12e-113	100	Alteromonas mediterranea	314275	Proteobacteria	Gammaproteobacteria	Alteromonadales	Alteromonadaceae	Alteromonas	Alteromonas mediterranea
MIT1002	MIT1002_02970	gi|503550118|ref|WP_013784194.1|	6.34e-179	100	Alteromonas naphthalenivorans	715451	Proteobacteria	Gammaproteobacteria	Alteromonadales	Alteromonadaceae	Alteromonas	Alteromonas naphthalenivorans
MIT1002	MIT1002_03009	gi|1023907507|ref|WP_063457692.1|	1.4e-68	100	Alteromonas stellipolaris	233316	Proteobacteria	Gammaproteobacteria	Alteromonadales	Alteromonadaceae	Alteromonas	Alteromonas stellipolaris
MIT1002	MIT1002_03239	gi|504880858|ref|WP_015067960.1|	1.1e-34	100	Alteromonas mediterranea	314275	Proteobacteria	Gammaproteobacteria	Alteromonadales	Alteromonadaceae	Alteromonas	Alteromonas mediterranea
MIT1002	MIT1002_03240	gi|504880859|ref|WP_015067961.1|	0	100	Alteromonas mediterranea	314275	Proteobacteria	Gammaproteobacteria	Alteromonadales	Alteromonadaceae	Alteromonas	Alteromonas mediterranea
MIT1002	MIT1002_03247	gi|1079320181|ref|WP_070126302.1|	5.13e-42	100	Alteromonas confluentis	1656094	Proteobacteria	Gammaproteobacteria	Alteromonadales	Alteromonadaceae	Alteromonas	Alteromonas confluentis
MIT1002	MIT1002_03292	gi|1181178671|ref|WP_084526182.1|	0	99	Aestuariibacter aggregatus	634436	Proteobacteria	Gammaproteobacteria	Alteromonadales	Alteromonadaceae	Aestuariibacter	Aestuariibacter aggregatus
MIT1002	MIT1002_03293	gi|763178290|ref|WP_044057937.1|	0	100	Alteromonas australica	589873	Proteobacteria	Gammaproteobacteria	Alteromonadales	Alteromonadaceae	Alteromonas	Alteromonas australica
MIT1002	MIT1002_03298	gi|763178294|ref|WP_044057941.1|	0	100	Alteromonas australica	589873	Proteobacteria	Gammaproteobacteria	Alteromonadales	Alteromonadaceae	Alteromonas	Alteromonas australica
MIT1002	MIT1002_03299	gi|764663295|ref|WP_044448448.1|	0	100	Alteromonas australica	589873	Proteobacteria	Gammaproteobacteria	Alteromonadales	Alteromonadaceae	Alteromonas	Alteromonas australica
MIT1002	MIT1002_03300	gi|763178296|ref|WP_044057943.1|	0	100	Alteromonas australica	589873	Proteobacteria	Gammaproteobacteria	Alteromonadales	Alteromonadaceae	Alteromonas	Alteromonas australica
MIT1002	MIT1002_03301	gi|763178297|ref|WP_044057944.1|	0	100	Alteromonas australica	589873	Proteobacteria	Gammaproteobacteria	Alteromonadales	Alteromonadaceae	Alteromonas	Alteromonas australica
MIT1002	MIT1002_03302	gi|763178298|ref|WP_044057945.1|	1.77e-167	96	Alteromonas australica	589873	Proteobacteria	Gammaproteobacteria	Alteromonadales	Alteromonadaceae	Alteromonas	Alteromonas australica
MIT1002	MIT1002_03303	gi|764663302|ref|WP_044448452.1|	4.26e-178	100	Alteromonas australica	589873	Proteobacteria	Gammaproteobacteria	Alteromonadales	Alteromonadaceae	Alteromonas	Alteromonas australica
MIT1002	MIT1002_03305	gi|919344652|ref|WP_052806798.1|	0	99	Alteromonas australica	589873	Proteobacteria	Gammaproteobacteria	Alteromonadales	Alteromonadaceae	Alteromonas	Alteromonas australica
MIT1002	MIT1002_03306	gi|763178300|ref|WP_044057947.1|	0	100	Alteromonas australica	589873	Proteobacteria	Gammaproteobacteria	Alteromonadales	Alteromonadaceae	Alteromonas	Alteromonas australica
MIT1002	MIT1002_03307	gi|763178301|ref|WP_044057948.1|	0	100	Alteromonas australica	589873	Proteobacteria	Gammaproteobacteria	Alteromonadales	Alteromonadaceae	Alteromonas	Alteromonas australica
MIT1002	MIT1002_03308	gi|1175321788|ref|WP_081869581.1|	0	98	Alteromonas australica	589873	Proteobacteria	Gammaproteobacteria	Alteromonadales	Alteromonadaceae	Alteromonas	Alteromonas australica
MIT1002	MIT1002_03309	gi|1175321789|ref|WP_081869582.1|	1.58e-153	87	Alteromonas australica	589873	Proteobacteria	Gammaproteobacteria	Alteromonadales	Alteromonadaceae	Alteromonas	Alteromonas australica
MIT1002	MIT1002_03310	gi|763178303|ref|WP_044057950.1|	5.21e-68	100	Alteromonas australica	589873	Proteobacteria	Gammaproteobacteria	Alteromonadales	Alteromonadaceae	Alteromonas	Alteromonas australica
MIT1002	MIT1002_03312	gi|763178304|ref|WP_044057951.1|	6.63e-156	100	Alteromonas australica	589873	Proteobacteria	Gammaproteobacteria	Alteromonadales	Alteromonadaceae	Alteromonas	Alteromonas australica
MIT1002	MIT1002_03313	gi|1175321721|ref|WP_081869514.1|	0	100	Alteromonas australica	589873	Proteobacteria	Gammaproteobacteria	Alteromonadales	Alteromonadaceae	Alteromonas	Alteromonas australica
MIT1002	MIT1002_03389	gi|1133532829|ref|WP_076011068.1|	2.59e-131	98	Alteromonas abrolhosensis	1892904	Proteobacteria	Gammaproteobacteria	Alteromonadales	Alteromonadaceae	Alteromonas	Alteromonas abrolhosensis
MIT1002	MIT1002_03390	gi|1390944477|ref|WP_109173725.1|	7.28e-68	89	Vibrio sp. T21	2007197	Proteobacteria	Gammaproteobacteria	Vibrionales	Vibrionaceae	Vibrio	Vibrio sp. T21
MIT1002	MIT1002_03391	gi|1133532785|ref|WP_076011024.1|	0	100	Alteromonas abrolhosensis	1892904	Proteobacteria	Gammaproteobacteria	Alteromonadales	Alteromonadaceae	Alteromonas	Alteromonas abrolhosensis
MIT1002	MIT1002_03392	gi|1133532784|ref|WP_076011023.1|	0	100	Alteromonas abrolhosensis	1892904	Proteobacteria	Gammaproteobacteria	Alteromonadales	Alteromonadaceae	Alteromonas	Alteromonas abrolhosensis
MIT1002	MIT1002_03393	gi|1098554167|ref|WP_071235439.1|	3.22e-128	98	Vibrio rotiferianus	190895	Proteobacteria	Gammaproteobacteria	Vibrionales	Vibrionaceae	Vibrio	Vibrio rotiferianus
MIT1002	MIT1002_03394	gi|1133532782|ref|WP_076011021.1|	0	100	Alteromonas abrolhosensis	1892904	Proteobacteria	Gammaproteobacteria	Alteromonadales	Alteromonadaceae	Alteromonas	Alteromonas abrolhosensis
MIT1002	MIT1002_03398	gi|1047417394|ref|WP_065740078.1|	5	38	Vibrio coralliilyticus	190893	Proteobacteria	Gammaproteobacteria	Vibrionales	Vibrionaceae	Vibrio	Vibrio coralliilyticus
MIT1002	MIT1002_03401	gi|1293249998|ref|WP_100641516.1|	0	100	Marinobacter salexigens	1925763	Proteobacteria	Gammaproteobacteria	Alteromonadales	Alteromonadaceae	Marinobacter	Marinobacter salexigens
MIT1002	MIT1002_03402	gi|1293250000|ref|WP_100641518.1|	0	100	Marinobacter salexigens	1925763	Proteobacteria	Gammaproteobacteria	Alteromonadales	Alteromonadaceae	Marinobacter	Marinobacter salexigens
MIT1002	MIT1002_03563	gi|951422577|ref|WP_057795852.1|	2.33e-143	100	Alteromonas stellipolaris	233316	Proteobacteria	Gammaproteobacteria	Alteromonadales	Alteromonadaceae	Alteromonas	Alteromonas stellipolaris
MIT1002	MIT1002_03564	gi|951422576|ref|WP_057795851.1|	0	99	Alteromonas stellipolaris	233316	Proteobacteria	Gammaproteobacteria	Alteromonadales	Alteromonadaceae	Alteromonas	Alteromonas stellipolaris
MIT1002	MIT1002_03566	gi|951422575|ref|WP_057795850.1|	1.69e-144	98	Alteromonas stellipolaris	233316	Proteobacteria	Gammaproteobacteria	Alteromonadales	Alteromonadaceae	Alteromonas	Alteromonas stellipolaris
MIT1002	MIT1002_03567	gi|951422573|ref|WP_057795848.1|	0	99	Alteromonas stellipolaris	233316	Proteobacteria	Gammaproteobacteria	Alteromonadales	Alteromonadaceae	Alteromonas	Alteromonas stellipolaris
MIT1002	MIT1002_03569	gi|1398374508|ref|WP_110289330.1|	0	100	Alteromonas sp. I10	1938740	Proteobacteria	Gammaproteobacteria	Alteromonadales	Alteromonadaceae	Alteromonas	Alteromonas sp. I10
MIT1002	MIT1002_03570	gi|1175502813|ref|WP_082045461.1|	1.47e-65	98	Azotobacter chroococcum	353	Proteobacteria	Gammaproteobacteria	Pseudomonadales	Pseudomonadaceae	Azotobacter	Azotobacter chroococcum
MIT1002	MIT1002_03951	gi|643755514|ref|WP_025257312.1|	8.22e-136	100	Alteromonas sp. ALT199	1298865	Proteobacteria	Gammaproteobacteria	Alteromonadales	Alteromonadaceae	Alteromonas	Alteromonas sp. ALT199
MIT1002	MIT1002_03952	gi|643755509|ref|WP_025257311.1|	1.94e-153	100	Alteromonas sp. ALT199	1298865	Proteobacteria	Gammaproteobacteria	Alteromonadales	Alteromonadaceae	Alteromonas	Alteromonas sp. ALT199
MIT1002	MIT1002_03953	gi|643755504|ref|WP_025257310.1|	0	100	Alteromonas sp. ALT199	1298865	Proteobacteria	Gammaproteobacteria	Alteromonadales	Alteromonadaceae	Alteromonas	Alteromonas sp. ALT199
MIT1002	MIT1002_04073	gi|643754838|ref|WP_025257193.1|	0	99	Alteromonas sp. ALT199	1298865	Proteobacteria	Gammaproteobacteria	Alteromonadales	Alteromonadaceae	Alteromonas	Alteromonas sp. ALT199
MIT1002	MIT1002_04074	gi|501152634|ref|WP_012197398.1|	2.3e-18	80	Shewanella baltica	62322	Proteobacteria	Gammaproteobacteria	Alteromonadales	Shewanellaceae	Shewanella	Shewanella baltica
MIT1002	MIT1002_04083	gi|1214440546|ref|WP_088828332.1|	1.96e-43	91	Marinobacter sp. es.048	1761795	Proteobacteria	Gammaproteobacteria	Alteromonadales	Alteromonadaceae	Marinobacter	Marinobacter sp. es.048
MIT1002	MIT1002_04085	gi|1124600070|ref|WP_074882017.1|	5.9	71	Legionella jamestowniensis	455	Proteobacteria	Gammaproteobacteria	Legionellales	Legionellaceae	Legionella	Legionella jamestowniensis
MIT1002	MIT1002_04086	gi|447025182|ref|WP_001102438.1|	2.48e-176	99	Vibrio cholerae	666	Proteobacteria	Gammaproteobacteria	Vibrionales	Vibrionaceae	Vibrio	Vibrio cholerae
MIT1002	MIT1002_04087	gi|1373516777|ref|WP_107111803.1|	0	99	Shewanella algae	38313	Proteobacteria	Gammaproteobacteria	Alteromonadales	Shewanellaceae	Shewanella	Shewanella algae
MIT1002	MIT1002_04088	gi|808764824|ref|WP_046267858.1|	0	100	Vibrio parahaemolyticus	670	Proteobacteria	Gammaproteobacteria	Vibrionales	Vibrionaceae	Vibrio	Vibrio parahaemolyticus
MIT1002	MIT1002_04091	gi|446170975|ref|WP_000248830.1|	0	99	Vibrio cholerae	666	Proteobacteria	Gammaproteobacteria	Vibrionales	Vibrionaceae	Vibrio	Vibrio cholerae
MIT1002	MIT1002_04092	gi|694142207|ref|WP_032480213.1|	0	99	Vibrio cholerae	666	Proteobacteria	Gammaproteobacteria	Vibrionales	Vibrionaceae	Vibrio	Vibrio cholerae
MIT1002	MIT1002_04093	gi|1371788180|ref|WP_106729818.1|	2.35e-79	100	Zobellella sp. 59N8	2116700	Proteobacteria	Gammaproteobacteria	Aeromonadales	Aeromonadaceae	Zobellella	Zobellella sp. 59N8
MIT1002	MIT1002_04094	gi|1098510880|ref|WP_071225342.1|	1.26e-37	100	Acinetobacter baumannii	470	Proteobacteria	Gammaproteobacteria	Pseudomonadales	Moraxellaceae	Acinetobacter	Acinetobacter baumannii
MIT1002	MIT1002_04136	gi|915563303|ref|XP_013227161.1|	0.000231	72	Columba livia	8932	unknown	unknown	unknown	unknown	unknown	unknown
MIT1002	MIT1002_04140	gi|951417631|ref|WP_057790906.1|	0	100	Alteromonas stellipolaris	233316	Proteobacteria	Gammaproteobacteria	Alteromonadales	Alteromonadaceae	Alteromonas	Alteromonas stellipolaris
MIT1002	MIT1002_04143	gi|490724579|ref|WP_004587125.1|	0	100	Alteromonadales	135622	Proteobacteria	Gammaproteobacteria	Alteromonadales	unknown Alteromonadales	unknown Alteromonadales	unknown Alteromonadales
MIT1002	MIT1002_04159	gi|951417630|ref|WP_057790905.1|	6.91e-75	99	Alteromonas stellipolaris	233316	Proteobacteria	Gammaproteobacteria	Alteromonadales	Alteromonadaceae	Alteromonas	Alteromonas stellipolaris
MIT1002	MIT1002_04160	gi|1368991710|ref|WP_106452355.1|	6.73e-96	98	Zobellella taiwanensis	347535	Proteobacteria	Gammaproteobacteria	Aeromonadales	Aeromonadaceae	Zobellella	Zobellella taiwanensis
MIT1002	MIT1002_04170	gi|504881476|ref|WP_015068578.1|	6.64e-29	99	Alteromonas	226	Proteobacteria	Gammaproteobacteria	Alteromonadales	Alteromonadaceae	Alteromonas	unknown
MIT1002	MIT1002_04173	gi|1383432760|ref|WP_108569080.1|	1.32e-34	84	Alteromonas sp. IO390401	2079254	Proteobacteria	Gammaproteobacteria	Alteromonadales	Alteromonadaceae	Alteromonas	Alteromonas sp. IO390401
MIT1002	MIT1002_04185	gi|1204987522|ref|WP_087725969.1|	2.67e-19	38	Campylobacter jejuni	197	Proteobacteria	Epsilonproteobacteria	Campylobacterales	Campylobacteraceae	Campylobacter	Campylobacter jejuni
MIT1002	MIT1002_04191	gi|646369301|ref|WP_025510412.1|	4.49e-28	94	Vibrio parahaemolyticus	670	Proteobacteria	Gammaproteobacteria	Vibrionales	Vibrionaceae	Vibrio	Vibrio parahaemolyticus
MIT1002	MIT1002_04211	gi|504881534|ref|WP_015068636.1|	1.68e-33	52	Alteromonas mediterranea	314275	Proteobacteria	Gammaproteobacteria	Alteromonadales	Alteromonadaceae	Alteromonas	Alteromonas mediterranea
MIT1002	MIT1002_04213	gi|1234345166|ref|WP_094747390.1|	1.24e-58	51	alpha proteobacterium U9-1i	1605283	Proteobacteria	Alphaproteobacteria	unknown Alphaproteobacteria	unknown Alphaproteobacteria	unknown Alphaproteobacteria	alpha proteobacterium U9-1i
MIT1002	MIT1002_04214	gi|502931819|ref|WP_013166795.1|	2.56e-110	98	Starkeya novella	921	Proteobacteria	Alphaproteobacteria	Rhizobiales	Xanthobacteraceae	Starkeya	Starkeya novella
MIT1002	MIT1002_04215	gi|1011687590|ref|WP_062534283.1|	6.21e-94	99	Mizugakiibacter sediminis	1475481	Proteobacteria	Gammaproteobacteria	Xanthomonadales	Rhodanobacteraceae	Mizugakiibacter	Mizugakiibacter sediminis
MIT1002	MIT1002_04216	gi|505329302|ref|WP_015516404.1|	1.04e-07	81	[Eubacterium] rectale	39491	Firmicutes	Clostridia	Clostridiales	Lachnospiraceae	unknown	[Eubacterium] rectale
MIT1002	MIT1002_04217	gi|1174940794|ref|WP_081614014.1|	2.38e-32	75	Rhodopirellula maiorica	1265734	Planctomycetes	Planctomycetia	Planctomycetales	Planctomycetaceae	Rhodopirellula	Rhodopirellula maiorica
MIT1002	MIT1002_04218	gi|1370841457|ref|WP_106529896.1|	2.3	64	Chitinophaga niastensis	536980	Bacteroidetes	Chitinophagia	Chitinophagales	Chitinophagaceae	Chitinophaga	Chitinophaga niastensis
MIT1002	MIT1002_04219	gi|654842013|ref|WP_028294634.1|	2.9e-05	78	Oceanobacter kriegii	64972	Proteobacteria	Gammaproteobacteria	Oceanospirillales	Oceanospirillaceae	Oceanobacter	Oceanobacter kriegii
MIT1002	MIT1002_04220	gi|1110669213|ref|WP_071897769.1|	4.85e-64	57	Cystobacter ferrugineus	83449	Proteobacteria	Deltaproteobacteria	Myxococcales	Archangiaceae	Cystobacter	Cystobacter ferrugineus
MIT1002	MIT1002_04221	gi|1121249983|ref|WP_073567512.1|	4.47e-79	99	Archangium sp. Cb G35	1920190	Proteobacteria	Deltaproteobacteria	Myxococcales	Archangiaceae	Archangium	Archangium sp. Cb G35
MIT1002	MIT1002_04222	gi|1056711637|ref|WP_068136544.1|	2.7e-93	97	Roseimaritima ulvae	980254	Planctomycetes	Planctomycetia	Planctomycetales	Planctomycetaceae	Roseimaritima	Roseimaritima ulvae
MIT1002	MIT1002_04223	gi|1223649501|ref|WP_091685144.1|	1.62e-16	94	Methylocapsa palsarum	1612308	Proteobacteria	Alphaproteobacteria	Rhizobiales	Beijerinckiaceae	Methylocapsa	Methylocapsa palsarum
MIT1002	MIT1002_04224	gi|1011631942|ref|WP_062482308.1|	2.64e-06	77	Lacimicrobium alkaliphilum	1526571	Proteobacteria	Gammaproteobacteria	Alteromonadales	Alteromonadaceae	Lacimicrobium	Lacimicrobium alkaliphilum
MIT1002	MIT1002_04225	gi|1011631939|ref|WP_062482305.1|	2.94e-88	92	Lacimicrobium alkaliphilum	1526571	Proteobacteria	Gammaproteobacteria	Alteromonadales	Alteromonadaceae	Lacimicrobium	Lacimicrobium alkaliphilum
MIT1002	MIT1002_04231	gi|1133970777|ref|WP_076342226.1|	0.73	55	Dubosiella newyorkensis	1862672	Firmicutes	Erysipelotrichia	Erysipelotrichales	Erysipelotrichaceae	Dubosiella	Dubosiella newyorkensis
83-1/BGP	Alt831_00077	gi|1130439843|ref|WP_075607658.1|	0	100	Alteromonadales	135622	Proteobacteria	Gammaproteobacteria	Alteromonadales	unknown Alteromonadales	unknown Alteromonadales	unknown
83-1/BGP	Alt831_00083	gi|1088696493|ref|WP_070411126.1|	0.008	78	Pseudomonas lundensis	86185	Proteobacteria	Gammaproteobacteria	Pseudomonadales	Pseudomonadaceae	Pseudomonas	Pseudomonas lundensis
83-1/BGP	Alt831_00084	gi|494329756|ref|WP_007182542.1|	1.3e-62	100	Proteobacteria	1224	Proteobacteria	unknown Proteobacteria	unknown Proteobacteria	unknown Proteobacteria	unknown Proteobacteria	unknown Proteobacteria
83-1/BGP	Alt831_00085	gi|1311457626|ref|WP_101146944.1|	0	100	Halomonas sp. MES3-P3E	2058321	Proteobacteria	Gammaproteobacteria	Oceanospirillales	Halomonadaceae	Halomonas	Halomonas sp. MES3-P3E
83-1/BGP	Alt831_00086	gi|489384885|ref|WP_003291522.1|	0	100	Gammaproteobacteria	1236	Proteobacteria	Gammaproteobacteria	unknown Gammaproteobacteria	unknown Gammaproteobacteria	unknown Gammaproteobacteria	unknown Gammaproteobacteria
83-1/BGP	Alt831_00087	gi|739123615|ref|WP_036993197.1|	1.29e-68	100	Gammaproteobacteria	1236	Proteobacteria	Gammaproteobacteria	unknown Gammaproteobacteria	unknown Gammaproteobacteria	unknown Gammaproteobacteria	unknown Gammaproteobacteria
83-1/BGP	Alt831_00088	gi|1124578205|ref|WP_074860584.1|	0	100	Pseudomonas oleovorans/pseudoalcaligenes group	1232139	Proteobacteria	Gammaproteobacteria	Pseudomonadales	Pseudomonadaceae	Pseudomonas	unknown
83-1/BGP	Alt831_00091	gi|1311457622|ref|WP_101146942.1|	1.37e-100	95	Halomonas sp. MES3-P3E	2058321	Proteobacteria	Gammaproteobacteria	Oceanospirillales	Halomonadaceae	Halomonas	Halomonas sp. MES3-P3E
83-1/BGP	Alt831_00092	gi|1224003191|ref|WP_092033882.1|	5.79e-22	88	Marinobacter sp. DSM 26671	1761793	Proteobacteria	Gammaproteobacteria	Alteromonadales	Alteromonadaceae	Marinobacter	Marinobacter sp. DSM 26671
83-1/BGP	Alt831_00097	gi|495413130|ref|WP_008137828.1|	5.84e-20	98	Pseudoalteromonas sp. BSi20495	386429	Proteobacteria	Gammaproteobacteria	Alteromonadales	Pseudoalteromonadaceae	Pseudoalteromonas	Pseudoalteromonas sp. BSi20495
83-1/BGP	Alt831_00098	gi|1194616511|ref|WP_085948789.1|	3.79e-164	95	Paraglaciecola arctica	1128911	Proteobacteria	Gammaproteobacteria	Alteromonadales	Alteromonadaceae	Paraglaciecola	Paraglaciecola arctica
83-1/BGP	Alt831_00099	gi|494908309|ref|WP_007634350.1|	0	100	Paraglaciecola psychrophila	326544	Proteobacteria	Gammaproteobacteria	Alteromonadales	Alteromonadaceae	Paraglaciecola	Paraglaciecola psychrophila
83-1/BGP	Alt831_00100	gi|1079452344|ref|WP_070177757.1|	0	99	Alteromonas lipolytica	1856405	Proteobacteria	Gammaproteobacteria	Alteromonadales	Alteromonadaceae	Alteromonas	Alteromonas lipolytica
83-1/BGP	Alt831_00101	gi|494894794|ref|WP_007620839.1|	0	98	Paraglaciecola arctica	1128911	Proteobacteria	Gammaproteobacteria	Alteromonadales	Alteromonadaceae	Paraglaciecola	Paraglaciecola arctica
83-1/BGP	Alt831_00102	gi|1214098805|ref|WP_088743772.1|	0	99	Cobetia sp. QF-1	1969833	Proteobacteria	Gammaproteobacteria	Oceanospirillales	Halomonadaceae	Cobetia	Cobetia sp. QF-1
83-1/BGP	Alt831_00108	gi|937074215|ref|WP_054542724.1|	3.77e-59	95	Vibrio splendidus	29497	Proteobacteria	Gammaproteobacteria	Vibrionales	Vibrionaceae	Vibrio	Vibrio splendidus
83-1/BGP	Alt831_00109	gi|1130439839|ref|WP_075607654.1|	0	100	Alteromonadales	135622	Proteobacteria	Gammaproteobacteria	Alteromonadales	unknown Alteromonadales	unknown Alteromonadales	unknown Alteromonadales
83-1/BGP	Alt831_00110	gi|1130439838|ref|WP_075607653.1|	0	100	Alteromonadales	135622	Proteobacteria	Gammaproteobacteria	Alteromonadales	unknown Alteromonadales	unknown Alteromonadales	unknown Alteromonadales
83-1/BGP	Alt831_00111	gi|1130439837|ref|WP_075607652.1|	5.01e-85	100	Alteromonadales	135622	Proteobacteria	Gammaproteobacteria	Alteromonadales	unknown Alteromonadales	unknown Alteromonadales	unknown Alteromonadales
83-1/BGP	Alt831_00112	gi|1130439836|ref|WP_075607651.1|	0	100	Alteromonadales	135622	Proteobacteria	Gammaproteobacteria	Alteromonadales	unknown Alteromonadales	unknown Alteromonadales	unknown Alteromonadales
83-1/BGP	Alt831_00113	gi|1130439835|ref|WP_075607650.1|	0	100	Alteromonadales	135622	Proteobacteria	Gammaproteobacteria	Alteromonadales	unknown Alteromonadales	unknown Alteromonadales	unknown Alteromonadales
83-1/BGP	Alt831_00114	gi|1130439834|ref|WP_075607649.1|	0	100	Alteromonadales	135622	Proteobacteria	Gammaproteobacteria	Alteromonadales	unknown Alteromonadales	unknown Alteromonadales	unknown Alteromonadales
83-1/BGP	Alt831_00115	gi|1130439833|ref|WP_075607648.1|	0	100	Alteromonadales	135622	Proteobacteria	Gammaproteobacteria	Alteromonadales	unknown Alteromonadales	unknown Alteromonadales	unknown Alteromonadales
83-1/BGP	Alt831_00116	gi|1130439832|ref|WP_075607647.1|	2.87e-50	100	Alteromonadales	135622	Proteobacteria	Gammaproteobacteria	Alteromonadales	unknown Alteromonadales	unknown Alteromonadales	unknown Alteromonadales
83-1/BGP	Alt831_00117	gi|1130439831|ref|WP_075607646.1|	2.14e-164	100	Alteromonadales	135622	Proteobacteria	Gammaproteobacteria	Alteromonadales	unknown Alteromonadales	unknown Alteromonadales	unknown Alteromonadales
83-1/BGP	Alt831_00118	gi|1360567510|ref|WP_105933176.1|	0	100	Alteromonas sp. 190	2079529	Proteobacteria	Gammaproteobacteria	Alteromonadales	Alteromonadaceae	Alteromonas	Alteromonas sp. 190
83-1/BGP	Alt831_00119	gi|1360567509|ref|WP_105933175.1|	5.71e-68	99	Alteromonas sp. 190	2079529	Proteobacteria	Gammaproteobacteria	Alteromonadales	Alteromonadaceae	Alteromonas	Alteromonas sp. 190
83-1/BGP	Alt831_00120	gi|1360567508|ref|WP_105933174.1|	0	100	Alteromonas sp. 190	2079529	Proteobacteria	Gammaproteobacteria	Alteromonadales	Alteromonadaceae	Alteromonas	Alteromonas sp. 190
83-1/BGP	Alt831_00121	gi|1057264395|ref|WP_068634144.1|	2.57e-18	96	Oleiphilus	141450	Proteobacteria	Gammaproteobacteria	Oceanospirillales	Oleiphilaceae	Oleiphilus	unknown
83-1/BGP	Alt831_00122	gi|654356334|ref|WP_027848790.1|	5.13e-37	95	Marinospirillum minutulum	64974	Proteobacteria	Gammaproteobacteria	Oceanospirillales	Oceanospirillaceae	Marinospirillum	Marinospirillum minutulum
83-1/BGP	Alt831_00123	gi|1330594259|ref|WP_102496694.1|	4.89e-09	93	Vibrio breoganii	553239	Proteobacteria	Gammaproteobacteria	Vibrionales	Vibrionaceae	Vibrio	Vibrio breoganii
83-1/BGP	Alt831_00124	gi|1130439828|ref|WP_075607643.1|	0	99	Alteromonadales	135622	Proteobacteria	Gammaproteobacteria	Alteromonadales	unknown Alteromonadales	unknown Alteromonadales	unknown Alteromonadales
83-1/BGP	Alt831_00125	gi|1130439827|ref|WP_075607642.1|	1.81e-48	100	Idiomarina sp. 5.13	1929465	Proteobacteria	Gammaproteobacteria	Alteromonadales	Idiomarinaceae	Idiomarina	Idiomarina sp. 5.13
83-1/BGP	Alt831_00126	gi|1254708909|ref|WP_097349101.1|	0	100	Alteromonas pelagimontana	1858656	Proteobacteria	Gammaproteobacteria	Alteromonadales	Alteromonadaceae	Alteromonas	Alteromonas pelagimontana
83-1/BGP	Alt831_00287	gi|766769958|ref|WP_044842811.1|	0	99	Thalassomonas viridans	137584	Proteobacteria	Gammaproteobacteria	Alteromonadales	Colwelliaceae	Thalassomonas	Thalassomonas viridans
83-1/BGP	Alt831_00288	gi|1236058381|ref|WP_094867138.1|	0	98	Vibrio vulnificus	672	Proteobacteria	Gammaproteobacteria	Vibrionales	Vibrionaceae	Vibrio	Vibrio vulnificus
83-1/BGP	Alt831_00289	gi|1236058382|ref|WP_094867139.1|	6.35e-88	99	Vibrio vulnificus	672	Proteobacteria	Gammaproteobacteria	Vibrionales	Vibrionaceae	Vibrio	Vibrio vulnificus
83-1/BGP	Alt831_00298	gi|935433617|ref|WP_054395112.1|	0	100	Vibrio parahaemolyticus	670	Proteobacteria	Gammaproteobacteria	Vibrionales	Vibrionaceae	Vibrio	Vibrio parahaemolyticus
83-1/BGP	Alt831_00299	gi|927319064|ref|WP_053812587.1|	3.65e-128	98	Vibrio parahaemolyticus	670	Proteobacteria	Gammaproteobacteria	Vibrionales	Vibrionaceae	Vibrio	Vibrio parahaemolyticus
83-1/BGP	Alt831_00704	gi|503549867|ref|WP_013783943.1|	1.35e-48	100	Alteromonas naphthalenivorans	715451	Proteobacteria	Gammaproteobacteria	Alteromonadales	Alteromonadaceae	Alteromonas	Alteromonas naphthalenivorans
83-1/BGP	Alt831_00894	gi|1110733018|ref|WP_071958643.1|	0	99	Alteromonas mediterranea	314275	Proteobacteria	Gammaproteobacteria	Alteromonadales	Alteromonadaceae	Alteromonas	Alteromonas mediterranea
83-1/BGP	Alt831_00895	gi|1177679326|ref|WP_082768928.1|	0.000119	99	Paraglaciecola hydrolytica	1799789	Proteobacteria	Gammaproteobacteria	Alteromonadales	Alteromonadaceae	Paraglaciecola	Paraglaciecola hydrolytica
83-1/BGP	Alt831_00896	gi|1028121239|ref|WP_063874536.1|	1.7	39	Nodularia spumigena	70799	Cyanobacteria	unknown	Nostocales	Aphanizomenonaceae	Nodularia	Nodularia spumigena
83-1/BGP	Alt831_00897	gi|1028860182|ref|WP_064028923.1|	1.73e-13	37	Methylomonas koyamae	702114	Proteobacteria	Gammaproteobacteria	Methylococcales	Methylococcaceae	Methylomonas	Methylomonas koyamae
83-1/BGP	Alt831_00898	gi|738204425|ref|WP_036160343.1|	2.9e-54	100	Marinomonas ushuaiensis	263818	Proteobacteria	Gammaproteobacteria	Oceanospirillales	Oceanospirillaceae	Marinomonas	Marinomonas ushuaiensis
83-1/BGP	Alt831_00899	gi|503519893|ref|WP_013754286.1|	3.67e-64	94	Glaciecola sp. 4H-3-7+YE-5	983545	Proteobacteria	Gammaproteobacteria	Alteromonadales	Alteromonadaceae	Glaciecola	Glaciecola sp. 4H-3-7+YE-5
83-1/BGP	Alt831_00900	gi|1398505371|ref|WP_110396962.1|	0.047	68	Pseudogracilibacillus auburnensis	1494959	Firmicutes	Bacilli	Bacillales	Bacillaceae	Pseudogracilibacillus	Pseudogracilibacillus auburnensis
83-1/BGP	Alt831_00901	gi|1225369912|ref|WP_093380014.1|	0.66	48	Variovorax sp. OV329	1882825	Proteobacteria	Betaproteobacteria	Burkholderiales	Comamonadaceae	Variovorax	Variovorax sp. OV329
83-1/BGP	Alt831_00902	gi|1382152212|ref|WP_108019925.1|	0	99	Marinobacter sp. PT19DW	2135610	Proteobacteria	Gammaproteobacteria	Alteromonadales	Alteromonadaceae	Marinobacter	Marinobacter sp. PT19DW
83-1/BGP	Alt831_00904	gi|1110733021|ref|WP_071958646.1|	2.82e-106	100	Alteromonas mediterranea	314275	Proteobacteria	Gammaproteobacteria	Alteromonadales	Alteromonadaceae	Alteromonas	Alteromonas mediterranea
83-1/BGP	Alt831_00905	gi|504879241|ref|WP_015066343.1|	1.4e-45	100	Alteromonas mediterranea	314275	Proteobacteria	Gammaproteobacteria	Alteromonadales	Alteromonadaceae	Alteromonas	Alteromonas mediterranea
83-1/BGP	Alt831_00906	gi|1110733023|ref|WP_071958648.1|	0	100	Alteromonas mediterranea	314275	Proteobacteria	Gammaproteobacteria	Alteromonadales	Alteromonadaceae	Alteromonas	Alteromonas mediterranea
83-1/BGP	Alt831_00907	gi|504879243|ref|WP_015066345.1|	0	100	Alteromonas mediterranea	314275	Proteobacteria	Gammaproteobacteria	Alteromonadales	Alteromonadaceae	Alteromonas	Alteromonas mediterranea
83-1/BGP	Alt831_00908	gi|1110733025|ref|WP_071958650.1|	0	100	Alteromonas mediterranea	314275	Proteobacteria	Gammaproteobacteria	Alteromonadales	Alteromonadaceae	Alteromonas	Alteromonas mediterranea
83-1/BGP	Alt831_00909	gi|503551198|ref|WP_013785274.1|	0	100	Alteromonas naphthalenivorans	715451	Proteobacteria	Gammaproteobacteria	Alteromonadales	Alteromonadaceae	Alteromonas	Alteromonas naphthalenivorans
83-1/BGP	Alt831_00910	gi|503551197|ref|WP_013785273.1|	0	100	Alteromonas naphthalenivorans	715451	Proteobacteria	Gammaproteobacteria	Alteromonadales	Alteromonadaceae	Alteromonas	Alteromonas naphthalenivorans
83-1/BGP	Alt831_00911	gi|503551196|ref|WP_013785272.1|	0	100	Alteromonas naphthalenivorans	715451	Proteobacteria	Gammaproteobacteria	Alteromonadales	Alteromonadaceae	Alteromonas	Alteromonas naphthalenivorans
83-1/BGP	Alt831_01351	gi|639058527|ref|WP_024461842.1|	2.8e-41	96	Marinimicrobium sp. LS-A18	1381596	Proteobacteria	Gammaproteobacteria	Cellvibrionales	Cellvibrionaceae	Marinimicrobium	Marinimicrobium sp. LS-A18
83-1/BGP	Alt831_01352	gi|1105083512|ref|WP_071817431.1|	0	100	Alteromonas sp. V450	1912139	Proteobacteria	Gammaproteobacteria	Alteromonadales	Alteromonadaceae	Alteromonas	Alteromonas sp. V450
83-1/BGP	Alt831_01354	gi|1133533147|ref|WP_076011386.1|	6.71e-161	100	Alteromonas abrolhosensis	1892904	Proteobacteria	Gammaproteobacteria	Alteromonadales	Alteromonadaceae	Alteromonas	Alteromonas abrolhosensis
83-1/BGP	Alt831_01355	gi|836568203|ref|WP_047726285.1|	1.03e-41	95	Vibrio parahaemolyticus	670	Proteobacteria	Gammaproteobacteria	Vibrionales	Vibrionaceae	Vibrio	Vibrio parahaemolyticus
83-1/BGP	Alt831_01357	gi|992009561|ref|WP_060993043.1|	1.4	21	Aliivibrio wodanis	80852	Proteobacteria	Gammaproteobacteria	Vibrionales	Vibrionaceae	Aliivibrio	Aliivibrio wodanis
83-1/BGP	Alt831_01635	gi|1011045489|ref|WP_061997460.1|	1.04e-121	100	Alteromonas sp. Mac1	1777491	Proteobacteria	Gammaproteobacteria	Alteromonadales	Alteromonadaceae	Alteromonas	Alteromonas sp. Mac1
83-1/BGP	Alt831_01642	gi|1180004831|ref|WP_083527185.1|	0	100	Alteromonas addita	287094	Proteobacteria	Gammaproteobacteria	Alteromonadales	Alteromonadaceae	Alteromonas	Alteromonas addita
83-1/BGP	Alt831_01926	gi|917003499|ref|WP_051610211.1|	7.36e-173	100	Marinospirillum insulare	217169	Proteobacteria	Gammaproteobacteria	Oceanospirillales	Oceanospirillaceae	Marinospirillum	Marinospirillum insulare
83-1/BGP	Alt831_01927	gi|501582961|ref|WP_012587275.1|	1.6e-48	98	Shewanella baltica	62322	Proteobacteria	Gammaproteobacteria	Alteromonadales	Shewanellaceae	Shewanella	Shewanella baltica
83-1/BGP	Alt831_01929	gi|1282009055|ref|WP_100367931.1|	5.06e-65	88	Yoonia maricola	420999	Proteobacteria	Alphaproteobacteria	Rhodobacterales	Rhodobacteraceae	Yoonia	Yoonia maricola
83-1/BGP	Alt831_01930	gi|495403750|ref|WP_008128449.1|	3.29e-05	76	Pseudoalteromonas	53246	Proteobacteria	Gammaproteobacteria	Alteromonadales	Pseudoalteromonadaceae	Pseudoalteromonas	unknown
83-1/BGP	Alt831_01931	gi|981988801|ref|WP_060166408.1|	1.95e-85	96	Burkholderia ubonensis	101571	Proteobacteria	Betaproteobacteria	Burkholderiales	Burkholderiaceae	Burkholderia	Burkholderia ubonensis
83-1/BGP	Alt831_01932	gi|922995670|ref|WP_053397293.1|	0	100	Vibrio nereis	693	Proteobacteria	Gammaproteobacteria	Vibrionales	Vibrionaceae	Vibrio	Vibrio nereis
83-1/BGP	Alt831_01933	gi|1057110312|ref|WP_068506084.1|	3.78e-68	97	Pseudomonas stutzeri	316	Proteobacteria	Gammaproteobacteria	Pseudomonadales	Pseudomonadaceae	Pseudomonas	Pseudomonas stutzeri
83-1/BGP	Alt831_01934	gi|919116122|ref|WP_052671763.1|	9.17e-170	98	Photobacterium leiognathi	553611	Proteobacteria	Gammaproteobacteria	Vibrionales	Vibrionaceae	Photobacterium	Photobacterium leiognathi
83-1/BGP	Alt831_01939	gi|1271511440|ref|WP_099293222.1|	0	100	Pseudoalteromonas sp. 3D05	2045444	Proteobacteria	Gammaproteobacteria	Alteromonadales	Pseudoalteromonadaceae	Pseudoalteromonas	Pseudoalteromonas sp. 3D05
83-1/BGP	Alt831_01940	gi|1271511442|ref|WP_099293224.1|	0	100	Pseudoalteromonas sp. 3D05	2045444	Proteobacteria	Gammaproteobacteria	Alteromonadales	Pseudoalteromonadaceae	Pseudoalteromonas	Pseudoalteromonas sp. 3D05
83-1/BGP	Alt831_01941	gi|1271511444|ref|WP_099293226.1|	0	99	Pseudoalteromonas sp. 3D05	2045444	Proteobacteria	Gammaproteobacteria	Alteromonadales	Pseudoalteromonadaceae	Pseudoalteromonas	Pseudoalteromonas sp. 3D05
83-1/BGP	Alt831_01942	gi|1105074163|ref|WP_071814938.1|	1.06e-17	98	Alteromonas sp. V450	1912139	Proteobacteria	Gammaproteobacteria	Alteromonadales	Alteromonadaceae	Alteromonas	Alteromonas sp. V450
83-1/BGP	Alt831_01943	gi|1110733561|ref|WP_071959186.1|	0	100	Alteromonas mediterranea	314275	Proteobacteria	Gammaproteobacteria	Alteromonadales	Alteromonadaceae	Alteromonas	Alteromonas mediterranea
83-1/BGP	Alt831_02190	gi|1311712008|ref|WP_101217408.1|	0	100	Pseudoalteromonas	53246	Proteobacteria	Gammaproteobacteria	Alteromonadales	Pseudoalteromonadaceae	Pseudoalteromonas	unknown
83-1/BGP	Alt831_02191	gi|1311712006|ref|WP_101217407.1|	0	99	Pseudoalteromonas	53246	Proteobacteria	Gammaproteobacteria	Alteromonadales	Pseudoalteromonadaceae	Pseudoalteromonas	unknown
83-1/BGP	Alt831_02192	gi|1249998955|ref|WP_096792813.1|	0	100	Pseudoalteromonas sp. 1_2015MBL_MicDiv	1720343	Proteobacteria	Gammaproteobacteria	Alteromonadales	Pseudoalteromonadaceae	Pseudoalteromonas	Pseudoalteromonas sp. 1_2015MBL_MicDiv
83-1/BGP	Alt831_02193	gi|909626597|ref|WP_049882166.1|	2.32e-74	100	Vibrio parahaemolyticus	670	Proteobacteria	Gammaproteobacteria	Vibrionales	Vibrionaceae	Vibrio	Vibrio parahaemolyticus
83-1/BGP	Alt831_02195	gi|503230104|ref|WP_013464765.1|	3.24e-77	88	Pseudoalteromonas	53246	Proteobacteria	Gammaproteobacteria	Alteromonadales	Pseudoalteromonadaceae	Pseudoalteromonas	unknown
83-1/BGP	Alt831_02196	gi|490723721|ref|WP_004586273.1|	1.5e-143	99	Pseudoalteromonas agarivorans	176102	Proteobacteria	Gammaproteobacteria	Alteromonadales	Pseudoalteromonadaceae	Pseudoalteromonas	Pseudoalteromonas agarivorans
83-1/BGP	Alt831_02197	gi|515577388|ref|WP_017010145.1|	0	98	Enterovibrio calviensis	91359	Proteobacteria	Gammaproteobacteria	Vibrionales	Vibrionaceae	Enterovibrio	Enterovibrio calviensis
83-1/BGP	Alt831_02198	gi|696547742|ref|WP_033080478.1|	3.62e-130	100	Colwellia psychrerythraea	28229	Proteobacteria	Gammaproteobacteria	Alteromonadales	Colwelliaceae	Colwellia	Colwellia psychrerythraea
83-1/BGP	Alt831_02199	gi|696547741|ref|WP_033080477.1|	0	99	Colwellia psychrerythraea	28229	Proteobacteria	Gammaproteobacteria	Alteromonadales	Colwelliaceae	Colwellia	Colwellia psychrerythraea
83-1/BGP	Alt831_02200	gi|917486990|ref|WP_052093407.1|	2.18e-142	98	Colwellia psychrerythraea	28229	Proteobacteria	Gammaproteobacteria	Alteromonadales	Colwelliaceae	Colwellia	Colwellia psychrerythraea
83-1/BGP	Alt831_02201	gi|917486989|ref|WP_052093406.1|	0	99	Colwellia psychrerythraea	28229	Proteobacteria	Gammaproteobacteria	Alteromonadales	Colwelliaceae	Colwellia	Colwellia psychrerythraea
83-1/BGP	Alt831_02202	gi|1168030728|ref|WP_080261630.1|	1.81e-22	87	Vibrio parahaemolyticus	670	Proteobacteria	Gammaproteobacteria	Vibrionales	Vibrionaceae	Vibrio	Vibrio parahaemolyticus
83-1/BGP	Alt831_02203	gi|659028984|ref|WP_029851975.1|	5.83e-30	100	Vibrio parahaemolyticus	670	Proteobacteria	Gammaproteobacteria	Vibrionales	Vibrionaceae	Vibrio	Vibrio parahaemolyticus
83-1/BGP	Alt831_02234	gi|692176735|ref|WP_032095391.1|	4.98e-17	100	Alteromonas	226	Proteobacteria	Gammaproteobacteria	Alteromonadales	Alteromonadaceae	Alteromonas	unknown
83-1/BGP	Alt831_02237	gi|1383431098|ref|WP_108567633.1|	4.61e-56	100	Alteromonas sp. IO390401	2079254	Proteobacteria	Gammaproteobacteria	Alteromonadales	Alteromonadaceae	Alteromonas	Alteromonas sp. IO390401
83-1/BGP	Alt831_02511	gi|1079450443|ref|WP_070177131.1|	0	100	Alteromonas lipolytica	1856405	Proteobacteria	Gammaproteobacteria	Alteromonadales	Alteromonadaceae	Alteromonas	Alteromonas lipolytica
83-1/BGP	Alt831_02826	gi|1207838045|ref|WP_088123849.1|	7.33e-83	100	Alteromonas mediterranea	314275	Proteobacteria	Gammaproteobacteria	Alteromonadales	Alteromonadaceae	Alteromonas	Alteromonas mediterranea
83-1/BGP	Alt831_02828	gi|516014409|ref|WP_017444992.1|	0	99	Gayadomonas joobiniege	1234606	Proteobacteria	Gammaproteobacteria	Alteromonadales	Alteromonadaceae	Gayadomonas	Gayadomonas joobiniege
83-1/BGP	Alt831_03217	gi|1339706057|ref|WP_103594695.1|	4.66e-57	89	Campylobacter concisus	199	Proteobacteria	Epsilonproteobacteria	Campylobacterales	Campylobacteraceae	Campylobacter	Campylobacter concisus
83-1/BGP	Alt831_03218	gi|764663444|ref|WP_044448529.1|	3.27e-72	100	Alteromonas australica	589873	Proteobacteria	Gammaproteobacteria	Alteromonadales	Alteromonadaceae	Alteromonas	Alteromonas australica
83-1/BGP	Alt831_03219	gi|1306786634|ref|WP_100972880.1|	8.73e-08	70	Alteromonas sp. MB-3u-76	2058133	Proteobacteria	Gammaproteobacteria	Alteromonadales	Alteromonadaceae	Alteromonas	Alteromonas sp. MB-3u-76
83-1/BGP	Alt831_03220	gi|1054552257|ref|WP_066321652.1|	3.82e-108	100	Halomonas sp. G11	1684425	Proteobacteria	Gammaproteobacteria	Oceanospirillales	Halomonadaceae	Halomonas	Halomonas sp. G11
83-1/BGP	Alt831_03221	gi|1054552259|ref|WP_066321654.1|	0	99	Halomonas sp. G11	1684425	Proteobacteria	Gammaproteobacteria	Oceanospirillales	Halomonadaceae	Halomonas	Halomonas sp. G11
83-1/BGP	Alt831_03497	gi|1120145187|ref|WP_073015296.1|	6.25e-61	99	Labrenzia suaedae	735517	Proteobacteria	Alphaproteobacteria	Rhodobacterales	Rhodobacteraceae	Labrenzia	Labrenzia suaedae
83-1/BGP	Alt831_03498	gi|1063825523|ref|WP_069436073.1|	9.3e-29	39	Methyloceanibacter methanicus	1774968	Proteobacteria	Alphaproteobacteria	Rhizobiales	unknown Rhizobiales	Methyloceanibacter	Methyloceanibacter methanicus
83-1/BGP	Alt831_03499	gi|1120145187|ref|WP_073015296.1|	2.05e-69	99	Labrenzia suaedae	735517	Proteobacteria	Alphaproteobacteria	Rhodobacterales	Rhodobacteraceae	Labrenzia	Labrenzia suaedae
83-1/BGP	Alt831_03502	gi|1120145184|ref|WP_073015293.1|	2.95e-15	50	Labrenzia suaedae	735517	Proteobacteria	Alphaproteobacteria	Rhodobacterales	Rhodobacteraceae	Labrenzia	Labrenzia suaedae
83-1/BGP	Alt831_03503	gi|928871633|ref|WP_053910103.1|	2.13e-136	95	Pseudoalteromonas sp. SW0106-04	1702169	Proteobacteria	Gammaproteobacteria	Alteromonadales	Pseudoalteromonadaceae	Pseudoalteromonas	Pseudoalteromonas sp. SW0106-04
83-1/BGP	Alt831_03504	gi|928871634|ref|WP_053910104.1|	4.03e-114	94	Pseudoalteromonas sp. SW0106-04	1702169	Proteobacteria	Gammaproteobacteria	Alteromonadales	Pseudoalteromonadaceae	Pseudoalteromonas	Pseudoalteromonas sp. SW0106-04
83-1/BGP	Alt831_03505	gi|527111247|ref|WP_020911725.1|	1.31e-108	99	Shewanella piezotolerans	404011	Proteobacteria	Gammaproteobacteria	Alteromonadales	Shewanellaceae	Shewanella	Shewanella piezotolerans
83-1/BGP	Alt831_03506	gi|499957551|ref|WP_011638285.1|	2.93e-167	99	Shewanella frigidimarina	56812	Proteobacteria	Gammaproteobacteria	Alteromonadales	Shewanellaceae	Shewanella	Shewanella frigidimarina
83-1/BGP	Alt831_03507	gi|1119697974|ref|WP_072616328.1|	1.43e-131	99	Vibrio vulnificus	672	Proteobacteria	Gammaproteobacteria	Vibrionales	Vibrionaceae	Vibrio	Vibrio vulnificus
83-1/BGP	Alt831_03508	gi|499957553|ref|WP_011638287.1|	2.79e-158	99	Shewanella frigidimarina	56812	Proteobacteria	Gammaproteobacteria	Alteromonadales	Shewanellaceae	Shewanella	Shewanella frigidimarina
83-1/BGP	Alt831_03509	gi|499957554|ref|WP_011638288.1|	2.49e-66	96	Shewanella frigidimarina	56812	Proteobacteria	Gammaproteobacteria	Alteromonadales	Shewanellaceae	Shewanella	Shewanella frigidimarina
83-1/BGP	Alt831_03510	gi|1056260327|ref|WP_067735759.1|	3.8e-88	95	Alteromonadaceae bacterium XY-R5	1737567	Proteobacteria	Gammaproteobacteria	Alteromonadales	Alteromonadaceae	unknown	Alteromonadaceae bacterium XY-R5
83-1/BGP	Alt831_03511	gi|1056260331|ref|WP_067735762.1|	2.25e-143	97	Alteromonadaceae bacterium XY-R5	1737567	Proteobacteria	Gammaproteobacteria	Alteromonadales	Alteromonadaceae	unknown	Alteromonadaceae bacterium XY-R5
83-1/BGP	Alt831_03512	gi|499895212|ref|WP_011575946.1|	4.23e-85	87	Pseudoalteromonas atlantica	288	Proteobacteria	Gammaproteobacteria	Alteromonadales	Pseudoalteromonadaceae	Pseudoalteromonas	Pseudoalteromonas atlantica
83-1/BGP	Alt831_03513	gi|1056260340|ref|WP_067735768.1|	0	94	Alteromonadaceae bacterium XY-R5	1737567	Proteobacteria	Gammaproteobacteria	Alteromonadales	Alteromonadaceae	unknown	Alteromonadaceae bacterium XY-R5
83-1/BGP	Alt831_03514	gi|499895215|ref|WP_011575949.1|	0	92	Pseudoalteromonas atlantica	288	Proteobacteria	Gammaproteobacteria	Alteromonadales	Pseudoalteromonadaceae	Pseudoalteromonas	Pseudoalteromonas atlantica
83-1/BGP	Alt831_03515	gi|1056260358|ref|WP_067735781.1|	0	98	Alteromonadaceae bacterium XY-R5	1737567	Proteobacteria	Gammaproteobacteria	Alteromonadales	Alteromonadaceae	unknown	Alteromonadaceae bacterium XY-R5
83-1/BGP	Alt831_03516	gi|499895219|ref|WP_011575953.1|	3.9e-175	100	Pseudoalteromonas atlantica	288	Proteobacteria	Gammaproteobacteria	Alteromonadales	Pseudoalteromonadaceae	Pseudoalteromonas	Pseudoalteromonas atlantica
83-1/BGP	Alt831_04072	gi|1441042472|ref|WP_114765094.1|	2.27e-66	100	Vibrio sp. G98	2231649	Proteobacteria	Gammaproteobacteria	Vibrionales	Vibrionaceae	Vibrio	Vibrio sp. G98
83-1/BGP	Alt831_04073	gi|521099390|ref|WP_020430284.1|	2.18e-88	98	Vibrio fluvialis	676	Proteobacteria	Gammaproteobacteria	Vibrionales	Vibrionaceae	Vibrio	Vibrio fluvialis
83-1/BGP	Alt831_04074	gi|823293742|ref|WP_047049640.1|	2.52e-123	99	Vibrio mexicanus	1004326	Proteobacteria	Gammaproteobacteria	Vibrionales	Vibrionaceae	Vibrio	Vibrio mexicanus
83-1/BGP	Alt831_04075	gi|1159289189|ref|WP_079221084.1|	2.32e-146	99	Stenotrophomonas maltophilia	40324	Proteobacteria	Gammaproteobacteria	Xanthomonadales	Xanthomonadaceae	Stenotrophomonas	Stenotrophomonas maltophilia
83-1/BGP	Alt831_04076	gi|495386073|ref|WP_008110776.1|	2.03e-74	96	Pseudoalteromonas	53246	Proteobacteria	Gammaproteobacteria	Alteromonadales	Pseudoalteromonadaceae	Pseudoalteromonas	unknown
83-1/BGP	Alt831_04077	gi|940639587|ref|WP_055012636.1|	5.74e-80	100	Pseudoalteromonas sp. P1-16-1b	1723757	Proteobacteria	Gammaproteobacteria	Alteromonadales	Pseudoalteromonadaceae	Pseudoalteromonas	Pseudoalteromonas sp. P1-16-1b
83-1/BGP	Alt831_04078	gi|1225039361|ref|WP_093053438.1|	7.09e-80	100	Pseudomonas sp. NFPP33	1566230	Proteobacteria	Gammaproteobacteria	Pseudomonadales	Pseudomonadaceae	Pseudomonas	Pseudomonas sp. NFPP33
83-1/BGP	Alt831_04100	gi|1360570850|ref|WP_105936516.1|	9.25e-58	74	Alteromonas sp. 190	2079529	Proteobacteria	Gammaproteobacteria	Alteromonadales	Alteromonadaceae	Alteromonas	Alteromonas sp. 190
83-1/BGP	Alt831_04227	gi|1224779468|ref|WP_092797004.1|	3.88e-19	93	Rheinheimera pacifica	173990	Proteobacteria	Gammaproteobacteria	Chromatiales	Chromatiaceae	Rheinheimera	Rheinheimera pacifica
ATCC27126	MASE_01955	gi|1133533776|ref|WP_076012015.1|	1.04e-43	100	Alteromonas abrolhosensis	1892904	Proteobacteria	Gammaproteobacteria	Alteromonadales	Alteromonadaceae	Alteromonas	Alteromonas abrolhosensis
ATCC27126	MASE_02290	gi|1398374898|ref|WP_110289720.1|	4.69e-154	100	Alteromonas sp. I10	1938740	Proteobacteria	Gammaproteobacteria	Alteromonadales	Alteromonadaceae	Alteromonas	Alteromonas sp. I10
ATCC27126	MASE_02295	gi|1332824808|ref|WP_102798525.1|	1.13e-130	79	Bowmanella denitrificans	366582	Proteobacteria	Gammaproteobacteria	Alteromonadales	Alteromonadaceae	Bowmanella	Bowmanella denitrificans
ATCC27126	MASE_03460	gi|1011631074|ref|WP_062481440.1|	6.1e-16	83	Lacimicrobium alkaliphilum	1526571	Proteobacteria	Gammaproteobacteria	Alteromonadales	Alteromonadaceae	Lacimicrobium	Lacimicrobium alkaliphilum
ATCC27126	MASE_03465	gi|1353470535|ref|WP_104973960.1|	9.37e-18	75	Vibrio diabolicus	50719	Proteobacteria	Gammaproteobacteria	Vibrionales	Vibrionaceae	Vibrio	Vibrio diabolicus
ATCC27126	MASE_03900	gi|517812444|ref|WP_018982652.1|	0	100	Salinimonas chungwhensis	265425	Proteobacteria	Gammaproteobacteria	Alteromonadales	Alteromonadaceae	Salinimonas	Salinimonas chungwhensis
ATCC27126	MASE_03905	gi|517812443|ref|WP_018982651.1|	0	83	Salinimonas chungwhensis	265425	Proteobacteria	Gammaproteobacteria	Alteromonadales	Alteromonadaceae	Salinimonas	Salinimonas chungwhensis
ATCC27126	MASE_03910	gi|517813361|ref|WP_018983569.1|	1.02e-128	87	Salinimonas chungwhensis	265425	Proteobacteria	Gammaproteobacteria	Alteromonadales	Alteromonadaceae	Salinimonas	Salinimonas chungwhensis
ATCC27126	MASE_03915	gi|1100929165|ref|WP_071448519.1|	2.4	62	Oenococcus oeni	1247	Firmicutes	Bacilli	Lactobacillales	Leuconostocaceae	Oenococcus	Oenococcus oeni
ATCC27126	MASE_03920	gi|1178688953|ref|WP_083197483.1|	1.31e-24	75	Caulobacteraceae bacterium OTSz_A_272	1759059	Proteobacteria	Alphaproteobacteria	Caulobacterales	Caulobacteraceae	unknown Caulobacteraceae	Caulobacteraceae bacterium OTSz_A_272
ATCC27126	MASE_03925	gi|754785887|ref|WP_042149651.1|	1.63e-108	98	Pseudoalteromonas	53246	Proteobacteria	Gammaproteobacteria	Alteromonadales	Pseudoalteromonadaceae	Pseudoalteromonas	unknown
ATCC27126	MASE_03930	gi|992355228|ref|WP_061058548.1|	7.35e-135	98	Vibrio vulnificus	672	Proteobacteria	Gammaproteobacteria	Vibrionales	Vibrionaceae	Vibrio	Vibrio vulnificus
ATCC27126	MASE_03935	gi|754785890|ref|WP_042149654.1|	8.86e-42	95	Pseudoalteromonas	53246	Proteobacteria	Gammaproteobacteria	Alteromonadales	Pseudoalteromonadaceae	Pseudoalteromonas	unknown
ATCC27126	MASE_03940	gi|1021708064|ref|WP_063356464.1|	0	99	Pseudoalteromonas luteoviolacea	43657	Proteobacteria	Gammaproteobacteria	Alteromonadales	Pseudoalteromonadaceae	Pseudoalteromonas	Pseudoalteromonas luteoviolacea
ATCC27126	MASE_03945	gi|983091334|ref|WP_060430789.1|	0	99	Serratia	613	Proteobacteria	Gammaproteobacteria	Enterobacterales	Yersiniaceae	Serratia	unknown
ATCC27126	MASE_03950	gi|1021708061|ref|WP_063356461.1|	0	99	Pseudoalteromonas luteoviolacea	43657	Proteobacteria	Gammaproteobacteria	Alteromonadales	Pseudoalteromonadaceae	Pseudoalteromonas	Pseudoalteromonas luteoviolacea
ATCC27126	MASE_03955	gi|754786470|ref|WP_042150224.1|	0	99	Pseudoalteromonas	53246	Proteobacteria	Gammaproteobacteria	Alteromonadales	Pseudoalteromonadaceae	Pseudoalteromonas	unknown
ATCC27126	MASE_03960	gi|639368538|ref|WP_024606120.1|	2.93e-159	99	Pseudoalteromonas	53246	Proteobacteria	Gammaproteobacteria	Alteromonadales	Pseudoalteromonadaceae	Pseudoalteromonas	unknown
ATCC27126	MASE_03965	gi|639368542|ref|WP_024606121.1|	2.79e-69	95	Pseudoalteromonas	53246	Proteobacteria	Gammaproteobacteria	Alteromonadales	Pseudoalteromonadaceae	Pseudoalteromonas	unknown
ATCC27126	MASE_04715	gi|1180129297|ref|WP_083648681.1|	2.68e-34	97	Alteromonas abrolhosensis	1892904	Proteobacteria	Gammaproteobacteria	Alteromonadales	Alteromonadaceae	Alteromonas	Alteromonas abrolhosensis
ATCC27126	MASE_04730	gi|504879349|ref|WP_015066451.1|	9.53e-31	99	Alteromonas mediterranea	314275	Proteobacteria	Gammaproteobacteria	Alteromonadales	Alteromonadaceae	Alteromonas	Alteromonas mediterranea
ATCC27126	MASE_04735	gi|504879350|ref|WP_015066452.1|	0	99	Alteromonas mediterranea	314275	Proteobacteria	Gammaproteobacteria	Alteromonadales	Alteromonadaceae	Alteromonas	Alteromonas mediterranea
ATCC27126	MASE_04740	gi|763176684|ref|WP_044056331.1|	7.77e-170	100	Alteromonas australica	589873	Proteobacteria	Gammaproteobacteria	Alteromonadales	Alteromonadaceae	Alteromonas	Alteromonas australica
ATCC27126	MASE_04745	gi|1105070695|ref|WP_071814000.1|	6.91e-161	99	Alteromonas sp. V450	1912139	Proteobacteria	Gammaproteobacteria	Alteromonadales	Alteromonadaceae	Alteromonas	Alteromonas sp. V450
ATCC27126	MASE_04750	gi|1105070699|ref|WP_071814001.1|	0	99	Alteromonas sp. V450	1912139	Proteobacteria	Gammaproteobacteria	Alteromonadales	Alteromonadaceae	Alteromonas	Alteromonas sp. V450
ATCC27126	MASE_04755	gi|1105070704|ref|WP_071814002.1|	1.66e-101	97	Alteromonas sp. V450	1912139	Proteobacteria	Gammaproteobacteria	Alteromonadales	Alteromonadaceae	Alteromonas	Alteromonas sp. V450
ATCC27126	MASE_04760	gi|1110733117|ref|WP_071958742.1|	0	100	Alteromonas mediterranea	314275	Proteobacteria	Gammaproteobacteria	Alteromonadales	Alteromonadaceae	Alteromonas	Alteromonas mediterranea
ATCC27126	MASE_04765	gi|1360564519|ref|WP_105930217.1|	7.05e-167	100	Alteromonas gracilis	1479524	Proteobacteria	Gammaproteobacteria	Alteromonadales	Alteromonadaceae	Alteromonas	Alteromonas gracilis
ATCC27126	MASE_07405	gi|501499535|ref|WP_012507777.1|	1.63e-87	99	Pelodictyon phaeoclathratiforme	34090	Chlorobi	Chlorobia	Chlorobiales	Chlorobiaceae	Pelodictyon	Pelodictyon phaeoclathratiforme
ATCC27126	MASE_07430	gi|951419252|ref|WP_057792527.1|	3.53e-74	99	Alteromonas stellipolaris	233316	Proteobacteria	Gammaproteobacteria	Alteromonadales	Alteromonadaceae	Alteromonas	Alteromonas stellipolaris
ATCC27126	MASE_07465	gi|1110725549|ref|WP_071951298.1|	0	99	Alteromonas mediterranea	314275	Proteobacteria	Gammaproteobacteria	Alteromonadales	Alteromonadaceae	Alteromonas	Alteromonas mediterranea
ATCC27126	MASE_08375	gi|992027002|ref|WP_061005979.1|	4.78e-79	98	Aliivibrio wodanis	80852	Proteobacteria	Gammaproteobacteria	Vibrionales	Vibrionaceae	Aliivibrio	Aliivibrio wodanis
ATCC27126	MASE_08790	gi|1254122828|ref|WP_097054944.1|	1.7	80	Salinimicrobium sediminis	1343891	Bacteroidetes	Flavobacteriia	Flavobacteriales	Flavobacteriaceae	Salinimicrobium	Salinimicrobium sediminis
ATCC27126	MASE_08795	gi|646361697|ref|WP_025504911.1|	1.28e-78	92	Vibrio parahaemolyticus	670	Proteobacteria	Gammaproteobacteria	Vibrionales	Vibrionaceae	Vibrio	Vibrio parahaemolyticus
ATCC27126	MASE_08800	gi|1067191376|ref|WP_069527358.1|	0	100	Aeromonas	642	Proteobacteria	Gammaproteobacteria	Aeromonadales	Aeromonadaceae	Aeromonas	unknown
ATCC27126	MASE_08805	gi|1330691585|ref|WP_102559316.1|	1.24e-35	84	Vibrio lentus	136468	Proteobacteria	Gammaproteobacteria	Vibrionales	Vibrionaceae	Vibrio	Vibrio lentus
ATCC27126	MASE_08810	gi|757171820|ref|WP_042725908.1|	6.83e-54	63	Chthoniobacter flavus	191863	Verrucomicrobia	Spartobacteria	Chthoniobacterales	Chthoniobacteraceae	Chthoniobacter	Chthoniobacter flavus
ATCC27126	MASE_08815	gi|1040953746|ref|WP_065170643.1|	2.45e-97	93	Photobacterium damselae	38293	Proteobacteria	Gammaproteobacteria	Vibrionales	Vibrionaceae	Photobacterium	Photobacterium damselae
ATCC27126	MASE_08825	gi|516642118|ref|WP_018013697.1|	3.76e-144	100	Teredinibacter turnerae	2426	Proteobacteria	Gammaproteobacteria	Cellvibrionales	Cellvibrionaceae	Teredinibacter	Teredinibacter turnerae
ATCC27126	MASE_08830	gi|496569368|ref|WP_009270486.1|	0.31	52	[Clostridium] innocuum	1522	Firmicutes	Erysipelotrichia	Erysipelotrichales	Erysipelotrichaceae	Erysipelatoclostridium	[Clostridium] innocuum
ATCC27126	MASE_08845	gi|1133532655|ref|WP_076010894.1|	0	100	Alteromonas abrolhosensis	1892904	Proteobacteria	Gammaproteobacteria	Alteromonadales	Alteromonadaceae	Alteromonas	Alteromonas abrolhosensis
ATCC27126	MASE_08850	gi|1124180025|ref|WP_074491118.1|	5.77e-37	82	Mucilaginibacter polytrichastri	1302689	Bacteroidetes	Sphingobacteriia	Sphingobacteriales	Sphingobacteriaceae	Mucilaginibacter	Mucilaginibacter polytrichastri
ATCC27126	MASE_08870	gi|800950858|ref|WP_045978945.1|	5.68e-52	99	Pseudoalteromonas ruthenica	151081	Proteobacteria	Gammaproteobacteria	Alteromonadales	Pseudoalteromonadaceae	Pseudoalteromonas	Pseudoalteromonas ruthenica
ATCC27126	MASE_08875	gi|937117319|ref|WP_054554691.1|	2.02e-46	100	Pseudoalteromonas lipolytica	570156	Proteobacteria	Gammaproteobacteria	Alteromonadales	Pseudoalteromonadaceae	Pseudoalteromonas	Pseudoalteromonas lipolytica
ATCC27126	MASE_09445	gi|769929697|ref|WP_045063883.1|	4.43e-35	99	Photobacterium leiognathi	553611	Proteobacteria	Gammaproteobacteria	Vibrionales	Vibrionaceae	Photobacterium	Photobacterium leiognathi
ATCC27126	MASE_09450	gi|1133529349|ref|WP_076007842.1|	0	99	Vibrio cholerae	666	Proteobacteria	Gammaproteobacteria	Vibrionales	Vibrionaceae	Vibrio	Vibrio cholerae
ATCC27126	MASE_09455	gi|1172390429|ref|WP_080768606.1|	3.73e-103	100	Aeromonas veronii	654	Proteobacteria	Gammaproteobacteria	Aeromonadales	Aeromonadaceae	Aeromonas	Aeromonas veronii
ATCC27126	MASE_10350	gi|1174862937|ref|WP_081540791.1|	0.27	83	Lactobacillus salivarius	1624	Firmicutes	Bacilli	Lactobacillales	Lactobacillaceae	Lactobacillus	Lactobacillus salivarius
ATCC27126	MASE_10365	gi|1011044582|ref|WP_061996987.1|	3.96e-90	99	Alteromonas	226	Proteobacteria	Gammaproteobacteria	Alteromonadales	Alteromonadaceae	Alteromonas	unknown
ATCC27126	MASE_10370	gi|1176848196|ref|WP_082604977.1|	1.96e-100	100	Alteromonas	226	Proteobacteria	Gammaproteobacteria	Alteromonadales	Alteromonadaceae	Alteromonas	unknown
ATCC27126	MASE_10375	gi|498247894|ref|WP_010562050.1|	1.06e-83	95	Pseudoalteromonas spongiae	298657	Proteobacteria	Gammaproteobacteria	Alteromonadales	Pseudoalteromonadaceae	Pseudoalteromonas	Pseudoalteromonas spongiae
ATCC27126	MASE_10380	gi|746497179|ref|WP_039534490.1|	6.46e-25	83	Vibrio vulnificus	672	Proteobacteria	Gammaproteobacteria	Vibrionales	Vibrionaceae	Vibrio	Vibrio vulnificus
ATCC27126	MASE_10815	gi|835515410|ref|WP_047536667.1|	2.84e-176	100	Methylotenera versatilis	1055487	Proteobacteria	Betaproteobacteria	Nitrosomonadales	Methylophilaceae	Methylotenera	Methylotenera versatilis
ATCC27126	MASE_10820	gi|914658094|ref|WP_050649279.1|	3.81e-101	100	Vibrio sp. J2-4	1507977	Proteobacteria	Gammaproteobacteria	Vibrionales	Vibrionaceae	Vibrio	Vibrio sp. J2-4
ATCC27126	MASE_11335	gi|1133533533|ref|WP_076011772.1|	5.04e-25	87	Alteromonas abrolhosensis	1892904	Proteobacteria	Gammaproteobacteria	Alteromonadales	Alteromonadaceae	Alteromonas	Alteromonas abrolhosensis
ATCC27126	MASE_11350	gi|1246237772|ref|XP_022416010.1|	0.92	99	Delphinapterus leucas	9749	unknown	unknown	unknown	unknown	unknown	unknown
ATCC27126	MASE_11755	gi|1149939655|ref|WP_077867586.1|	0.93	100	Clostridium saccharobutylicum	169679	Firmicutes	Clostridia	Clostridiales	Clostridiaceae	Clostridium	Clostridium saccharobutylicum
ATCC27126	MASE_13065	gi|1173683790|ref|WP_081365751.1|	0	98	Alteromonas mediterranea	314275	Proteobacteria	Gammaproteobacteria	Alteromonadales	Alteromonadaceae	Alteromonas	Alteromonas mediterranea
ATCC27126	MASE_13070	gi|1110733988|ref|WP_071959613.1|	0	100	Alteromonas mediterranea	314275	Proteobacteria	Gammaproteobacteria	Alteromonadales	Alteromonadaceae	Alteromonas	Alteromonas mediterranea
ATCC27126	MASE_13075	gi|1110733991|ref|WP_071959616.1|	5.92e-147	100	Alteromonas mediterranea	314275	Proteobacteria	Gammaproteobacteria	Alteromonadales	Alteromonadaceae	Alteromonas	Alteromonas mediterranea
ATCC27126	MASE_13095	gi|1110733997|ref|WP_071959622.1|	1.98e-118	99	Alteromonas mediterranea	314275	Proteobacteria	Gammaproteobacteria	Alteromonadales	Alteromonadaceae	Alteromonas	Alteromonas mediterranea
ATCC27126	MASE_13100	gi|1110733999|ref|WP_071959624.1|	0	99	Alteromonas mediterranea	314275	Proteobacteria	Gammaproteobacteria	Alteromonadales	Alteromonadaceae	Alteromonas	Alteromonas mediterranea
ATCC27126	MASE_13105	gi|1110734000|ref|WP_071959625.1|	0	99	Alteromonas mediterranea	314275	Proteobacteria	Gammaproteobacteria	Alteromonadales	Alteromonadaceae	Alteromonas	Alteromonas mediterranea
ATCC27126	MASE_13110	gi|1110734002|ref|WP_071959627.1|	0	100	Alteromonas mediterranea	314275	Proteobacteria	Gammaproteobacteria	Alteromonadales	Alteromonadaceae	Alteromonas	Alteromonas mediterranea
ATCC27126	MASE_13115	gi|1173683791|ref|WP_081365752.1|	0	100	Alteromonas mediterranea	314275	Proteobacteria	Gammaproteobacteria	Alteromonadales	Alteromonadaceae	Alteromonas	Alteromonas mediterranea
ATCC27126	MASE_13120	gi|1110734003|ref|WP_071959628.1|	9.17e-30	100	Alteromonas mediterranea	314275	Proteobacteria	Gammaproteobacteria	Alteromonadales	Alteromonadaceae	Alteromonas	Alteromonas mediterranea
ATCC27126	MASE_13125	gi|504880547|ref|WP_015067649.1|	4.2e-92	98	Alteromonas mediterranea	314275	Proteobacteria	Gammaproteobacteria	Alteromonadales	Alteromonadaceae	Alteromonas	Alteromonas mediterranea
ATCC27126	MASE_13140	gi|1110734008|ref|WP_071959633.1|	4.38e-104	100	Alteromonas mediterranea	314275	Proteobacteria	Gammaproteobacteria	Alteromonadales	Alteromonadaceae	Alteromonas	Alteromonas mediterranea
ATCC27126	MASE_13145	gi|1184752329|ref|WP_085300412.1|	8.88e-114	99	Colwellia mytili	1888913	Proteobacteria	Gammaproteobacteria	Alteromonadales	Colwelliaceae	Colwellia	Colwellia mytili
ATCC27126	MASE_13150	gi|916872573|ref|WP_051479629.1|	1.5e-71	94	Catenovulum agarivorans	1172192	Proteobacteria	Gammaproteobacteria	Alteromonadales	Alteromonadaceae	Catenovulum	Catenovulum agarivorans
ATCC27126	MASE_13155	gi|1383431556|ref|WP_108568091.1|	0	98	Alteromonas sp. IO390401	2079254	Proteobacteria	Gammaproteobacteria	Alteromonadales	Alteromonadaceae	Alteromonas	Alteromonas sp. IO390401
ATCC27126	MASE_13160	gi|1110734012|ref|WP_071959637.1|	0	97	Alteromonas mediterranea	314275	Proteobacteria	Gammaproteobacteria	Alteromonadales	Alteromonadaceae	Alteromonas	Alteromonas mediterranea
ATCC27126	MASE_13165	gi|1110734014|ref|WP_071959639.1|	0	99	Alteromonas mediterranea	314275	Proteobacteria	Gammaproteobacteria	Alteromonadales	Alteromonadaceae	Alteromonas	Alteromonas mediterranea
ATCC27126	MASE_13170	gi|738259018|ref|WP_036214025.1|	1.44e-49	85	Massilia sp. LC238	1502852	Proteobacteria	Betaproteobacteria	Burkholderiales	Oxalobacteraceae	Massilia	Massilia sp. LC238
ATCC27126	MASE_13175	gi|765296246|ref|WP_044623956.1|	2.95e-87	98	Photobacterium gaetbulicola	1295392	Proteobacteria	Gammaproteobacteria	Vibrionales	Vibrionaceae	Photobacterium	Photobacterium gaetbulicola
ATCC27126	MASE_13180	gi|1148292730|ref|WP_077249751.1|	9.21e-133	95	Escherichia coli	562	Proteobacteria	Gammaproteobacteria	Enterobacterales	Enterobacteriaceae	Escherichia	Escherichia coli
ATCC27126	MASE_13185	gi|1056964472|ref|WP_068377462.1|	5.02e-51	85	Paraglaciecola hydrolytica	1799789	Proteobacteria	Gammaproteobacteria	Alteromonadales	Alteromonadaceae	Paraglaciecola	Paraglaciecola hydrolytica
ATCC27126	MASE_13190	gi|1332824148|ref|WP_102797865.1|	3.16e-33	69	Bowmanella denitrificans	366582	Proteobacteria	Gammaproteobacteria	Alteromonadales	Alteromonadaceae	Bowmanella	Bowmanella denitrificans
ATCC27126	MASE_13195	gi|670487010|ref|WP_031435262.1|	5.53e-27	86	Methylomarinum vadi	438855	Proteobacteria	Gammaproteobacteria	Methylococcales	Methylococcaceae	Methylomarinum	Methylomarinum vadi
ATCC27126	MASE_13200	gi|1184752339|ref|WP_085300422.1|	1.19e-152	99	Colwellia mytili	1888913	Proteobacteria	Gammaproteobacteria	Alteromonadales	Colwelliaceae	Colwellia	Colwellia mytili
ATCC27126	MASE_13205	gi|1110734023|ref|WP_071959648.1|	0	99	Alteromonas mediterranea	314275	Proteobacteria	Gammaproteobacteria	Alteromonadales	Alteromonadaceae	Alteromonas	Alteromonas mediterranea
ATCC27126	MASE_13210	gi|1110734025|ref|WP_071959650.1|	0	100	Alteromonas mediterranea	314275	Proteobacteria	Gammaproteobacteria	Alteromonadales	Alteromonadaceae	Alteromonas	Alteromonas mediterranea
ATCC27126	MASE_13215	gi|504880566|ref|WP_015067668.1|	0	99	Alteromonas mediterranea	314275	Proteobacteria	Gammaproteobacteria	Alteromonadales	Alteromonadaceae	Alteromonas	Alteromonas mediterranea
ATCC27126	MASE_13220	gi|504880567|ref|WP_015067669.1|	0	98	Alteromonas mediterranea	314275	Proteobacteria	Gammaproteobacteria	Alteromonadales	Alteromonadaceae	Alteromonas	Alteromonas mediterranea
ATCC27126	MASE_13820	gi|1011164064|ref|WP_062085479.1|	0	98	Alteromonas	226	Proteobacteria	Gammaproteobacteria	Alteromonadales	Alteromonadaceae	Alteromonas	unknown
ATCC27126	MASE_13825	gi|1154160357|ref|WP_078535037.1|	8.63e-81	93	Vibrio parahaemolyticus	670	Proteobacteria	Gammaproteobacteria	Vibrionales	Vibrionaceae	Vibrio	Vibrio parahaemolyticus
ATCC27126	MASE_15460	gi|522833982|ref|WP_020746564.1|	5.31e-20	64	Alteromonas mediterranea	314275	Proteobacteria	Gammaproteobacteria	Alteromonadales	Alteromonadaceae	Alteromonas	Alteromonas mediterranea
ATCC27126	MASE_16610	gi|643747605|ref|WP_025255422.1|	2.29e-172	89	Alteromonas sp. ALT199	1298865	Proteobacteria	Gammaproteobacteria	Alteromonadales	Alteromonadaceae	Alteromonas	Alteromonas sp. ALT199
ATCC27126	MASE_16620	gi|1180244428|ref|WP_083763233.1|	1.48e-48	97	Roseiflexus sp. RS-1	357808	Chloroflexi	Chloroflexia	Chloroflexales	Roseiflexaceae	Roseiflexus	Roseiflexus sp. RS-1
ATCC27126	MASE_16640	gi|928992878|ref|WP_054017107.1|	8.56e-51	64	Pseudoalteromonas sp. R3	1709477	Proteobacteria	Gammaproteobacteria	Alteromonadales	Pseudoalteromonadaceae	Pseudoalteromonas	Pseudoalteromonas sp. R3
ATCC27126	MASE_16645	gi|1158967884|ref|WP_079139524.1|	5.2	46	Streptomyces sp. AVP053U2	1737066	Actinobacteria	Actinobacteria	Streptomycetales	Streptomycetaceae	Streptomyces	Streptomyces sp. AVP053U2
ATCC27126	MASE_16650	gi|765295602|ref|WP_044623312.1|	6.64e-17	97	Photobacterium gaetbulicola	1295392	Proteobacteria	Gammaproteobacteria	Vibrionales	Vibrionaceae	Photobacterium	Photobacterium gaetbulicola
ATCC27126	MASE_16655	gi|1103713429|ref|WP_071676047.1|	1.04e-102	43	Nioella nitratireducens	1287720	Proteobacteria	Alphaproteobacteria	Rhodobacterales	Rhodobacteraceae	Nioella	Nioella nitratireducens
ATCC27126	MASE_16670	gi|780083785|ref|WP_045465097.1|	1.98e-89	97	Vibrio hyugaensis	1534743	Proteobacteria	Gammaproteobacteria	Vibrionales	Vibrionaceae	Vibrio	Vibrio hyugaensis
ATCC27126	MASE_16675	gi|493695868|ref|WP_006645728.1|	8.83e-57	93	Photobacterium sp. SKA34	121723	Proteobacteria	Gammaproteobacteria	Vibrionales	Vibrionaceae	Photobacterium	Photobacterium sp. SKA34
ATCC27126	MASE_16680	gi|491570525|ref|WP_005428107.1|	1.67e-133	95	Vibrio campbellii	680	Proteobacteria	Gammaproteobacteria	Vibrionales	Vibrionaceae	Vibrio	Vibrio campbellii
ATCC27126	MASE_16685	gi|1388912432|ref|WP_108947110.1|	0	99	Shewanella halifaxensis	271098	Proteobacteria	Gammaproteobacteria	Alteromonadales	Shewanellaceae	Shewanella	Shewanella halifaxensis
ATCC27126	MASE_16690	gi|566735147|ref|WP_024017049.1|	1.23e-137	100	Alteromonas mediterranea	314275	Proteobacteria	Gammaproteobacteria	Alteromonadales	Alteromonadaceae	Alteromonas	Alteromonas mediterranea
ATCC27126	MASE_16770	gi|1011166986|ref|WP_062088384.1|	1.78e-103	99	Alteromonas addita	287094	Proteobacteria	Gammaproteobacteria	Alteromonadales	Alteromonadaceae	Alteromonas	Alteromonas addita
ATCC27126	MASE_18375	gi|504764102|ref|WP_014951204.1|	9.24e-119	100	Alteromonas sp. W12	1772289	Proteobacteria	Gammaproteobacteria	Alteromonadales	Alteromonadaceae	Alteromonas	Alteromonas sp. W12
ATCC27126	MASE_18455	gi|1126540356|ref|WP_075177228.1|	0	100	Alteromonas sp. W12	1772289	Proteobacteria	Gammaproteobacteria	Alteromonadales	Alteromonadaceae	Alteromonas	Alteromonas sp. W12
ATCC27126	MASE_18460	gi|1126540355|ref|WP_075177227.1|	7.41e-42	78	Alteromonas sp. W12	1772289	Proteobacteria	Gammaproteobacteria	Alteromonadales	Alteromonadaceae	Alteromonas	Alteromonas sp. W12
ATCC27126	MASE_18465	gi|1180363186|ref|WP_083881986.1|	6.52e-96	99	Paraglaciecola polaris	222814	Proteobacteria	Gammaproteobacteria	Alteromonadales	Alteromonadaceae	Paraglaciecola	Paraglaciecola polaris
ATCC27126	MASE_18470	gi|750209800|ref|WP_040513873.1|	5.2e-127	99	Paraglaciecola polaris	222814	Proteobacteria	Gammaproteobacteria	Alteromonadales	Alteromonadaceae	Paraglaciecola	Paraglaciecola polaris
ATCC27126	MASE_18475	gi|1356552848|ref|WP_105257907.1|	5.34e-180	100	Pseudoalteromonas sp. T1lg88	2077104	Proteobacteria	Gammaproteobacteria	Alteromonadales	Pseudoalteromonadaceae	Pseudoalteromonas	Pseudoalteromonas sp. T1lg88
ATCC27126	MASE_18485	gi|836588193|ref|WP_047745437.1|	6.06e-163	99	Enterobacter cloacae complex	354276	Proteobacteria	Gammaproteobacteria	Enterobacterales	Enterobacteriaceae	Enterobacter	unknown
ATCC27126	MASE_18495	gi|495259963|ref|WP_007984718.1|	7.59e-179	99	Paraglaciecola chathamensis	368405	Proteobacteria	Gammaproteobacteria	Alteromonadales	Alteromonadaceae	Paraglaciecola	Paraglaciecola chathamensis
ATCC27126	MASE_18500	gi|1057621839|ref|WP_068904310.1|	3.03e-06	33	Enterovibrio pacificus	1080227	Proteobacteria	Gammaproteobacteria	Vibrionales	Vibrionaceae	Enterovibrio	Enterovibrio pacificus
ATCC27126	MASE_18505	gi|1012716729|ref|WP_062817986.1|	8.87e-83	76	Alcanivorax sp. NBRC 102024	1113895	Proteobacteria	Gammaproteobacteria	Oceanospirillales	Alcanivoracaceae	Alcanivorax	Alcanivorax sp. NBRC 102024
ATCC27126	MASE_18510	gi|495259977|ref|WP_007984732.1|	2.83e-07	96	Paraglaciecola chathamensis	368405	Proteobacteria	Gammaproteobacteria	Alteromonadales	Alteromonadaceae	Paraglaciecola	Paraglaciecola chathamensis
ATCC27126	MASE_18515	gi|1430911964|ref|WP_113962034.1|	6.78e-06	41	Roseimicrobium gellanilyticum	748857	Verrucomicrobia	Verrucomicrobiae	Verrucomicrobiales	Verrucomicrobiaceae	Roseimicrobium	Roseimicrobium gellanilyticum
ATCC27126	MASE_18520	gi|566735807|ref|WP_024017203.1|	0	99	Alteromonas mediterranea	314275	Proteobacteria	Gammaproteobacteria	Alteromonadales	Alteromonadaceae	Alteromonas	Alteromonas mediterranea
ATCC27126	MASE_18525	gi|566735812|ref|WP_024017204.1|	0	100	Alteromonas mediterranea	314275	Proteobacteria	Gammaproteobacteria	Alteromonadales	Alteromonadaceae	Alteromonas	Alteromonas mediterranea
ATCC27126	MASE_18530	gi|494163809|ref|WP_007103543.1|	3.79e-129	100	Paraglaciecola polaris	222814	Proteobacteria	Gammaproteobacteria	Alteromonadales	Alteromonadaceae	Paraglaciecola	Paraglaciecola polaris
ATCC27126	MASE_19685	gi|1126540280|ref|WP_075177152.1|	0	88	Alteromonas sp. W12	1772289	Proteobacteria	Gammaproteobacteria	Alteromonadales	Alteromonadaceae	Alteromonas	Alteromonas sp. W12
EZ55	altEZ55_00005	gi|719264247|ref|WP_033539348.1|	1.67e-93	94	Shewanella sp. ECSMB14101	1565129	Proteobacteria	Gammaproteobacteria	Alteromonadales	Shewanellaceae	Shewanella	Shewanella sp. ECSMB14101
EZ55	altEZ55_00006	gi|567431410|ref|WP_024024182.1|	0	100	Marinomonas profundimaris	1208321	Proteobacteria	Gammaproteobacteria	Oceanospirillales	Oceanospirillaceae	Marinomonas	Marinomonas profundimaris
EZ55	altEZ55_00007	gi|719264243|ref|WP_033539346.1|	9.86e-35	100	Shewanella sp. ECSMB14101	1565129	Proteobacteria	Gammaproteobacteria	Alteromonadales	Shewanellaceae	Shewanella	Shewanella sp. ECSMB14101
EZ55	altEZ55_00008	gi|1215934249|ref|WP_089118499.1|	0	99	Cellulophaga lytica	979	Bacteroidetes	Flavobacteriia	Flavobacteriales	Flavobacteriaceae	Cellulophaga	Cellulophaga lytica
EZ55	altEZ55_00009	gi|1036093632|ref|WP_064663307.1|	0	100	Pseudoalteromonas sp. MQS005	1854052	Proteobacteria	Gammaproteobacteria	Alteromonadales	Pseudoalteromonadaceae	Pseudoalteromonas	Pseudoalteromonas sp. MQS005
EZ55	altEZ55_00010	gi|1215954825|ref|WP_089138319.1|	0	100	Vibrio rumoiensis	76258	Proteobacteria	Gammaproteobacteria	Vibrionales	Vibrionaceae	Vibrio	Vibrio rumoiensis
EZ55	altEZ55_00012	gi|1056638526|ref|WP_068068042.1|	1.27e-15	98	Rheinheimera sp. SA_1	1827365	Proteobacteria	Gammaproteobacteria	Chromatiales	Chromatiaceae	Rheinheimera	Rheinheimera sp. SA_1
EZ55	altEZ55_00013	gi|1241806672|ref|WP_095730125.1|	1.5e-49	91	Pseudoalteromonas sp. HM-SA03	2029678	Proteobacteria	Gammaproteobacteria	Alteromonadales	Pseudoalteromonadaceae	Pseudoalteromonas	Pseudoalteromonas sp. HM-SA03
EZ55	altEZ55_00014	gi|1241806671|ref|WP_095730124.1|	0	97	Pseudoalteromonas sp. HM-SA03	2029678	Proteobacteria	Gammaproteobacteria	Alteromonadales	Pseudoalteromonadaceae	Pseudoalteromonas	Pseudoalteromonas sp. HM-SA03
EZ55	altEZ55_00015	gi|1241806670|ref|WP_095730123.1|	5.66e-94	94	Pseudoalteromonas sp. HM-SA03	2029678	Proteobacteria	Gammaproteobacteria	Alteromonadales	Pseudoalteromonadaceae	Pseudoalteromonas	Pseudoalteromonas sp. HM-SA03
EZ55	altEZ55_00016	gi|1241806669|ref|WP_095730122.1|	4.23e-92	85	Pseudoalteromonas sp. HM-SA03	2029678	Proteobacteria	Gammaproteobacteria	Alteromonadales	Pseudoalteromonadaceae	Pseudoalteromonas	Pseudoalteromonas sp. HM-SA03
EZ55	altEZ55_00017	gi|1179980621|ref|WP_083502975.1|	1.14e-60	97	Bathymodiolus septemdierum thioautotrophic gill symbiont	113267	Proteobacteria	Gammaproteobacteria	unknown Gammaproteobacteria	unknown Gammaproteobacteria	unknown Gammaproteobacteria	Bathymodiolus septemdierum thioautotrophic gill symbiont
EZ55	altEZ55_00018	gi|1124485394|ref|WP_074770625.1|	6.23e-25	85	Phaeospirillum fulvum	1082	Proteobacteria	Alphaproteobacteria	Rhodospirillales	Rhodospirillaceae	Phaeospirillum	Phaeospirillum fulvum
EZ55	altEZ55_00019	gi|1311707576|ref|WP_101215510.1|	2.16e-35	100	Alteromonadales bacterium alter-6D02	2058087	Proteobacteria	Gammaproteobacteria	Alteromonadales	unknown Alteromonadales	unknown Alteromonadales	Alteromonadales bacterium alter-6D02
EZ55	altEZ55_00020	gi|1124185971|ref|WP_074496660.1|	4.55e-55	100	Thalassotalea sp. PP2-459	1742724	Proteobacteria	Gammaproteobacteria	Alteromonadales	Colwelliaceae	Thalassotalea	Thalassotalea sp. PP2-459
EZ55	altEZ55_00021	gi|916953439|ref|WP_051560151.1|	7.94e-34	78	Marinobacterium jannaschii	64970	Proteobacteria	Gammaproteobacteria	Oceanospirillales	Oceanospirillaceae	Marinobacterium	Marinobacterium jannaschii
EZ55	altEZ55_00022	gi|908741508|ref|WP_049863863.1|	1.76e-50	94	Pseudoalteromonas rubra	43658	Proteobacteria	Gammaproteobacteria	Alteromonadales	Pseudoalteromonadaceae	Pseudoalteromonas	Pseudoalteromonas rubra
EZ55	altEZ55_00023	gi|982043250|ref|WP_060216828.1|	5.36e-24	77	Burkholderia ubonensis	101571	Proteobacteria	Betaproteobacteria	Burkholderiales	Burkholderiaceae	Burkholderia	Burkholderia ubonensis
EZ55	altEZ55_00051	gi|1054861899|ref|WP_066623967.1|	0.18	52	Rufibacter roseus	1567108	Bacteroidetes	Cytophagia	Cytophagales	Hymenobacteraceae	Rufibacter	Rufibacter roseus
EZ55	altEZ55_00275	gi|763175986|ref|WP_044055633.1|	3.25e-146	100	Alteromonas australica	589873	Proteobacteria	Gammaproteobacteria	Alteromonadales	Alteromonadaceae	Alteromonas	Alteromonas australica
EZ55	altEZ55_00276	gi|763175988|ref|WP_044055635.1|	0	100	Alteromonas australica	589873	Proteobacteria	Gammaproteobacteria	Alteromonadales	Alteromonadaceae	Alteromonas	Alteromonas australica
EZ55	altEZ55_00277	gi|763175989|ref|WP_044055636.1|	0	100	Alteromonas australica	589873	Proteobacteria	Gammaproteobacteria	Alteromonadales	Alteromonadaceae	Alteromonas	Alteromonas australica
EZ55	altEZ55_00278	gi|503551710|ref|WP_013785786.1|	0	100	Alteromonas naphthalenivorans	715451	Proteobacteria	Gammaproteobacteria	Alteromonadales	Alteromonadaceae	Alteromonas	Alteromonas naphthalenivorans
EZ55	altEZ55_00454	gi|1243948993|ref|WP_096042347.1|	1.39e-95	100	Pseudoalteromonas agarivorans	176102	Proteobacteria	Gammaproteobacteria	Alteromonadales	Pseudoalteromonadaceae	Pseudoalteromonas	Pseudoalteromonas agarivorans
EZ55	altEZ55_00455	gi|1356546926|ref|WP_105253763.1|	6.58e-66	95	Pseudoalteromonas sp. T1lg75	2077102	Proteobacteria	Gammaproteobacteria	Alteromonadales	Pseudoalteromonadaceae	Pseudoalteromonas	Pseudoalteromonas sp. T1lg75
EZ55	altEZ55_00456	gi|1222017699|ref|WP_090075425.1|	8.45e-50	88	Cohaesibacter marisflavi	655353	Proteobacteria	Alphaproteobacteria	Rhizobiales	Cohaesibacteraceae	Cohaesibacter	Cohaesibacter marisflavi
EZ55	altEZ55_00457	gi|1120459843|ref|WP_073321731.1|	7.53e-130	97	Aestuariibacter aggregatus	634436	Proteobacteria	Gammaproteobacteria	Alteromonadales	Alteromonadaceae	Aestuariibacter	Aestuariibacter aggregatus
EZ55	altEZ55_00458	gi|1120459840|ref|WP_073321728.1|	1.5e-15	68	Aestuariibacter aggregatus	634436	Proteobacteria	Gammaproteobacteria	Alteromonadales	Alteromonadaceae	Aestuariibacter	Aestuariibacter aggregatus
EZ55	altEZ55_00543	gi|495559581|ref|WP_008284160.1|	1.2e-176	100	gamma proteobacterium HTCC5015	391615	Proteobacteria	Gammaproteobacteria	unknown Gammaproteobacteria	unknown Gammaproteobacteria	unknown Gammaproteobacteria	gamma proteobacterium HTCC5015
EZ55	altEZ55_00544	gi|750532291|ref|WP_040814160.1|	4.48e-136	85	gamma proteobacterium HTCC5015	391615	Proteobacteria	Gammaproteobacteria	unknown Gammaproteobacteria	unknown Gammaproteobacteria	unknown Gammaproteobacteria	gamma proteobacterium HTCC5015
EZ55	altEZ55_00546	gi|1332818279|ref|WP_102792259.1|	1.76e-90	100	Alcanivorax sp. MD8A	1177157	Proteobacteria	Gammaproteobacteria	Oceanospirillales	Alcanivoracaceae	Alcanivorax	Alcanivorax sp. MD8A
EZ55	altEZ55_00550	gi|501509184|ref|WP_012517121.1|	9.4e-55	100	Alteromonas mediterranea	314275	Proteobacteria	Gammaproteobacteria	Alteromonadales	Alteromonadaceae	Alteromonas	Alteromonas mediterranea
EZ55	altEZ55_00551	gi|501509185|ref|WP_012517122.1|	1.53e-47	100	Alteromonas	226	Proteobacteria	Gammaproteobacteria	Alteromonadales	Alteromonadaceae	Alteromonas	unknown
EZ55	altEZ55_00552	gi|1430701667|ref|WP_113873812.1|	1.27e-49	100	Marinomonas aquiplantarum	491951	Proteobacteria	Gammaproteobacteria	Oceanospirillales	Oceanospirillaceae	Marinomonas	Marinomonas aquiplantarum
EZ55	altEZ55_00553	gi|501509188|ref|WP_012517125.1|	1.2e-56	100	Alteromonas mediterranea	314275	Proteobacteria	Gammaproteobacteria	Alteromonadales	Alteromonadaceae	Alteromonas	Alteromonas mediterranea
EZ55	altEZ55_00554	gi|968557219|ref|WP_058584403.1|	2.15e-22	97	Pseudoalteromonas sp. XI10	1766621	Proteobacteria	Gammaproteobacteria	Alteromonadales	Pseudoalteromonadaceae	Pseudoalteromonas	Pseudoalteromonas sp. XI10
EZ55	altEZ55_00558	gi|1133532653|ref|WP_076010892.1|	7.26e-50	100	Alteromonas abrolhosensis	1892904	Proteobacteria	Gammaproteobacteria	Alteromonadales	Alteromonadaceae	Alteromonas	Alteromonas abrolhosensis
EZ55	altEZ55_00559	gi|1227396673|ref|WP_094059487.1|	1.36e-32	95	Bacterioplanes sanyensis	1249553	Proteobacteria	Gammaproteobacteria	Oceanospirillales	Oceanospirillaceae	Bacterioplanes	Bacterioplanes sanyensis
EZ55	altEZ55_00560	gi|1180086159|ref|WP_083605888.1|	2.71e-74	100	Alteromonas sp. W12	1772289	Proteobacteria	Gammaproteobacteria	Alteromonadales	Alteromonadaceae	Alteromonas	Alteromonas sp. W12
EZ55	altEZ55_00565	gi|1110733712|ref|WP_071959337.1|	5.06e-64	84	Alteromonas mediterranea	314275	Proteobacteria	Gammaproteobacteria	Alteromonadales	Alteromonadaceae	Alteromonas	Alteromonas mediterranea
EZ55	altEZ55_00566	gi|1056966950|ref|WP_068379931.1|	2.8	73	Paraglaciecola hydrolytica	1799789	Proteobacteria	Gammaproteobacteria	Alteromonadales	Alteromonadaceae	Paraglaciecola	Paraglaciecola hydrolytica
EZ55	altEZ55_00567	gi|1273062676|ref|WP_099457979.1|	1.26e-44	100	Shewanella xiamenensis	332186	Proteobacteria	Gammaproteobacteria	Alteromonadales	Shewanellaceae	Shewanella	Shewanella xiamenensis
EZ55	altEZ55_00569	gi|763079439|ref|WP_043960639.1|	2.04e-48	100	Alteromonas mediterranea	314275	Proteobacteria	Gammaproteobacteria	Alteromonadales	Alteromonadaceae	Alteromonas	Alteromonas mediterranea
EZ55	altEZ55_00570	gi|746447742|ref|WP_039487643.1|	2.54e-26	95	Pseudoalteromonas	53246	Proteobacteria	Gammaproteobacteria	Alteromonadales	Pseudoalteromonadaceae	Pseudoalteromonas	unknown
EZ55	altEZ55_00571	gi|1110743755|ref|WP_071968913.1|	9.32e-76	100	Alteromonas mediterranea	314275	Proteobacteria	Gammaproteobacteria	Alteromonadales	Alteromonadaceae	Alteromonas	Alteromonas mediterranea
EZ55	altEZ55_00572	gi|503228527|ref|WP_013463188.1|	8.59e-107	95	Pseudoalteromonas	53246	Proteobacteria	Gammaproteobacteria	Alteromonadales	Pseudoalteromonadaceae	Pseudoalteromonas	unknown
EZ55	altEZ55_00576	gi|1133534631|ref|WP_076012870.1|	2.48e-90	100	Alteromonas abrolhosensis	1892904	Proteobacteria	Gammaproteobacteria	Alteromonadales	Alteromonadaceae	Alteromonas	Alteromonas abrolhosensis
EZ55	altEZ55_00577	gi|837857626|ref|WP_047878049.1|	1.93e-51	100	Photobacterium aquae	1195763	Proteobacteria	Gammaproteobacteria	Vibrionales	Vibrionaceae	Photobacterium	Photobacterium aquae
EZ55	altEZ55_00578	gi|1293343480|ref|WP_100658739.1|	1.58e-20	100	Alteromonas sp. P0211	2048003	Proteobacteria	Gammaproteobacteria	Alteromonadales	Alteromonadaceae	Alteromonas	Alteromonas sp. P0211
EZ55	altEZ55_00579	gi|1398374902|ref|WP_110289724.1|	4.53e-78	100	Alteromonas sp. I10	1938740	Proteobacteria	Gammaproteobacteria	Alteromonadales	Alteromonadaceae	Alteromonas	Alteromonas sp. I10
EZ55	altEZ55_00582	gi|1110724956|ref|WP_071950705.1|	8.5e-14	21	Alteromonas mediterranea	314275	Proteobacteria	Gammaproteobacteria	Alteromonadales	Alteromonadaceae	Alteromonas	Alteromonas mediterranea
EZ55	altEZ55_00583	gi|501510379|ref|WP_012518316.1|	2.38e-144	100	Alteromonas mediterranea	314275	Proteobacteria	Gammaproteobacteria	Alteromonadales	Alteromonadaceae	Alteromonas	Alteromonas mediterranea
EZ55	altEZ55_00917	gi|1306783483|ref|WP_100971059.1|	8.6e-169	100	Alteromonas sp. MB-3u-76	2058133	Proteobacteria	Gammaproteobacteria	Alteromonadales	Alteromonadaceae	Alteromonas	Alteromonas sp. MB-3u-76
EZ55	altEZ55_00918	gi|919344016|ref|WP_052806589.1|	5.3e-147	85	Alteromonas australica	589873	Proteobacteria	Gammaproteobacteria	Alteromonadales	Alteromonadaceae	Alteromonas	Alteromonas australica
EZ55	altEZ55_00919	gi|1033063015|ref|WP_064374144.1|	4.79e-59	93	Pantoea ananatis	553	Proteobacteria	Gammaproteobacteria	Enterobacterales	Erwiniaceae	Pantoea	Pantoea ananatis
EZ55	altEZ55_00920	gi|1306783491|ref|WP_100971064.1|	0	100	Alteromonas sp. MB-3u-76	2058133	Proteobacteria	Gammaproteobacteria	Alteromonadales	Alteromonadaceae	Alteromonas	Alteromonas sp. MB-3u-76
EZ55	altEZ55_00921	gi|1306787293|ref|WP_100973171.1|	1.3e-44	100	Alteromonas sp. MB-3u-76	2058133	Proteobacteria	Gammaproteobacteria	Alteromonadales	Alteromonadaceae	Alteromonas	Alteromonas sp. MB-3u-76
EZ55	altEZ55_00922	gi|1070101687|ref|YP_009285867.1|	9.23e-141	92	Pseudomonas phage NP1	1844477	unknown	unknown	unknown	unknown	unknown	unknown
EZ55	altEZ55_00923	gi|1306783501|ref|WP_100971070.1|	2.12e-167	100	Alteromonas sp. MB-3u-76	2058133	Proteobacteria	Gammaproteobacteria	Alteromonadales	Alteromonadaceae	Alteromonas	Alteromonas sp. MB-3u-76
EZ55	altEZ55_00924	gi|1306783505|ref|WP_100971072.1|	2.96e-96	100	Alteromonas sp. MB-3u-76	2058133	Proteobacteria	Gammaproteobacteria	Alteromonadales	Alteromonadaceae	Alteromonas	Alteromonas sp. MB-3u-76
EZ55	altEZ55_00925	gi|1306783508|ref|WP_100971074.1|	2.46e-98	100	Alteromonas sp. MB-3u-76	2058133	Proteobacteria	Gammaproteobacteria	Alteromonadales	Alteromonadaceae	Alteromonas	Alteromonas sp. MB-3u-76
EZ55	altEZ55_00926	gi|1306783511|ref|WP_100971076.1|	1.08e-39	100	Alteromonas sp. MB-3u-76	2058133	Proteobacteria	Gammaproteobacteria	Alteromonadales	Alteromonadaceae	Alteromonas	Alteromonas sp. MB-3u-76
EZ55	altEZ55_00927	gi|1306783515|ref|WP_100971078.1|	1.59e-128	100	Alteromonas sp. MB-3u-76	2058133	Proteobacteria	Gammaproteobacteria	Alteromonadales	Alteromonadaceae	Alteromonas	Alteromonas sp. MB-3u-76
EZ55	altEZ55_00928	gi|1306783518|ref|WP_100971080.1|	3.68e-82	100	Alteromonas sp. MB-3u-76	2058133	Proteobacteria	Gammaproteobacteria	Alteromonadales	Alteromonadaceae	Alteromonas	Alteromonas sp. MB-3u-76
EZ55	altEZ55_01377	gi|916283735|ref|WP_051018781.1|	1.6e-37	78	Idiomarina sp. 28-8	1260624	Proteobacteria	Gammaproteobacteria	Alteromonadales	Idiomarinaceae	Idiomarina	Idiomarina sp. 28-8
EZ55	altEZ55_01378	gi|736820319|ref|WP_034821960.1|	4.19e-82	99	Idiomarina sp. 28-8	1260624	Proteobacteria	Gammaproteobacteria	Alteromonadales	Idiomarinaceae	Idiomarina	Idiomarina sp. 28-8
EZ55	altEZ55_01381	gi|1394421536|ref|WP_110014432.1|	3.75e-102	94	Idiomarina loihiensis	135577	Proteobacteria	Gammaproteobacteria	Alteromonadales	Idiomarinaceae	Idiomarina	Idiomarina loihiensis
EZ55	altEZ55_01382	gi|503520879|ref|WP_013755222.1|	0	100	Glaciecola sp. 4H-3-7+YE-5	983545	Proteobacteria	Gammaproteobacteria	Alteromonadales	Alteromonadaceae	Glaciecola	Glaciecola sp. 4H-3-7+YE-5
EZ55	altEZ55_01383	gi|503520878|ref|WP_013755221.1|	0	100	Glaciecola sp. 4H-3-7+YE-5	983545	Proteobacteria	Gammaproteobacteria	Alteromonadales	Alteromonadaceae	Glaciecola	Glaciecola sp. 4H-3-7+YE-5
EZ55	altEZ55_01384	gi|1442343100|ref|WP_114984428.1|	0.21	78	Bacteroidetes bacterium Omega	1457365	Bacteroidetes	unknown Bacteroidetes	unknown Bacteroidetes	unknown Bacteroidetes	unknown Bacteroidetes	Bacteroidetes bacterium Omega
EZ55	altEZ55_01387	gi|1394421536|ref|WP_110014432.1|	0	100	Idiomarina loihiensis	135577	Proteobacteria	Gammaproteobacteria	Alteromonadales	Idiomarinaceae	Idiomarina	Idiomarina loihiensis
EZ55	altEZ55_01388	gi|503520880|ref|WP_013755223.1|	2.62e-169	100	Glaciecola sp. 4H-3-7+YE-5	983545	Proteobacteria	Gammaproteobacteria	Alteromonadales	Alteromonadaceae	Glaciecola	Glaciecola sp. 4H-3-7+YE-5
EZ55	altEZ55_01389	gi|503520881|ref|WP_013755224.1|	0	100	Glaciecola sp. 4H-3-7+YE-5	983545	Proteobacteria	Gammaproteobacteria	Alteromonadales	Alteromonadaceae	Glaciecola	Glaciecola sp. 4H-3-7+YE-5
EZ55	altEZ55_01746	gi|503097506|ref|WP_013332312.1|	1.4	86	Halomonas elongata	2746	Proteobacteria	Gammaproteobacteria	Oceanospirillales	Halomonadaceae	Halomonas	Halomonas elongata
EZ55	altEZ55_01958	gi|643746742|ref|WP_025255165.1|	3.19e-149	98	Alteromonas sp. ALT199	1298865	Proteobacteria	Gammaproteobacteria	Alteromonadales	Alteromonadaceae	Alteromonas	Alteromonas sp. ALT199
EZ55	altEZ55_02117	gi|522833393|ref|WP_020745975.1|	0	100	Gammaproteobacteria	1236	Proteobacteria	Gammaproteobacteria	unknown Gammaproteobacteria	unknown Gammaproteobacteria	unknown Gammaproteobacteria	unknown Gammaproteobacteria
EZ55	altEZ55_02241	gi|1110743023|ref|WP_071968181.1|	1.19e-36	100	Alteromonas mediterranea	314275	Proteobacteria	Gammaproteobacteria	Alteromonadales	Alteromonadaceae	Alteromonas	Alteromonas mediterranea
EZ55	altEZ55_02447	gi|746156003|ref|WP_039216597.1|	2.14e-134	100	Alteromonas marina	203795	Proteobacteria	Gammaproteobacteria	Alteromonadales	Alteromonadaceae	Alteromonas	Alteromonas marina
EZ55	altEZ55_02466	gi|1355928234|ref|WP_105174291.1|	1.01e-42	100	Pseudoalteromonas sp. T1lg122	2077094	Proteobacteria	Gammaproteobacteria	Alteromonadales	Pseudoalteromonadaceae	Pseudoalteromonas	Pseudoalteromonas sp. T1lg122
EZ55	altEZ55_02467	gi|1093988904|ref|WP_070986907.1|	0	99	Pseudoalteromonas	53246	Proteobacteria	Gammaproteobacteria	Alteromonadales	Pseudoalteromonadaceae	Pseudoalteromonas	unknown
EZ55	altEZ55_02468	gi|765521932|ref|WP_044734167.1|	2.85e-84	98	Shewanella algae	38313	Proteobacteria	Gammaproteobacteria	Alteromonadales	Shewanellaceae	Shewanella	Shewanella algae
EZ55	altEZ55_02469	gi|504729658|ref|WP_014916760.1|	6.87e-47	89	Pectobacterium carotovorum	554	Proteobacteria	Gammaproteobacteria	Enterobacterales	Pectobacteriaceae	Pectobacterium	Pectobacterium carotovorum
EZ55	altEZ55_02470	gi|765521934|ref|WP_044734169.1|	9.58e-113	92	Shewanella algae	38313	Proteobacteria	Gammaproteobacteria	Alteromonadales	Shewanellaceae	Shewanella	Shewanella algae
EZ55	altEZ55_02475	gi|1355928231|ref|WP_105174288.1|	5.53e-60	85	Pseudoalteromonas sp. T1lg122	2077094	Proteobacteria	Gammaproteobacteria	Alteromonadales	Pseudoalteromonadaceae	Pseudoalteromonas	Pseudoalteromonas sp. T1lg122
EZ55	altEZ55_02476	gi|1119390502|ref|WP_072366528.1|	4.49e-83	84	Chitinophaga sancti	1004	Bacteroidetes	Chitinophagia	Chitinophagales	Chitinophagaceae	Chitinophaga	Chitinophaga sancti
EZ55	altEZ55_02477	gi|1119390500|ref|WP_072366526.1|	0.001	52	Chitinophaga sancti	1004	Bacteroidetes	Chitinophagia	Chitinophagales	Chitinophagaceae	Chitinophaga	Chitinophaga sancti
EZ55	altEZ55_02527	gi|1398373808|ref|WP_110288630.1|	0	100	Alteromonas sp. I10	1938740	Proteobacteria	Gammaproteobacteria	Alteromonadales	Alteromonadaceae	Alteromonas	Alteromonas sp. I10
EZ55	altEZ55_02619	gi|1398373758|ref|WP_110288580.1|	2.69e-39	100	Alteromonas sp. I10	1938740	Proteobacteria	Gammaproteobacteria	Alteromonadales	Alteromonadaceae	Alteromonas	Alteromonas sp. I10
EZ55	altEZ55_02828	gi|1110755528|ref|WP_071980216.1|	0	100	Alteromonas sp. RW2A1	1917158	Proteobacteria	Gammaproteobacteria	Alteromonadales	Alteromonadaceae	Alteromonas	Alteromonas sp. RW2A1
EZ55	altEZ55_02830	gi|643749532|ref|WP_025255979.1|	0	100	Alteromonas sp. ALT199	1298865	Proteobacteria	Gammaproteobacteria	Alteromonadales	Alteromonadaceae	Alteromonas	Alteromonas sp. ALT199
EZ55	altEZ55_02852	gi|692178565|ref|WP_032097186.1|	1.42e-45	84	Alteromonas	226	Proteobacteria	Gammaproteobacteria	Alteromonadales	Alteromonadaceae	Alteromonas	unknown
EZ55	altEZ55_02853	gi|1244548762|ref|WP_096086575.1|	6.71e-26	77	Agaribacterium haliotis	2013869	Proteobacteria	Gammaproteobacteria	Cellvibrionales	Cellvibrionaceae	Agaribacterium	Agaribacterium haliotis
EZ55	altEZ55_02854	gi|1048200266|ref|WP_065789731.1|	2.3e-24	72	Pseudoalteromonas luteoviolacea	43657	Proteobacteria	Gammaproteobacteria	Alteromonadales	Pseudoalteromonadaceae	Pseudoalteromonas	Pseudoalteromonas luteoviolacea
EZ55	altEZ55_02917	gi|588260425|ref|XP_006959366.1|	2.3	49	Wallemia mellicola CBS 633.66	671144	unknown	unknown	unknown	unknown	unknown	unknown
EZ55	altEZ55_02965	gi|1268767544|ref|WP_099029981.1|	2.94e-51	99	Pseudoalteromonas sp. GCY	2003316	Proteobacteria	Gammaproteobacteria	Alteromonadales	Pseudoalteromonadaceae	Pseudoalteromonas	Pseudoalteromonas sp. GCY
EZ55	altEZ55_02971	gi|1211935234|ref|WP_088532110.1|	1.23e-84	99	Pseudoalteromonas piscicida	43662	Proteobacteria	Gammaproteobacteria	Alteromonadales	Pseudoalteromonadaceae	Pseudoalteromonas	Pseudoalteromonas piscicida
EZ55	altEZ55_02972	gi|1356563489|ref|WP_105265141.1|	0	100	Pseudoalteromonas sp. T1lg76	2077103	Proteobacteria	Gammaproteobacteria	Alteromonadales	Pseudoalteromonadaceae	Pseudoalteromonas	Pseudoalteromonas sp. T1lg76
EZ55	altEZ55_02973	gi|1356563490|ref|WP_105265142.1|	0	100	Pseudoalteromonas sp. T1lg76	2077103	Proteobacteria	Gammaproteobacteria	Alteromonadales	Pseudoalteromonadaceae	Pseudoalteromonas	Pseudoalteromonas sp. T1lg76
EZ55	altEZ55_02974	gi|1210024523|ref|XP_021406873.1|	3.4	63	Lonchura striata domestica	299123	unknown	unknown	unknown	unknown	unknown	unknown
EZ55	altEZ55_02975	gi|1311730241|ref|WP_101231052.1|	2.56e-72	96	Colwellia sp. 12G3	2058299	Proteobacteria	Gammaproteobacteria	Alteromonadales	Colwelliaceae	Colwellia	Colwellia sp. 12G3
EZ55	altEZ55_02989	gi|1216310705|ref|XP_021597598.1|	0.83	23	Manihot esculenta	3983	unknown	unknown	unknown	unknown	unknown	unknown
EZ55	altEZ55_03253	gi|500839750|ref|WP_012004837.1|	4.4e-55	95	Serratia proteamaculans	28151	Proteobacteria	Gammaproteobacteria	Enterobacterales	Yersiniaceae	Serratia	Serratia proteamaculans
EZ55	altEZ55_03254	gi|1079320681|ref|WP_070126802.1|	1.28e-149	97	Alteromonas confluentis	1656094	Proteobacteria	Gammaproteobacteria	Alteromonadales	Alteromonadaceae	Alteromonas	Alteromonas confluentis
EZ55	altEZ55_03256	gi|1392547509|ref|WP_109679891.1|	1.88e-68	93	Spiribacter sp. E85	2182432	Proteobacteria	Gammaproteobacteria	Chromatiales	Ectothiorhodospiraceae	Spiribacter	Spiribacter sp. E85
EZ55	altEZ55_03257	gi|1392547508|ref|WP_109679890.1|	2.74e-38	63	Spiribacter sp. E85	2182432	Proteobacteria	Gammaproteobacteria	Chromatiales	Ectothiorhodospiraceae	Spiribacter	Spiribacter sp. E85
EZ55	altEZ55_03258	gi|1427878833|ref|WP_113669297.1|	0.11	62	Rhodovulum sp. BSW8	2259645	Proteobacteria	Alphaproteobacteria	Rhodobacterales	Rhodobacteraceae	Rhodovulum	Rhodovulum sp. BSW8
EZ55	altEZ55_03259	gi|501527158|ref|WP_012533659.1|	1.77e-07	45	Aliivibrio fischeri	668	Proteobacteria	Gammaproteobacteria	Vibrionales	Vibrionaceae	Aliivibrio	Aliivibrio fischeri
EZ55	altEZ55_03260	gi|809036638|ref|WP_046302672.1|	7.86e-05	57	Grimontia sp. AD028	1581149	Proteobacteria	Gammaproteobacteria	Vibrionales	Vibrionaceae	Grimontia	Grimontia sp. AD028
EZ55	altEZ55_03261	gi|515574492|ref|WP_017007271.1|	1.09e-15	66	Vibrionaceae	641	Proteobacteria	Gammaproteobacteria	Vibrionales	Vibrionaceae	unknown	unknown
EZ55	altEZ55_03262	gi|489435588|ref|WP_003341113.1|	4.1	67	Brevibacillus laterosporus	1465	Firmicutes	Bacilli	Bacillales	Paenibacillaceae	Brevibacillus	Brevibacillus laterosporus
EZ55	altEZ55_03263	gi|530326122|ref|WP_020950802.1|	6.69e-131	99	Paracoccus aminophilus	34003	Proteobacteria	Alphaproteobacteria	Rhodobacterales	Rhodobacteraceae	Paracoccus	Paracoccus aminophilus
EZ55	altEZ55_03264	gi|753755120|ref|WP_041527815.1|	2.06e-154	98	Paracoccus aminophilus	34003	Proteobacteria	Alphaproteobacteria	Rhodobacterales	Rhodobacteraceae	Paracoccus	Paracoccus aminophilus
EZ55	altEZ55_03265	gi|530326120|ref|WP_020950800.1|	1.08e-145	99	Paracoccus aminophilus	34003	Proteobacteria	Alphaproteobacteria	Rhodobacterales	Rhodobacteraceae	Paracoccus	Paracoccus aminophilus
EZ55	altEZ55_03266	gi|1180054993|ref|WP_083575163.1|	0	98	Alteromonas sp. V450	1912139	Proteobacteria	Gammaproteobacteria	Alteromonadales	Alteromonadaceae	Alteromonas	Alteromonas sp. V450
EZ55	altEZ55_03267	gi|1105084261|ref|WP_071817608.1|	0	100	Alteromonas sp. V450	1912139	Proteobacteria	Gammaproteobacteria	Alteromonadales	Alteromonadaceae	Alteromonas	Alteromonas sp. V450
EZ55	altEZ55_03268	gi|1105077748|ref|WP_071815871.1|	0	100	Alteromonas sp. V450	1912139	Proteobacteria	Gammaproteobacteria	Alteromonadales	Alteromonadaceae	Alteromonas	Alteromonas sp. V450
EZ55	altEZ55_03269	gi|746163042|ref|WP_039223394.1|	0	100	Alteromonas marina	203795	Proteobacteria	Gammaproteobacteria	Alteromonadales	Alteromonadaceae	Alteromonas	Alteromonas marina
EZ55	altEZ55_03270	gi|746163043|ref|WP_039223395.1|	0	100	Alteromonas marina	203795	Proteobacteria	Gammaproteobacteria	Alteromonadales	Alteromonadaceae	Alteromonas	Alteromonas marina
EZ55	altEZ55_03271	gi|746163046|ref|WP_039223398.1|	0	100	Alteromonas marina	203795	Proteobacteria	Gammaproteobacteria	Alteromonadales	Alteromonadaceae	Alteromonas	Alteromonas marina
EZ55	altEZ55_03272	gi|1105077760|ref|WP_071815874.1|	0	100	Alteromonas sp. V450	1912139	Proteobacteria	Gammaproteobacteria	Alteromonadales	Alteromonadaceae	Alteromonas	Alteromonas sp. V450
EZ55	altEZ55_03273	gi|1105084268|ref|WP_071817610.1|	0	100	Alteromonas sp. V450	1912139	Proteobacteria	Gammaproteobacteria	Alteromonadales	Alteromonadaceae	Alteromonas	Alteromonas sp. V450
EZ55	altEZ55_03274	gi|1105084275|ref|WP_071817611.1|	0	97	Alteromonas sp. V450	1912139	Proteobacteria	Gammaproteobacteria	Alteromonadales	Alteromonadaceae	Alteromonas	Alteromonas sp. V450
EZ55	altEZ55_03275	gi|1105077765|ref|WP_071815875.1|	0	100	Alteromonas sp. V450	1912139	Proteobacteria	Gammaproteobacteria	Alteromonadales	Alteromonadaceae	Alteromonas	Alteromonas sp. V450
EZ55	altEZ55_03279	gi|746163058|ref|WP_039223410.1|	3.75e-85	100	Alteromonas marina	203795	Proteobacteria	Gammaproteobacteria	Alteromonadales	Alteromonadaceae	Alteromonas	Alteromonas marina
EZ55	altEZ55_03282	gi|1126539910|ref|WP_075176782.1|	0	100	Alteromonas sp. W12	1772289	Proteobacteria	Gammaproteobacteria	Alteromonadales	Alteromonadaceae	Alteromonas	Alteromonas sp. W12
EZ55	altEZ55_03518	gi|503550653|ref|WP_013784729.1|	0.051	31	Alteromonas naphthalenivorans	715451	Proteobacteria	Gammaproteobacteria	Alteromonadales	Alteromonadaceae	Alteromonas	Alteromonas naphthalenivorans
EZ55	altEZ55_03559	gi|1110727061|ref|WP_071952806.1|	0	100	Alteromonas mediterranea	314275	Proteobacteria	Gammaproteobacteria	Alteromonadales	Alteromonadaceae	Alteromonas	Alteromonas mediterranea
EZ55	altEZ55_03560	gi|1110727062|ref|WP_071952807.1|	1.36e-157	99	Alteromonas mediterranea	314275	Proteobacteria	Gammaproteobacteria	Alteromonadales	Alteromonadaceae	Alteromonas	Alteromonas mediterranea
EZ55	altEZ55_03564	gi|1110727067|ref|WP_071952812.1|	0	100	Alteromonas mediterranea	314275	Proteobacteria	Gammaproteobacteria	Alteromonadales	Alteromonadaceae	Alteromonas	Alteromonas mediterranea
EZ55	altEZ55_03565	gi|1110727068|ref|WP_071952813.1|	2.81e-80	100	Alteromonas mediterranea	314275	Proteobacteria	Gammaproteobacteria	Alteromonadales	Alteromonadaceae	Alteromonas	Alteromonas mediterranea
EZ55	altEZ55_03566	gi|1110727069|ref|WP_071952814.1|	0	99	Alteromonas mediterranea	314275	Proteobacteria	Gammaproteobacteria	Alteromonadales	Alteromonadaceae	Alteromonas	Alteromonas mediterranea
EZ55	altEZ55_03570	gi|1110727072|ref|WP_071952817.1|	0	100	Alteromonas mediterranea	314275	Proteobacteria	Gammaproteobacteria	Alteromonadales	Alteromonadaceae	Alteromonas	Alteromonas mediterranea
EZ55	altEZ55_03571	gi|1110727073|ref|WP_071952818.1|	8.51e-157	100	Alteromonas mediterranea	314275	Proteobacteria	Gammaproteobacteria	Alteromonadales	Alteromonadaceae	Alteromonas	Alteromonas mediterranea
EZ55	altEZ55_03572	gi|1110727074|ref|WP_071952819.1|	3.04e-84	92	Alteromonas mediterranea	314275	Proteobacteria	Gammaproteobacteria	Alteromonadales	Alteromonadaceae	Alteromonas	Alteromonas mediterranea
EZ55	altEZ55_03596	gi|1360566539|ref|WP_105932237.1|	1.97e-76	100	Alteromonas gracilis	1479524	Proteobacteria	Gammaproteobacteria	Alteromonadales	Alteromonadaceae	Alteromonas	Alteromonas gracilis
EZ55	altEZ55_03597	gi|1360566538|ref|WP_105932236.1|	7.73e-37	92	Alteromonas gracilis	1479524	Proteobacteria	Gammaproteobacteria	Alteromonadales	Alteromonadaceae	Alteromonas	Alteromonas gracilis
EZ55	altEZ55_04228	gi|880806953|ref|WP_048659129.1|	1.29e-26	98	Vibrio crassostreae	246167	Proteobacteria	Gammaproteobacteria	Vibrionales	Vibrionaceae	Vibrio	Vibrio crassostreae
EZ55	altEZ55_04234	gi|365987217|ref|XP_003670440.1|	6.2	77	Naumovozyma dairenensis CBS 421	1071378	unknown	unknown	unknown	unknown	unknown	unknown
EZ55	altEZ55_04237	gi|1360568981|ref|WP_105934647.1|	0	100	Alteromonas sp. 190	2079529	Proteobacteria	Gammaproteobacteria	Alteromonadales	Alteromonadaceae	Alteromonas	Alteromonas sp. 190
EZ55	altEZ55_04239	gi|599098698|ref|XP_007380354.1|	5.6	93	Punctularia strigosozonata HHB-11173 SS5	741275	unknown	unknown	unknown	unknown	unknown	unknown
EZ55	altEZ55_04240	gi|1223606882|ref|WP_091642903.1|	3.57e-60	100	Aquisalimonas asiatica	406100	Proteobacteria	Gammaproteobacteria	Chromatiales	Ectothiorhodospiraceae	Aquisalimonas	Aquisalimonas asiatica
EZ55	altEZ55_04243	gi|1223794216|ref|WP_091828026.1|	5.13e-160	98	Marinobacterium georgiense	48076	Proteobacteria	Gammaproteobacteria	Oceanospirillales	Oceanospirillaceae	Marinobacterium	Marinobacterium georgiense
EZ55	altEZ55_04244	gi|1098677027|ref|WP_071268468.1|	2.24e-124	90	Marinobacter sp. AC-23	1879031	Proteobacteria	Gammaproteobacteria	Alteromonadales	Alteromonadaceae	Marinobacter	Marinobacter sp. AC-23
EZ55	altEZ55_04245	gi|1098677033|ref|WP_071268470.1|	0	100	Marinobacter sp. AC-23	1879031	Proteobacteria	Gammaproteobacteria	Alteromonadales	Alteromonadaceae	Marinobacter	Marinobacter sp. AC-23
EZ55	altEZ55_04246	gi|1098677033|ref|WP_071268470.1|	5.12e-75	92	Marinobacter sp. AC-23	1879031	Proteobacteria	Gammaproteobacteria	Alteromonadales	Alteromonadaceae	Marinobacter	Marinobacter sp. AC-23
EZ55	altEZ55_04247	gi|494594135|ref|WP_007352713.1|	2.33e-38	96	Marinobacter sp. ELB17	270374	Proteobacteria	Gammaproteobacteria	Alteromonadales	Alteromonadaceae	Marinobacter	Marinobacter sp. ELB17
EZ55	altEZ55_04249	gi|1223794416|ref|WP_091828226.1|	1.32e-98	100	Marinobacterium georgiense	48076	Proteobacteria	Gammaproteobacteria	Oceanospirillales	Oceanospirillaceae	Marinobacterium	Marinobacterium georgiense
EZ55	altEZ55_04250	gi|1223794417|ref|WP_091828227.1|	0	88	Marinobacterium georgiense	48076	Proteobacteria	Gammaproteobacteria	Oceanospirillales	Oceanospirillaceae	Marinobacterium	Marinobacterium georgiense
EZ55	altEZ55_04252	gi|753920375|ref|WP_041645115.1|	9.49e-52	100	Marinobacter adhaerens	1033846	Proteobacteria	Gammaproteobacteria	Alteromonadales	Alteromonadaceae	Marinobacter	Marinobacter adhaerens
EZ55	altEZ55_04261	gi|1371749019|ref|WP_106694366.1|	3.32e-144	100	Marinobacter shengliensis	1389223	Proteobacteria	Gammaproteobacteria	Alteromonadales	Alteromonadaceae	Marinobacter	Marinobacter shengliensis
EZ55	altEZ55_04262	gi|1175497958|ref|WP_082040606.1|	0	99	Marinobacter	2742	Proteobacteria	Gammaproteobacteria	Alteromonadales	Alteromonadaceae	Marinobacter	unknown
EZ55	altEZ55_04263	gi|495448099|ref|WP_008172793.1|	4.81e-18	90	Marinobacter	2742	Proteobacteria	Gammaproteobacteria	Alteromonadales	Alteromonadaceae	Marinobacter	unknown
EZ55	altEZ55_04264	gi|1055494330|ref|WP_067153309.1|	5.25e-87	95	Microbulbifer thermotolerans	252514	Proteobacteria	Gammaproteobacteria	Cellvibrionales	Microbulbiferaceae	Microbulbifer	Microbulbifer thermotolerans
EZ55	altEZ55_04265	gi|1348900915|ref|WP_104417068.1|	7.54e-73	100	Marinobacter persicus	930118	Proteobacteria	Gammaproteobacteria	Alteromonadales	Alteromonadaceae	Marinobacter	Marinobacter persicus
EZ55	altEZ55_04266	gi|1224003427|ref|WP_092034118.1|	6.59e-49	88	Marinobacter sp. DSM 26671	1761793	Proteobacteria	Gammaproteobacteria	Alteromonadales	Alteromonadaceae	Marinobacter	Marinobacter sp. DSM 26671
EZ55	altEZ55_04267	gi|504791921|ref|WP_014979023.1|	3.11e-18	80	Alteromonas	226	Proteobacteria	Gammaproteobacteria	Alteromonadales	Alteromonadaceae	Alteromonas	unknown
EZ55	altEZ55_04275	gi|763078547|ref|WP_043959859.1|	0	97	Alteromonas mediterranea	314275	Proteobacteria	Gammaproteobacteria	Alteromonadales	Alteromonadaceae	Alteromonas	Alteromonas mediterranea
EZ55	altEZ55_04278	gi|1184734051|ref|WP_085286163.1|	1.52e-75	91	Colwellia chukchiensis	641665	Proteobacteria	Gammaproteobacteria	Alteromonadales	Colwelliaceae	Colwellia	Colwellia chukchiensis
EZ55	altEZ55_04280	gi|654853044|ref|WP_028305406.1|	5.87e-42	79	Oceanospirillum maris	64977	Proteobacteria	Gammaproteobacteria	Oceanospirillales	Oceanospirillaceae	Oceanospirillum	Oceanospirillum maris
EZ55	altEZ55_04281	gi|1199733677|ref|WP_087463131.1|	2.53e-151	92	Oleiphilus messinensis	141451	Proteobacteria	Gammaproteobacteria	Oceanospirillales	Oleiphilaceae	Oleiphilus	Oleiphilus messinensis
EZ55	altEZ55_04282	gi|490713088|ref|WP_004575907.1|	0	99	Pseudomonas	286	Proteobacteria	Gammaproteobacteria	Pseudomonadales	Pseudomonadaceae	Pseudomonas	unknown
EZ55	altEZ55_04283	gi|1208277055|ref|WP_088137674.1|	0	99	Pseudomonas stutzeri	316	Proteobacteria	Gammaproteobacteria	Pseudomonadales	Pseudomonadaceae	Pseudomonas	Pseudomonas stutzeri
EZ55	altEZ55_04284	gi|1224813227|ref|WP_092830294.1|	1.8	73	Rhodospirillales bacterium URHD0017	1380357	Proteobacteria	Alphaproteobacteria	Rhodospirillales	unknown	unknown	Rhodospirillales bacterium URHD0017
EZ55	altEZ55_04285	gi|1179969486|ref|WP_083491840.1|	0	98	Pseudomonas taeanensis	574962	Proteobacteria	Gammaproteobacteria	Pseudomonadales	Pseudomonadaceae	Pseudomonas	Pseudomonas taeanensis
EZ55	altEZ55_04286	gi|640745804|ref|WP_025167850.1|	0	100	Pseudomonas taeanensis	574962	Proteobacteria	Gammaproteobacteria	Pseudomonadales	Pseudomonadaceae	Pseudomonas	Pseudomonas taeanensis
EZ55	altEZ55_04287	gi|916787243|ref|WP_051394299.1|	0	100	Pseudomonas taeanensis	574962	Proteobacteria	Gammaproteobacteria	Pseudomonadales	Pseudomonadaceae	Pseudomonas	Pseudomonas taeanensis
EZ55	altEZ55_04288	gi|499315434|ref|WP_011005926.1|	1.54e-35	100	Pseudomonas	286	Proteobacteria	Gammaproteobacteria	Pseudomonadales	Pseudomonadaceae	Pseudomonas	unknown
EZ55	altEZ55_04289	gi|651236348|ref|WP_026376300.1|	1.83e-155	93	Aestuariibacter salexigens	226010	Proteobacteria	Gammaproteobacteria	Alteromonadales	Alteromonadaceae	Aestuariibacter	Aestuariibacter salexigens
EZ55	altEZ55_04293	gi|748668443|ref|WP_039926567.1|	1.45e-08	75	Alcanivorax sp. DG881	236097	Proteobacteria	Gammaproteobacteria	Oceanospirillales	Alcanivoracaceae	Alcanivorax	Alcanivorax sp. DG881
EZ55	altEZ55_04294	gi|557387026|ref|WP_023404843.1|	4.63e-136	95	Vibrio halioticoli	71388	Proteobacteria	Gammaproteobacteria	Vibrionales	Vibrionaceae	Vibrio	Vibrio halioticoli
EZ55	altEZ55_04297	gi|1079453636|ref|WP_070178664.1|	1.12e-154	99	Alteromonas lipolytica	1856405	Proteobacteria	Gammaproteobacteria	Alteromonadales	Alteromonadaceae	Alteromonas	Alteromonas lipolytica
EZ55	altEZ55_04300	gi|930453786|ref|WP_054201819.1|	7.46e-117	100	Pseudoalteromonas tetraodonis	43659	Proteobacteria	Gammaproteobacteria	Alteromonadales	Pseudoalteromonadaceae	Pseudoalteromonas	Pseudoalteromonas tetraodonis
EZ55	altEZ55_04308	gi|1022783754|ref|XP_016218251.1|	5.4	88	Verruconis gallopava	253628	unknown	unknown	unknown	unknown	unknown	unknown
EZ55	altEZ55_04309	gi|1173365390|ref|WP_081221162.1|	0.000358	80	Pseudoalteromonas luteoviolacea	43657	Proteobacteria	Gammaproteobacteria	Alteromonadales	Pseudoalteromonadaceae	Pseudoalteromonas	Pseudoalteromonas luteoviolacea
HOT1A3	Ga0125132_11124	gi|1148592910|ref|WP_077339164.1|	1.2	89	Colwellia agarivorans	1911682	Proteobacteria	Gammaproteobacteria	Alteromonadales	Colwelliaceae	Colwellia	Colwellia agarivorans
HOT1A3	Ga0125132_11125	gi|1383303135|ref|WP_108456143.1|	1.27e-62	99	Colwellia sp. Arc7-D	2161872	Proteobacteria	Gammaproteobacteria	Alteromonadales	Colwelliaceae	Colwellia	Colwellia sp. Arc7-D
HOT1A3	Ga0125132_11127	gi|1181178591|ref|WP_084526102.1|	7.93e-91	97	Aestuariibacter aggregatus	634436	Proteobacteria	Gammaproteobacteria	Alteromonadales	Alteromonadaceae	Aestuariibacter	Aestuariibacter aggregatus
HOT1A3	Ga0125132_11128	gi|1383304544|ref|WP_108457552.1|	1.13e-77	95	Colwellia sp. Arc7-D	2161872	Proteobacteria	Gammaproteobacteria	Alteromonadales	Colwelliaceae	Colwellia	Colwellia sp. Arc7-D
HOT1A3	Ga0125132_11129	gi|1148592919|ref|WP_077339172.1|	1.42e-152	97	Colwellia agarivorans	1911682	Proteobacteria	Gammaproteobacteria	Alteromonadales	Colwelliaceae	Colwellia	Colwellia agarivorans
HOT1A3	Ga0125132_11130	gi|1173321949|ref|WP_081179448.1|	1.37e-23	94	Colwellia sp. PAMC 21821	1816219	Proteobacteria	Gammaproteobacteria	Alteromonadales	Colwelliaceae	Colwellia	Colwellia sp. PAMC 21821
HOT1A3	Ga0125132_11132	gi|880961516|ref|WP_048693765.1|	0	90	Catenovulum maritimum	1513271	Proteobacteria	Gammaproteobacteria	Alteromonadales	Alteromonadaceae	Catenovulum	Catenovulum maritimum
HOT1A3	Ga0125132_11135	gi|494896290|ref|WP_007622335.1|	0	94	Paraglaciecola arctica	1128911	Proteobacteria	Gammaproteobacteria	Alteromonadales	Alteromonadaceae	Paraglaciecola	Paraglaciecola arctica
HOT1A3	Ga0125132_111551	gi|950124785|ref|WP_057180870.1|	5.17e-63	96	Colwellia	28228	Proteobacteria	Gammaproteobacteria	Alteromonadales	Colwelliaceae	Colwellia	unknown
HOT1A3	Ga0125132_111552	gi|503550556|ref|WP_013784632.1|	4.07e-25	100	Alteromonas naphthalenivorans	715451	Proteobacteria	Gammaproteobacteria	Alteromonadales	Alteromonadaceae	Alteromonas	Alteromonas naphthalenivorans
HOT1A3	Ga0125132_111553	gi|503550555|ref|WP_013784631.1|	4.77e-66	100	Alteromonas naphthalenivorans	715451	Proteobacteria	Gammaproteobacteria	Alteromonadales	Alteromonadaceae	Alteromonas	Alteromonas naphthalenivorans
HOT1A3	Ga0125132_111554	gi|503550555|ref|WP_013784631.1|	3.17e-38	94	Alteromonas naphthalenivorans	715451	Proteobacteria	Gammaproteobacteria	Alteromonadales	Alteromonadaceae	Alteromonas	Alteromonas naphthalenivorans
HOT1A3	Ga0125132_111555	gi|503550554|ref|WP_013784630.1|	0	100	Alteromonas naphthalenivorans	715451	Proteobacteria	Gammaproteobacteria	Alteromonadales	Alteromonadaceae	Alteromonas	Alteromonas naphthalenivorans
HOT1A3	Ga0125132_111559	gi|1133545158|ref|WP_076023022.1|	4.7	64	Polynucleobacter sphagniphilus	1743169	Proteobacteria	Betaproteobacteria	Burkholderiales	Burkholderiaceae	Polynucleobacter	Polynucleobacter sphagniphilus
HOT1A3	Ga0125132_111561	gi|1079301515|ref|WP_070111922.1|	0	99	Glaciecola punicea	56804	Proteobacteria	Gammaproteobacteria	Alteromonadales	Alteromonadaceae	Glaciecola	Glaciecola punicea
HOT1A3	Ga0125132_111564	gi|992025478|ref|WP_061004455.1|	0	100	Aliivibrio wodanis	80852	Proteobacteria	Gammaproteobacteria	Vibrionales	Vibrionaceae	Aliivibrio	Aliivibrio wodanis
HOT1A3	Ga0125132_111565	gi|966781893|ref|WP_058548921.1|	0	99	Pseudoalteromonas sp. H103	1761893	Proteobacteria	Gammaproteobacteria	Alteromonadales	Pseudoalteromonadaceae	Pseudoalteromonas	Pseudoalteromonas sp. H103
HOT1A3	Ga0125132_111566	gi|1063829051|ref|WP_069439586.1|	2.46e-166	96	Pseudoalteromonas tetraodonis	43659	Proteobacteria	Gammaproteobacteria	Alteromonadales	Pseudoalteromonadaceae	Pseudoalteromonas	Pseudoalteromonas tetraodonis
HOT1A3	Ga0125132_111567	gi|1184750779|ref|WP_085298912.1|	0	100	Colwellia mytili	1888913	Proteobacteria	Gammaproteobacteria	Alteromonadales	Colwelliaceae	Colwellia	Colwellia mytili
HOT1A3	Ga0125132_111569	gi|1223949212|ref|WP_091980582.1|	1.17e-172	62	Pseudoalteromonas denitrificans	43656	Proteobacteria	Gammaproteobacteria	Alteromonadales	Pseudoalteromonadaceae	Pseudoalteromonas	Pseudoalteromonas denitrificans
HOT1A3	Ga0125132_111574	gi|639322302|ref|WP_024596477.1|	2.18e-63	100	Pseudoalteromonas	53246	Proteobacteria	Gammaproteobacteria	Alteromonadales	Pseudoalteromonadaceae	Pseudoalteromonas	unknown
HOT1A3	Ga0125132_111575	gi|658960830|ref|WP_029808924.1|	6.27e-146	100	Vibrio parahaemolyticus	670	Proteobacteria	Gammaproteobacteria	Vibrionales	Vibrionaceae	Vibrio	Vibrio parahaemolyticus
HOT1A3	Ga0125132_111576	gi|497391761|ref|WP_009705974.1|	3.86e-131	100	Vibrio sp. HENC-03	992012	Proteobacteria	Gammaproteobacteria	Vibrionales	Vibrionaceae	Vibrio	Vibrio sp. HENC-03
HOT1A3	Ga0125132_111577	gi|647042574|ref|WP_025631771.1|	0	100	Vibrio parahaemolyticus	670	Proteobacteria	Gammaproteobacteria	Vibrionales	Vibrionaceae	Vibrio	Vibrio parahaemolyticus
HOT1A3	Ga0125132_111578	gi|1337066290|ref|WP_103186489.1|	0	100	Vibrio vulnificus	672	Proteobacteria	Gammaproteobacteria	Vibrionales	Vibrionaceae	Vibrio	Vibrio vulnificus
HOT1A3	Ga0125132_111579	gi|1337084033|ref|WP_103194631.1|	0	100	Vibrio vulnificus	672	Proteobacteria	Gammaproteobacteria	Vibrionales	Vibrionaceae	Vibrio	Vibrio vulnificus
HOT1A3	Ga0125132_111580	gi|1330710379|ref|WP_102575407.1|	0	100	Vibrio splendidus	29497	Proteobacteria	Gammaproteobacteria	Vibrionales	Vibrionaceae	Vibrio	Vibrio splendidus
HOT1A3	Ga0125132_111581	gi|1040960482|ref|WP_065177185.1|	0	99	Photobacterium aquimaris	512643	Proteobacteria	Gammaproteobacteria	Vibrionales	Vibrionaceae	Photobacterium	Photobacterium aquimaris
HOT1A3	Ga0125132_111978	gi|521074139|ref|WP_020405046.1|	4.03e-155	100	Hahella ganghwensis	286420	Proteobacteria	Gammaproteobacteria	Oceanospirillales	Hahellaceae	Hahella	Hahella ganghwensis
HOT1A3	Ga0125132_111979	gi|1444627798|ref|WP_115455361.1|	0	100	Enterobacteriaceae	543	Proteobacteria	Gammaproteobacteria	Enterobacterales	Enterobacteriaceae	unknown	unknown
HOT1A3	Ga0125132_112071	gi|1011627697|ref|WP_062478076.1|	9.64e-50	100	Lacimicrobium alkaliphilum	1526571	Proteobacteria	Gammaproteobacteria	Alteromonadales	Alteromonadaceae	Lacimicrobium	Lacimicrobium alkaliphilum
HOT1A3	Ga0125132_112072	gi|1011627694|ref|WP_062478073.1|	9.31e-57	100	Lacimicrobium alkaliphilum	1526571	Proteobacteria	Gammaproteobacteria	Alteromonadales	Alteromonadaceae	Lacimicrobium	Lacimicrobium alkaliphilum
HOT1A3	Ga0125132_112073	gi|492974080|ref|WP_006074667.1|	2.81e-46	92	Vibrio shilonii	62153	Proteobacteria	Gammaproteobacteria	Vibrionales	Vibrionaceae	Vibrio	Vibrio shilonii
HOT1A3	Ga0125132_112253	gi|940643062|ref|WP_055016020.1|	1.93e-88	100	Pseudoalteromonas sp. P1-13-1a	1723756	Proteobacteria	Gammaproteobacteria	Alteromonadales	Pseudoalteromonadaceae	Pseudoalteromonas	Pseudoalteromonas sp. P1-13-1a
HOT1A3	Ga0125132_112256	gi|1360564350|ref|WP_105930048.1|	7.95e-77	100	Alteromonas gracilis	1479524	Proteobacteria	Gammaproteobacteria	Alteromonadales	Alteromonadaceae	Alteromonas	Alteromonas gracilis
HOT1A3	Ga0125132_112266	gi|1028148704|ref|WP_063897651.1|	5.3	54	Burkholderia ubonensis	101571	Proteobacteria	Betaproteobacteria	Burkholderiales	Burkholderiaceae	Burkholderia	Burkholderia ubonensis
HOT1A3	Ga0125132_112471	gi|503735608|ref|WP_013969684.1|	3.2	46	Treponema caldarium	215591	Spirochaetes	Spirochaetia	Spirochaetales	Spirochaetaceae	Treponema	Treponema caldarium
HOT1A3	Ga0125132_11269	gi|764658677|ref|WP_044445994.1|	9.21e-51	93	Alteromonas	226	Proteobacteria	Gammaproteobacteria	Alteromonadales	Alteromonadaceae	Alteromonas	unknown
HOT1A3	Ga0125132_112841	gi|495264326|ref|WP_007989081.1|	4.02e-86	99	Paraglaciecola chathamensis	368405	Proteobacteria	Gammaproteobacteria	Alteromonadales	Alteromonadaceae	Paraglaciecola	Paraglaciecola chathamensis
HOT1A3	Ga0125132_112845	gi|1234072820|ref|WP_094707386.1|	7.58e-120	93	Hahella sp. CCB-MM4	1926491	Proteobacteria	Gammaproteobacteria	Oceanospirillales	Hahellaceae	Hahella	Hahella sp. CCB-MM4
HOT1A3	Ga0125132_113519	gi|1398374485|ref|WP_110289307.1|	1.87e-55	100	Alteromonas sp. I10	1938740	Proteobacteria	Gammaproteobacteria	Alteromonadales	Alteromonadaceae	Alteromonas	Alteromonas sp. I10
HOT1A3	Ga0125132_113520	gi|1398374486|ref|WP_110289308.1|	1.51e-78	100	Alteromonas sp. I10	1938740	Proteobacteria	Gammaproteobacteria	Alteromonadales	Alteromonadaceae	Alteromonas	Alteromonas sp. I10
HOT1A3	Ga0125132_113522	gi|1424199265|ref|WP_112478446.1|	6.03e-101	95	Vibrio variabilis	990271	Proteobacteria	Gammaproteobacteria	Vibrionales	Vibrionaceae	Vibrio	Vibrio variabilis
HOT1A3	Ga0125132_113523	gi|1444976498|ref|WP_115592525.1|	0	99	Alteromonas aestuariivivens	1938339	Proteobacteria	Gammaproteobacteria	Alteromonadales	Alteromonadaceae	Alteromonas	Alteromonas aestuariivivens
HOT1A3	Ga0125132_113524	gi|1424199263|ref|WP_112478444.1|	0	100	Vibrio variabilis	990271	Proteobacteria	Gammaproteobacteria	Vibrionales	Vibrionaceae	Vibrio	Vibrio variabilis
HOT1A3	Ga0125132_113525	gi|646901549|ref|WP_025611378.1|	8.86e-121	95	Vibrio parahaemolyticus	670	Proteobacteria	Gammaproteobacteria	Vibrionales	Vibrionaceae	Vibrio	Vibrio parahaemolyticus
HOT1A3	Ga0125132_113586	gi|1033161847|ref|WP_064467151.1|	9.3	54	Bacillus muralis	264697	Firmicutes	Bacilli	Bacillales	Bacillaceae	Bacillus	Bacillus muralis
HOT1A3	Ga0125132_11520	gi|1079320504|ref|WP_070126625.1|	2.45e-83	100	Alteromonas confluentis	1656094	Proteobacteria	Gammaproteobacteria	Alteromonadales	Alteromonadaceae	Alteromonas	Alteromonas confluentis
HOT1A3	Ga0125132_11521	gi|1053261293|ref|WP_066017375.1|	3.69e-09	52	Endozoicomonas atrinae	1333660	Proteobacteria	Gammaproteobacteria	Oceanospirillales	Endozoicomonadaceae	Endozoicomonas	Endozoicomonas atrinae
HOT1A3	Ga0125132_11524	gi|763176789|ref|WP_044056436.1|	2.36e-47	93	Alteromonadales	135622	Proteobacteria	Gammaproteobacteria	Alteromonadales	unknown Alteromonadales	unknown Alteromonadales	unknown Alteromonadales
HOT1A3	Ga0125132_11525	gi|1148748771|ref|WP_077481449.1|	5.15e-61	100	Salinivibrio	51366	Proteobacteria	Gammaproteobacteria	Vibrionales	Vibrionaceae	Salinivibrio	unknown
HOT1A3	Ga0125132_11526	gi|1148748769|ref|WP_077481447.1|	1.01e-46	100	Salinivibrio	51366	Proteobacteria	Gammaproteobacteria	Vibrionales	Vibrionaceae	Salinivibrio	unknown
HOT1A3	Ga0125132_11531	gi|1110743012|ref|WP_071968170.1|	7.42e-94	100	Alteromonas mediterranea	314275	Proteobacteria	Gammaproteobacteria	Alteromonadales	Alteromonadaceae	Alteromonas	Alteromonas mediterranea
HOT1A3	Ga0125132_11532	gi|1293251322|ref|WP_100642769.1|	1.74e-25	97	Alteromonas sp. P0213	2048004	Proteobacteria	Gammaproteobacteria	Alteromonadales	Alteromonadaceae	Alteromonas	Alteromonas sp. P0213
HOT1A3	Ga0125132_11534	gi|499430841|ref|WP_011118305.1|	6.64e-23	97	Rhodopirellula baltica	265606	Planctomycetes	Planctomycetia	Planctomycetales	Planctomycetaceae	Rhodopirellula	Rhodopirellula baltica
HOT1A3	Ga0125132_11536	gi|753946752|ref|WP_041656222.1|	4.07e-94	100	Alteromonadaceae	72275	Proteobacteria	Gammaproteobacteria	Alteromonadales	Alteromonadaceae	unknown Alteromonadales	unknown Alteromonadales
HOT1A3	Ga0125132_11537	gi|1023904545|ref|WP_063456577.1|	1.73e-74	91	Alteromonas stellipolaris	233316	Proteobacteria	Gammaproteobacteria	Alteromonadales	Alteromonadaceae	Alteromonas	Alteromonas stellipolaris
HOT1A3	Ga0125132_11538	gi|916904530|ref|WP_051511243.1|	1.47e-71	100	Alteromonas sp. ALT199	1298865	Proteobacteria	Gammaproteobacteria	Alteromonadales	Alteromonadaceae	Alteromonas	Alteromonas sp. ALT199
HOT1A3	Ga0125132_11874	gi|1180119223|ref|WP_083638608.1|	0	98	Alteromonadales	135622	Proteobacteria	Gammaproteobacteria	Alteromonadales	unknown Alteromonadales	unknown Alteromonadales	unknown Alteromonadales
HOT1A3	Ga0125132_11875	gi|1130442923|ref|WP_075610738.1|	1.81e-16	92	Alteromonadales	135622	Proteobacteria	Gammaproteobacteria	Alteromonadales	unknown Alteromonadales	unknown Alteromonadales	unknown Alteromonadales
HOT1A3	Ga0125132_11877	gi|1110755120|ref|WP_071979808.1|	1.5e-103	100	Alteromonas	226	Proteobacteria	Gammaproteobacteria	Alteromonadales	Alteromonadaceae	Alteromonas	unknown
HOT1A3	Ga0125132_11884	gi|503520912|ref|WP_013755253.1|	4.16e-110	97	Glaciecola sp. 4H-3-7+YE-5	983545	Proteobacteria	Gammaproteobacteria	Alteromonadales	Alteromonadaceae	Glaciecola	Glaciecola sp. 4H-3-7+YE-5
HOT1A3	Ga0125132_11885	gi|503520911|ref|WP_013755252.1|	0	100	Glaciecola sp. 4H-3-7+YE-5	983545	Proteobacteria	Gammaproteobacteria	Alteromonadales	Alteromonadaceae	Glaciecola	Glaciecola sp. 4H-3-7+YE-5
HOT1A3	Ga0125132_11892	gi|1383430840|ref|WP_108567376.1|	0	100	Alteromonas sp. IO390401	2079254	Proteobacteria	Gammaproteobacteria	Alteromonadales	Alteromonadaceae	Alteromonas	Alteromonas sp. IO390401
HOT1A3	Ga0125132_11895	gi|817113483|ref|WP_046486609.1|	6.81e-31	93	Candidatus Methylopumilus planktonicus	1581557	Proteobacteria	Betaproteobacteria	Nitrosomonadales	Methylophilaceae	Candidatus Methylopumilus	Candidatus Methylopumilus planktonicus
HOT1A3	Ga0125132_11896	gi|1175427099|ref|WP_081974886.1|	7.47e-19	91	Pseudoalteromonas sp. PLSV	1547444	Proteobacteria	Gammaproteobacteria	Alteromonadales	Pseudoalteromonadaceae	Pseudoalteromonas	Pseudoalteromonas sp. PLSV
HOT1A3	Ga0125132_11897	gi|930049037|ref|WP_054152307.1|	2.89e-26	90	beta proteobacterium AAP51	1523421	Proteobacteria	Betaproteobacteria	unknown Betaproteobacteria	unknown Betaproteobacteria	unknown Betaproteobacteria	beta proteobacterium AAP51
HOT1A3	Ga0125132_11898	gi|1311656905|ref|WP_101198962.1|	2.15e-101	91	Paraglaciecola sp. MB-3u-78	2058332	Proteobacteria	Gammaproteobacteria	Alteromonadales	Alteromonadaceae	Paraglaciecola	Paraglaciecola sp. MB-3u-78
HOT1A3	Ga0125132_11899	gi|1311656910|ref|WP_101198964.1|	2.5e-44	96	Paraglaciecola sp. MB-3u-78	2058332	Proteobacteria	Gammaproteobacteria	Alteromonadales	Alteromonadaceae	Paraglaciecola	Paraglaciecola sp. MB-3u-78
HOT1A3	Ga0125132_11900	gi|928929678|ref|WP_053954604.1|	0	100	Idiomarina zobellii	86103	Proteobacteria	Gammaproteobacteria	Alteromonadales	Idiomarinaceae	Idiomarina	Idiomarina zobellii
HOT1A3	Ga0125132_11901	gi|928929677|ref|WP_053954603.1|	1.16e-169	99	Idiomarina zobellii	86103	Proteobacteria	Gammaproteobacteria	Alteromonadales	Idiomarinaceae	Idiomarina	Idiomarina zobellii
HOT1A3	Ga0125132_11902	gi|1246101598|ref|WP_096298533.1|	0	99	Halomonas sp. hl-4	1761789	Proteobacteria	Gammaproteobacteria	Oceanospirillales	Halomonadaceae	Halomonas	Halomonas sp. hl-4
HOT1A3	Ga0125132_11903	gi|1246101596|ref|WP_096298531.1|	0	100	Halomonas sp. hl-4	1761789	Proteobacteria	Gammaproteobacteria	Oceanospirillales	Halomonadaceae	Halomonas	Halomonas sp. hl-4
HOT1A3	Ga0125132_12139	gi|1133533212|ref|WP_076011451.1|	8.93e-48	87	Alteromonas abrolhosensis	1892904	Proteobacteria	Gammaproteobacteria	Alteromonadales	Alteromonadaceae	Alteromonas	Alteromonas abrolhosensis
HOT1A3	Ga0125132_12153	gi|501508981|ref|WP_012516918.1|	1.08e-99	87	Alteromonas	226	Proteobacteria	Gammaproteobacteria	Alteromonadales	Alteromonadaceae	Alteromonas	unknown
HOT1A3	Ga0125132_12195	gi|501508950|ref|WP_012516887.1|	1.53e-164	94	Alteromonas	226	Proteobacteria	Gammaproteobacteria	Alteromonadales	Alteromonadaceae	Alteromonas	unknown
EC673	AMEC673_00380	gi|517814110|ref|WP_018984318.1|	1.72e-139	99	Salinimonas chungwhensis	265425	Proteobacteria	Gammaproteobacteria	Alteromonadales	Alteromonadaceae	Salinimonas	Salinimonas chungwhensis
EC673	AMEC673_00385	gi|517814109|ref|WP_018984317.1|	1.09e-152	100	Salinimonas chungwhensis	265425	Proteobacteria	Gammaproteobacteria	Alteromonadales	Alteromonadaceae	Salinimonas	Salinimonas chungwhensis
EC673	AMEC673_00390	gi|517814108|ref|WP_018984316.1|	6.58e-178	99	Salinimonas chungwhensis	265425	Proteobacteria	Gammaproteobacteria	Alteromonadales	Alteromonadaceae	Salinimonas	Salinimonas chungwhensis
EC673	AMEC673_00395	gi|517814107|ref|WP_018984315.1|	2.15e-19	93	Salinimonas chungwhensis	265425	Proteobacteria	Gammaproteobacteria	Alteromonadales	Alteromonadaceae	Salinimonas	Salinimonas chungwhensis
EC673	AMEC673_00405	gi|1383432608|ref|WP_108568995.1|	1.14e-60	100	Alteromonas sp. IO390401	2079254	Proteobacteria	Gammaproteobacteria	Alteromonadales	Alteromonadaceae	Alteromonas	Alteromonas sp. IO390401
EC673	AMEC673_00415	gi|517814103|ref|WP_018984311.1|	1.05e-120	99	Salinimonas chungwhensis	265425	Proteobacteria	Gammaproteobacteria	Alteromonadales	Alteromonadaceae	Salinimonas	Salinimonas chungwhensis
EC673	AMEC673_00420	gi|1296676658|ref|WP_100791737.1|	0.06	71	Leptospira sp. JW2-C-A2	2023182	Spirochaetes	Spirochaetia	unknown	Leptospiraceae	Leptospira	Leptospira sp. JW2-C-A2
EC673	AMEC673_00425	gi|517814101|ref|WP_018984309.1|	0	99	Salinimonas chungwhensis	265425	Proteobacteria	Gammaproteobacteria	Alteromonadales	Alteromonadaceae	Salinimonas	Salinimonas chungwhensis
EC673	AMEC673_00440	gi|1360564151|ref|WP_105929849.1|	0	100	Alteromonas gracilis	1479524	Proteobacteria	Gammaproteobacteria	Alteromonadales	Alteromonadaceae	Alteromonas	Alteromonas gracilis
EC673	AMEC673_01230	gi|1015869271|ref|WP_062850852.1|	5.3e-73	87	Vibrio parahaemolyticus	670	Proteobacteria	Gammaproteobacteria	Vibrionales	Vibrionaceae	Vibrio	Vibrio parahaemolyticus
EC673	AMEC673_02440	gi|1120463473|ref|WP_073325302.1|	0	99	Aestuariibacter aggregatus	634436	Proteobacteria	Gammaproteobacteria	Alteromonadales	Alteromonadaceae	Aestuariibacter	Aestuariibacter aggregatus
EC673	AMEC673_02445	gi|1120463472|ref|WP_073325301.1|	0	99	Aestuariibacter aggregatus	634436	Proteobacteria	Gammaproteobacteria	Alteromonadales	Alteromonadaceae	Aestuariibacter	Aestuariibacter aggregatus
EC673	AMEC673_02450	gi|1120463471|ref|WP_073325300.1|	5.53e-61	99	Aestuariibacter aggregatus	634436	Proteobacteria	Gammaproteobacteria	Alteromonadales	Alteromonadaceae	Aestuariibacter	Aestuariibacter aggregatus
EC673	AMEC673_02455	gi|1002385893|ref|WP_061374435.1|	1.68e-22	78	Pseudomonas stutzeri	316	Proteobacteria	Gammaproteobacteria	Pseudomonadales	Pseudomonadaceae	Pseudomonas	Pseudomonas stutzeri
EC673	AMEC673_02460	gi|496173264|ref|WP_008897771.1|	8.43e-87	97	Rheinheimera sp. A13L	506534	Proteobacteria	Gammaproteobacteria	Chromatiales	Chromatiaceae	Rheinheimera	Rheinheimera sp. A13L
EC673	AMEC673_02465	gi|1048096120|ref|WP_065767904.1|	0	99	Vibrio parahaemolyticus	670	Proteobacteria	Gammaproteobacteria	Vibrionales	Vibrionaceae	Vibrio	Vibrio parahaemolyticus
EC673	AMEC673_02470	gi|1239493125|ref|WP_095474038.1|	0	100	Vibrio cholerae	666	Proteobacteria	Gammaproteobacteria	Vibrionales	Vibrionaceae	Vibrio	Vibrio cholerae
EC673	AMEC673_02475	gi|739587152|ref|WP_037444858.1|	1.74e-153	99	Shewanella mangrovi	1515746	Proteobacteria	Gammaproteobacteria	Alteromonadales	Shewanellaceae	Shewanella	Shewanella mangrovi
EC673	AMEC673_02480	gi|566732126|ref|WP_024016353.1|	3.82e-10	91	Alteromonas mediterranea	314275	Proteobacteria	Gammaproteobacteria	Alteromonadales	Alteromonadaceae	Alteromonas	Alteromonas mediterranea
EC673	AMEC673_02485	gi|917663662|ref|WP_052218189.1|	0.63	56	Thermincola ferriacetica	281456	Firmicutes	Clostridia	Clostridiales	Peptococcaceae	Thermincola	Thermincola ferriacetica
EC673	AMEC673_02490	gi|651236006|ref|WP_026376081.1|	2.87e-69	89	Aestuariibacter salexigens	226010	Proteobacteria	Gammaproteobacteria	Alteromonadales	Alteromonadaceae	Aestuariibacter	Aestuariibacter salexigens
EC673	AMEC673_02495	gi|1311731784|ref|WP_101232595.1|	8.82e-09	70	Colwellia sp. 12G3	2058299	Proteobacteria	Gammaproteobacteria	Alteromonadales	Colwelliaceae	Colwellia	Colwellia sp. 12G3
EC673	AMEC673_02550	gi|1180717651|ref|WP_084202787.1|	1.91e-118	98	Aeromonas sanarellii	633415	Proteobacteria	Gammaproteobacteria	Aeromonadales	Aeromonadaceae	Aeromonas	Aeromonas sanarellii
EC673	AMEC673_02555	gi|797070178|ref|WP_045826028.1|	5.31e-38	100	Teredinibacter sp. 991H.S.0a.06	1286365	Proteobacteria	Gammaproteobacteria	Cellvibrionales	Cellvibrionaceae	Teredinibacter	Teredinibacter sp. 991H.S.0a.06
EC673	AMEC673_02560	gi|1352592333|ref|WP_104738567.1|	0	99	Pseudomonas oceani	1708783	Proteobacteria	Gammaproteobacteria	Pseudomonadales	Pseudomonadaceae	Pseudomonas	Pseudomonas oceani
EC673	AMEC673_02565	gi|1098672425|ref|WP_071266688.1|	0	98	Marinobacter sp. AC-23	1879031	Proteobacteria	Gammaproteobacteria	Alteromonadales	Alteromonadaceae	Marinobacter	Marinobacter sp. AC-23
EC673	AMEC673_02855	gi|1311727492|ref|WP_101228401.1|	2.47e-126	99	Colwellia sp. 75C3	888425	Proteobacteria	Gammaproteobacteria	Alteromonadales	Colwelliaceae	Colwellia	Colwellia sp. 75C3
EC673	AMEC673_02860	gi|1311727493|ref|WP_101228402.1|	4.39e-31	99	Colwellia sp. 75C3	888425	Proteobacteria	Gammaproteobacteria	Alteromonadales	Colwelliaceae	Colwellia	Colwellia sp. 75C3
EC673	AMEC673_02865	gi|1311727494|ref|WP_101228403.1|	0	100	Colwellia sp. 75C3	888425	Proteobacteria	Gammaproteobacteria	Alteromonadales	Colwelliaceae	Colwellia	Colwellia sp. 75C3
EC673	AMEC673_02870	gi|739566161|ref|WP_037424260.1|	4e-127	100	Shewanella xiamenensis	332186	Proteobacteria	Gammaproteobacteria	Alteromonadales	Shewanellaceae	Shewanella	Shewanella xiamenensis
EC673	AMEC673_02875	gi|1098554755|ref|WP_071236027.1|	0	99	Vibrio rotiferianus	190895	Proteobacteria	Gammaproteobacteria	Vibrionales	Vibrionaceae	Vibrio	Vibrio rotiferianus
EC673	AMEC673_02880	gi|1069274141|ref|WP_069656565.1|	2.15e-12	92	Vulcanibacillus modesticaldus	337097	Firmicutes	Bacilli	Bacillales	Bacillaceae	Vulcanibacillus	Vulcanibacillus modesticaldus
EC673	AMEC673_02885	gi|1047318824|ref|WP_065715013.1|	7.65e-18	88	Synechococcus sp. PCC 7003	374981	Cyanobacteria	unknown	Synechococcales	Synechococcaceae	Synechococcus	Synechococcus sp. PCC 7003
EC673	AMEC673_07735	gi|566729862|ref|WP_024015783.1|	0	97	Alteromonas mediterranea	314275	Proteobacteria	Gammaproteobacteria	Alteromonadales	Alteromonadaceae	Alteromonas	Alteromonas mediterranea
EC673	AMEC673_07740	gi|1356553051|ref|WP_105258110.1|	1.85e-116	100	Pseudoalteromonas sp. T1lg88	2077104	Proteobacteria	Gammaproteobacteria	Alteromonadales	Pseudoalteromonadaceae	Pseudoalteromonas	Pseudoalteromonas sp. T1lg88
EC673	AMEC673_07745	gi|1330287035|ref|WP_102437979.1|	1.5e-137	97	Shewanella sp. 10N.286.48.B5	1880834	Proteobacteria	Gammaproteobacteria	Alteromonadales	Shewanellaceae	Shewanella	Shewanella sp. 10N.286.48.B5
EC673	AMEC673_07750	gi|1330287034|ref|WP_102437978.1|	3.42e-65	100	Shewanella sp. 10N.286.48.B5	1880834	Proteobacteria	Gammaproteobacteria	Alteromonadales	Shewanellaceae	Shewanella	Shewanella sp. 10N.286.48.B5
EC673	AMEC673_07760	gi|940643968|ref|WP_055016926.1|	8.27e-79	99	Pseudoalteromonas sp. P1-13-1a	1723756	Proteobacteria	Gammaproteobacteria	Alteromonadales	Pseudoalteromonadaceae	Pseudoalteromonas	Pseudoalteromonas sp. P1-13-1a
EC673	AMEC673_07765	gi|1293341665|ref|WP_100657945.1|	1.42e-94	99	Alteromonas sp. P0211	2048003	Proteobacteria	Gammaproteobacteria	Alteromonadales	Alteromonadaceae	Alteromonas	Alteromonas sp. P0211
EC673	AMEC673_08780	gi|1120463572|ref|WP_073325401.1|	2.86e-23	98	Aestuariibacter aggregatus	634436	Proteobacteria	Gammaproteobacteria	Alteromonadales	Alteromonadaceae	Aestuariibacter	Aestuariibacter aggregatus
EC673	AMEC673_08785	gi|501511395|ref|WP_012519332.1|	2.12e-68	83	Alteromonas mediterranea	314275	Proteobacteria	Gammaproteobacteria	Alteromonadales	Alteromonadaceae	Alteromonas	Alteromonas mediterranea
EC673	AMEC673_08790	gi|1023909366|ref|WP_063458582.1|	0	100	Alteromonas stellipolaris	233316	Proteobacteria	Gammaproteobacteria	Alteromonadales	Alteromonadaceae	Alteromonas	Alteromonas stellipolaris
EC673	AMEC673_08795	gi|559062514|ref|WP_023559832.1|	0	79	Alteromonas mediterranea	314275	Proteobacteria	Gammaproteobacteria	Alteromonadales	Alteromonadaceae	Alteromonas	Alteromonas mediterranea
EC673	AMEC673_08800	gi|764660165|ref|WP_044446725.1|	0	86	Alteromonas australica	589873	Proteobacteria	Gammaproteobacteria	Alteromonadales	Alteromonadaceae	Alteromonas	Alteromonas australica
EC673	AMEC673_08805	gi|919344099|ref|WP_052806612.1|	1.57e-83	99	Alteromonas australica	589873	Proteobacteria	Gammaproteobacteria	Alteromonadales	Alteromonadaceae	Alteromonas	Alteromonas australica
EC673	AMEC673_08810	gi|919344102|ref|WP_052806613.1|	5.65e-133	100	Alteromonas australica	589873	Proteobacteria	Gammaproteobacteria	Alteromonadales	Alteromonadaceae	Alteromonas	Alteromonas australica
EC673	AMEC673_08815	gi|764660169|ref|WP_044446727.1|	7.12e-138	100	Alteromonas australica	589873	Proteobacteria	Gammaproteobacteria	Alteromonadales	Alteromonadaceae	Alteromonas	Alteromonas australica
EC673	AMEC673_08820	gi|1079317496|ref|WP_070124159.1|	1.85e-86	99	Alteromonas confluentis	1656094	Proteobacteria	Gammaproteobacteria	Alteromonadales	Alteromonadaceae	Alteromonas	Alteromonas confluentis
EC673	AMEC673_08825	gi|1079317495|ref|WP_070124158.1|	1.21e-17	99	Alteromonas confluentis	1656094	Proteobacteria	Gammaproteobacteria	Alteromonadales	Alteromonadaceae	Alteromonas	Alteromonas confluentis
EC673	AMEC673_08830	gi|1079317494|ref|WP_070124157.1|	3.47e-44	100	Alteromonas confluentis	1656094	Proteobacteria	Gammaproteobacteria	Alteromonadales	Alteromonadaceae	Alteromonas	Alteromonas confluentis
EC673	AMEC673_08835	gi|764660182|ref|WP_044446735.1|	4.26e-149	99	Alteromonas australica	589873	Proteobacteria	Gammaproteobacteria	Alteromonadales	Alteromonadaceae	Alteromonas	Alteromonas australica
EC673	AMEC673_08840	gi|764660186|ref|WP_044446737.1|	5.5e-40	100	Alteromonas australica	589873	Proteobacteria	Gammaproteobacteria	Alteromonadales	Alteromonadaceae	Alteromonas	Alteromonas australica
EC673	AMEC673_08845	gi|764660188|ref|WP_044446738.1|	1.08e-97	100	Alteromonas australica	589873	Proteobacteria	Gammaproteobacteria	Alteromonadales	Alteromonadaceae	Alteromonas	Alteromonas australica
EC673	AMEC673_08850	gi|764660190|ref|WP_044446739.1|	1.54e-96	100	Alteromonas australica	589873	Proteobacteria	Gammaproteobacteria	Alteromonadales	Alteromonadaceae	Alteromonas	Alteromonas australica
EC673	AMEC673_08855	gi|764660192|ref|WP_044446740.1|	5.96e-58	100	Alteromonas australica	589873	Proteobacteria	Gammaproteobacteria	Alteromonadales	Alteromonadaceae	Alteromonas	Alteromonas australica
EC673	AMEC673_08860	gi|764660194|ref|WP_044446741.1|	0	100	Alteromonas australica	589873	Proteobacteria	Gammaproteobacteria	Alteromonadales	Alteromonadaceae	Alteromonas	Alteromonas australica
EC673	AMEC673_08865	gi|919344104|ref|WP_052806614.1|	0	100	Alteromonas australica	589873	Proteobacteria	Gammaproteobacteria	Alteromonadales	Alteromonadaceae	Alteromonas	Alteromonas australica
EC673	AMEC673_08870	gi|919344108|ref|WP_052806615.1|	1.26e-61	97	Alteromonas australica	589873	Proteobacteria	Gammaproteobacteria	Alteromonadales	Alteromonadaceae	Alteromonas	Alteromonas australica
EC673	AMEC673_08875	gi|764660196|ref|WP_044446742.1|	5.41e-95	100	Alteromonas australica	589873	Proteobacteria	Gammaproteobacteria	Alteromonadales	Alteromonadaceae	Alteromonas	Alteromonas australica
EC673	AMEC673_08880	gi|504789343|ref|WP_014976445.1|	3.22e-39	100	Alteromonas	226	Proteobacteria	Gammaproteobacteria	Alteromonadales	Alteromonadaceae	Alteromonas	unknown
EC673	AMEC673_08885	gi|764660218|ref|WP_044446751.1|	0	100	Alteromonas australica	589873	Proteobacteria	Gammaproteobacteria	Alteromonadales	Alteromonadaceae	Alteromonas	Alteromonas australica
EC673	AMEC673_08890	gi|764660223|ref|WP_044446753.1|	0	99	Alteromonas australica	589873	Proteobacteria	Gammaproteobacteria	Alteromonadales	Alteromonadaceae	Alteromonas	Alteromonas australica
EC673	AMEC673_08895	gi|1175510215|ref|WP_082052862.1|	0	100	Alteromonas australica	589873	Proteobacteria	Gammaproteobacteria	Alteromonadales	Alteromonadaceae	Alteromonas	Alteromonas australica
EC673	AMEC673_08900	gi|764660225|ref|WP_044446754.1|	2.45e-128	100	Alteromonas australica	589873	Proteobacteria	Gammaproteobacteria	Alteromonadales	Alteromonadaceae	Alteromonas	Alteromonas australica
EC673	AMEC673_08905	gi|764660227|ref|WP_044446755.1|	1.12e-23	90	Alteromonas australica	589873	Proteobacteria	Gammaproteobacteria	Alteromonadales	Alteromonadaceae	Alteromonas	Alteromonas australica
EC673	AMEC673_08910	gi|504789349|ref|WP_014976451.1|	3.09e-66	100	Alteromonas	226	Proteobacteria	Gammaproteobacteria	Alteromonadales	Alteromonadaceae	Alteromonas	unknown
EC673	AMEC673_08915	gi|504789350|ref|WP_014976452.1|	7.99e-90	100	Alteromonas	226	Proteobacteria	Gammaproteobacteria	Alteromonadales	Alteromonadaceae	Alteromonas	unknown
EC673	AMEC673_08920	gi|504789351|ref|WP_014976453.1|	1.54e-46	100	Alteromonas	226	Proteobacteria	Gammaproteobacteria	Alteromonadales	Alteromonadaceae	Alteromonas	unknown
EC673	AMEC673_08925	gi|764660237|ref|WP_044446760.1|	5.61e-114	100	Alteromonas australica	589873	Proteobacteria	Gammaproteobacteria	Alteromonadales	Alteromonadaceae	Alteromonas	Alteromonas australica
EC673	AMEC673_08930	gi|764660240|ref|WP_044446762.1|	3.09e-53	100	Alteromonas australica	589873	Proteobacteria	Gammaproteobacteria	Alteromonadales	Alteromonadaceae	Alteromonas	Alteromonas australica
EC673	AMEC673_08935	gi|919344112|ref|WP_052806616.1|	3.18e-117	100	Alteromonas australica	589873	Proteobacteria	Gammaproteobacteria	Alteromonadales	Alteromonadaceae	Alteromonas	Alteromonas australica
EC673	AMEC673_08940	gi|1079317474|ref|WP_070124137.1|	3.76e-70	90	Alteromonas confluentis	1656094	Proteobacteria	Gammaproteobacteria	Alteromonadales	Alteromonadaceae	Alteromonas	Alteromonas confluentis
EC673	AMEC673_08945	gi|764660250|ref|WP_044446768.1|	0	99	Alteromonas australica	589873	Proteobacteria	Gammaproteobacteria	Alteromonadales	Alteromonadaceae	Alteromonas	Alteromonas australica
EC673	AMEC673_08950	gi|764660253|ref|WP_044446770.1|	1e-38	47	Alteromonas australica	589873	Proteobacteria	Gammaproteobacteria	Alteromonadales	Alteromonadaceae	Alteromonas	Alteromonas australica
EC673	AMEC673_08955	gi|1332825030|ref|WP_102798747.1|	5.92e-39	96	Bowmanella denitrificans	366582	Proteobacteria	Gammaproteobacteria	Alteromonadales	Alteromonadaceae	Bowmanella	Bowmanella denitrificans
EC673	AMEC673_08960	gi|828167080|ref|WP_047257982.1|	0.008	90	Chromobacterium subtsugae	251747	Proteobacteria	Betaproteobacteria	Neisseriales	Chromobacteriaceae	Chromobacterium	Chromobacterium subtsugae
EC673	AMEC673_08965	gi|764660260|ref|WP_044446774.1|	5.82e-99	71	Alteromonas australica	589873	Proteobacteria	Gammaproteobacteria	Alteromonadales	Alteromonadaceae	Alteromonas	Alteromonas australica
EC673	AMEC673_08970	gi|764660263|ref|WP_044446776.1|	5.94e-164	100	Alteromonas australica	589873	Proteobacteria	Gammaproteobacteria	Alteromonadales	Alteromonadaceae	Alteromonas	Alteromonas australica
EC673	AMEC673_08975	gi|764660267|ref|WP_044446778.1|	1.34e-58	100	Alteromonas australica	589873	Proteobacteria	Gammaproteobacteria	Alteromonadales	Alteromonadaceae	Alteromonas	Alteromonas australica
EC673	AMEC673_08980	gi|764660270|ref|WP_044446780.1|	3.24e-66	100	Alteromonas australica	589873	Proteobacteria	Gammaproteobacteria	Alteromonadales	Alteromonadaceae	Alteromonas	Alteromonas australica
EC673	AMEC673_08985	gi|1079317459|ref|WP_070124122.1|	1.86e-69	98	Alteromonas confluentis	1656094	Proteobacteria	Gammaproteobacteria	Alteromonadales	Alteromonadaceae	Alteromonas	Alteromonas confluentis
EC673	AMEC673_08990	gi|764660277|ref|WP_044446784.1|	3.6e-170	100	Alteromonas australica	589873	Proteobacteria	Gammaproteobacteria	Alteromonadales	Alteromonadaceae	Alteromonas	Alteromonas australica
EC673	AMEC673_08995	gi|764664968|ref|WP_044449387.1|	0	99	Alteromonas australica	589873	Proteobacteria	Gammaproteobacteria	Alteromonadales	Alteromonadaceae	Alteromonas	Alteromonas australica
EC673	AMEC673_09000	gi|764664970|ref|WP_044449388.1|	1.05e-46	88	Alteromonas australica	589873	Proteobacteria	Gammaproteobacteria	Alteromonadales	Alteromonadaceae	Alteromonas	Alteromonas australica
EC673	AMEC673_09005	gi|1079317455|ref|WP_070124118.1|	3.04e-12	38	Alteromonas confluentis	1656094	Proteobacteria	Gammaproteobacteria	Alteromonadales	Alteromonadaceae	Alteromonas	Alteromonas confluentis
EC673	AMEC673_09095	gi|1020048420|ref|WP_063196940.1|	0	98	Serratia plymuthica	82996	Proteobacteria	Gammaproteobacteria	Enterobacterales	Yersiniaceae	Serratia	Serratia plymuthica
EC673	AMEC673_09100	gi|829878115|ref|WP_047357986.1|	1.54e-64	99	Enterobacter sp. GN02600	1659714	Proteobacteria	Gammaproteobacteria	Enterobacterales	Enterobacteriaceae	Enterobacter	Enterobacter sp. GN02600
EC673	AMEC673_09105	gi|1054747126|ref|WP_066511612.1|	4.79e-30	88	Rufibacter sp. DG15C	1379909	Bacteroidetes	Cytophagia	Cytophagales	Hymenobacteraceae	Rufibacter	Rufibacter sp. DG15C
EC673	AMEC673_09120	gi|1148540155|ref|WP_077288161.1|	0.000455	97	Colwellia aestuarii	329993	Proteobacteria	Gammaproteobacteria	Alteromonadales	Colwelliaceae	Colwellia	Colwellia aestuarii
EC673	AMEC673_09145	gi|504549650|ref|WP_014736752.1|	1.01e-14	90	Thermogladius calderae	1200300	Crenarchaeota	Thermoprotei	Desulfurococcales	Desulfurococcaceae	Thermogladius	Thermogladius calderae
EC673	AMEC673_09150	gi|1435823783|ref|WP_114562559.1|	0.002	63	Hydromonas sp. F02	2268024	Proteobacteria	Betaproteobacteria	Burkholderiales	Burkholderiaceae	Hydromonas	Hydromonas sp. F02
EC673	AMEC673_09170	gi|746172804|ref|WP_039232771.1|	2.17e-97	99	Alteromonas	226	Proteobacteria	Gammaproteobacteria	Alteromonadales	Alteromonadaceae	Alteromonas	unknown
EC673	AMEC673_09175	gi|504789395|ref|WP_014976497.1|	2.19e-67	100	Alteromonas	226	Proteobacteria	Gammaproteobacteria	Alteromonadales	Alteromonadaceae	Alteromonas	unknown
EC673	AMEC673_09180	gi|1398374833|ref|WP_110289655.1|	1.13e-149	100	Alteromonas sp. I10	1938740	Proteobacteria	Gammaproteobacteria	Alteromonadales	Alteromonadaceae	Alteromonas	Alteromonas sp. I10
EC673	AMEC673_09185	gi|1398374832|ref|WP_110289654.1|	1.18e-43	87	Alteromonas sp. I10	1938740	Proteobacteria	Gammaproteobacteria	Alteromonadales	Alteromonadaceae	Alteromonas	Alteromonas sp. I10
EC673	AMEC673_09190	gi|504880075|ref|WP_015067177.1|	9.33e-85	100	Alteromonas mediterranea	314275	Proteobacteria	Gammaproteobacteria	Alteromonadales	Alteromonadaceae	Alteromonas	Alteromonas mediterranea
EC673	AMEC673_09195	gi|1110725738|ref|WP_071951487.1|	1.73e-37	100	Alteromonas mediterranea	314275	Proteobacteria	Gammaproteobacteria	Alteromonadales	Alteromonadaceae	Alteromonas	Alteromonas mediterranea
EC673	AMEC673_10165	gi|552557711|ref|WP_023010644.1|	1.17e-61	97	Marinobacter sp. EN3	1397533	Proteobacteria	Gammaproteobacteria	Alteromonadales	Alteromonadaceae	Marinobacter	Marinobacter sp. EN3
EC673	AMEC673_10170	gi|1401605900|ref|WP_110427255.1|	3.75e-101	96	Glaciecola sp. KUL10	2161813	Proteobacteria	Gammaproteobacteria	Alteromonadales	Alteromonadaceae	Glaciecola	Glaciecola sp. KUL10
EC673	AMEC673_10175	gi|552557881|ref|WP_023010803.1|	1.85e-20	83	Marinobacter sp. EN3	1397533	Proteobacteria	Gammaproteobacteria	Alteromonadales	Alteromonadaceae	Marinobacter	Marinobacter sp. EN3
EC673	AMEC673_10180	gi|1023905269|ref|WP_063456901.1|	0	100	Alteromonas stellipolaris	233316	Proteobacteria	Gammaproteobacteria	Alteromonadales	Alteromonadaceae	Alteromonas	Alteromonas stellipolaris
EC673	AMEC673_10185	gi|1023905271|ref|WP_063456902.1|	4.03e-83	100	Alteromonas stellipolaris	233316	Proteobacteria	Gammaproteobacteria	Alteromonadales	Alteromonadaceae	Alteromonas	Alteromonas stellipolaris
EC673	AMEC673_10190	gi|551324966|ref|WP_022944409.1|	4.5e-54	99	Pseudoalteromonas ruthenica	151081	Proteobacteria	Gammaproteobacteria	Alteromonadales	Pseudoalteromonadaceae	Pseudoalteromonas	Pseudoalteromonas ruthenica
EC673	AMEC673_10195	gi|1228047371|ref|WP_094144331.1|	3.75e-79	100	Vibrio	662	Proteobacteria	Gammaproteobacteria	Vibrionales	Vibrionaceae	Vibrio	unknown
EC673	AMEC673_10210	gi|1222679979|ref|WP_090726646.1|	0	99	Neptunomonas qingdaonensis	1045558	Proteobacteria	Gammaproteobacteria	Oceanospirillales	Oceanospirillaceae	Neptunomonas	Neptunomonas qingdaonensis
EC673	AMEC673_10215	gi|1197558670|ref|WP_086597668.1|	0	100	Vibrio parahaemolyticus	670	Proteobacteria	Gammaproteobacteria	Vibrionales	Vibrionaceae	Vibrio	Vibrio parahaemolyticus
EC673	AMEC673_10220	gi|749308645|ref|WP_040132774.1|	8.28e-165	100	Morganellaceae	1903414	Proteobacteria	Gammaproteobacteria	Enterobacterales	Morganellaceae	unknown	unknown
EC673	AMEC673_10225	gi|739086107|ref|WP_036957217.1|	0	100	Pseudoalteromonas sp. A2	1523412	Proteobacteria	Gammaproteobacteria	Alteromonadales	Pseudoalteromonadaceae	Pseudoalteromonas	Pseudoalteromonas sp. A2
EC673	AMEC673_12590	gi|951417470|ref|WP_057790745.1|	8.13e-91	90	Alteromonas	226	Proteobacteria	Gammaproteobacteria	Alteromonadales	Alteromonadaceae	Alteromonas	unknown
EC673	AMEC673_13420	gi|1110755515|ref|WP_071980203.1|	2.54e-35	99	Alteromonas	226	Proteobacteria	Gammaproteobacteria	Alteromonadales	Alteromonadaceae	Alteromonas	unknown
EC673	AMEC673_13425	gi|522831317|ref|WP_020743971.1|	2.59e-70	13	Alteromonas mediterranea	314275	Proteobacteria	Gammaproteobacteria	Alteromonadales	Alteromonadaceae	Alteromonas	Alteromonas mediterranea
EC673	AMEC673_13430	gi|522831318|ref|WP_020743972.1|	0	100	Alteromonas mediterranea	314275	Proteobacteria	Gammaproteobacteria	Alteromonadales	Alteromonadaceae	Alteromonas	Alteromonas mediterranea
EC673	AMEC673_13480	gi|522833510|ref|WP_020746092.1|	0	100	Alteromonas mediterranea	314275	Proteobacteria	Gammaproteobacteria	Alteromonadales	Alteromonadaceae	Alteromonas	Alteromonas mediterranea
EC673	AMEC673_13485	gi|522831328|ref|WP_020743982.1|	0	100	Alteromonas mediterranea	314275	Proteobacteria	Gammaproteobacteria	Alteromonadales	Alteromonadaceae	Alteromonas	Alteromonas mediterranea
EC673	AMEC673_13490	gi|522831329|ref|WP_020743983.1|	0	100	Alteromonas mediterranea	314275	Proteobacteria	Gammaproteobacteria	Alteromonadales	Alteromonadaceae	Alteromonas	Alteromonas mediterranea
EC673	AMEC673_13495	gi|504789982|ref|WP_014977084.1|	3.28e-149	100	Alteromonas	226	Proteobacteria	Gammaproteobacteria	Alteromonadales	Alteromonadaceae	Alteromonas	unknown
EC673	AMEC673_13500	gi|522831330|ref|WP_020743984.1|	0	100	Alteromonas mediterranea	314275	Proteobacteria	Gammaproteobacteria	Alteromonadales	Alteromonadaceae	Alteromonas	Alteromonas mediterranea
EC673	AMEC673_13505	gi|522831331|ref|WP_020743985.1|	2.58e-164	100	Alteromonas mediterranea	314275	Proteobacteria	Gammaproteobacteria	Alteromonadales	Alteromonadaceae	Alteromonas	Alteromonas mediterranea
EC673	AMEC673_13510	gi|522831332|ref|WP_020743986.1|	0	100	Alteromonas mediterranea	314275	Proteobacteria	Gammaproteobacteria	Alteromonadales	Alteromonadaceae	Alteromonas	Alteromonas mediterranea
EC673	AMEC673_13515	gi|522831333|ref|WP_020743987.1|	0	100	Alteromonas mediterranea	314275	Proteobacteria	Gammaproteobacteria	Alteromonadales	Alteromonadaceae	Alteromonas	Alteromonas mediterranea
EC673	AMEC673_13520	gi|522831334|ref|WP_020743988.1|	0	100	Alteromonas mediterranea	314275	Proteobacteria	Gammaproteobacteria	Alteromonadales	Alteromonadaceae	Alteromonas	Alteromonas mediterranea
EC673	AMEC673_13525	gi|522831336|ref|WP_020743989.1|	1.65e-108	100	Alteromonas mediterranea	314275	Proteobacteria	Gammaproteobacteria	Alteromonadales	Alteromonadaceae	Alteromonas	Alteromonas mediterranea
EC673	AMEC673_13530	gi|522831337|ref|WP_020743990.1|	0	100	Alteromonas mediterranea	314275	Proteobacteria	Gammaproteobacteria	Alteromonadales	Alteromonadaceae	Alteromonas	Alteromonas mediterranea
EC673	AMEC673_13535	gi|522831338|ref|WP_020743991.1|	0	100	Alteromonas mediterranea	314275	Proteobacteria	Gammaproteobacteria	Alteromonadales	Alteromonadaceae	Alteromonas	Alteromonas mediterranea
EC673	AMEC673_13540	gi|522831339|ref|WP_020743992.1|	0	100	Alteromonas mediterranea	314275	Proteobacteria	Gammaproteobacteria	Alteromonadales	Alteromonadaceae	Alteromonas	Alteromonas mediterranea
EC673	AMEC673_14145	gi|1160839815|ref|WP_079685409.1|	1.14e-33	74	Ohtaekwangia koreensis	688867	Bacteroidetes	Cytophagia	Cytophagales	Cytophagaceae	Ohtaekwangia	Ohtaekwangia koreensis
EC673	AMEC673_14150	gi|1353613483|ref|WP_105051015.1|	2.21e-32	99	Psychrosphaera saromensis	716813	Proteobacteria	Gammaproteobacteria	Alteromonadales	Pseudoalteromonadaceae	Psychrosphaera	Psychrosphaera saromensis
EC673	AMEC673_15450	gi|504790201|ref|WP_014977303.1|	0	100	Alteromonas	226	Proteobacteria	Gammaproteobacteria	Alteromonadales	Alteromonadaceae	Alteromonas	unknown
EC673	AMEC673_15455	gi|1398373332|ref|WP_110288154.1|	1.43e-172	100	Alteromonas sp. I10	1938740	Proteobacteria	Gammaproteobacteria	Alteromonadales	Alteromonadaceae	Alteromonas	Alteromonas sp. I10
EC673	AMEC673_15460	gi|1398373331|ref|WP_110288153.1|	0	100	Alteromonas sp. I10	1938740	Proteobacteria	Gammaproteobacteria	Alteromonadales	Alteromonadaceae	Alteromonas	Alteromonas sp. I10
EC673	AMEC673_15465	gi|1398373330|ref|WP_110288152.1|	0	100	Alteromonas sp. I10	1938740	Proteobacteria	Gammaproteobacteria	Alteromonadales	Alteromonadaceae	Alteromonas	Alteromonas sp. I10
EC673	AMEC673_15470	gi|1398373329|ref|WP_110288151.1|	0	100	Alteromonas sp. I10	1938740	Proteobacteria	Gammaproteobacteria	Alteromonadales	Alteromonadaceae	Alteromonas	Alteromonas sp. I10
EC673	AMEC673_15475	gi|1398373328|ref|WP_110288150.1|	0	100	Alteromonas sp. I10	1938740	Proteobacteria	Gammaproteobacteria	Alteromonadales	Alteromonadaceae	Alteromonas	Alteromonas sp. I10
EC673	AMEC673_15490	gi|1398373327|ref|WP_110288149.1|	0	100	Alteromonas sp. I10	1938740	Proteobacteria	Gammaproteobacteria	Alteromonadales	Alteromonadaceae	Alteromonas	Alteromonas sp. I10
EC673	AMEC673_15495	gi|1398373528|ref|WP_110288350.1|	0	96	Alteromonas sp. I10	1938740	Proteobacteria	Gammaproteobacteria	Alteromonadales	Alteromonadaceae	Alteromonas	Alteromonas sp. I10
EC673	AMEC673_15505	gi|504790211|ref|WP_014977313.1|	0	100	Alteromonas	226	Proteobacteria	Gammaproteobacteria	Alteromonadales	Alteromonadaceae	Alteromonas	unknown
EC673	AMEC673_15510	gi|504790212|ref|WP_014977314.1|	7.98e-118	100	Alteromonas	226	Proteobacteria	Gammaproteobacteria	Alteromonadales	Alteromonadaceae	Alteromonas	unknown
EC673	AMEC673_15520	gi|504790214|ref|WP_014977316.1|	0	100	Alteromonas	226	Proteobacteria	Gammaproteobacteria	Alteromonadales	Alteromonadaceae	Alteromonas	unknown
EC673	AMEC673_15525	gi|504790215|ref|WP_014977317.1|	1.45e-62	100	Alteromonas	226	Proteobacteria	Gammaproteobacteria	Alteromonadales	Alteromonadaceae	Alteromonas	unknown
EC673	AMEC673_15530	gi|1398373527|ref|WP_110288349.1|	0	100	Alteromonas sp. I10	1938740	Proteobacteria	Gammaproteobacteria	Alteromonadales	Alteromonadaceae	Alteromonas	Alteromonas sp. I10
EC673	AMEC673_15535	gi|1398373325|ref|WP_110288147.1|	0	99	Alteromonas sp. I10	1938740	Proteobacteria	Gammaproteobacteria	Alteromonadales	Alteromonadaceae	Alteromonas	Alteromonas sp. I10
EC673	AMEC673_15540	gi|504790218|ref|WP_014977320.1|	0	100	Alteromonas	226	Proteobacteria	Gammaproteobacteria	Alteromonadales	Alteromonadaceae	Alteromonas	unknown
EC673	AMEC673_15545	gi|1398373324|ref|WP_110288146.1|	0	100	Alteromonas sp. I10	1938740	Proteobacteria	Gammaproteobacteria	Alteromonadales	Alteromonadaceae	Alteromonas	Alteromonas sp. I10
EC673	AMEC673_15550	gi|1398373323|ref|WP_110288145.1|	0	100	Alteromonas sp. I10	1938740	Proteobacteria	Gammaproteobacteria	Alteromonadales	Alteromonadaceae	Alteromonas	Alteromonas sp. I10
EC673	AMEC673_15555	gi|1398373322|ref|WP_110288144.1|	0	100	Alteromonas sp. I10	1938740	Proteobacteria	Gammaproteobacteria	Alteromonadales	Alteromonadaceae	Alteromonas	Alteromonas sp. I10
EC673	AMEC673_15560	gi|504790222|ref|WP_014977324.1|	0	100	Alteromonas	226	Proteobacteria	Gammaproteobacteria	Alteromonadales	Alteromonadaceae	Alteromonas	unknown
EC673	AMEC673_16785	gi|1442549993|ref|WP_115180363.1|	2.4	57	Haemophilus parainfluenzae	729	Proteobacteria	Gammaproteobacteria	Pasteurellales	Pasteurellaceae	Haemophilus	Haemophilus parainfluenzae
EC673	AMEC673_16860	gi|1180589590|ref|WP_084075759.1|	0	99	Chromohalobacter israelensis	141390	Proteobacteria	Gammaproteobacteria	Oceanospirillales	Halomonadaceae	Chromohalobacter	Chromohalobacter israelensis
EC673	AMEC673_16870	gi|1023904927|ref|WP_063456759.1|	5.84e-122	93	Alteromonas stellipolaris	233316	Proteobacteria	Gammaproteobacteria	Alteromonadales	Alteromonadaceae	Alteromonas	Alteromonas stellipolaris
EC673	AMEC673_16875	gi|499931130|ref|WP_011611864.1|	4.77e-85	98	Trichodesmium erythraeum	1206	Cyanobacteria	unknown	Oscillatoriales	Microcoleaceae	Trichodesmium	Trichodesmium erythraeum
EC673	AMEC673_16880	gi|1296392222|ref|WP_100700971.1|	3.07e-165	87	Pantoea rodasii	1076549	Proteobacteria	Gammaproteobacteria	Enterobacterales	Erwiniaceae	Pantoea	Pantoea rodasii
EC673	AMEC673_16885	gi|981672995|ref|WP_059870069.1|	0	95	Burkholderia territorii	1503055	Proteobacteria	Betaproteobacteria	Burkholderiales	Burkholderiaceae	Burkholderia	Burkholderia territorii
EC673	AMEC673_16890	gi|1229208096|ref|WP_094198898.1|	3.36e-16	78	Oceanimonas doudoroffii	84158	Proteobacteria	Gammaproteobacteria	Aeromonadales	Aeromonadaceae	Oceanimonas	Oceanimonas doudoroffii
EC673	AMEC673_16895	gi|1423764571|ref|WP_112157323.1|	7.52e-31	27	Nitrincola sp. xg18	2219697	Proteobacteria	Gammaproteobacteria	Oceanospirillales	Oceanospirillaceae	Nitrincola	Nitrincola sp. xg18
EC673	AMEC673_17090	gi|1110753676|ref|WP_071978364.1|	1.85e-54	89	Alteromonas	226	Proteobacteria	Gammaproteobacteria	Alteromonadales	Alteromonadaceae	Alteromonas	unknown
EC673	AMEC673_17330	gi|1126540978|ref|WP_075177850.1|	0.013	98	Alteromonas sp. W12	1772289	Proteobacteria	Gammaproteobacteria	Alteromonadales	Alteromonadaceae	Alteromonas	Alteromonas sp. W12
Te101	TE101_00395	gi|1311507657|ref|WP_101154346.1|	1.3e-49	95	Colwellia sp. Bg11-28	2058305	Proteobacteria	Gammaproteobacteria	Alteromonadales	Colwelliaceae	Colwellia	Colwellia sp. Bg11-28
Te101	TE101_00400	gi|498240616|ref|WP_010554772.1|	3.57e-105	99	Pseudoalteromonas	53246	Proteobacteria	Gammaproteobacteria	Alteromonadales	Pseudoalteromonadaceae	Pseudoalteromonas	unknown
Te101	TE101_01150	gi|763175974|ref|WP_044055621.1|	4.18e-42	100	Alteromonas	226	Proteobacteria	Gammaproteobacteria	Alteromonadales	Alteromonadaceae	Alteromonas	unknown
Te101	TE101_01155	gi|918231101|ref|WP_052364233.1|	1.17e-160	100	Alteromonas	226	Proteobacteria	Gammaproteobacteria	Alteromonadales	Alteromonadaceae	Alteromonas	unknown
Te101	TE101_01160	gi|918231102|ref|WP_052364234.1|	0	100	Alteromonas australica	589873	Proteobacteria	Gammaproteobacteria	Alteromonadales	Alteromonadaceae	Alteromonas	Alteromonas australica
Te101	TE101_01165	gi|763175975|ref|WP_044055622.1|	0	100	Alteromonas australica	589873	Proteobacteria	Gammaproteobacteria	Alteromonadales	Alteromonadaceae	Alteromonas	Alteromonas australica
Te101	TE101_01170	gi|763175977|ref|WP_044055624.1|	0	100	Alteromonas australica	589873	Proteobacteria	Gammaproteobacteria	Alteromonadales	Alteromonadaceae	Alteromonas	Alteromonas australica
Te101	TE101_01495	gi|639404484|ref|WP_024612955.1|	0	99	Pseudoalteromonas sp. TB64	1938600	Proteobacteria	Gammaproteobacteria	Alteromonadales	Pseudoalteromonadaceae	Pseudoalteromonas	Pseudoalteromonas sp. TB64
Te101	TE101_01500	gi|1337925456|ref|WP_103409561.1|	2e-74	91	Pseudomonas syringae group genomosp. 3	251701	Proteobacteria	Gammaproteobacteria	Pseudomonadales	Pseudomonadaceae	Pseudomonas	Pseudomonas syringae group genomosp. 3
Te101	TE101_02515	gi|795132414|ref|XP_011790850.1|	0.69	48	Colobus angolensis palliatus	336983	unknown	unknown	unknown	unknown	unknown	unknown
Te101	TE101_02520	gi|1398374867|ref|WP_110289689.1|	5.02e-109	100	Alteromonas sp. I10	1938740	Proteobacteria	Gammaproteobacteria	Alteromonadales	Alteromonadaceae	Alteromonas	Alteromonas sp. I10
Te101	TE101_02525	gi|749310618|ref|WP_040134711.1|	7.49e-27	100	Pseudoalteromonas piratica	1348114	Proteobacteria	Gammaproteobacteria	Alteromonadales	Pseudoalteromonadaceae	Pseudoalteromonas	Pseudoalteromonas piratica
Te101	TE101_02540	gi|1423093966|ref|WP_111978824.1|	3.98e-24	100	Catenovulum sp. RQJ05	2234133	Proteobacteria	Gammaproteobacteria	Alteromonadales	Alteromonadaceae	Catenovulum	Catenovulum sp. RQJ05
Te101	TE101_02545	gi|754069981|ref|WP_041713623.1|	6.89e-53	100	Pseudoalteromonas atlantica	288	Proteobacteria	Gammaproteobacteria	Alteromonadales	Pseudoalteromonadaceae	Pseudoalteromonas	Pseudoalteromonas atlantica
Te101	TE101_02550	gi|1357974451|ref|WP_105333161.1|	1.38e-51	92	Blastopirellula	265487	Planctomycetes	Planctomycetia	Planctomycetales	Planctomycetaceae	Blastopirellula	unknown
Te101	TE101_02555	gi|1110743022|ref|WP_071968180.1|	2.82e-110	100	Alteromonas mediterranea	314275	Proteobacteria	Gammaproteobacteria	Alteromonadales	Alteromonadaceae	Alteromonas	Alteromonas mediterranea
Te101	TE101_02560	gi|502477353|ref|WP_012800745.1|	3.75e-121	100	Kangiella koreensis	261964	Proteobacteria	Gammaproteobacteria	Oceanospirillales	Kangiellaceae	Kangiella	Kangiella koreensis
Te101	TE101_02565	gi|1386652493|ref|WP_108734670.1|	2.7e-26	100	Microbulbifer sp. A4B17	359370	Proteobacteria	Gammaproteobacteria	Cellvibrionales	Microbulbiferaceae	Microbulbifer	Microbulbifer sp. A4B17
Te101	TE101_03705	gi|1330591860|ref|WP_102494401.1|	0	99	Vibrio splendidus	29497	Proteobacteria	Gammaproteobacteria	Vibrionales	Vibrionaceae	Vibrio	Vibrio splendidus
Te101	TE101_03710	gi|489505672|ref|WP_003410549.1|	2.31e-145	98	Pseudomonas syringae	317	Proteobacteria	Gammaproteobacteria	Pseudomonadales	Pseudomonadaceae	Pseudomonas	Pseudomonas syringae
Te101	TE101_03715	gi|496236462|ref|WP_008950187.1|	0	100	Alishewanella jeotgali	545533	Proteobacteria	Gammaproteobacteria	Alteromonadales	Alteromonadaceae	Alishewanella	Alishewanella jeotgali
Te101	TE101_03720	gi|496236495|ref|WP_008950188.1|	0	99	Alishewanella jeotgali	545533	Proteobacteria	Gammaproteobacteria	Alteromonadales	Alteromonadaceae	Alishewanella	Alishewanella jeotgali
Te101	TE101_03725	gi|496236498|ref|WP_008950189.1|	0	100	Alishewanella jeotgali	545533	Proteobacteria	Gammaproteobacteria	Alteromonadales	Alteromonadaceae	Alishewanella	Alishewanella jeotgali
Te101	TE101_03770	gi|1407273437|ref|WP_111145545.1|	4.14e-09	36	Paenibacillus sp. SMB1	1803190	Firmicutes	Bacilli	Bacillales	Paenibacillaceae	Paenibacillus	Paenibacillus sp. SMB1
Te101	TE101_03835	gi|1227527446|ref|WP_094082442.1|	7.36e-29	93	Prosthecochloris sp. GSB1	281093	Chlorobi	Chlorobia	Chlorobiales	Chlorobiaceae	Prosthecochloris	Prosthecochloris sp. GSB1
Te101	TE101_03840	gi|654647846|ref|WP_028108896.1|	6.4e-141	99	Ferrimonas futtsuensis	364764	Proteobacteria	Gammaproteobacteria	Alteromonadales	Ferrimonadaceae	Ferrimonas	Ferrimonas futtsuensis
Te101	TE101_04965	gi|1331210124|ref|WP_102598584.1|	2.5	78	Glutamicibacter arilaitensis	256701	Actinobacteria	Actinobacteria	Micrococcales	Micrococcaceae	Glutamicibacter	Glutamicibacter arilaitensis
Te101	TE101_05710	gi|1325660251|ref|WP_101563798.1|	1.66e-05	7	Alteromonas	226	Proteobacteria	Gammaproteobacteria	Alteromonadales	Alteromonadaceae	Alteromonas	unknown
Te101	TE101_05915	gi|1200062134|ref|WP_087507559.1|	8.25e-12	35	Neiella marina	508461	Proteobacteria	Gammaproteobacteria	unknown Gammaproteobacteria	unknown Gammaproteobacteria	Neiella	Neiella marina
Te101	TE101_06510	gi|1239668180|ref|WP_095533381.1|	3.2	84	Mycobacterium aquaticum	1927124	Actinobacteria	Actinobacteria	Corynebacteriales	Mycobacteriaceae	Mycobacterium	Mycobacterium aquaticum
Te101	TE101_07765	gi|503550494|ref|WP_013784570.1|	1.31e-59	100	Alteromonas naphthalenivorans	715451	Proteobacteria	Gammaproteobacteria	Alteromonadales	Alteromonadaceae	Alteromonas	Alteromonas naphthalenivorans
Te101	TE101_07770	gi|736242618|ref|WP_034325253.1|	9.71e-101	99	Alteromonas sp. ALT199	1298865	Proteobacteria	Gammaproteobacteria	Alteromonadales	Alteromonadaceae	Alteromonas	Alteromonas sp. ALT199
Te101	TE101_07785	gi|495580069|ref|WP_008304648.1|	0	97	Paraglaciecola agarilytica	395568	Proteobacteria	Gammaproteobacteria	Alteromonadales	Alteromonadaceae	Paraglaciecola	Paraglaciecola agarilytica
Te101	TE101_08165	gi|1330707017|ref|WP_102572565.1|	7.4e-84	99	Vibrio splendidus	29497	Proteobacteria	Gammaproteobacteria	Vibrionales	Vibrionaceae	Vibrio	Vibrio splendidus
Te101	TE101_08170	gi|1302513272|ref|WP_100917179.1|	7e-82	96	Pseudomonas sp. Lz4W	1206777	Proteobacteria	Gammaproteobacteria	Pseudomonadales	Pseudomonadaceae	Pseudomonas	Pseudomonas sp. Lz4W
Te101	TE101_08175	gi|1178084989|ref|WP_082925232.1|	7.74e-127	94	Alteromonadaceae bacterium XY-R5	1737567	Proteobacteria	Gammaproteobacteria	Alteromonadales	Alteromonadaceae	unknown	Alteromonadaceae bacterium XY-R5
Te101	TE101_08180	gi|1330119650|ref|WP_102318487.1|	3.11e-11	92	Enterovibrio norvegicus	188144	Proteobacteria	Gammaproteobacteria	Vibrionales	Vibrionaceae	Enterovibrio	Enterovibrio norvegicus
Te101	TE101_08185	gi|1360935704|ref|WP_106148702.1|	0.24	78	filamentous cyanobacterium Phorm 46	2107705	Cyanobacteria	unknown Cyaobacteria	unknown Cyaobacteria	unknown Cyaobacteria	unknown Cyaobacteria	filamentous cyanobacterium Phorm 46
Te101	TE101_08595	gi|1126539591|ref|WP_075176463.1|	4.57e-39	100	Alteromonas	226	Proteobacteria	Gammaproteobacteria	Alteromonadales	Alteromonadaceae	Alteromonas	unknown
Te101	TE101_08765	gi|1110733510|ref|WP_071959135.1|	1.46e-165	100	Alteromonas mediterranea	314275	Proteobacteria	Gammaproteobacteria	Alteromonadales	Alteromonadaceae	Alteromonas	Alteromonas mediterranea
Te101	TE101_08770	gi|488902376|ref|WP_002813457.1|	1.07e-134	95	Nitrosococcus oceani	1229	Proteobacteria	Gammaproteobacteria	Chromatiales	Chromatiaceae	Nitrosococcus	Nitrosococcus oceani
Te101	TE101_08775	gi|1110733512|ref|WP_071959137.1|	5.6e-40	100	Alteromonas mediterranea	314275	Proteobacteria	Gammaproteobacteria	Alteromonadales	Alteromonadaceae	Alteromonas	Alteromonas mediterranea
Te101	TE101_08780	gi|1110733513|ref|WP_071959138.1|	4.71e-115	100	Alteromonas mediterranea	314275	Proteobacteria	Gammaproteobacteria	Alteromonadales	Alteromonadaceae	Alteromonas	Alteromonas mediterranea
Te101	TE101_08785	gi|746161645|ref|WP_039222056.1|	0	100	Alteromonas marina	203795	Proteobacteria	Gammaproteobacteria	Alteromonadales	Alteromonadaceae	Alteromonas	Alteromonas marina
Te101	TE101_08795	gi|1160802413|ref|WP_079652780.1|	0.076	56	[Eubacterium] yurii	39498	Firmicutes	Clostridia	Clostridiales	Peptostreptococcaceae	Peptoanaerobacter	[Eubacterium] yurii
Te101	TE101_08800	gi|739581152|ref|WP_037439122.1|	1.37e-178	100	Shewanella mangrovi	1515746	Proteobacteria	Gammaproteobacteria	Alteromonadales	Shewanellaceae	Shewanella	Shewanella mangrovi
Te101	TE101_08805	gi|743520620|ref|WP_039037948.1|	2.56e-108	96	Pseudoalteromonas	53246	Proteobacteria	Gammaproteobacteria	Alteromonadales	Pseudoalteromonadaceae	Pseudoalteromonas	unknown
Te101	TE101_08865	gi|494914526|ref|WP_007640564.1|	6.14e-102	100	Paraglaciecola psychrophila	326544	Proteobacteria	Gammaproteobacteria	Alteromonadales	Alteromonadaceae	Paraglaciecola	Paraglaciecola psychrophila
Te101	TE101_09235	gi|639056358|ref|WP_024461028.1|	3.34e-132	100	Marinimicrobium sp. LS-A18	1381596	Proteobacteria	Gammaproteobacteria	Cellvibrionales	Cellvibrionaceae	Marinimicrobium	Marinimicrobium sp. LS-A18
Te101	TE101_09240	gi|639056361|ref|WP_024461029.1|	4.57e-77	100	Marinimicrobium sp. LS-A18	1381596	Proteobacteria	Gammaproteobacteria	Cellvibrionales	Cellvibrionaceae	Marinimicrobium	Marinimicrobium sp. LS-A18
Te101	TE101_09245	gi|1132220193|ref|WP_075888563.1|	4.4e-10	87	Limnothrix rosea	71188	Cyanobacteria	unknown	Synechococcales	Pseudanabaenaceae	Limnothrix	Limnothrix rosea
Te101	TE101_09250	gi|522832366|ref|WP_020744972.1|	0.38	18	Alteromonas mediterranea	314275	Proteobacteria	Gammaproteobacteria	Alteromonadales	Alteromonadaceae	Alteromonas	Alteromonas mediterranea
Te101	TE101_09255	gi|694133780|ref|WP_032473755.1|	2.8e-123	88	Vibrio cholerae	666	Proteobacteria	Gammaproteobacteria	Vibrionales	Vibrionaceae	Vibrio	Vibrio cholerae
Te101	TE101_09260	gi|1198851747|ref|WP_086969602.1|	6.52e-146	100	Vibrio	662	Proteobacteria	Gammaproteobacteria	Vibrionales	Vibrionaceae	Vibrio	unknown
Te101	TE101_09815	gi|1171039299|ref|WP_080589192.1|	1.89e-43	100	Alteromonas	226	Proteobacteria	Gammaproteobacteria	Alteromonadales	Alteromonadaceae	Alteromonas	unknown
Te101	TE101_09835	gi|692177513|ref|WP_032096157.1|	0	100	Alteromonas	226	Proteobacteria	Gammaproteobacteria	Alteromonadales	Alteromonadaceae	Alteromonas	unknown
Te101	TE101_09840	gi|692177512|ref|WP_032096156.1|	0	100	Alteromonas	226	Proteobacteria	Gammaproteobacteria	Alteromonadales	Alteromonadaceae	Alteromonas	unknown
Te101	TE101_10785	gi|1177656363|ref|WP_082746023.1|	1.38e-94	99	Alteromonas sp. Mac1	1777491	Proteobacteria	Gammaproteobacteria	Alteromonadales	Alteromonadaceae	Alteromonas	Alteromonas sp. Mac1
Te101	TE101_10790	gi|917403560|ref|WP_052010272.1|	3.01e-57	100	Alteromonas	226	Proteobacteria	Gammaproteobacteria	Alteromonadales	Alteromonadaceae	Alteromonas	unknown
Te101	TE101_10805	gi|1293343682|ref|WP_100658831.1|	2.78e-51	100	Alteromonas sp. P0211	2048003	Proteobacteria	Gammaproteobacteria	Alteromonadales	Alteromonadaceae	Alteromonas	Alteromonas sp. P0211
Te101	TE101_10815	gi|494857842|ref|WP_007583942.1|	5.55e-112	99	Pseudoalteromonas sp. BSi20429	1097676	Proteobacteria	Gammaproteobacteria	Alteromonadales	Pseudoalteromonadaceae	Pseudoalteromonas	Pseudoalteromonas sp. BSi20429
Te101	TE101_10820	gi|1398374869|ref|WP_110289691.1|	8.87e-106	100	Alteromonas sp. I10	1938740	Proteobacteria	Gammaproteobacteria	Alteromonadales	Alteromonadaceae	Alteromonas	Alteromonas sp. I10
Te101	TE101_10825	gi|981601069|ref|WP_059801273.1|	1.97e-105	93	Burkholderia ubonensis	101571	Proteobacteria	Betaproteobacteria	Burkholderiales	Burkholderiaceae	Burkholderia	Burkholderia ubonensis
Te101	TE101_10830	gi|1011624490|ref|WP_062474869.1|	1.38e-32	100	Lacimicrobium alkaliphilum	1526571	Proteobacteria	Gammaproteobacteria	Alteromonadales	Alteromonadaceae	Lacimicrobium	Lacimicrobium alkaliphilum
Te101	TE101_10840	gi|748734733|ref|WP_039992850.1|	4.63e-110	97	Paraglaciecola	1621534	Proteobacteria	Gammaproteobacteria	Alteromonadales	Alteromonadaceae	Paraglaciecola	unknown
Te101	TE101_10850	gi|1172570016|ref|WP_080916111.1|	5.05e-26	100	Shewanella japonica	93973	Proteobacteria	Gammaproteobacteria	Alteromonadales	Shewanellaceae	Shewanella	Shewanella japonica
Te101	TE101_10855	gi|1331377041|ref|WP_102601497.1|	9.93e-153	99	Citrobacter freundii complex sp. CFNIH2	2066049	Proteobacteria	Gammaproteobacteria	Enterobacterales	Enterobacteriaceae	Citrobacter	Citrobacter freundii complex sp. CFNIH2
Te101	TE101_10860	gi|1180595661|ref|WP_084081809.1|	1.62e-64	100	Alteromonas marina	203795	Proteobacteria	Gammaproteobacteria	Alteromonadales	Alteromonadaceae	Alteromonas	Alteromonas marina
Te101	TE101_10870	gi|1238389832|ref|WP_095215085.1|	1	77	Terribacillus sp. 7520-G	2025389	Firmicutes	Bacilli	Bacillales	Bacillaceae	Terribacillus	Terribacillus sp. 7520-G
Te101	TE101_10875	gi|1383428958|ref|WP_108565497.1|	3.69e-24	64	Alteromonas sp. IO390401	2079254	Proteobacteria	Gammaproteobacteria	Alteromonadales	Alteromonadaceae	Alteromonas	Alteromonas sp. IO390401
Te101	TE101_10880	gi|940693120|ref|WP_055026551.1|	2.42e-44	100	Shewanella sp. P1-14-1	1723761	Proteobacteria	Gammaproteobacteria	Alteromonadales	Shewanellaceae	Shewanella	Shewanella sp. P1-14-1
Te101	TE101_11475	gi|896016541|ref|WP_049079799.1|	0.98	68	Klebsiella michiganensis	1134687	Proteobacteria	Gammaproteobacteria	Enterobacterales	Enterobacteriaceae	Klebsiella	Klebsiella michiganensis
Te101	TE101_11495	gi|1376377251|ref|WP_107403123.1|	4.05e-42	100	Shewanella baltica	62322	Proteobacteria	Gammaproteobacteria	Alteromonadales	Shewanellaceae	Shewanella	Shewanella baltica
Te101	TE101_11505	gi|1200090671|ref|WP_087531272.1|	6.29e-31	100	Pseudoalteromonas sp. A601	1967839	Proteobacteria	Gammaproteobacteria	Alteromonadales	Pseudoalteromonadaceae	Pseudoalteromonas	Pseudoalteromonas sp. A601
Te101	TE101_11510	gi|1327693184|ref|WP_102083157.1|	0	98	Psychrobacter sp. Choline-02u-9	2058310	Proteobacteria	Gammaproteobacteria	Pseudomonadales	Moraxellaceae	Psychrobacter	Psychrobacter sp. Choline-02u-9
Te101	TE101_11515	gi|1200090673|ref|WP_087531274.1|	0.002	53	Pseudoalteromonas sp. A601	1967839	Proteobacteria	Gammaproteobacteria	Alteromonadales	Pseudoalteromonadaceae	Pseudoalteromonas	Pseudoalteromonas sp. A601
Te101	TE101_12100	gi|1110726101|ref|WP_071951850.1|	1.73e-40	100	Alteromonas mediterranea	314275	Proteobacteria	Gammaproteobacteria	Alteromonadales	Alteromonadaceae	Alteromonas	Alteromonas mediterranea
Te101	TE101_12975	gi|1230815140|ref|WP_094278455.1|	1.7e-82	96	Oceanimonas baumannii	129578	Proteobacteria	Gammaproteobacteria	Aeromonadales	Aeromonadaceae	Oceanimonas	Oceanimonas baumannii
Te101	TE101_14475	gi|567931457|ref|WP_024033831.1|	0	100	Pseudoalteromonas agarivorans	176102	Proteobacteria	Gammaproteobacteria	Alteromonadales	Pseudoalteromonadaceae	Pseudoalteromonas	Pseudoalteromonas agarivorans
Te101	TE101_14480	gi|917449738|ref|WP_052056156.1|	0	95	Colwellia psychrerythraea	28229	Proteobacteria	Gammaproteobacteria	Alteromonadales	Colwelliaceae	Colwellia	Colwellia psychrerythraea
Te101	TE101_14485	gi|1430702921|ref|WP_113875066.1|	0	94	Marinomonas aquiplantarum	491951	Proteobacteria	Gammaproteobacteria	Oceanospirillales	Oceanospirillaceae	Marinomonas	Marinomonas aquiplantarum
Te101	TE101_14490	gi|1423779773|ref|WP_112171199.1|	4.05e-37	93	Paraburkholderia unamae	219649	Proteobacteria	Betaproteobacteria	Burkholderiales	Burkholderiaceae	Paraburkholderia	Paraburkholderia unamae
Te101	TE101_14500	gi|511822475|ref|WP_016401787.1|	0	100	Agarivorans albus	182262	Proteobacteria	Gammaproteobacteria	Alteromonadales	Alteromonadaceae	Agarivorans	Agarivorans albus
Te101	TE101_14505	gi|1039868981|ref|WP_064993346.1|	0.004	90	Mesorhizobium	68287	Proteobacteria	Alphaproteobacteria	Rhizobiales	Phyllobacteriaceae	Mesorhizobium	unknown
Te101	TE101_14510	gi|914639828|ref|WP_050631492.1|	1.55e-125	96	Bradyrhizobium viridifuturi	1654716	Proteobacteria	Alphaproteobacteria	Rhizobiales	Bradyrhizobiaceae	Bradyrhizobium	Bradyrhizobium viridifuturi
Te101	TE101_14515	gi|1149993301|ref|WP_077919970.1|	0.008	44	Spirosoma sp. 209	1955701	Bacteroidetes	Cytophagia	Cytophagales	Cytophagaceae	Spirosoma	Spirosoma sp. 209
Te101	TE101_14980	gi|1126540015|ref|WP_075176887.1|	2.15e-64	25	Alteromonas sp. W12	1772289	Proteobacteria	Gammaproteobacteria	Alteromonadales	Alteromonadaceae	Alteromonas	Alteromonas sp. W12
Te101	TE101_14985	gi|746167747|ref|WP_039227925.1|	4.57e-15	27	Alteromonas	226	Proteobacteria	Gammaproteobacteria	Alteromonadales	Alteromonadaceae	Alteromonas	unknown
Te101	TE101_14990	gi|1110734147|ref|WP_071959772.1|	3.71e-62	42	Alteromonas mediterranea	314275	Proteobacteria	Gammaproteobacteria	Alteromonadales	Alteromonadaceae	Alteromonas	Alteromonas mediterranea
Te101	TE101_14995	gi|504763350|ref|WP_014950452.1|	4.62e-53	28	Alteromonas	226	Proteobacteria	Gammaproteobacteria	Alteromonadales	Alteromonadaceae	Alteromonas	unknown
Te101	TE101_15885	gi|1398373310|ref|WP_110288132.1|	0	100	Alteromonas sp. I10	1938740	Proteobacteria	Gammaproteobacteria	Alteromonadales	Alteromonadaceae	Alteromonas	Alteromonas sp. I10
Te101	TE101_15915	gi|746165749|ref|WP_039226064.1|	2.93e-41	100	Alteromonas	226	Proteobacteria	Gammaproteobacteria	Alteromonadales	Alteromonadaceae	Alteromonas	unknown
Te101	TE101_16030	gi|1126539879|ref|WP_075176751.1|	0	100	Alteromonas sp. W12	1772289	Proteobacteria	Gammaproteobacteria	Alteromonadales	Alteromonadaceae	Alteromonas	Alteromonas sp. W12
Te101	TE101_16035	gi|1126539878|ref|WP_075176750.1|	1.29e-63	100	Alteromonas sp. W12	1772289	Proteobacteria	Gammaproteobacteria	Alteromonadales	Alteromonadaceae	Alteromonas	Alteromonas sp. W12
Te101	TE101_16050	gi|746165691|ref|WP_039226007.1|	0	100	Alteromonas	226	Proteobacteria	Gammaproteobacteria	Alteromonadales	Alteromonadaceae	Alteromonas	unknown
Te101	TE101_16055	gi|1180086166|ref|WP_083605895.1|	0	100	Alteromonas sp. W12	1772289	Proteobacteria	Gammaproteobacteria	Alteromonadales	Alteromonadaceae	Alteromonas	Alteromonas sp. W12
Te101	TE101_16060	gi|1126539874|ref|WP_075176746.1|	0	99	Alteromonas sp. W12	1772289	Proteobacteria	Gammaproteobacteria	Alteromonadales	Alteromonadaceae	Alteromonas	Alteromonas sp. W12
Te101	TE101_16065	gi|1126539873|ref|WP_075176745.1|	0	100	Alteromonas sp. W12	1772289	Proteobacteria	Gammaproteobacteria	Alteromonadales	Alteromonadaceae	Alteromonas	Alteromonas sp. W12
Te101	TE101_16070	gi|1180086197|ref|WP_083605926.1|	0	100	Alteromonas sp. W12	1772289	Proteobacteria	Gammaproteobacteria	Alteromonadales	Alteromonadaceae	Alteromonas	Alteromonas sp. W12
Te101	TE101_17295	gi|643757463|ref|WP_025257645.1|	0	100	Alteromonas sp. ALT199	1298865	Proteobacteria	Gammaproteobacteria	Alteromonadales	Alteromonadaceae	Alteromonas	Alteromonas sp. ALT199
Te101	TE101_17300	gi|643757458|ref|WP_025257644.1|	0	100	Alteromonas sp. ALT199	1298865	Proteobacteria	Gammaproteobacteria	Alteromonadales	Alteromonadaceae	Alteromonas	Alteromonas sp. ALT199
Te101	TE101_17305	gi|643757453|ref|WP_025257643.1|	0	99	Alteromonas sp. ALT199	1298865	Proteobacteria	Gammaproteobacteria	Alteromonadales	Alteromonadaceae	Alteromonas	Alteromonas sp. ALT199
Te101	TE101_17310	gi|643757448|ref|WP_025257642.1|	0	100	Alteromonas sp. ALT199	1298865	Proteobacteria	Gammaproteobacteria	Alteromonadales	Alteromonadaceae	Alteromonas	Alteromonas sp. ALT199
Te101	TE101_17315	gi|643757443|ref|WP_025257641.1|	0	100	Alteromonas sp. ALT199	1298865	Proteobacteria	Gammaproteobacteria	Alteromonadales	Alteromonadaceae	Alteromonas	Alteromonas sp. ALT199
Te101	TE101_17320	gi|1390980256|ref|WP_109202260.1|	4.55e-95	94	Ignatzschineria	112008	Proteobacteria	Gammaproteobacteria	unknown Gammaproteobacteria	unknown Gammaproteobacteria	Ignatzschineria	unknown
Te101	TE101_17325	gi|1172932044|ref|WP_080996022.1|	1.01e-102	83	Comamonas testosteroni	285	Proteobacteria	Betaproteobacteria	Burkholderiales	Comamonadaceae	Comamonas	Comamonas testosteroni
Te101	TE101_17330	gi|1390980255|ref|WP_109202259.1|	1.16e-28	92	Ignatzschineria	112008	Proteobacteria	Gammaproteobacteria	unknown Gammaproteobacteria	unknown Gammaproteobacteria	Ignatzschineria	unknown
Te101	TE101_17335	gi|1372225220|ref|WP_106995700.1|	3.29e-35	64	Enterobacter sp. FS01	2109729	Proteobacteria	Gammaproteobacteria	Enterobacterales	Enterobacteriaceae	Enterobacter	Enterobacter sp. FS01
Te101	TE101_17340	gi|1337849585|ref|WP_103399123.1|	2.35e-09	40	Pseudomonas sp. FW300-N1A1	2075555	Proteobacteria	Gammaproteobacteria	Pseudomonadales	Pseudomonadaceae	Pseudomonas	Pseudomonas sp. FW300-N1A1
Te101	TE101_18210	gi|917379931|ref|WP_051986643.1|	4.89e-79	95	Idiomarina atlantica	1517416	Proteobacteria	Gammaproteobacteria	Alteromonadales	Idiomarinaceae	Idiomarina	Idiomarina atlantica
Te101	TE101_19060	gi|1126540338|ref|WP_075177210.1|	0	100	Alteromonas sp. W12	1772289	Proteobacteria	Gammaproteobacteria	Alteromonadales	Alteromonadaceae	Alteromonas	Alteromonas sp. W12
Te101	TE101_19795	gi|515168369|ref|WP_016796873.1|	9.63e-61	92	Vibrio cyclitrophicus	47951	Proteobacteria	Gammaproteobacteria	Vibrionales	Vibrionaceae	Vibrio	Vibrio cyclitrophicus
Te101	TE101_19835	gi|493846950|ref|WP_006793970.1|	1.73e-14	49	Alteromonadales bacterium TW-7	156578	Proteobacteria	Gammaproteobacteria	Alteromonadales	unknown Alteromonadales	unknown Alteromonadales	Alteromonadales bacterium TW-7
Te101	TE101_19840	gi|496121548|ref|WP_008846055.1|	0	99	Aliiglaciecola lipolytica	477689	Proteobacteria	Gammaproteobacteria	Alteromonadales	Alteromonadaceae	Aliiglaciecola	Aliiglaciecola lipolytica
Te101	TE101_19845	gi|496121547|ref|WP_008846054.1|	0	100	Aliiglaciecola lipolytica	477689	Proteobacteria	Gammaproteobacteria	Alteromonadales	Alteromonadaceae	Aliiglaciecola	Aliiglaciecola lipolytica
Te101	TE101_19850	gi|496121546|ref|WP_008846053.1|	2.8e-124	99	Aliiglaciecola lipolytica	477689	Proteobacteria	Gammaproteobacteria	Alteromonadales	Alteromonadaceae	Aliiglaciecola	Aliiglaciecola lipolytica
Te101	TE101_19865	gi|1222083205|ref|WP_090139774.1|	5.7e-176	99	Limnohabitans sp. DM1	1597955	Proteobacteria	Betaproteobacteria	Burkholderiales	Comamonadaceae	Limnohabitans	Limnohabitans sp. DM1
Te101	TE101_19880	gi|1355919692|ref|WP_105167430.1|	2.91e-16	98	Pseudoalteromonas sp. T1lg23B	2077097	Proteobacteria	Gammaproteobacteria	Alteromonadales	Pseudoalteromonadaceae	Pseudoalteromonas	Pseudoalteromonas sp. T1lg23B
Te101	TE101_20095	gi|504881423|ref|WP_015068525.1|	7.85e-84	100	Alteromonas	226	Proteobacteria	Gammaproteobacteria	Alteromonadales	Alteromonadaceae	Alteromonas	unknown
Te101	TE101_20100	gi|504881424|ref|WP_015068526.1|	3.14e-44	100	Alteromonas mediterranea	314275	Proteobacteria	Gammaproteobacteria	Alteromonadales	Alteromonadaceae	Alteromonas	Alteromonas mediterranea
Te101	TE101_20135	gi|504881431|ref|WP_015068533.1|	2.84e-75	100	Alteromonas	226	Proteobacteria	Gammaproteobacteria	Alteromonadales	Alteromonadaceae	Alteromonas	unknown
Te101	TE101_20140	gi|504881432|ref|WP_015068534.1|	3.18e-157	100	Alteromonas	226	Proteobacteria	Gammaproteobacteria	Alteromonadales	Alteromonadaceae	Alteromonas	unknown
Te101	TE101_20145	gi|504881433|ref|WP_015068535.1|	1.42e-65	100	Alteromonas	226	Proteobacteria	Gammaproteobacteria	Alteromonadales	Alteromonadaceae	Alteromonas	unknown
Te101	TE101_20155	gi|504881435|ref|WP_015068537.1|	8.67e-131	100	Alteromonas	226	Proteobacteria	Gammaproteobacteria	Alteromonadales	Alteromonadaceae	Alteromonas	unknown
Te101	TE101_20160	gi|504881436|ref|WP_015068538.1|	0	100	Alteromonas mediterranea	314275	Proteobacteria	Gammaproteobacteria	Alteromonadales	Alteromonadaceae	Alteromonas	Alteromonas mediterranea
Te101	TE101_20165	gi|504881437|ref|WP_015068539.1|	6.56e-92	100	Alteromonas	226	Proteobacteria	Gammaproteobacteria	Alteromonadales	Alteromonadaceae	Alteromonas	unknown
Te101	TE101_20170	gi|504881438|ref|WP_015068540.1|	2.22e-48	100	Alteromonas	226	Proteobacteria	Gammaproteobacteria	Alteromonadales	Alteromonadaceae	Alteromonas	unknown
Te101	TE101_20175	gi|504881439|ref|WP_015068541.1|	0	100	Alteromonas mediterranea	314275	Proteobacteria	Gammaproteobacteria	Alteromonadales	Alteromonadaceae	Alteromonas	Alteromonas mediterranea
Te101	TE101_20180	gi|504881440|ref|WP_015068542.1|	0	100	Alteromonas	226	Proteobacteria	Gammaproteobacteria	Alteromonadales	Alteromonadaceae	Alteromonas	unknown
Te101	TE101_20185	gi|504881441|ref|WP_015068543.1|	0	100	Alteromonas	226	Proteobacteria	Gammaproteobacteria	Alteromonadales	Alteromonadaceae	Alteromonas	unknown
Te101	TE101_20190	gi|504881442|ref|WP_015068544.1|	0	100	Alteromonas mediterranea	314275	Proteobacteria	Gammaproteobacteria	Alteromonadales	Alteromonadaceae	Alteromonas	Alteromonas mediterranea
Te101	TE101_20195	gi|504881443|ref|WP_015068545.1|	2.69e-52	100	Alteromonas mediterranea	314275	Proteobacteria	Gammaproteobacteria	Alteromonadales	Alteromonadaceae	Alteromonas	Alteromonas mediterranea
Te101	TE101_20205	gi|504881445|ref|WP_015068547.1|	1.21e-37	100	Alteromonas	226	Proteobacteria	Gammaproteobacteria	Alteromonadales	Alteromonadaceae	Alteromonas	unknown
Te101	TE101_20210	gi|504881446|ref|WP_015068548.1|	1.08e-153	100	Alteromonas mediterranea	314275	Proteobacteria	Gammaproteobacteria	Alteromonadales	Alteromonadaceae	Alteromonas	Alteromonas mediterranea
Te101	TE101_20215	gi|504881447|ref|WP_015068549.1|	8.01e-155	100	Alteromonas	226	Proteobacteria	Gammaproteobacteria	Alteromonadales	Alteromonadaceae	Alteromonas	unknown
Te101	TE101_20220	gi|504881448|ref|WP_015068550.1|	0	100	Alteromonas	226	Proteobacteria	Gammaproteobacteria	Alteromonadales	Alteromonadaceae	Alteromonas	unknown
Te101	TE101_20225	gi|504881449|ref|WP_015068551.1|	0	100	Alteromonas mediterranea	314275	Proteobacteria	Gammaproteobacteria	Alteromonadales	Alteromonadaceae	Alteromonas	Alteromonas mediterranea
Te101	TE101_20230	gi|504881450|ref|WP_015068552.1|	1.77e-52	100	Alteromonas	226	Proteobacteria	Gammaproteobacteria	Alteromonadales	Alteromonadaceae	Alteromonas	unknown
Te101	TE101_20235	gi|504881451|ref|WP_015068553.1|	3.13e-147	100	Alteromonas mediterranea	314275	Proteobacteria	Gammaproteobacteria	Alteromonadales	Alteromonadaceae	Alteromonas	Alteromonas mediterranea
Te101	TE101_20240	gi|504881452|ref|WP_015068554.1|	1.44e-123	100	Alteromonas mediterranea	314275	Proteobacteria	Gammaproteobacteria	Alteromonadales	Alteromonadaceae	Alteromonas	Alteromonas mediterranea
Te101	TE101_20245	gi|504881453|ref|WP_015068555.1|	4.88e-129	100	Alteromonas	226	Proteobacteria	Gammaproteobacteria	Alteromonadales	Alteromonadaceae	Alteromonas	unknown
Te101	TE101_20250	gi|504881454|ref|WP_015068556.1|	1.46e-83	99	Alteromonas mediterranea	314275	Proteobacteria	Gammaproteobacteria	Alteromonadales	Alteromonadaceae	Alteromonas	Alteromonas mediterranea
Te101	TE101_20255	gi|504881455|ref|WP_015068557.1|	6.19e-86	100	Alteromonas mediterranea	314275	Proteobacteria	Gammaproteobacteria	Alteromonadales	Alteromonadaceae	Alteromonas	Alteromonas mediterranea
Te101	TE101_20260	gi|504881637|ref|WP_015068739.1|	4.07e-162	100	Alteromonas mediterranea	314275	Proteobacteria	Gammaproteobacteria	Alteromonadales	Alteromonadaceae	Alteromonas	Alteromonas mediterranea
Te101	TE101_20265	gi|504881457|ref|WP_015068559.1|	1.66e-127	100	Alteromonas mediterranea	314275	Proteobacteria	Gammaproteobacteria	Alteromonadales	Alteromonadaceae	Alteromonas	Alteromonas mediterranea
Te101	TE101_20270	gi|504881458|ref|WP_015068560.1|	4.39e-63	100	Alteromonas	226	Proteobacteria	Gammaproteobacteria	Alteromonadales	Alteromonadaceae	Alteromonas	unknown
Te101	TE101_20275	gi|504881459|ref|WP_015068561.1|	3.33e-149	100	Alteromonas mediterranea	314275	Proteobacteria	Gammaproteobacteria	Alteromonadales	Alteromonadaceae	Alteromonas	Alteromonas mediterranea
Te101	TE101_20280	gi|504881460|ref|WP_015068562.1|	1e-140	100	Alteromonas	226	Proteobacteria	Gammaproteobacteria	Alteromonadales	Alteromonadaceae	Alteromonas	unknown
Te101	TE101_20285	gi|504881462|ref|WP_015068564.1|	9.55e-65	100	Alteromonas	226	Proteobacteria	Gammaproteobacteria	Alteromonadales	Alteromonadaceae	Alteromonas	unknown
Te101	TE101_20290	gi|504881463|ref|WP_015068565.1|	1.51e-88	100	Alteromonas	226	Proteobacteria	Gammaproteobacteria	Alteromonadales	Alteromonadaceae	Alteromonas	unknown
Te101	TE101_20295	gi|504881464|ref|WP_015068566.1|	1.11e-36	83	Alteromonas mediterranea	314275	Proteobacteria	Gammaproteobacteria	Alteromonadales	Alteromonadaceae	Alteromonas	Alteromonas mediterranea
Te101	TE101_20300	gi|504881465|ref|WP_015068567.1|	2.46e-152	100	Alteromonas	226	Proteobacteria	Gammaproteobacteria	Alteromonadales	Alteromonadaceae	Alteromonas	unknown
Te101	TE101_20305	gi|504881466|ref|WP_015068568.1|	2.06e-57	100	Alteromonas	226	Proteobacteria	Gammaproteobacteria	Alteromonadales	Alteromonadaceae	Alteromonas	unknown
Te101	TE101_20310	gi|504881467|ref|WP_015068569.1|	6.48e-104	100	Alteromonas	226	Proteobacteria	Gammaproteobacteria	Alteromonadales	Alteromonadaceae	Alteromonas	unknown
Te101	TE101_20315	gi|504881468|ref|WP_015068570.1|	6.8e-47	100	Alteromonas	226	Proteobacteria	Gammaproteobacteria	Alteromonadales	Alteromonadaceae	Alteromonas	unknown
Te101	TE101_20320	gi|504881469|ref|WP_015068571.1|	1.4e-104	100	Alteromonas	226	Proteobacteria	Gammaproteobacteria	Alteromonadales	Alteromonadaceae	Alteromonas	unknown
Te101	TE101_20325	gi|504881470|ref|WP_015068572.1|	2.79e-80	100	Alteromonas	226	Proteobacteria	Gammaproteobacteria	Alteromonadales	Alteromonadaceae	Alteromonas	unknown
Te101	TE101_20330	gi|504881471|ref|WP_015068573.1|	1.18e-180	100	Alteromonas	226	Proteobacteria	Gammaproteobacteria	Alteromonadales	Alteromonadaceae	Alteromonas	unknown
Te101	TE101_20335	gi|504881473|ref|WP_015068575.1|	1.85e-115	100	Alteromonas mediterranea	314275	Proteobacteria	Gammaproteobacteria	Alteromonadales	Alteromonadaceae	Alteromonas	Alteromonas mediterranea
Te101	TE101_20340	gi|504881474|ref|WP_015068576.1|	2.68e-164	100	Alteromonas mediterranea	314275	Proteobacteria	Gammaproteobacteria	Alteromonadales	Alteromonadaceae	Alteromonas	Alteromonas mediterranea
Te101	TE101_20345	gi|504881475|ref|WP_015068577.1|	3.67e-98	100	Alteromonas mediterranea	314275	Proteobacteria	Gammaproteobacteria	Alteromonadales	Alteromonadaceae	Alteromonas	Alteromonas mediterranea
Te101	TE101_20350	gi|504881476|ref|WP_015068578.1|	1.25e-64	100	Alteromonas	226	Proteobacteria	Gammaproteobacteria	Alteromonadales	Alteromonadaceae	Alteromonas	unknown
Te101	TE101_20355	gi|504881477|ref|WP_015068579.1|	1.62e-94	100	Alteromonas mediterranea	314275	Proteobacteria	Gammaproteobacteria	Alteromonadales	Alteromonadaceae	Alteromonas	Alteromonas mediterranea
Te101	TE101_20360	gi|504881478|ref|WP_015068580.1|	1.04e-57	100	Alteromonas	226	Proteobacteria	Gammaproteobacteria	Alteromonadales	Alteromonadaceae	Alteromonas	unknown
Te101	TE101_20365	gi|522831976|ref|WP_020744598.1|	1.49e-44	100	Alteromonas	226	Proteobacteria	Gammaproteobacteria	Alteromonadales	Alteromonadaceae	Alteromonas	unknown
Te101	TE101_20375	gi|504881480|ref|WP_015068582.1|	0	100	Alteromonas	226	Proteobacteria	Gammaproteobacteria	Alteromonadales	Alteromonadaceae	Alteromonas	unknown
Te101	TE101_20385	gi|504881482|ref|WP_015068584.1|	0	100	Alteromonas	226	Proteobacteria	Gammaproteobacteria	Alteromonadales	Alteromonadaceae	Alteromonas	unknown
Te101	TE101_20390	gi|754058073|ref|WP_041703894.1|	7.13e-35	100	Alteromonas	226	Proteobacteria	Gammaproteobacteria	Alteromonadales	Alteromonadaceae	Alteromonas	unknown
Te101	TE101_20395	gi|504881483|ref|WP_015068585.1|	1.64e-140	100	Alteromonas mediterranea	314275	Proteobacteria	Gammaproteobacteria	Alteromonadales	Alteromonadaceae	Alteromonas	Alteromonas mediterranea
Te101	TE101_20400	gi|504881484|ref|WP_015068586.1|	0	100	Alteromonas	226	Proteobacteria	Gammaproteobacteria	Alteromonadales	Alteromonadaceae	Alteromonas	unknown
Te101	TE101_20405	gi|504881485|ref|WP_015068587.1|	0	100	Alteromonas	226	Proteobacteria	Gammaproteobacteria	Alteromonadales	Alteromonadaceae	Alteromonas	unknown
Te101	TE101_20410	gi|504881486|ref|WP_015068588.1|	1.51e-70	100	Alteromonas	226	Proteobacteria	Gammaproteobacteria	Alteromonadales	Alteromonadaceae	Alteromonas	unknown
Te101	TE101_20415	gi|504881487|ref|WP_015068589.1|	0	100	Alteromonas	226	Proteobacteria	Gammaproteobacteria	Alteromonadales	Alteromonadaceae	Alteromonas	unknown
Te101	TE101_20420	gi|504881488|ref|WP_015068590.1|	2.1e-129	100	Alteromonas	226	Proteobacteria	Gammaproteobacteria	Alteromonadales	Alteromonadaceae	Alteromonas	unknown
Te101	TE101_20425	gi|504881489|ref|WP_015068591.1|	9.95e-139	100	Alteromonas mediterranea	314275	Proteobacteria	Gammaproteobacteria	Alteromonadales	Alteromonadaceae	Alteromonas	Alteromonas mediterranea
Te101	TE101_20430	gi|504881490|ref|WP_015068592.1|	0	100	Alteromonas mediterranea	314275	Proteobacteria	Gammaproteobacteria	Alteromonadales	Alteromonadaceae	Alteromonas	Alteromonas mediterranea
Te101	TE101_20435	gi|504881491|ref|WP_015068593.1|	1.49e-110	100	Alteromonas	226	Proteobacteria	Gammaproteobacteria	Alteromonadales	Alteromonadaceae	Alteromonas	unknown
Te101	TE101_20440	gi|504881492|ref|WP_015068594.1|	2.35e-173	100	Alteromonas	226	Proteobacteria	Gammaproteobacteria	Alteromonadales	Alteromonadaceae	Alteromonas	unknown
Te101	TE101_20445	gi|504881493|ref|WP_015068595.1|	0	100	Alteromonas	226	Proteobacteria	Gammaproteobacteria	Alteromonadales	Alteromonadaceae	Alteromonas	unknown
Te101	TE101_20450	gi|504881494|ref|WP_015068596.1|	0	100	Alteromonas mediterranea	314275	Proteobacteria	Gammaproteobacteria	Alteromonadales	Alteromonadaceae	Alteromonas	Alteromonas mediterranea
Te101	TE101_20455	gi|504881495|ref|WP_015068597.1|	0	100	Alteromonas mediterranea	314275	Proteobacteria	Gammaproteobacteria	Alteromonadales	Alteromonadaceae	Alteromonas	Alteromonas mediterranea
Te101	TE101_20460	gi|504881496|ref|WP_015068598.1|	0	100	Alteromonas	226	Proteobacteria	Gammaproteobacteria	Alteromonadales	Alteromonadaceae	Alteromonas	unknown
Te101	TE101_20465	gi|504881497|ref|WP_015068599.1|	0	100	Alteromonas	226	Proteobacteria	Gammaproteobacteria	Alteromonadales	Alteromonadaceae	Alteromonas	unknown
Te101	TE101_20470	gi|504881498|ref|WP_015068600.1|	0	100	Alteromonas	226	Proteobacteria	Gammaproteobacteria	Alteromonadales	Alteromonadaceae	Alteromonas	unknown
Te101	TE101_20475	gi|504881499|ref|WP_015068601.1|	0	100	Alteromonas	226	Proteobacteria	Gammaproteobacteria	Alteromonadales	Alteromonadaceae	Alteromonas	unknown
Te101	TE101_20480	gi|504881500|ref|WP_015068602.1|	1.67e-154	100	Alteromonas	226	Proteobacteria	Gammaproteobacteria	Alteromonadales	Alteromonadaceae	Alteromonas	unknown
Te101	TE101_20485	gi|504881501|ref|WP_015068603.1|	0	100	Alteromonas mediterranea	314275	Proteobacteria	Gammaproteobacteria	Alteromonadales	Alteromonadaceae	Alteromonas	Alteromonas mediterranea
Te101	TE101_20490	gi|504881502|ref|WP_015068604.1|	1.18e-155	100	Alteromonas	226	Proteobacteria	Gammaproteobacteria	Alteromonadales	Alteromonadaceae	Alteromonas	unknown
Te101	TE101_20495	gi|504881503|ref|WP_015068605.1|	0	100	Alteromonas mediterranea	314275	Proteobacteria	Gammaproteobacteria	Alteromonadales	Alteromonadaceae	Alteromonas	Alteromonas mediterranea
Te101	TE101_20500	gi|504881504|ref|WP_015068606.1|	0	100	Alteromonas	226	Proteobacteria	Gammaproteobacteria	Alteromonadales	Alteromonadaceae	Alteromonas	unknown
Te101	TE101_20505	gi|504881505|ref|WP_015068607.1|	1.39e-116	100	Alteromonas mediterranea	314275	Proteobacteria	Gammaproteobacteria	Alteromonadales	Alteromonadaceae	Alteromonas	Alteromonas mediterranea
Te101	TE101_20510	gi|504881506|ref|WP_015068608.1|	1.42e-77	100	Alteromonas mediterranea	314275	Proteobacteria	Gammaproteobacteria	Alteromonadales	Alteromonadaceae	Alteromonas	Alteromonas mediterranea
Te101	TE101_20515	gi|504881507|ref|WP_015068609.1|	2.46e-91	100	Alteromonas	226	Proteobacteria	Gammaproteobacteria	Alteromonadales	Alteromonadaceae	Alteromonas	unknown
Te101	TE101_20520	gi|504881508|ref|WP_015068610.1|	2.14e-158	100	Alteromonas	226	Proteobacteria	Gammaproteobacteria	Alteromonadales	Alteromonadaceae	Alteromonas	unknown
Te101	TE101_20525	gi|504881509|ref|WP_015068611.1|	1.66e-175	100	Alteromonas	226	Proteobacteria	Gammaproteobacteria	Alteromonadales	Alteromonadaceae	Alteromonas	unknown
Te101	TE101_20530	gi|504881510|ref|WP_015068612.1|	0	100	Alteromonas mediterranea	314275	Proteobacteria	Gammaproteobacteria	Alteromonadales	Alteromonadaceae	Alteromonas	Alteromonas mediterranea
Te101	TE101_20535	gi|504881511|ref|WP_015068613.1|	0	100	Alteromonas mediterranea	314275	Proteobacteria	Gammaproteobacteria	Alteromonadales	Alteromonadaceae	Alteromonas	Alteromonas mediterranea
Te101	TE101_20540	gi|504881512|ref|WP_015068614.1|	0	100	Alteromonas	226	Proteobacteria	Gammaproteobacteria	Alteromonadales	Alteromonadaceae	Alteromonas	unknown
Te101	TE101_20545	gi|504881513|ref|WP_015068615.1|	3.56e-127	100	Alteromonas	226	Proteobacteria	Gammaproteobacteria	Alteromonadales	Alteromonadaceae	Alteromonas	unknown
Te101	TE101_20550	gi|504881514|ref|WP_015068616.1|	2.43e-68	91	Alteromonas	226	Proteobacteria	Gammaproteobacteria	Alteromonadales	Alteromonadaceae	Alteromonas	unknown
Te101	TE101_20555	gi|504881515|ref|WP_015068617.1|	1.25e-131	100	Alteromonas	226	Proteobacteria	Gammaproteobacteria	Alteromonadales	Alteromonadaceae	Alteromonas	unknown
Te101	TE101_20560	gi|504881516|ref|WP_015068618.1|	0	100	Alteromonas	226	Proteobacteria	Gammaproteobacteria	Alteromonadales	Alteromonadaceae	Alteromonas	unknown
Te101	TE101_20630	gi|504881549|ref|WP_015068651.1|	2.57e-41	100	Alteromonas	226	Proteobacteria	Gammaproteobacteria	Alteromonadales	Alteromonadaceae	Alteromonas	unknown
Te101	TE101_20685	gi|501510383|ref|WP_012518320.1|	1.08e-06	32	Alteromonas mediterranea	314275	Proteobacteria	Gammaproteobacteria	Alteromonadales	Alteromonadaceae	Alteromonas	Alteromonas mediterranea
Te101	TE101_20690	gi|763177397|ref|WP_044057044.1|	5.7e-24	100	Alteromonas australica	589873	Proteobacteria	Gammaproteobacteria	Alteromonadales	Alteromonadaceae	Alteromonas	Alteromonas australica
Te101	TE101_20740	gi|639367420|ref|WP_024605868.1|	2.04e-41	97	Pseudoalteromonas	53246	Proteobacteria	Gammaproteobacteria	Alteromonadales	Pseudoalteromonadaceae	Pseudoalteromonas	unknown
Te101	TE101_20750	gi|739563536|ref|WP_037421672.1|	1.63e-27	95	Shewanella	22	Proteobacteria	Gammaproteobacteria	Alteromonadales	Shewanellaceae	Shewanella	unknown
Te101	TE101_20760	gi|1133868887|ref|WP_076243845.1|	7.6	77	Paenibacillus sp. FSL H8-0259	1920423	Firmicutes	Bacilli	Bacillales	Paenibacillaceae	Paenibacillus	Paenibacillus sp. FSL H8-0259
Te101	TE101_20820	gi|981543384|ref|WP_059747205.1|	9.57e-26	99	Shewanella frigidimarina	56812	Proteobacteria	Gammaproteobacteria	Alteromonadales	Shewanellaceae	Shewanella	Shewanella frigidimarina
Te101	TE101_20825	gi|1110754272|ref|WP_071978960.1|	8.29e-116	97	Alteromonas sp. RW2A1	1917158	Proteobacteria	Gammaproteobacteria	Alteromonadales	Alteromonadaceae	Alteromonas	Alteromonas sp. RW2A1
Te101	TE101_20890	gi|1079447247|ref|WP_070174559.1|	5.22e-99	100	Alteromonas lipolytica	1856405	Proteobacteria	Gammaproteobacteria	Alteromonadales	Alteromonadaceae	Alteromonas	Alteromonas lipolytica
Te101	TE101_20895	gi|1110744613|ref|WP_071969771.1|	4.95e-162	99	Alteromonas mediterranea	314275	Proteobacteria	Gammaproteobacteria	Alteromonadales	Alteromonadaceae	Alteromonas	Alteromonas mediterranea
Te101	TE101_20900	gi|764665214|ref|WP_044449525.1|	0	98	Alteromonas australica	589873	Proteobacteria	Gammaproteobacteria	Alteromonadales	Alteromonadaceae	Alteromonas	Alteromonas australica
Te101	TE101_20905	gi|908647782|ref|WP_049791796.1|	0	100	Alteromonas naphthalenivorans	715451	Proteobacteria	Gammaproteobacteria	Alteromonadales	Alteromonadaceae	Alteromonas	Alteromonas naphthalenivorans
Te101	TE101_20910	gi|495577117|ref|WP_008301696.1|	0	99	Paraglaciecola agarilytica	395568	Proteobacteria	Gammaproteobacteria	Alteromonadales	Alteromonadaceae	Paraglaciecola	Paraglaciecola agarilytica
Te101	TE101_20915	gi|749309026|ref|WP_040133153.1|	5.52e-132	100	Gammaproteobacteria	1236	Proteobacteria	Gammaproteobacteria	unknown Gammaproteobacteria	unknown Gammaproteobacteria	unknown Gammaproteobacteria	unknown Gammaproteobacteria
Te101	TE101_20920	gi|749309025|ref|WP_040133152.1|	6.22e-89	100	Gammaproteobacteria	1236	Proteobacteria	Gammaproteobacteria	unknown Gammaproteobacteria	unknown Gammaproteobacteria	unknown Gammaproteobacteria	unknown Gammaproteobacteria
Te101	TE101_20930	gi|525975762|ref|WP_020833625.1|	0	100	Gammaproteobacteria	1236	Proteobacteria	Gammaproteobacteria	unknown Gammaproteobacteria	unknown Gammaproteobacteria	unknown Gammaproteobacteria	unknown Gammaproteobacteria
AD45	AMBAS45_00025	gi|1172279974|ref|WP_080663256.1|	4.44e-34	86	Alteromonas mediterranea	314275	Proteobacteria	Gammaproteobacteria	Alteromonadales	Alteromonadaceae	Alteromonas	Alteromonas mediterranea
AD45	AMBAS45_00375	gi|1360564143|ref|WP_105929841.1|	9.82e-104	100	Alteromonas gracilis	1479524	Proteobacteria	Gammaproteobacteria	Alteromonadales	Alteromonadaceae	Alteromonas	Alteromonas gracilis
AD45	AMBAS45_00390	gi|1360564146|ref|WP_105929844.1|	0	100	Alteromonas gracilis	1479524	Proteobacteria	Gammaproteobacteria	Alteromonadales	Alteromonadaceae	Alteromonas	Alteromonas gracilis
AD45	AMBAS45_00405	gi|1021714551|ref|WP_063360022.1|	1.98e-77	99	Pseudoalteromonas luteoviolacea	43657	Proteobacteria	Gammaproteobacteria	Alteromonadales	Pseudoalteromonadaceae	Pseudoalteromonas	Pseudoalteromonas luteoviolacea
AD45	AMBAS45_00955	gi|1398374189|ref|WP_110289011.1|	0	100	Alteromonas sp. I10	1938740	Proteobacteria	Gammaproteobacteria	Alteromonadales	Alteromonadaceae	Alteromonas	Alteromonas sp. I10
AD45	AMBAS45_01200	gi|1183653517|ref|WP_084885896.1|	7.22e-32	98	Vibrio sp. qd031	1603038	Proteobacteria	Gammaproteobacteria	Vibrionales	Vibrionaceae	Vibrio	Vibrio sp. qd031
AD45	AMBAS45_01205	gi|1274490251|ref|WP_099619995.1|	1.61e-11	87	Marinobacter guineae	432303	Proteobacteria	Gammaproteobacteria	Alteromonadales	Alteromonadaceae	Marinobacter	Marinobacter guineae
AD45	AMBAS45_01210	gi|1330660681|ref|WP_102537998.1|	2.35e-17	95	Vibrio splendidus	29497	Proteobacteria	Gammaproteobacteria	Vibrionales	Vibrionaceae	Vibrio	Vibrio splendidus
AD45	AMBAS45_01215	gi|494011796|ref|WP_006954200.1|	2.06e-90	97	Idiomarina baltica	190892	Proteobacteria	Gammaproteobacteria	Alteromonadales	Idiomarinaceae	Idiomarina	Idiomarina baltica
AD45	AMBAS45_01220	gi|1382043386|ref|WP_107918530.1|	6.79e-75	98	Neisseria elongata	495	Proteobacteria	Betaproteobacteria	Neisseriales	Neisseriaceae	Neisseria	Neisseria elongata
AD45	AMBAS45_02570	gi|692177341|ref|WP_032095989.1|	2.85e-49	100	Alteromonas	226	Proteobacteria	Gammaproteobacteria	Alteromonadales	Alteromonadaceae	Alteromonas	unknown
AD45	AMBAS45_02575	gi|1072321762|ref|WP_069943669.1|	2.91e-68	100	Alteromonas	226	Proteobacteria	Gammaproteobacteria	Alteromonadales	Alteromonadaceae	Alteromonas	unknown
AD45	AMBAS45_02580	gi|1056265894|ref|WP_067739390.1|	2.22e-69	100	Alteromonadaceae bacterium XY-R5	1737567	Proteobacteria	Gammaproteobacteria	Alteromonadales	Alteromonadaceae	unknown Alteromonadales	Alteromonadaceae bacterium XY-R5
AD45	AMBAS45_02585	gi|1360564331|ref|WP_105930029.1|	1.68e-65	100	Alteromonas gracilis	1479524	Proteobacteria	Gammaproteobacteria	Alteromonadales	Alteromonadaceae	Alteromonas	Alteromonas gracilis
AD45	AMBAS45_03620	gi|1180086112|ref|WP_083605841.1|	3.94e-139	100	Alteromonas	226	Proteobacteria	Gammaproteobacteria	Alteromonadales	Alteromonadaceae	Alteromonas	unknown
AD45	AMBAS45_03625	gi|1398373647|ref|WP_110288469.1|	0	100	Alteromonas sp. I10	1938740	Proteobacteria	Gammaproteobacteria	Alteromonadales	Alteromonadaceae	Alteromonas	Alteromonas sp. I10
AD45	AMBAS45_03630	gi|1180086149|ref|WP_083605878.1|	0	100	Alteromonas sp. W12	1772289	Proteobacteria	Gammaproteobacteria	Alteromonadales	Alteromonadaceae	Alteromonas	Alteromonas sp. W12
AD45	AMBAS45_03635	gi|1126539137|ref|WP_075176009.1|	0	100	Alteromonas	226	Proteobacteria	Gammaproteobacteria	Alteromonadales	Alteromonadaceae	Alteromonas	unknown
AD45	AMBAS45_03640	gi|1398373646|ref|WP_110288468.1|	0	100	Alteromonas sp. I10	1938740	Proteobacteria	Gammaproteobacteria	Alteromonadales	Alteromonadaceae	Alteromonas	Alteromonas sp. I10
AD45	AMBAS45_03805	gi|1073654502|ref|WP_070049975.1|	2.74e-113	98	Rheinheimera salexigens	1628148	Proteobacteria	Gammaproteobacteria	Chromatiales	Chromatiaceae	Rheinheimera	Rheinheimera salexigens
AD45	AMBAS45_03845	gi|1332822674|ref|WP_102796391.1|	0	99	Bowmanella denitrificans	366582	Proteobacteria	Gammaproteobacteria	Alteromonadales	Alteromonadaceae	Bowmanella	Bowmanella denitrificans
AD45	AMBAS45_03850	gi|499892321|ref|WP_011573055.1|	0	100	Pseudoalteromonas atlantica	288	Proteobacteria	Gammaproteobacteria	Alteromonadales	Pseudoalteromonadaceae	Pseudoalteromonas	Pseudoalteromonas atlantica
AD45	AMBAS45_03855	gi|1332822672|ref|WP_102796389.1|	0	100	Bowmanella denitrificans	366582	Proteobacteria	Gammaproteobacteria	Alteromonadales	Alteromonadaceae	Bowmanella	Bowmanella denitrificans
AD45	AMBAS45_03865	gi|1332822670|ref|WP_102796387.1|	0	99	Bowmanella denitrificans	366582	Proteobacteria	Gammaproteobacteria	Alteromonadales	Alteromonadaceae	Bowmanella	Bowmanella denitrificans
AD45	AMBAS45_03870	gi|1332822669|ref|WP_102796386.1|	0	98	Bowmanella denitrificans	366582	Proteobacteria	Gammaproteobacteria	Alteromonadales	Alteromonadaceae	Bowmanella	Bowmanella denitrificans
AD45	AMBAS45_03875	gi|500082403|ref|WP_011758416.1|	0	99	Shewanella amazonensis	60478	Proteobacteria	Gammaproteobacteria	Alteromonadales	Shewanellaceae	Shewanella	Shewanella amazonensis
AD45	AMBAS45_03880	gi|1332822667|ref|WP_102796384.1|	0	99	Bowmanella denitrificans	366582	Proteobacteria	Gammaproteobacteria	Alteromonadales	Alteromonadaceae	Bowmanella	Bowmanella denitrificans
AD45	AMBAS45_03885	gi|1079317795|ref|WP_070124458.1|	3.53e-104	90	Alteromonas confluentis	1656094	Proteobacteria	Gammaproteobacteria	Alteromonadales	Alteromonadaceae	Alteromonas	Alteromonas confluentis
AD45	AMBAS45_03890	gi|1079317794|ref|WP_070124457.1|	0	99	Alteromonas confluentis	1656094	Proteobacteria	Gammaproteobacteria	Alteromonadales	Alteromonadaceae	Alteromonas	Alteromonas confluentis
AD45	AMBAS45_03895	gi|1332822823|ref|WP_102796540.1|	0	95	Bowmanella denitrificans	366582	Proteobacteria	Gammaproteobacteria	Alteromonadales	Alteromonadaceae	Bowmanella	Bowmanella denitrificans
AD45	AMBAS45_03900	gi|1079317792|ref|WP_070124455.1|	1.14e-61	98	Alteromonas confluentis	1656094	Proteobacteria	Gammaproteobacteria	Alteromonadales	Alteromonadaceae	Alteromonas	Alteromonas confluentis
AD45	AMBAS45_03905	gi|1011632451|ref|WP_062482817.1|	0	98	Lacimicrobium alkaliphilum	1526571	Proteobacteria	Gammaproteobacteria	Alteromonadales	Alteromonadaceae	Lacimicrobium	Lacimicrobium alkaliphilum
AD45	AMBAS45_03910	gi|1332822662|ref|WP_102796379.1|	0	100	Bowmanella denitrificans	366582	Proteobacteria	Gammaproteobacteria	Alteromonadales	Alteromonadaceae	Bowmanella	Bowmanella denitrificans
AD45	AMBAS45_03915	gi|1332822661|ref|WP_102796378.1|	0	99	Bowmanella denitrificans	366582	Proteobacteria	Gammaproteobacteria	Alteromonadales	Alteromonadaceae	Bowmanella	Bowmanella denitrificans
AD45	AMBAS45_04455	gi|522209385|ref|WP_020716847.1|	0.13	84	Acidobacteriaceae bacterium KBS 89	1267534	Acidobacteria	Acidobacteriia	Acidobacteriales	Acidobacteriaceae	unknown Acidobacteriaceae	Acidobacteriaceae bacterium KBS 89
AD45	AMBAS45_04955	gi|504791473|ref|WP_014978575.1|	3.93e-69	100	Alteromonas	226	Proteobacteria	Gammaproteobacteria	Alteromonadales	Alteromonadaceae	Alteromonas	unknown
AD45	AMBAS45_04985	gi|1175217951|ref|WP_081765819.1|	0	100	Alteromonas sp. ALT199	1298865	Proteobacteria	Gammaproteobacteria	Alteromonadales	Alteromonadaceae	Alteromonas	Alteromonas sp. ALT199
AD45	AMBAS45_04990	gi|643743902|ref|WP_025254350.1|	2.53e-179	100	Alteromonas sp. ALT199	1298865	Proteobacteria	Gammaproteobacteria	Alteromonadales	Alteromonadaceae	Alteromonas	Alteromonas sp. ALT199
AD45	AMBAS45_04995	gi|1133533510|ref|WP_076011749.1|	0	100	Alteromonas abrolhosensis	1892904	Proteobacteria	Gammaproteobacteria	Alteromonadales	Alteromonadaceae	Alteromonas	Alteromonas abrolhosensis
AD45	AMBAS45_05000	gi|1133533511|ref|WP_076011750.1|	0	100	Alteromonas abrolhosensis	1892904	Proteobacteria	Gammaproteobacteria	Alteromonadales	Alteromonadaceae	Alteromonas	Alteromonas abrolhosensis
AD45	AMBAS45_05210	gi|1093995229|ref|WP_070993010.1|	5.3e-128	96	Pseudoalteromonas byunsanensis	327939	Proteobacteria	Gammaproteobacteria	Alteromonadales	Pseudoalteromonadaceae	Pseudoalteromonas	Pseudoalteromonas byunsanensis
AD45	AMBAS45_05405	gi|1126539290|ref|WP_075176162.1|	0	100	Alteromonas	226	Proteobacteria	Gammaproteobacteria	Alteromonadales	Alteromonadaceae	Alteromonas	unknown
AD45	AMBAS45_05630	gi|1360566102|ref|WP_105931800.1|	0	100	Alteromonas gracilis	1479524	Proteobacteria	Gammaproteobacteria	Alteromonadales	Alteromonadaceae	Alteromonas	Alteromonas gracilis
AD45	AMBAS45_06150	gi|746173527|ref|WP_039233408.1|	1.08e-57	100	Alteromonas	226	Proteobacteria	Gammaproteobacteria	Alteromonadales	Alteromonadaceae	Alteromonas	unknown
AD45	AMBAS45_06155	gi|1126539780|ref|WP_075176652.1|	6.15e-38	75	Alteromonas sp. W12	1772289	Proteobacteria	Gammaproteobacteria	Alteromonadales	Alteromonadaceae	Alteromonas	Alteromonas sp. W12
AD45	AMBAS45_06330	gi|750232595|ref|WP_040534471.1|	2.98e-16	79	Legionella drancourtii	168933	Proteobacteria	Gammaproteobacteria	Legionellales	Legionellaceae	Legionella	Legionella drancourtii
AD45	AMBAS45_06335	gi|759415831|ref|WP_043139819.1|	2.57e-21	88	Aeromonas salmonicida	645	Proteobacteria	Gammaproteobacteria	Aeromonadales	Aeromonadaceae	Aeromonas	Aeromonas salmonicida
AD45	AMBAS45_06340	gi|802689068|ref|XP_012082822.1|	4.7	88	Jatropha curcas	180498	unknown	unknown	unknown	unknown	unknown	unknown
AD45	AMBAS45_06345	gi|1391129036|ref|WP_109320189.1|	0	99	Vibrio sp. E4404	2200953	Proteobacteria	Gammaproteobacteria	Vibrionales	Vibrionaceae	Vibrio	Vibrio sp. E4404
AD45	AMBAS45_06350	gi|499072467|ref|WP_010851365.1|	0.87	69	Tetrasphaera elongata	101689	Actinobacteria	Actinobacteria	Micrococcales	Intrasporangiaceae	Tetrasphaera	Tetrasphaera elongata
AD45	AMBAS45_06355	gi|1391133127|ref|WP_109323296.1|	6.5	22	Pseudarcicella sp. HME7025	2183547	Bacteroidetes	Cytophagia	Cytophagales	Cytophagaceae	Pseudarcicella	Pseudarcicella sp. HME7025
AD45	AMBAS45_06360	gi|1391129033|ref|WP_109320186.1|	1.43e-172	99	Vibrio sp. E4404	2200953	Proteobacteria	Gammaproteobacteria	Vibrionales	Vibrionaceae	Vibrio	Vibrio sp. E4404
AD45	AMBAS45_06365	gi|1391129032|ref|WP_109320185.1|	4.07e-08	91	Vibrio sp. E4404	2200953	Proteobacteria	Gammaproteobacteria	Vibrionales	Vibrionaceae	Vibrio	Vibrio sp. E4404
AD45	AMBAS45_06370	gi|1391129031|ref|WP_109320184.1|	8.28e-158	99	Vibrio sp. E4404	2200953	Proteobacteria	Gammaproteobacteria	Vibrionales	Vibrionaceae	Vibrio	Vibrio sp. E4404
AD45	AMBAS45_06375	gi|1391129030|ref|WP_109320183.1|	2.04e-106	98	Vibrio sp. E4404	2200953	Proteobacteria	Gammaproteobacteria	Vibrionales	Vibrionaceae	Vibrio	Vibrio sp. E4404
AD45	AMBAS45_06380	gi|1344367711|ref|WP_104128149.1|	0.09	58	Cryobacterium sp. Y57	2048287	Actinobacteria	Actinobacteria	Micrococcales	Microbacteriaceae	Cryobacterium	Cryobacterium sp. Y57
AD45	AMBAS45_06385	gi|686256410|ref|WP_031840150.1|	4.53e-10	83	Vibrio	662	Proteobacteria	Gammaproteobacteria	Vibrionales	Vibrionaceae	Vibrio	unknown
AD45	AMBAS45_06600	gi|746173641|ref|WP_039233517.1|	1.61e-91	100	Alteromonas	226	Proteobacteria	Gammaproteobacteria	Alteromonadales	Alteromonadaceae	Alteromonas	unknown
AD45	AMBAS45_06605	gi|504791702|ref|WP_014978804.1|	5.79e-39	100	Alteromonas	226	Proteobacteria	Gammaproteobacteria	Alteromonadales	Alteromonadaceae	Alteromonas	unknown
AD45	AMBAS45_06665	gi|1398373023|ref|WP_110287845.1|	6.53e-117	100	Alteromonas sp. I10	1938740	Proteobacteria	Gammaproteobacteria	Alteromonadales	Alteromonadaceae	Alteromonas	Alteromonas sp. I10
AD45	AMBAS45_06905	gi|496120048|ref|WP_008844555.1|	1.46e-71	100	Aliiglaciecola lipolytica	477689	Proteobacteria	Gammaproteobacteria	Alteromonadales	Alteromonadaceae	Aliiglaciecola	Aliiglaciecola lipolytica
AD45	AMBAS45_06910	gi|496120049|ref|WP_008844556.1|	3.6e-174	100	Aliiglaciecola lipolytica	477689	Proteobacteria	Gammaproteobacteria	Alteromonadales	Alteromonadaceae	Aliiglaciecola	Aliiglaciecola lipolytica
AD45	AMBAS45_06915	gi|496120050|ref|WP_008844557.1|	2.06e-83	100	Aliiglaciecola lipolytica	477689	Proteobacteria	Gammaproteobacteria	Alteromonadales	Alteromonadaceae	Aliiglaciecola	Aliiglaciecola lipolytica
AD45	AMBAS45_06920	gi|496120051|ref|WP_008844558.1|	1.93e-150	100	Aliiglaciecola lipolytica	477689	Proteobacteria	Gammaproteobacteria	Alteromonadales	Alteromonadaceae	Aliiglaciecola	Aliiglaciecola lipolytica
AD45	AMBAS45_06925	gi|496120052|ref|WP_008844559.1|	0	100	Aliiglaciecola lipolytica	477689	Proteobacteria	Gammaproteobacteria	Alteromonadales	Alteromonadaceae	Aliiglaciecola	Aliiglaciecola lipolytica
AD45	AMBAS45_06930	gi|496120053|ref|WP_008844560.1|	0	100	Aliiglaciecola lipolytica	477689	Proteobacteria	Gammaproteobacteria	Alteromonadales	Alteromonadaceae	Aliiglaciecola	Aliiglaciecola lipolytica
AD45	AMBAS45_06945	gi|496120056|ref|WP_008844563.1|	1.76e-160	98	Aliiglaciecola lipolytica	477689	Proteobacteria	Gammaproteobacteria	Alteromonadales	Alteromonadaceae	Aliiglaciecola	Aliiglaciecola lipolytica
AD45	AMBAS45_06950	gi|496120057|ref|WP_008844564.1|	0	99	Aliiglaciecola lipolytica	477689	Proteobacteria	Gammaproteobacteria	Alteromonadales	Alteromonadaceae	Aliiglaciecola	Aliiglaciecola lipolytica
AD45	AMBAS45_06955	gi|763360809|ref|WP_044218343.1|	6.2	94	Chitinophaga pinensis	79329	Bacteroidetes	Chitinophagia	Chitinophagales	Chitinophagaceae	Chitinophaga	Chitinophaga pinensis
AD45	AMBAS45_07065	gi|928872528|ref|WP_053910870.1|	2.15e-166	98	Pseudoalteromonas sp. SW0106-04	1702169	Proteobacteria	Gammaproteobacteria	Alteromonadales	Pseudoalteromonadaceae	Pseudoalteromonas	Pseudoalteromonas sp. SW0106-04
AD45	AMBAS45_07175	gi|260828129|ref|XP_002609016.1|	9.4	58	Branchiostoma floridae	7739	unknown	unknown	unknown	unknown	unknown	unknown
AD45	AMBAS45_07405	gi|1180584780|ref|WP_084071030.1|	5.86e-21	99	Desulfobacterium vacuolatum	2298	Proteobacteria	Deltaproteobacteria	Desulfobacterales	Desulfobacteraceae	Desulfobacterium	Desulfobacterium vacuolatum
AD45	AMBAS45_07410	gi|972342702|ref|WP_058998762.1|	0.001	79	Leptolyngbya sp. NIES-2104	1552121	Cyanobacteria	unknown	Synechococcales	Leptolyngbyaceae	Leptolyngbya	Leptolyngbya sp. NIES-2104
AD45	AMBAS45_07415	gi|1150093265|ref|XP_020232341.1|	1.3	73	Cajanus cajan	3821	unknown	unknown	unknown	unknown	unknown	unknown
AD45	AMBAS45_07420	gi|1180119014|ref|WP_083638399.1|	1.34e-46	100	Alteromonadales	135622	Proteobacteria	Gammaproteobacteria	Alteromonadales	unknown Alteromonadales	unknown Alteromonadales	unknown Alteromonadales
AD45	AMBAS45_07440	gi|1130441274|ref|WP_075609089.1|	0	100	Alteromonadales	135622	Proteobacteria	Gammaproteobacteria	Alteromonadales	unknown Alteromonadales	unknown Alteromonadales	unknown Alteromonadales
AD45	AMBAS45_07445	gi|1130441275|ref|WP_075609090.1|	0	100	Alteromonadales	135622	Proteobacteria	Gammaproteobacteria	Alteromonadales	unknown Alteromonadales	unknown Alteromonadales	unknown Alteromonadales
AD45	AMBAS45_07450	gi|1130441276|ref|WP_075609091.1|	4.99e-115	100	Alteromonadales	135622	Proteobacteria	Gammaproteobacteria	Alteromonadales	unknown Alteromonadales	unknown Alteromonadales	unknown Alteromonadales
AD45	AMBAS45_07455	gi|1130441277|ref|WP_075609092.1|	9.32e-172	100	Alteromonadales	135622	Proteobacteria	Gammaproteobacteria	Alteromonadales	unknown Alteromonadales	unknown Alteromonadales	unknown Alteromonadales
AD45	AMBAS45_07460	gi|1110733350|ref|WP_071958975.1|	3.38e-152	100	Alteromonas mediterranea	314275	Proteobacteria	Gammaproteobacteria	Alteromonadales	Alteromonadaceae	Alteromonas	Alteromonas mediterranea
AD45	AMBAS45_07465	gi|1110733351|ref|WP_071958976.1|	7.62e-116	77	Alteromonas mediterranea	314275	Proteobacteria	Gammaproteobacteria	Alteromonadales	Alteromonadaceae	Alteromonas	Alteromonas mediterranea
AD45	AMBAS45_07470	gi|517214075|ref|WP_018402893.1|	4.28e-24	97	Marinobacter lipolyticus	209639	Proteobacteria	Gammaproteobacteria	Alteromonadales	Alteromonadaceae	Marinobacter	Marinobacter lipolyticus
AD45	AMBAS45_07475	gi|916936743|ref|WP_051543455.1|	2.04e-104	96	Thiothrix lacustris	525917	Proteobacteria	Gammaproteobacteria	Thiotrichales	Thiotrichaceae	Thiothrix	Thiothrix lacustris
AD45	AMBAS45_07480	gi|1180782812|ref|WP_084260483.1|	2.41e-65	94	Thiothrix lacustris	525917	Proteobacteria	Gammaproteobacteria	Thiotrichales	Thiotrichaceae	Thiothrix	Thiothrix lacustris
AD45	AMBAS45_07485	gi|498051197|ref|WP_010365353.1|	0	100	Pseudoalteromonas citrea	43655	Proteobacteria	Gammaproteobacteria	Alteromonadales	Pseudoalteromonadaceae	Pseudoalteromonas	Pseudoalteromonas citrea
AD45	AMBAS45_07490	gi|696547472|ref|WP_033080209.1|	4.63e-145	100	Colwellia psychrerythraea	28229	Proteobacteria	Gammaproteobacteria	Alteromonadales	Colwelliaceae	Colwellia	Colwellia psychrerythraea
AD45	AMBAS45_07495	gi|498051194|ref|WP_010365350.1|	0	100	Pseudoalteromonas citrea	43655	Proteobacteria	Gammaproteobacteria	Alteromonadales	Pseudoalteromonadaceae	Pseudoalteromonas	Pseudoalteromonas citrea
AD45	AMBAS45_07500	gi|498051192|ref|WP_010365348.1|	0	99	Pseudoalteromonas citrea	43655	Proteobacteria	Gammaproteobacteria	Alteromonadales	Pseudoalteromonadaceae	Pseudoalteromonas	Pseudoalteromonas citrea
AD45	AMBAS45_07505	gi|498051190|ref|WP_010365346.1|	0	99	Pseudoalteromonas citrea	43655	Proteobacteria	Gammaproteobacteria	Alteromonadales	Pseudoalteromonadaceae	Pseudoalteromonas	Pseudoalteromonas citrea
AD45	AMBAS45_07510	gi|1239520681|ref|WP_095499765.1|	0	80	Paraferrimonas haliotis	2013866	Proteobacteria	Gammaproteobacteria	Alteromonadales	Ferrimonadaceae	Paraferrimonas	Paraferrimonas haliotis
AD45	AMBAS45_07515	gi|498051185|ref|WP_010365341.1|	0	100	Pseudoalteromonas citrea	43655	Proteobacteria	Gammaproteobacteria	Alteromonadales	Pseudoalteromonadaceae	Pseudoalteromonas	Pseudoalteromonas citrea
AD45	AMBAS45_07520	gi|498051183|ref|WP_010365339.1|	0	100	Pseudoalteromonas citrea	43655	Proteobacteria	Gammaproteobacteria	Alteromonadales	Pseudoalteromonadaceae	Pseudoalteromonas	Pseudoalteromonas citrea
AD45	AMBAS45_07530	gi|496237432|ref|WP_008950817.1|	0.000286	98	Alishewanella jeotgali	545533	Proteobacteria	Gammaproteobacteria	Alteromonadales	Alteromonadaceae	Alishewanella	Alishewanella jeotgali
AD45	AMBAS45_07535	gi|498247830|ref|WP_010561986.1|	2.08e-82	97	Pseudoalteromonas spongiae	298657	Proteobacteria	Gammaproteobacteria	Alteromonadales	Pseudoalteromonadaceae	Pseudoalteromonas	Pseudoalteromonas spongiae
AD45	AMBAS45_07540	gi|1423086509|ref|WP_111976920.1|	0	99	Catenovulum sp. RQJ05	2234133	Proteobacteria	Gammaproteobacteria	Alteromonadales	Alteromonadaceae	Catenovulum	Catenovulum sp. RQJ05
AD45	AMBAS45_07545	gi|1423086504|ref|WP_111976919.1|	5.57e-151	100	Catenovulum sp. RQJ05	2234133	Proteobacteria	Gammaproteobacteria	Alteromonadales	Alteromonadaceae	Catenovulum	Catenovulum sp. RQJ05
AD45	AMBAS45_07980	gi|495885503|ref|WP_008610082.1|	5.31e-159	98	Alishewanella aestuarii	453835	Proteobacteria	Gammaproteobacteria	Alteromonadales	Alteromonadaceae	Alishewanella	Alishewanella aestuarii
AD45	AMBAS45_07985	gi|1120152561|ref|WP_073022586.1|	4.67e-36	96	Clostridium intestinale	36845	Firmicutes	Clostridia	Clostridiales	Clostridiaceae	Clostridium	Clostridium intestinale
AD45	AMBAS45_09375	gi|1040487447|ref|WP_065110622.1|	6.31e-112	99	Shewanella sp. UCD-FRSSP16_17	1853256	Proteobacteria	Gammaproteobacteria	Alteromonadales	Shewanellaceae	Shewanella	Shewanella sp. UCD-FRSSP16_17
AD45	AMBAS45_10245	gi|1023909398|ref|WP_063458598.1|	1.38e-57	99	Alteromonas stellipolaris	233316	Proteobacteria	Gammaproteobacteria	Alteromonadales	Alteromonadaceae	Alteromonas	Alteromonas stellipolaris
AD45	AMBAS45_10250	gi|1177730260|ref|WP_082819733.1|	3.1e-58	99	Alteromonas stellipolaris	233316	Proteobacteria	Gammaproteobacteria	Alteromonadales	Alteromonadaceae	Alteromonas	Alteromonas stellipolaris
AD45	AMBAS45_10255	gi|1023909402|ref|WP_063458600.1|	8.72e-33	97	Alteromonas stellipolaris	233316	Proteobacteria	Gammaproteobacteria	Alteromonadales	Alteromonadaceae	Alteromonas	Alteromonas stellipolaris
AD45	AMBAS45_10260	gi|1345730606|ref|WP_104232210.1|	1.24e-78	95	Solimonas fluminis	2086571	Proteobacteria	Gammaproteobacteria	Nevskiales	Sinobacteraceae	Solimonas	Solimonas fluminis
AD45	AMBAS45_10265	gi|1293340226|ref|WP_100657322.1|	1.08e-45	97	Alteromonas sp. P0211	2048003	Proteobacteria	Gammaproteobacteria	Alteromonadales	Alteromonadaceae	Alteromonas	Alteromonas sp. P0211
AD45	AMBAS45_10270	gi|1293340226|ref|WP_100657322.1|	1.1e-22	100	Alteromonas sp. P0211	2048003	Proteobacteria	Gammaproteobacteria	Alteromonadales	Alteromonadaceae	Alteromonas	Alteromonas sp. P0211
AD45	AMBAS45_10275	gi|550313162|ref|WP_022610665.1|	6.78e-09	29	Vibrio nigripulchritudo	28173	Proteobacteria	Gammaproteobacteria	Vibrionales	Vibrionaceae	Vibrio	Vibrio nigripulchritudo
AD45	AMBAS45_10775	gi|1180054944|ref|WP_083575114.1|	1.04e-67	100	Alteromonas sp. V450	1912139	Proteobacteria	Gammaproteobacteria	Alteromonadales	Alteromonadaceae	Alteromonas	Alteromonas sp. V450
AD45	AMBAS45_10780	gi|1098556921|ref|WP_071237236.1|	2.31e-66	98	Shewanella algae	38313	Proteobacteria	Gammaproteobacteria	Alteromonadales	Shewanellaceae	Shewanella	Shewanella algae
AD45	AMBAS45_10795	gi|655505738|ref|WP_028886853.1|	2.12e-29	82	Teredinibacter turnerae	2426	Proteobacteria	Gammaproteobacteria	Cellvibrionales	Cellvibrionaceae	Teredinibacter	Teredinibacter turnerae
AD45	AMBAS45_10805	gi|1398373978|ref|WP_110288800.1|	3.9e-126	100	Alteromonas sp. I10	1938740	Proteobacteria	Gammaproteobacteria	Alteromonadales	Alteromonadaceae	Alteromonas	Alteromonas sp. I10
AD45	AMBAS45_10810	gi|497801100|ref|WP_010115284.1|	2.64e-08	96	Acinetobacter sp. P8-3-8	1029823	Proteobacteria	Gammaproteobacteria	Pseudomonadales	Moraxellaceae	Acinetobacter	Acinetobacter sp. P8-3-8
AD45	AMBAS45_10820	gi|1330657745|ref|WP_102535444.1|	1.83e-48	80	Vibrio splendidus	29497	Proteobacteria	Gammaproteobacteria	Vibrionales	Vibrionaceae	Vibrio	Vibrio splendidus
AD45	AMBAS45_10825	gi|1133548722|ref|WP_076026119.1|	1.98e-37	100	Alteromonas	226	Proteobacteria	Gammaproteobacteria	Alteromonadales	Alteromonadaceae	Alteromonas	unknown
AD45	AMBAS45_10830	gi|1172216986|ref|WP_080608879.1|	2.65e-12	81	Vibrio vulnificus	672	Proteobacteria	Gammaproteobacteria	Vibrionales	Vibrionaceae	Vibrio	Vibrio vulnificus
AD45	AMBAS45_10835	gi|503551487|ref|WP_013785563.1|	2.99e-44	100	Alteromonadales	135622	Proteobacteria	Gammaproteobacteria	Alteromonadales	unknown Gammaproteobacteria	unknown Gammaproteobacteria	unknown
AD45	AMBAS45_10840	gi|764665267|ref|WP_044449557.1|	3.32e-96	100	Alteromonas australica	589873	Proteobacteria	Gammaproteobacteria	Alteromonadales	Alteromonadaceae	Alteromonas	Alteromonas australica
AD45	AMBAS45_10875	gi|1398373972|ref|WP_110288794.1|	3.49e-137	100	Alteromonas sp. I10	1938740	Proteobacteria	Gammaproteobacteria	Alteromonadales	Alteromonadaceae	Alteromonas	Alteromonas sp. I10
AD45	AMBAS45_10880	gi|1126540483|ref|WP_075177355.1|	9.08e-70	100	Alteromonas sp. W12	1772289	Proteobacteria	Gammaproteobacteria	Alteromonadales	Alteromonadaceae	Alteromonas	Alteromonas sp. W12
AD45	AMBAS45_10885	gi|1126540484|ref|WP_075177356.1|	1.51e-38	100	Alteromonas sp. W12	1772289	Proteobacteria	Gammaproteobacteria	Alteromonadales	Alteromonadaceae	Alteromonas	Alteromonas sp. W12
AD45	AMBAS45_10890	gi|1398373969|ref|WP_110288791.1|	7.65e-76	100	Alteromonas sp. I10	1938740	Proteobacteria	Gammaproteobacteria	Alteromonadales	Alteromonadaceae	Alteromonas	Alteromonas sp. I10
AD45	AMBAS45_10900	gi|746176383|ref|WP_039236148.1|	1.59e-137	100	Alteromonas	226	Proteobacteria	Gammaproteobacteria	Alteromonadales	Alteromonadaceae	Alteromonas	unknown
AD45	AMBAS45_10910	gi|1398373966|ref|WP_110288788.1|	1.23e-80	100	Alteromonas sp. I10	1938740	Proteobacteria	Gammaproteobacteria	Alteromonadales	Alteromonadaceae	Alteromonas	Alteromonas sp. I10
AD45	AMBAS45_10925	gi|1126540492|ref|WP_075177364.1|	3.79e-64	100	Alteromonas sp. W12	1772289	Proteobacteria	Gammaproteobacteria	Alteromonadales	Alteromonadaceae	Alteromonas	Alteromonas sp. W12
AD45	AMBAS45_11135	gi|566732431|ref|WP_024016423.1|	3.81e-116	100	Alteromonas mediterranea	314275	Proteobacteria	Gammaproteobacteria	Alteromonadales	Alteromonadaceae	Alteromonas	Alteromonas mediterranea
AD45	AMBAS45_11140	gi|566732436|ref|WP_024016424.1|	0	100	Alteromonas mediterranea	314275	Proteobacteria	Gammaproteobacteria	Alteromonadales	Alteromonadaceae	Alteromonas	Alteromonas mediterranea
AD45	AMBAS45_11145	gi|763079302|ref|WP_043960502.1|	2.01e-42	67	Alteromonas mediterranea	314275	Proteobacteria	Gammaproteobacteria	Alteromonadales	Alteromonadaceae	Alteromonas	Alteromonas mediterranea
AD45	AMBAS45_11150	gi|566732446|ref|WP_024016426.1|	0	100	Alteromonas mediterranea	314275	Proteobacteria	Gammaproteobacteria	Alteromonadales	Alteromonadaceae	Alteromonas	Alteromonas mediterranea
AD45	AMBAS45_11155	gi|566732451|ref|WP_024016427.1|	0	100	Alteromonas mediterranea	314275	Proteobacteria	Gammaproteobacteria	Alteromonadales	Alteromonadaceae	Alteromonas	Alteromonas mediterranea
AD45	AMBAS45_11445	gi|998228178|ref|WP_061093614.1|	2.89e-55	99	Alteromonas stellipolaris	233316	Proteobacteria	Gammaproteobacteria	Alteromonadales	Alteromonadaceae	Alteromonas	Alteromonas stellipolaris
AD45	AMBAS45_12640	gi|1360563614|ref|WP_105929312.1|	0	93	Alteromonas gracilis	1479524	Proteobacteria	Gammaproteobacteria	Alteromonadales	Alteromonadaceae	Alteromonas	Alteromonas gracilis
AD45	AMBAS45_13695	gi|551339689|ref|WP_022959109.1|	2.23e-153	97	Spongiibacter tropicus	454602	Proteobacteria	Gammaproteobacteria	Cellvibrionales	Spongiibacteraceae	Spongiibacter	Spongiibacter tropicus
AD45	AMBAS45_13700	gi|1311513529|ref|WP_101158101.1|	1.53e-147	67	Colwellia sp. Bg11-28	2058305	Proteobacteria	Gammaproteobacteria	Alteromonadales	Colwelliaceae	Colwellia	Colwellia sp. Bg11-28
AD45	AMBAS45_13720	gi|1060728893|ref|WP_069124757.1|	7.67e-31	90	Candidatus Thiodiazotropha endolucinida	1655433	Proteobacteria	Gammaproteobacteria	unknown Gammaproteobacteria	unknown Gammaproteobacteria	Candidatus Thiodiazotropha	Candidatus Thiodiazotropha endolucinida
AD45	AMBAS45_13725	gi|499245349|ref|WP_010942889.1|	6.36e-22	95	Geobacter sulfurreducens	35554	Proteobacteria	Deltaproteobacteria	Desulfuromonadales	Geobacteraceae	Geobacter	Geobacter sulfurreducens
AD45	AMBAS45_13730	gi|1248072765|ref|WP_096576548.1|	1.28e-55	95	Nostocales	1161	Cyanobacteria	unknown Cyanobacteria	Nostocales	unknown Nostocales	unknown Nostocales	unknown Nostocales
AD45	AMBAS45_13735	gi|1306786161|ref|WP_100972674.1|	0	99	Alteromonas sp. MB-3u-76	2058133	Proteobacteria	Gammaproteobacteria	Alteromonadales	Alteromonadaceae	Alteromonas	Alteromonas sp. MB-3u-76
AD45	AMBAS45_13740	gi|1223303484|ref|WP_091342213.1|	2.57e-48	97	Alkalimonas amylolytica	152573	Proteobacteria	Gammaproteobacteria	unknown	unknown	Alkalimonas	Alkalimonas amylolytica
AD45	AMBAS45_13745	gi|1306786194|ref|WP_100972695.1|	0	99	Alteromonas sp. MB-3u-76	2058133	Proteobacteria	Gammaproteobacteria	Alteromonadales	Alteromonadaceae	Alteromonas	Alteromonas sp. MB-3u-76
AD45	AMBAS45_13750	gi|1306786198|ref|WP_100972697.1|	0	94	Alteromonas sp. MB-3u-76	2058133	Proteobacteria	Gammaproteobacteria	Alteromonadales	Alteromonadaceae	Alteromonas	Alteromonas sp. MB-3u-76
AD45	AMBAS45_14005	gi|1180075472|ref|WP_083595201.1|	2.72e-121	98	Alteromonas sp. RW2A1	1917158	Proteobacteria	Gammaproteobacteria	Alteromonadales	Alteromonadaceae	Alteromonas	Alteromonas sp. RW2A1
AD45	AMBAS45_15585	gi|1105077674|ref|WP_071815852.1|	3.4e-42	100	Alteromonas sp. V450	1912139	Proteobacteria	Gammaproteobacteria	Alteromonadales	Alteromonadaceae	Alteromonas	Alteromonas sp. V450
AD45	AMBAS45_15590	gi|736243064|ref|WP_034325328.1|	1.24e-95	100	Alteromonas sp. ALT199	1298865	Proteobacteria	Gammaproteobacteria	Alteromonadales	Alteromonadaceae	Alteromonas	Alteromonas sp. ALT199
AD45	AMBAS45_15595	gi|1105077682|ref|WP_071815854.1|	0	100	Alteromonas sp. V450	1912139	Proteobacteria	Gammaproteobacteria	Alteromonadales	Alteromonadaceae	Alteromonas	Alteromonas sp. V450
AD45	AMBAS45_15825	gi|1181315093|ref|WP_084615978.1|	2.05e-140	96	Solimonas flava	415849	Proteobacteria	Gammaproteobacteria	Nevskiales	Sinobacteraceae	Solimonas	Solimonas flava
AD45	AMBAS45_16130	gi|746163208|ref|WP_039223559.1|	0	100	Alteromonas marina	203795	Proteobacteria	Gammaproteobacteria	Alteromonadales	Alteromonadaceae	Alteromonas	Alteromonas marina
AD45	AMBAS45_16135	gi|1180595807|ref|WP_084081955.1|	2.67e-97	100	Alteromonas marina	203795	Proteobacteria	Gammaproteobacteria	Alteromonadales	Alteromonadaceae	Alteromonas	Alteromonas marina
AD45	AMBAS45_16140	gi|746163210|ref|WP_039223561.1|	0	100	Alteromonas marina	203795	Proteobacteria	Gammaproteobacteria	Alteromonadales	Alteromonadaceae	Alteromonas	Alteromonas marina
AD45	AMBAS45_16345	gi|1133532829|ref|WP_076011068.1|	0	100	Alteromonas abrolhosensis	1892904	Proteobacteria	Gammaproteobacteria	Alteromonadales	Alteromonadaceae	Alteromonas	Alteromonas abrolhosensis
AD45	AMBAS45_16350	gi|1133532828|ref|WP_076011067.1|	0	100	Alteromonas abrolhosensis	1892904	Proteobacteria	Gammaproteobacteria	Alteromonadales	Alteromonadaceae	Alteromonas	Alteromonas abrolhosensis
AD45	AMBAS45_16355	gi|1223664547|ref|WP_091699882.1|	8.01e-08	59	Methanobrevibacter gottschalkii	190974	Euryarchaeota	Methanobacteria	Methanobacteriales	Methanobacteriaceae	Methanobrevibacter	Methanobrevibacter gottschalkii
AD45	AMBAS45_16360	gi|491441323|ref|WP_005299114.1|	5.83e-90	97	Photobacterium damselae	38293	Proteobacteria	Gammaproteobacteria	Vibrionales	Vibrionaceae	Photobacterium	Photobacterium damselae
AD45	AMBAS45_16365	gi|658958690|ref|WP_029808007.1|	0	100	Vibrio parahaemolyticus	670	Proteobacteria	Gammaproteobacteria	Vibrionales	Vibrionaceae	Vibrio	Vibrio parahaemolyticus
AD45	AMBAS45_16395	gi|742402795|ref|WP_038881920.1|	0	100	Vibrio jasicida	766224	Proteobacteria	Gammaproteobacteria	Vibrionales	Vibrionaceae	Vibrio	Vibrio jasicida
AD45	AMBAS45_16405	gi|1279674712|ref|WP_100224984.1|	0	99	Vibrio parahaemolyticus	670	Proteobacteria	Gammaproteobacteria	Vibrionales	Vibrionaceae	Vibrio	Vibrio parahaemolyticus
AD45	AMBAS45_16435	gi|759371967|ref|WP_043100137.1|	6.13e-08	11	Oleiagrimonas soli	1543381	Proteobacteria	Gammaproteobacteria	Xanthomonadales	Rhodanobacteraceae	Oleiagrimonas	Oleiagrimonas soli
AD45	AMBAS45_16995	gi|1360564739|ref|WP_105930437.1|	1.29e-73	98	Alteromonas gracilis	1479524	Proteobacteria	Gammaproteobacteria	Alteromonadales	Alteromonadaceae	Alteromonas	Alteromonas gracilis
AD45	AMBAS45_17125	gi|1409094241|ref|WP_111749338.1|	7.5e-57	95	Glaesserella sp. HHC-2018	2094024	Proteobacteria	Gammaproteobacteria	Pasteurellales	Pasteurellaceae	Glaesserella	Glaesserella sp. HHC-2018
AD45	AMBAS45_17130	gi|1409094240|ref|WP_111749337.1|	0	99	Glaesserella sp. HHC-2018	2094024	Proteobacteria	Gammaproteobacteria	Pasteurellales	Pasteurellaceae	Glaesserella	Glaesserella sp. HHC-2018
AD45	AMBAS45_17135	gi|1409094239|ref|WP_111749336.1|	1.61e-81	76	Glaesserella sp. HHC-2018	2094024	Proteobacteria	Gammaproteobacteria	Pasteurellales	Pasteurellaceae	Glaesserella	Glaesserella sp. HHC-2018
AD45	AMBAS45_17140	gi|505217134|ref|WP_015404236.1|	3.4e-18	98	Desulfocapsa sulfexigens	65555	Proteobacteria	Deltaproteobacteria	Desulfobacterales	Desulfobulbaceae	Desulfocapsa	Desulfocapsa sulfexigens
AD45	AMBAS45_17145	gi|1011046321|ref|WP_061997942.1|	3.73e-28	94	Alteromonas sp. Mac1	1777491	Proteobacteria	Gammaproteobacteria	Alteromonadales	Alteromonadaceae	Alteromonas	Alteromonas sp. Mac1
AD45	AMBAS45_17165	gi|504793330|ref|WP_014980432.1|	4.47e-57	100	Alteromonas	226	Proteobacteria	Gammaproteobacteria	Alteromonadales	Alteromonadaceae	Alteromonas	unknown
AD45	AMBAS45_17170	gi|504793331|ref|WP_014980433.1|	7.59e-51	100	Alteromonas	226	Proteobacteria	Gammaproteobacteria	Alteromonadales	Alteromonadaceae	Alteromonas	unknown
AD45	AMBAS45_17270	gi|1142807462|ref|WP_077052994.1|	0.34	77	Leifsonia sp. ALI-44-B	1933776	Actinobacteria	Actinobacteria	Micrococcales	Microbacteriaceae	Leifsonia	Leifsonia sp. ALI-44-B
AD45	AMBAS45_17285	gi|501511994|ref|WP_012519931.1|	3.53e-157	100	Alteromonas mediterranea	314275	Proteobacteria	Gammaproteobacteria	Alteromonadales	Alteromonadaceae	Alteromonas	Alteromonas mediterranea
AD45	AMBAS45_18130	gi|1126540423|ref|WP_075177295.1|	0	100	Alteromonas sp. W12	1772289	Proteobacteria	Gammaproteobacteria	Alteromonadales	Alteromonadaceae	Alteromonas	Alteromonas sp. W12
AD45	AMBAS45_19145	gi|1126540316|ref|WP_075177188.1|	6.74e-114	100	Alteromonas sp. W12	1772289	Proteobacteria	Gammaproteobacteria	Alteromonadales	Alteromonadaceae	Alteromonas	Alteromonas sp. W12
AD45	AMBAS45_19635	gi|1133533757|ref|WP_076011996.1|	0	100	Alteromonas abrolhosensis	1892904	Proteobacteria	Gammaproteobacteria	Alteromonadales	Alteromonadaceae	Alteromonas	Alteromonas abrolhosensis
AD45	AMBAS45_19665	gi|1239520296|ref|WP_095499380.1|	1.42e-74	100	Paraferrimonas haliotis	2013866	Proteobacteria	Gammaproteobacteria	Alteromonadales	Ferrimonadaceae	Paraferrimonas	Paraferrimonas haliotis
AD45	AMBAS45_19685	gi|487889868|ref|WP_001963334.1|	0	99	Vibrio cholerae	666	Proteobacteria	Gammaproteobacteria	Vibrionales	Vibrionaceae	Vibrio	Vibrio cholerae
AD45	AMBAS45_19690	gi|646374973|ref|WP_025515192.1|	0	100	Vibrio parahaemolyticus	670	Proteobacteria	Gammaproteobacteria	Vibrionales	Vibrionaceae	Vibrio	Vibrio parahaemolyticus
AD45	AMBAS45_19695	gi|1330043558|ref|WP_102294714.1|	3.92e-169	100	Vibrio lentus	136468	Proteobacteria	Gammaproteobacteria	Vibrionales	Vibrionaceae	Vibrio	Vibrio lentus
AD45	AMBAS45_19700	gi|1355919698|ref|WP_105167436.1|	0	99	Pseudoalteromonas sp. T1lg23B	2077097	Proteobacteria	Gammaproteobacteria	Alteromonadales	Pseudoalteromonadaceae	Pseudoalteromonas	Pseudoalteromonas sp. T1lg23B
AD45	AMBAS45_19705	gi|1239520303|ref|WP_095499387.1|	0	100	Paraferrimonas haliotis	2013866	Proteobacteria	Gammaproteobacteria	Alteromonadales	Ferrimonadaceae	Paraferrimonas	Paraferrimonas haliotis
AD45	AMBAS45_19710	gi|500269459|ref|WP_011920343.1|	3.55e-154	100	Gammaproteobacteria	1236	Proteobacteria	Gammaproteobacteria	unknown Gammaproteobacteria	unknown Gammaproteobacteria	unknown Gammaproteobacteria	unknown Gammaproteobacteria
AD45	AMBAS45_19715	gi|646374986|ref|WP_025515203.1|	0	100	Vibrio parahaemolyticus	670	Proteobacteria	Gammaproteobacteria	Vibrionales	Vibrionaceae	Vibrio	Vibrio parahaemolyticus
AD45	AMBAS45_19725	gi|1197543872|ref|WP_086585836.1|	0	100	Vibrio parahaemolyticus	670	Proteobacteria	Gammaproteobacteria	Vibrionales	Vibrionaceae	Vibrio	Vibrio parahaemolyticus
AD45	AMBAS45_19730	gi|515611289|ref|WP_017043889.1|	7.35e-51	100	Gammaproteobacteria	1236	Proteobacteria	Gammaproteobacteria	unknown Gammaproteobacteria	unknown Gammaproteobacteria	unknown Gammaproteobacteria	unknown Gammaproteobacteria
AD45	AMBAS45_19735	gi|738233218|ref|WP_036188612.1|	0	100	Gammaproteobacteria	1236	Proteobacteria	Gammaproteobacteria	unknown Gammaproteobacteria	unknown Gammaproteobacteria	unknown Gammaproteobacteria	unknown Gammaproteobacteria
AD45	AMBAS45_19921	gi|504793685|ref|WP_014980787.1|	3.4e-46	100	Gammaproteobacteria	1236	Proteobacteria	Gammaproteobacteria	unknown Gammaproteobacteria	unknown Gammaproteobacteria	unknown Gammaproteobacteria	unknown Gammaproteobacteria
AD45	AMBAS45_19926	gi|914233674|ref|WP_050548983.1|	0	100	Vibrio parahaemolyticus	670	Proteobacteria	Gammaproteobacteria	Vibrionales	Vibrionaceae	Vibrio	Vibrio parahaemolyticus
AD45	AMBAS45_19931	gi|501176569|ref|WP_012219924.1|	6.42e-64	100	Gammaproteobacteria	1236	Proteobacteria	Gammaproteobacteria	unknown Gammaproteobacteria	unknown Gammaproteobacteria	unknown Gammaproteobacteria	unknown Gammaproteobacteria
AD45	AMBAS45_19936	gi|501176555|ref|WP_012219911.1|	0	100	Vibrio sp. 0908	452802	Proteobacteria	Gammaproteobacteria	Vibrionales	Vibrionaceae	Vibrio	Vibrio sp. 0908
AD45	AMBAS45_19941	gi|501176507|ref|WP_012219864.1|	4.07e-139	100	Gammaproteobacteria	1236	Proteobacteria	Gammaproteobacteria	unknown Gammaproteobacteria	unknown Gammaproteobacteria	unknown Gammaproteobacteria	unknown Gammaproteobacteria
AD45	AMBAS45_19946	gi|504793688|ref|WP_014980790.1|	2.37e-131	100	Gammaproteobacteria	1236	Proteobacteria	Gammaproteobacteria	unknown Gammaproteobacteria	unknown Gammaproteobacteria	unknown Gammaproteobacteria	unknown Gammaproteobacteria
AD45	AMBAS45_19951	gi|501176524|ref|WP_012219881.1|	2.41e-103	100	Gammaproteobacteria	1236	Proteobacteria	Gammaproteobacteria	unknown Gammaproteobacteria	unknown Gammaproteobacteria	unknown Gammaproteobacteria	unknown Gammaproteobacteria
AD45	AMBAS45_19956	gi|501176510|ref|WP_012219867.1|	0	100	Vibrio sp. 0908	452802	Proteobacteria	Gammaproteobacteria	Vibrionales	Vibrionaceae	Vibrio	Vibrio sp. 0908
AD45	AMBAS45_19961	gi|501176497|ref|WP_012219854.1|	0	100	Vibrio sp. 0908	452802	Proteobacteria	Gammaproteobacteria	Vibrionales	Vibrionaceae	Vibrio	Vibrio sp. 0908
AD45	AMBAS45_19966	gi|501176515|ref|WP_012219872.1|	7.06e-80	100	Gammaproteobacteria	1236	Proteobacteria	Gammaproteobacteria	unknown Gammaproteobacteria	unknown Gammaproteobacteria	unknown Gammaproteobacteria	unknown Gammaproteobacteria
AD45	AMBAS45_19971	gi|1178622852|ref|WP_083135866.1|	0	100	Vibrio parahaemolyticus	670	Proteobacteria	Gammaproteobacteria	Vibrionales	Vibrionaceae	Vibrio	Vibrio parahaemolyticus
AD45	AMBAS45_19976	gi|686266818|ref|WP_031847569.1|	0	100	Vibrio parahaemolyticus	670	Proteobacteria	Gammaproteobacteria	Vibrionales	Vibrionaceae	Vibrio	Vibrio parahaemolyticus
AD45	AMBAS45_19981	gi|504793693|ref|WP_014980795.1|	8.11e-123	100	Gammaproteobacteria	1236	Proteobacteria	Gammaproteobacteria	unknown Gammaproteobacteria	unknown Gammaproteobacteria	unknown Gammaproteobacteria	unknown Gammaproteobacteria
AD45	AMBAS45_19986	gi|501176584|ref|WP_012219938.1|	3.67e-85	100	Gammaproteobacteria	1236	Proteobacteria	Gammaproteobacteria	unknown Gammaproteobacteria	unknown Gammaproteobacteria	unknown Gammaproteobacteria	unknown Gammaproteobacteria
AD45	AMBAS45_19991	gi|519039398|ref|WP_020195273.1|	3.78e-133	100	Vibrio owensii	696485	Proteobacteria	Gammaproteobacteria	Vibrionales	Vibrionaceae	Vibrio	Vibrio owensii
AD45	AMBAS45_19996	gi|501176547|ref|WP_012219903.1|	7.36e-118	100	Gammaproteobacteria	1236	Proteobacteria	Gammaproteobacteria	unknown Gammaproteobacteria	unknown Gammaproteobacteria	unknown Gammaproteobacteria	unknown Gammaproteobacteria
AD45	AMBAS45_20001	gi|501176503|ref|WP_012219860.1|	1.52e-155	100	Vibrio	662	Proteobacteria	Gammaproteobacteria	Vibrionales	Vibrionaceae	Vibrio	unknown
AD45	AMBAS45_20006	gi|501176499|ref|WP_012219856.1|	1.71e-159	100	Vibrio	662	Proteobacteria	Gammaproteobacteria	Vibrionales	Vibrionaceae	Vibrio	unknown
AD45	AMBAS45_20011	gi|1178622853|ref|WP_083135867.1|	0	100	Vibrio parahaemolyticus	670	Proteobacteria	Gammaproteobacteria	Vibrionales	Vibrionaceae	Vibrio	Vibrio parahaemolyticus
AD45	AMBAS45_20016	gi|1178622854|ref|WP_083135868.1|	7.85e-106	100	Vibrio parahaemolyticus	670	Proteobacteria	Gammaproteobacteria	Vibrionales	Vibrionaceae	Vibrio	Vibrio parahaemolyticus
AD45	AMBAS45_20021	gi|686266814|ref|WP_031847565.1|	0	100	Vibrio parahaemolyticus	670	Proteobacteria	Gammaproteobacteria	Vibrionales	Vibrionaceae	Vibrio	Vibrio parahaemolyticus
AD45	AMBAS45_20026	gi|501176557|ref|WP_012219913.1|	1.11e-37	100	Vibrio sp. 0908	452802	Proteobacteria	Gammaproteobacteria	Vibrionales	Vibrionaceae	Vibrio	Vibrio sp. 0908
AD45	AMBAS45_20031	gi|501176585|ref|WP_012219939.1|	0	100	Vibrio sp. 0908	452802	Proteobacteria	Gammaproteobacteria	Vibrionales	Vibrionaceae	Vibrio	Vibrio sp. 0908
AD45	AMBAS45_20036	gi|519039391|ref|WP_020195266.1|	0	100	Vibrio owensii	696485	Proteobacteria	Gammaproteobacteria	Vibrionales	Vibrionaceae	Vibrio	Vibrio owensii
AD45	AMBAS45_20041	gi|519039390|ref|WP_020195265.1|	0	100	Vibrio owensii	696485	Proteobacteria	Gammaproteobacteria	Vibrionales	Vibrionaceae	Vibrio	Vibrio owensii
AD45	AMBAS45_20046	gi|501176578|ref|WP_012219932.1|	2.19e-66	100	Gammaproteobacteria	1236	Proteobacteria	Gammaproteobacteria	unknown Gammaproteobacteria	unknown Gammaproteobacteria	unknown Gammaproteobacteria	unknown Gammaproteobacteria
AD45	AMBAS45_20051	gi|501176586|ref|WP_012219940.1|	0	100	Gammaproteobacteria	1236	Proteobacteria	Gammaproteobacteria	unknown Gammaproteobacteria	unknown Gammaproteobacteria	unknown Gammaproteobacteria	unknown Gammaproteobacteria
AD45	AMBAS45_20056	gi|501176537|ref|WP_012219893.1|	2.45e-78	100	Gammaproteobacteria	1236	Proteobacteria	Gammaproteobacteria	unknown Gammaproteobacteria	unknown Gammaproteobacteria	unknown Gammaproteobacteria	unknown Gammaproteobacteria
AD45	AMBAS45_20066	gi|501176560|ref|WP_012219915.1|	1.46e-39	100	Gammaproteobacteria	1236	Proteobacteria	Gammaproteobacteria	unknown Gammaproteobacteria	unknown Gammaproteobacteria	unknown Gammaproteobacteria	unknown Gammaproteobacteria
AD45	AMBAS45_20071	gi|519039386|ref|WP_020195261.1|	0	100	Vibrio owensii	696485	Proteobacteria	Gammaproteobacteria	Vibrionales	Vibrionaceae	Vibrio	Vibrio owensii
AD45	AMBAS45_20076	gi|757759398|ref|WP_042980361.1|	2.36e-177	100	Vibrio owensii	696485	Proteobacteria	Gammaproteobacteria	Vibrionales	Vibrionaceae	Vibrio	Vibrio owensii
AD45	AMBAS45_20081	gi|519039384|ref|WP_020195259.1|	0	100	Vibrio owensii	696485	Proteobacteria	Gammaproteobacteria	Vibrionales	Vibrionaceae	Vibrio	Vibrio owensii
AD45	AMBAS45_20086	gi|501176513|ref|WP_012219870.1|	2.25e-69	100	Gammaproteobacteria	1236	Proteobacteria	Gammaproteobacteria	unknown Gammaproteobacteria	unknown Gammaproteobacteria	unknown Gammaproteobacteria	unknown Gammaproteobacteria
AD45	AMBAS45_20091	gi|501176565|ref|WP_012219920.1|	3.61e-136	100	Vibrio sp. 0908	452802	Proteobacteria	Gammaproteobacteria	Vibrionales	Vibrionaceae	Vibrio	Vibrio sp. 0908
AD45	AMBAS45_20106	gi|501176548|ref|WP_012219904.1|	4.46e-78	100	Vibrio sp. 0908	452802	Proteobacteria	Gammaproteobacteria	Vibrionales	Vibrionaceae	Vibrio	Vibrio sp. 0908
AD45	AMBAS45_20111	gi|823689829|ref|WP_047103096.1|	7.33e-110	99	Vibrio alginolyticus	663	Proteobacteria	Gammaproteobacteria	Vibrionales	Vibrionaceae	Vibrio	Vibrio alginolyticus
AD45	AMBAS45_20116	gi|814561573|ref|WP_046376505.1|	4.68e-59	100	Vibrio parahaemolyticus	670	Proteobacteria	Gammaproteobacteria	Vibrionales	Vibrionaceae	Vibrio	Vibrio parahaemolyticus
AD45	AMBAS45_20121	gi|1396659099|ref|WP_110097042.1|	2.31e-68	100	Vibrio vulnificus	672	Proteobacteria	Gammaproteobacteria	Vibrionales	Vibrionaceae	Vibrio	Vibrio vulnificus
AD45	AMBAS45_20126	gi|501176553|ref|WP_012219909.1|	1.32e-42	100	Vibrio sp. 0908	452802	Proteobacteria	Gammaproteobacteria	Vibrionales	Vibrionaceae	Vibrio	Vibrio sp. 0908
AD45	AMBAS45_20131	gi|519039371|ref|WP_020195246.1|	3.49e-144	98	Vibrio owensii	696485	Proteobacteria	Gammaproteobacteria	Vibrionales	Vibrionaceae	Vibrio	Vibrio owensii
AD45	AMBAS45_20136	gi|519039370|ref|WP_020195245.1|	1.69e-107	96	Vibrio harveyi group	717610	Proteobacteria	Gammaproteobacteria	Vibrionales	Vibrionaceae	Vibrio	unknown
AD45	AMBAS45_20141	gi|504793718|ref|WP_014980820.1|	3.53e-85	100	Gammaproteobacteria	1236	Proteobacteria	Gammaproteobacteria	unknown Gammaproteobacteria	unknown Gammaproteobacteria	unknown Gammaproteobacteria	unknown Gammaproteobacteria
AD45	AMBAS45_20146	gi|501176589|ref|WP_012219943.1|	7.72e-72	100	Gammaproteobacteria	1236	Proteobacteria	Gammaproteobacteria	unknown Gammaproteobacteria	unknown Gammaproteobacteria	unknown Gammaproteobacteria	unknown Gammaproteobacteria
AD45	AMBAS45_20151	gi|504793719|ref|WP_014980821.1|	6.14e-40	100	Gammaproteobacteria	1236	Proteobacteria	Gammaproteobacteria	unknown Gammaproteobacteria	unknown Gammaproteobacteria	unknown Gammaproteobacteria	unknown Gammaproteobacteria
AD45	AMBAS45_20156	gi|501176508|ref|WP_012219865.1|	3.13e-145	100	Vibrio sp. 0908	452802	Proteobacteria	Gammaproteobacteria	Vibrionales	Vibrionaceae	Vibrio	Vibrio sp. 0908
AD45	AMBAS45_20161	gi|501176554|ref|WP_012219910.1|	9.28e-134	100	Vibrio sp. 0908	452802	Proteobacteria	Gammaproteobacteria	Vibrionales	Vibrionaceae	Vibrio	Vibrio sp. 0908
AD45	AMBAS45_20166	gi|519039365|ref|WP_020195240.1|	5.04e-142	100	Vibrio harveyi group	717610	Proteobacteria	Gammaproteobacteria	Vibrionales	Vibrionaceae	Vibrio	unknown
AD45	AMBAS45_20171	gi|501176563|ref|WP_012219918.1|	0	100	Vibrio sp. 0908	452802	Proteobacteria	Gammaproteobacteria	Vibrionales	Vibrionaceae	Vibrio	Vibrio sp. 0908
AD45	AMBAS45_20176	gi|1160410768|ref|WP_079452573.1|	2.35e-172	100	Vibrio harveyi group	717610	Proteobacteria	Gammaproteobacteria	Vibrionales	Vibrionaceae	Vibrio	unknown
D7	Ga0133312_111024	gi|1105070636|ref|WP_071813984.1|	1.95e-23	100	Alteromonas sp. V450	1912139	Proteobacteria	Gammaproteobacteria	Alteromonadales	Alteromonadaceae	Alteromonas	Alteromonas sp. V450
D7	Ga0133312_111026	gi|1105070642|ref|WP_071813986.1|	0	99	Alteromonas sp. V450	1912139	Proteobacteria	Gammaproteobacteria	Alteromonadales	Alteromonadaceae	Alteromonas	Alteromonas sp. V450
D7	Ga0133312_111027	gi|763176676|ref|WP_044056323.1|	8.31e-119	99	Alteromonas australica	589873	Proteobacteria	Gammaproteobacteria	Alteromonadales	Alteromonadaceae	Alteromonas	Alteromonas australica
D7	Ga0133312_111029	gi|764659662|ref|WP_044446434.1|	1.44e-139	97	Alteromonas australica	589873	Proteobacteria	Gammaproteobacteria	Alteromonadales	Alteromonadaceae	Alteromonas	Alteromonas australica
D7	Ga0133312_111030	gi|1180054777|ref|WP_083574948.1|	9.74e-84	100	Alteromonas sp. V450	1912139	Proteobacteria	Gammaproteobacteria	Alteromonadales	Alteromonadaceae	Alteromonas	Alteromonas sp. V450
D7	Ga0133312_111031	gi|763176679|ref|WP_044056326.1|	1.94e-41	100	Alteromonas australica	589873	Proteobacteria	Gammaproteobacteria	Alteromonadales	Alteromonadaceae	Alteromonas	Alteromonas australica
D7	Ga0133312_111032	gi|918231158|ref|WP_052364290.1|	5.73e-132	97	Alteromonas australica	589873	Proteobacteria	Gammaproteobacteria	Alteromonadales	Alteromonadaceae	Alteromonas	Alteromonas australica
D7	Ga0133312_111033	gi|919344053|ref|WP_052806598.1|	0	98	Alteromonas australica	589873	Proteobacteria	Gammaproteobacteria	Alteromonadales	Alteromonadaceae	Alteromonas	Alteromonas australica
D7	Ga0133312_111034	gi|1175510322|ref|WP_082052969.1|	0	93	Alteromonas australica	589873	Proteobacteria	Gammaproteobacteria	Alteromonadales	Alteromonadaceae	Alteromonas	Alteromonas australica
D7	Ga0133312_111035	gi|763176681|ref|WP_044056328.1|	4.24e-139	97	Alteromonas australica	589873	Proteobacteria	Gammaproteobacteria	Alteromonadales	Alteromonadaceae	Alteromonas	Alteromonas australica
D7	Ga0133312_111036	gi|918231160|ref|WP_052364292.1|	0	99	Alteromonas australica	589873	Proteobacteria	Gammaproteobacteria	Alteromonadales	Alteromonadaceae	Alteromonas	Alteromonas australica
D7	Ga0133312_111037	gi|1105070682|ref|WP_071813997.1|	0	98	Alteromonas sp. V450	1912139	Proteobacteria	Gammaproteobacteria	Alteromonadales	Alteromonadaceae	Alteromonas	Alteromonas sp. V450
D7	Ga0133312_111038	gi|494897093|ref|WP_007623138.1|	1.62e-121	97	Paraglaciecola arctica	1128911	Proteobacteria	Gammaproteobacteria	Alteromonadales	Alteromonadaceae	Paraglaciecola	Paraglaciecola arctica
D7	Ga0133312_111039	gi|1181178716|ref|WP_084526227.1|	0	99	Aestuariibacter aggregatus	634436	Proteobacteria	Gammaproteobacteria	Alteromonadales	Alteromonadaceae	Aestuariibacter	Aestuariibacter aggregatus
D7	Ga0133312_111040	gi|1378916678|ref|WP_107684463.1|	5e-58	97	Aeromonas veronii	654	Proteobacteria	Gammaproteobacteria	Aeromonadales	Aeromonadaceae	Aeromonas	Aeromonas veronii
D7	Ga0133312_111041	gi|1383473911|ref|WP_108603851.1|	5.57e-79	98	Catenovulum sp. CCB-QB4	2172099	Proteobacteria	Gammaproteobacteria	Alteromonadales	Alteromonadaceae	Catenovulum	Catenovulum sp. CCB-QB4
D7	Ga0133312_111042	gi|1423635350|ref|WP_112057996.1|	1.1e-142	95	Helicobacter sp. 11-8110	2004997	Proteobacteria	Epsilonproteobacteria	Campylobacterales	Helicobacteraceae	Helicobacter	Helicobacter sp. 11-8110
D7	Ga0133312_111043	gi|1332821990|ref|WP_102795707.1|	0	99	Bowmanella denitrificans	366582	Proteobacteria	Gammaproteobacteria	Alteromonadales	Alteromonadaceae	Bowmanella	Bowmanella denitrificans
D7	Ga0133312_111044	gi|1235634730|ref|WP_094786566.1|	0	99	Zooshikella ganghwensis	202772	Proteobacteria	Gammaproteobacteria	Oceanospirillales	Hahellaceae	Zooshikella	Zooshikella ganghwensis
D7	Ga0133312_111045	gi|1332821992|ref|WP_102795709.1|	0	99	Bowmanella denitrificans	366582	Proteobacteria	Gammaproteobacteria	Alteromonadales	Alteromonadaceae	Bowmanella	Bowmanella denitrificans
D7	Ga0133312_111046	gi|1084348905|ref|WP_070400235.1|	1.55e-82	99	Hydrogenophaga sp. PML113	1899350	Proteobacteria	Betaproteobacteria	Burkholderiales	Comamonadaceae	Hydrogenophaga	Hydrogenophaga sp. PML113
D7	Ga0133312_111047	gi|504924610|ref|WP_015111712.1|	5.82e-59	95	Nostoc sp. PCC 7107	317936	Cyanobacteria	unknown	Nostocales	Nostocaceae	Nostoc	Nostoc sp. PCC 7107
D7	Ga0133312_111048	gi|1293330842|ref|WP_100655823.1|	1.24e-70	93	Alteromonas sp. P0211	2048003	Proteobacteria	Gammaproteobacteria	Alteromonadales	Alteromonadaceae	Alteromonas	Alteromonas sp. P0211
D7	Ga0133312_111049	gi|1390612573|ref|WP_109117440.1|	2.92e-49	69	Azospirillum sp. TSO22-1	716789	Proteobacteria	Alphaproteobacteria	Rhodospirillales	Rhodospirillaceae	Azospirillum	Azospirillum sp. TSO22-1
D7	Ga0133312_111050	gi|1383473896|ref|WP_108603837.1|	0	98	Catenovulum sp. CCB-QB4	2172099	Proteobacteria	Gammaproteobacteria	Alteromonadales	Alteromonadaceae	Catenovulum	Catenovulum sp. CCB-QB4
D7	Ga0133312_111051	gi|737019643|ref|WP_035015144.1|	0	100	Catenovulum agarivorans	1172192	Proteobacteria	Gammaproteobacteria	Alteromonadales	Alteromonadaceae	Catenovulum	Catenovulum agarivorans
D7	Ga0133312_111052	gi|966512904|ref|WP_058529458.1|	4.22e-111	91	Legionella londiniensis	45068	Proteobacteria	Gammaproteobacteria	Legionellales	Legionellaceae	Legionella	Legionella londiniensis
D7	Ga0133312_111053	gi|764659730|ref|WP_044446475.1|	2.96e-179	99	Alteromonas australica	589873	Proteobacteria	Gammaproteobacteria	Alteromonadales	Alteromonadaceae	Alteromonas	Alteromonas australica
D7	Ga0133312_111129	gi|1036098120|ref|WP_064667453.1|	0	99	Pseudoalteromonas prydzensis	182141	Proteobacteria	Gammaproteobacteria	Alteromonadales	Pseudoalteromonadaceae	Pseudoalteromonas	Pseudoalteromonas prydzensis
D7	Ga0133312_111155	gi|522830460|ref|WP_020743117.1|	1.92e-30	100	Alteromonas	226	Proteobacteria	Gammaproteobacteria	Alteromonadales	Alteromonadaceae	Alteromonas	unknown
D7	Ga0133312_111156	gi|522830461|ref|WP_020743118.1|	0	100	Alteromonas mediterranea	314275	Proteobacteria	Gammaproteobacteria	Alteromonadales	Alteromonadaceae	Alteromonas	Alteromonas mediterranea
D7	Ga0133312_111157	gi|522830462|ref|WP_020743119.1|	0	100	Alteromonas mediterranea	314275	Proteobacteria	Gammaproteobacteria	Alteromonadales	Alteromonadaceae	Alteromonas	Alteromonas mediterranea
D7	Ga0133312_111158	gi|446044974|ref|WP_000122829.1|	7.01e-68	100	Gammaproteobacteria	1236	Proteobacteria	Gammaproteobacteria	unknown Gammaproteobacteria	unknown Gammaproteobacteria	unknown Gammaproteobacteria	unknown Gammaproteobacteria
D7	Ga0133312_111159	gi|504879431|ref|WP_015066533.1|	0	100	Alteromonas	226	Proteobacteria	Gammaproteobacteria	Alteromonadales	Alteromonadaceae	Alteromonas	unknown
D7	Ga0133312_111160	gi|446049759|ref|WP_000127614.1|	7.25e-41	100	Gammaproteobacteria	1236	Proteobacteria	Gammaproteobacteria	unknown Gammaproteobacteria	unknown Gammaproteobacteria	unknown Gammaproteobacteria	unknown Gammaproteobacteria
D7	Ga0133312_111161	gi|504879432|ref|WP_015066534.1|	0	100	Alteromonas	226	Proteobacteria	Gammaproteobacteria	Alteromonadales	Alteromonadaceae	Alteromonas	unknown
D7	Ga0133312_111162	gi|446528617|ref|WP_000605963.1|	6.11e-32	100	Vibrio cholerae	666	Proteobacteria	Gammaproteobacteria	Vibrionales	Vibrionaceae	Vibrio	Vibrio cholerae
D7	Ga0133312_111163	gi|504879434|ref|WP_015066536.1|	0	100	Alteromonas	226	Proteobacteria	Gammaproteobacteria	Alteromonadales	Alteromonadaceae	Alteromonas	unknown
D7	Ga0133312_111164	gi|754056506|ref|WP_041702628.1|	5.59e-100	100	Alteromonas	226	Proteobacteria	Gammaproteobacteria	Alteromonadales	Alteromonadaceae	Alteromonas	unknown
D7	Ga0133312_111166	gi|504879436|ref|WP_015066538.1|	0	97	Alteromonas	226	Proteobacteria	Gammaproteobacteria	Alteromonadales	Alteromonadaceae	Alteromonas	unknown
D7	Ga0133312_111167	gi|754057154|ref|WP_041703084.1|	0	100	Alteromonas mediterranea	314275	Proteobacteria	Gammaproteobacteria	Alteromonadales	Alteromonadaceae	Alteromonas	Alteromonas mediterranea
D7	Ga0133312_111175	gi|495742757|ref|WP_008467336.1|	4.32e-148	100	Alteromonadales	135622	Proteobacteria	Gammaproteobacteria	Alteromonadales	unknown Alteromonadales	unknown Alteromonadales	unknown Alteromonadales
D7	Ga0133312_111176	gi|998229090|ref|WP_061094524.1|	2.48e-125	100	Alteromonas	226	Proteobacteria	Gammaproteobacteria	Alteromonadales	Alteromonadaceae	Alteromonas	unknown
D7	Ga0133312_111177	gi|566138626|ref|WP_024008854.1|	0	99	Enterobacterales	91347	Proteobacteria	Gammaproteobacteria	Enterobacterales	unknown Enterobacterales	unknown Enterobacterales	unknown Enterobacterales
D7	Ga0133312_111178	gi|1110754897|ref|WP_071979585.1|	0	100	Alteromonas sp. RW2A1	1917158	Proteobacteria	Gammaproteobacteria	Alteromonadales	Alteromonadaceae	Alteromonas	Alteromonas sp. RW2A1
D7	Ga0133312_111179	gi|998229093|ref|WP_061094527.1|	0	100	Gammaproteobacteria	1236	Proteobacteria	Gammaproteobacteria	unknown Gammaproteobacteria	unknown Gammaproteobacteria	unknown Gammaproteobacteria	unknown Gammaproteobacteria
D7	Ga0133312_111180	gi|998229094|ref|WP_061094528.1|	1.18e-59	84	Alteromonas	226	Proteobacteria	Gammaproteobacteria	Alteromonadales	Alteromonadaceae	Alteromonas	unknown
D7	Ga0133312_111181	gi|504879438|ref|WP_015066540.1|	1.39e-104	100	Alteromonas	226	Proteobacteria	Gammaproteobacteria	Alteromonadales	Alteromonadaceae	Alteromonas	unknown
D7	Ga0133312_111182	gi|504879439|ref|WP_015066541.1|	0	100	Alteromonas	226	Proteobacteria	Gammaproteobacteria	Alteromonadales	Alteromonadaceae	Alteromonas	unknown
D7	Ga0133312_111183	gi|504879440|ref|WP_015066542.1|	1.24e-67	100	Gammaproteobacteria	1236	Proteobacteria	Gammaproteobacteria	unknown Gammaproteobacteria	unknown Gammaproteobacteria	unknown Gammaproteobacteria	unknown Gammaproteobacteria
D7	Ga0133312_111184	gi|504879441|ref|WP_015066543.1|	0	100	Alteromonas	226	Proteobacteria	Gammaproteobacteria	Alteromonadales	Alteromonadaceae	Alteromonas	unknown
D7	Ga0133312_111185	gi|504879442|ref|WP_015066544.1|	0	100	Alteromonas	226	Proteobacteria	Gammaproteobacteria	Alteromonadales	Alteromonadaceae	Alteromonas	unknown
D7	Ga0133312_111186	gi|504879443|ref|WP_015066545.1|	0	100	Alteromonas	226	Proteobacteria	Gammaproteobacteria	Alteromonadales	Alteromonadaceae	Alteromonas	unknown
D7	Ga0133312_111187	gi|504879444|ref|WP_015066546.1|	0	100	Alteromonas	226	Proteobacteria	Gammaproteobacteria	Alteromonadales	Alteromonadaceae	Alteromonas	unknown
D7	Ga0133312_111188	gi|998229095|ref|WP_061094529.1|	0	100	Alteromonas	226	Proteobacteria	Gammaproteobacteria	Alteromonadales	Alteromonadaceae	Alteromonas	unknown
D7	Ga0133312_111189	gi|504879446|ref|WP_015066548.1|	0	100	Alteromonas	226	Proteobacteria	Gammaproteobacteria	Alteromonadales	Alteromonadaceae	Alteromonas	unknown
D7	Ga0133312_111190	gi|504879447|ref|WP_015066549.1|	3.23e-129	100	Alteromonas	226	Proteobacteria	Gammaproteobacteria	Alteromonadales	Alteromonadaceae	Alteromonas	unknown
D7	Ga0133312_111191	gi|1398002464|ref|WP_110175231.1|	1.11e-30	100	Pseudomonas sp. RW409	2202895	Proteobacteria	Gammaproteobacteria	Pseudomonadales	Pseudomonadaceae	Pseudomonas	Pseudomonas sp. RW409
D7	Ga0133312_111192	gi|504879448|ref|WP_015066550.1|	1.48e-82	100	Alteromonas	226	Proteobacteria	Gammaproteobacteria	Alteromonadales	Alteromonadaceae	Alteromonas	unknown
D7	Ga0133312_111193	gi|504879449|ref|WP_015066551.1|	0	100	Alteromonas	226	Proteobacteria	Gammaproteobacteria	Alteromonadales	Alteromonadaceae	Alteromonas	unknown
D7	Ga0133312_111194	gi|504879450|ref|WP_015066552.1|	0	100	Alteromonas	226	Proteobacteria	Gammaproteobacteria	Alteromonadales	Alteromonadaceae	Alteromonas	unknown
D7	Ga0133312_111195	gi|504879451|ref|WP_015066553.1|	3.67e-170	100	Alteromonas	226	Proteobacteria	Gammaproteobacteria	Alteromonadales	Alteromonadaceae	Alteromonas	unknown
D7	Ga0133312_111196	gi|504879452|ref|WP_015066554.1|	0	100	Alteromonas	226	Proteobacteria	Gammaproteobacteria	Alteromonadales	Alteromonadaceae	Alteromonas	unknown
D7	Ga0133312_111197	gi|500112464|ref|WP_011788469.1|	0	100	Alteromonadales	135622	Proteobacteria	Gammaproteobacteria	Alteromonadales	unknown Alteromonadales	unknown Alteromonadales	unknown Alteromonadales
D7	Ga0133312_111198	gi|500112465|ref|WP_011788470.1|	7.6e-135	100	Alteromonadales	135622	Proteobacteria	Gammaproteobacteria	Alteromonadales	unknown Alteromonadales	unknown Alteromonadales	unknown Alteromonadales
D7	Ga0133312_111199	gi|445955898|ref|WP_000033753.1|	1.27e-150	100	Gammaproteobacteria	1236	Proteobacteria	Gammaproteobacteria	unknown Gammaproteobacteria	unknown Gammaproteobacteria	unknown Gammaproteobacteria	unknown Gammaproteobacteria
D7	Ga0133312_111200	gi|500112467|ref|WP_011788472.1|	1.4e-142	100	Alteromonadales	135622	Proteobacteria	Gammaproteobacteria	Alteromonadales	unknown Alteromonadales	unknown Alteromonadales	unknown Alteromonadales
D7	Ga0133312_111201	gi|737250672|ref|WP_035234747.1|	7.33e-99	100	Gammaproteobacteria	1236	Proteobacteria	Gammaproteobacteria	unknown Gammaproteobacteria	unknown Gammaproteobacteria	unknown Gammaproteobacteria	unknown Gammaproteobacteria
D7	Ga0133312_111202	gi|522832391|ref|WP_020744997.1|	1.08e-72	100	Alteromonas	226	Proteobacteria	Gammaproteobacteria	Alteromonadales	Alteromonadaceae	Alteromonas	unknown
D7	Ga0133312_111205	gi|522832393|ref|WP_020744999.1|	2.49e-45	100	Alteromonas	226	Proteobacteria	Gammaproteobacteria	Alteromonadales	Alteromonadaceae	Alteromonas	unknown
D7	Ga0133312_111206	gi|446356036|ref|WP_000433891.1|	1.3e-60	100	Gammaproteobacteria	1236	Proteobacteria	Gammaproteobacteria	unknown Gammaproteobacteria	unknown Gammaproteobacteria	unknown Gammaproteobacteria	unknown Gammaproteobacteria
D7	Ga0133312_111207	gi|446589824|ref|WP_000667170.1|	5.61e-150	100	Gammaproteobacteria	1236	Proteobacteria	Gammaproteobacteria	unknown Gammaproteobacteria	unknown Gammaproteobacteria	unknown Gammaproteobacteria	unknown Gammaproteobacteria
D7	Ga0133312_111208	gi|504879454|ref|WP_015066556.1|	0	100	Alteromonas mediterranea	314275	Proteobacteria	Gammaproteobacteria	Alteromonadales	Alteromonadaceae	Alteromonas	Alteromonas mediterranea
D7	Ga0133312_111209	gi|500112471|ref|WP_011788476.1|	0	100	Alteromonadales	135622	Proteobacteria	Gammaproteobacteria	Alteromonadales	unknown Alteromonadales	unknown Alteromonadales	unknown Alteromonadales
D7	Ga0133312_111210	gi|500112472|ref|WP_011788477.1|	4.81e-136	100	Alteromonadales	135622	Proteobacteria	Gammaproteobacteria	Alteromonadales	unknown Alteromonadales	unknown Alteromonadales	unknown Alteromonadales
D7	Ga0133312_111211	gi|500112473|ref|WP_011788478.1|	2.11e-83	100	Alteromonadales	135622	Proteobacteria	Gammaproteobacteria	Alteromonadales	unknown Alteromonadales	unknown Alteromonadales	unknown Alteromonadales
D7	Ga0133312_111212	gi|500112474|ref|WP_011788479.1|	0	100	Alteromonadales	135622	Proteobacteria	Gammaproteobacteria	Alteromonadales	unknown Alteromonadales	unknown Alteromonadales	unknown Alteromonadales
D7	Ga0133312_111213	gi|500112475|ref|WP_011788480.1|	1.39e-107	100	Alteromonadales	135622	Proteobacteria	Gammaproteobacteria	Alteromonadales	unknown Alteromonadales	unknown Alteromonadales	unknown Alteromonadales
D7	Ga0133312_111214	gi|1360567201|ref|WP_105932867.1|	1.44e-44	99	Alteromonas sp. 190	2079529	Proteobacteria	Gammaproteobacteria	Alteromonadales	Alteromonadaceae	Alteromonas	Alteromonas sp. 190
D7	Ga0133312_111216	gi|752760926|ref|WP_041408044.1|	6.15e-22	79	Shewanella sp. W3-18-1	351745	Proteobacteria	Gammaproteobacteria	Alteromonadales	Shewanellaceae	Shewanella	Shewanella sp. W3-18-1
D7	Ga0133312_111218	gi|500112483|ref|WP_011788488.1|	1.26e-100	100	Alteromonadales	135622	Proteobacteria	Gammaproteobacteria	Alteromonadales	unknown Alteromonadales	unknown Alteromonadales	unknown Alteromonadales
D7	Ga0133312_111219	gi|500112484|ref|WP_011788489.1|	1.9e-79	100	Alteromonadales	135622	Proteobacteria	Gammaproteobacteria	Alteromonadales	unknown Alteromonadales	unknown Alteromonadales	unknown Alteromonadales
D7	Ga0133312_111220	gi|565827107|ref|WP_023911454.1|	2.92e-69	79	Pseudomonas aeruginosa	287	Proteobacteria	Gammaproteobacteria	Pseudomonadales	Pseudomonadaceae	Pseudomonas	Pseudomonas aeruginosa
D7	Ga0133312_111221	gi|500112485|ref|WP_011788490.1|	0	100	Alteromonadales	135622	Proteobacteria	Gammaproteobacteria	Alteromonadales	unknown Alteromonadales	unknown Alteromonadales	unknown Alteromonadales
D7	Ga0133312_111222	gi|500112487|ref|WP_011788492.1|	0	100	Alteromonadales	135622	Proteobacteria	Gammaproteobacteria	Alteromonadales	unknown Alteromonadales	unknown Alteromonadales	unknown Alteromonadales
D7	Ga0133312_111223	gi|500112488|ref|WP_011788493.1|	1.29e-37	95	Shewanella sp. W3-18-1	351745	Proteobacteria	Gammaproteobacteria	Alteromonadales	Shewanellaceae	Shewanella	Shewanella sp. W3-18-1
D7	Ga0133312_111224	gi|500112488|ref|WP_011788493.1|	0	100	Shewanella sp. W3-18-1	351745	Proteobacteria	Gammaproteobacteria	Alteromonadales	Shewanellaceae	Shewanella	Shewanella sp. W3-18-1
D7	Ga0133312_111226	gi|500112490|ref|WP_011788495.1|	0	100	Alteromonadales	135622	Proteobacteria	Gammaproteobacteria	Alteromonadales	unknown Alteromonadales	unknown Alteromonadales	unknown Alteromonadales
D7	Ga0133312_111229	gi|504879463|ref|WP_015066565.1|	4.03e-39	100	Alteromonadales	135622	Proteobacteria	Gammaproteobacteria	Alteromonadales	unknown Alteromonadales	unknown Alteromonadales	unknown Alteromonadales
D7	Ga0133312_111230	gi|504879465|ref|WP_015066567.1|	1e-167	100	Alteromonas	226	Proteobacteria	Gammaproteobacteria	Alteromonadales	Alteromonadaceae	Alteromonas	unknown
D7	Ga0133312_111231	gi|504879466|ref|WP_015066568.1|	0	100	Alteromonas	226	Proteobacteria	Gammaproteobacteria	Alteromonadales	Alteromonadaceae	Alteromonas	unknown
D7	Ga0133312_111232	gi|504879467|ref|WP_015066569.1|	4.78e-77	100	Gammaproteobacteria	1236	Proteobacteria	Gammaproteobacteria	unknown Gammaproteobacteria	unknown Gammaproteobacteria	unknown Gammaproteobacteria	unknown Gammaproteobacteria
D7	Ga0133312_111233	gi|494165269|ref|WP_007105002.1|	1.01e-99	82	Gammaproteobacteria	1236	Proteobacteria	Gammaproteobacteria	unknown Gammaproteobacteria	unknown Gammaproteobacteria	unknown Gammaproteobacteria	unknown Gammaproteobacteria
D7	Ga0133312_111234	gi|504879469|ref|WP_015066571.1|	0	100	Alteromonas	226	Proteobacteria	Gammaproteobacteria	Alteromonadales	Alteromonadaceae	Alteromonas	unknown
D7	Ga0133312_111236	gi|504879471|ref|WP_015066573.1|	0	100	Alteromonas	226	Proteobacteria	Gammaproteobacteria	Alteromonadales	Alteromonadaceae	Alteromonas	unknown
D7	Ga0133312_111237	gi|504879472|ref|WP_015066574.1|	0	100	Alteromonas	226	Proteobacteria	Gammaproteobacteria	Alteromonadales	Alteromonadaceae	Alteromonas	unknown
D7	Ga0133312_111238	gi|504879473|ref|WP_015066575.1|	0	100	Alteromonas	226	Proteobacteria	Gammaproteobacteria	Alteromonadales	Alteromonadaceae	Alteromonas	unknown
D7	Ga0133312_111239	gi|504879474|ref|WP_015066576.1|	0	100	Alteromonas	226	Proteobacteria	Gammaproteobacteria	Alteromonadales	Alteromonadaceae	Alteromonas	unknown
D7	Ga0133312_111240	gi|522832294|ref|WP_020744900.1|	0	100	Alteromonas	226	Proteobacteria	Gammaproteobacteria	Alteromonadales	Alteromonadaceae	Alteromonas	unknown
D7	Ga0133312_111241	gi|504879476|ref|WP_015066578.1|	1.75e-31	100	Alteromonas	226	Proteobacteria	Gammaproteobacteria	Alteromonadales	Alteromonadaceae	Alteromonas	unknown
D7	Ga0133312_111242	gi|504879477|ref|WP_015066579.1|	4.27e-143	100	Alteromonas	226	Proteobacteria	Gammaproteobacteria	Alteromonadales	Alteromonadaceae	Alteromonas	unknown
D7	Ga0133312_111243	gi|446377867|ref|WP_000455722.1|	2.35e-72	100	Gammaproteobacteria	1236	Proteobacteria	Gammaproteobacteria	unknown Gammaproteobacteria	unknown Gammaproteobacteria	unknown Gammaproteobacteria	unknown Gammaproteobacteria
D7	Ga0133312_111244	gi|504879478|ref|WP_015066580.1|	8.95e-99	100	Alteromonas	226	Proteobacteria	Gammaproteobacteria	Alteromonadales	Alteromonadaceae	Alteromonas	unknown
D7	Ga0133312_111245	gi|446336807|ref|WP_000414662.1|	0	100	Gammaproteobacteria	1236	Proteobacteria	Gammaproteobacteria	unknown Gammaproteobacteria	unknown Gammaproteobacteria	unknown Gammaproteobacteria	unknown Gammaproteobacteria
D7	Ga0133312_111247	gi|504879480|ref|WP_015066582.1|	0	100	Alteromonas	226	Proteobacteria	Gammaproteobacteria	Alteromonadales	Alteromonadaceae	Alteromonas	unknown
D7	Ga0133312_111248	gi|504879481|ref|WP_015066583.1|	0	100	Alteromonas	226	Proteobacteria	Gammaproteobacteria	Alteromonadales	Alteromonadaceae	Alteromonas	unknown
D7	Ga0133312_111249	gi|504879482|ref|WP_015066584.1|	0	100	Alteromonas	226	Proteobacteria	Gammaproteobacteria	Alteromonadales	Alteromonadaceae	Alteromonas	unknown
D7	Ga0133312_111250	gi|504879483|ref|WP_015066585.1|	0	100	Alteromonas	226	Proteobacteria	Gammaproteobacteria	Alteromonadales	Alteromonadaceae	Alteromonas	unknown
D7	Ga0133312_111251	gi|504879484|ref|WP_015066586.1|	5.22e-104	100	Alteromonas	226	Proteobacteria	Gammaproteobacteria	Alteromonadales	Alteromonadaceae	Alteromonas	unknown
D7	Ga0133312_111252	gi|504879485|ref|WP_015066587.1|	0	100	Alteromonas	226	Proteobacteria	Gammaproteobacteria	Alteromonadales	Alteromonadaceae	Alteromonas	unknown
D7	Ga0133312_111253	gi|446713864|ref|WP_000791199.1|	4.61e-117	100	Gammaproteobacteria	1236	Proteobacteria	Gammaproteobacteria	unknown Gammaproteobacteria	unknown Gammaproteobacteria	unknown Gammaproteobacteria	unknown Gammaproteobacteria
D7	Ga0133312_111254	gi|504879486|ref|WP_015066588.1|	3.95e-77	100	Gammaproteobacteria	1236	Proteobacteria	Gammaproteobacteria	unknown Gammaproteobacteria	unknown Gammaproteobacteria	unknown Gammaproteobacteria	unknown Gammaproteobacteria
D7	Ga0133312_111255	gi|504879487|ref|WP_015066589.1|	0	100	Gammaproteobacteria	1236	Proteobacteria	Gammaproteobacteria	unknown Gammaproteobacteria	unknown Gammaproteobacteria	unknown Gammaproteobacteria	unknown Gammaproteobacteria
D7	Ga0133312_111256	gi|504879488|ref|WP_015066590.1|	5.37e-174	100	Gammaproteobacteria	1236	Proteobacteria	Gammaproteobacteria	unknown Gammaproteobacteria	unknown Gammaproteobacteria	unknown Gammaproteobacteria	unknown Gammaproteobacteria
D7	Ga0133312_111257	gi|754056532|ref|WP_041702643.1|	0	100	Alteromonas	226	Proteobacteria	Gammaproteobacteria	Alteromonadales	Alteromonadaceae	Alteromonas	unknown
D7	Ga0133312_111258	gi|504879490|ref|WP_015066592.1|	0	100	Gammaproteobacteria	1236	Proteobacteria	Gammaproteobacteria	unknown Gammaproteobacteria	unknown Gammaproteobacteria	unknown Gammaproteobacteria	unknown Gammaproteobacteria
D7	Ga0133312_111259	gi|504879491|ref|WP_015066593.1|	0	100	Gammaproteobacteria	1236	Proteobacteria	Gammaproteobacteria	unknown Gammaproteobacteria	unknown Gammaproteobacteria	unknown Gammaproteobacteria	unknown Gammaproteobacteria
D7	Ga0133312_111260	gi|504879492|ref|WP_015066594.1|	0	100	Alteromonas	226	Proteobacteria	Gammaproteobacteria	Alteromonadales	Alteromonadaceae	Alteromonas	unknown
D7	Ga0133312_111261	gi|504879493|ref|WP_015066595.1|	0	100	Alteromonas	226	Proteobacteria	Gammaproteobacteria	Alteromonadales	Alteromonadaceae	Alteromonas	unknown
D7	Ga0133312_111262	gi|504879494|ref|WP_015066596.1|	6.47e-99	100	Alteromonas	226	Proteobacteria	Gammaproteobacteria	Alteromonadales	Alteromonadaceae	Alteromonas	unknown
D7	Ga0133312_111263	gi|504879495|ref|WP_015066597.1|	3.08e-128	100	Alteromonas	226	Proteobacteria	Gammaproteobacteria	Alteromonadales	Alteromonadaceae	Alteromonas	unknown
D7	Ga0133312_111264	gi|504879496|ref|WP_015066598.1|	1.75e-66	100	Alteromonas	226	Proteobacteria	Gammaproteobacteria	Alteromonadales	Alteromonadaceae	Alteromonas	unknown
D7	Ga0133312_111265	gi|504879497|ref|WP_015066599.1|	3.26e-131	100	Alteromonas	226	Proteobacteria	Gammaproteobacteria	Alteromonadales	Alteromonadaceae	Alteromonas	unknown
D7	Ga0133312_111266	gi|504879498|ref|WP_015066600.1|	1.48e-161	100	Alteromonas	226	Proteobacteria	Gammaproteobacteria	Alteromonadales	Alteromonadaceae	Alteromonas	unknown
D7	Ga0133312_111267	gi|504879499|ref|WP_015066601.1|	0	100	Alteromonas	226	Proteobacteria	Gammaproteobacteria	Alteromonadales	Alteromonadaceae	Alteromonas	unknown
D7	Ga0133312_111268	gi|446373891|ref|WP_000451746.1|	3.23e-55	100	Gammaproteobacteria	1236	Proteobacteria	Gammaproteobacteria	unknown Gammaproteobacteria	unknown Gammaproteobacteria	unknown Gammaproteobacteria	unknown Gammaproteobacteria
D7	Ga0133312_111269	gi|504879500|ref|WP_015066602.1|	5.36e-157	100	Gammaproteobacteria	1236	Proteobacteria	Gammaproteobacteria	unknown Gammaproteobacteria	unknown Gammaproteobacteria	unknown Gammaproteobacteria	unknown Gammaproteobacteria
D7	Ga0133312_11140	gi|1011632424|ref|WP_062482790.1|	9.71e-167	99	Lacimicrobium alkaliphilum	1526571	Proteobacteria	Gammaproteobacteria	Alteromonadales	Alteromonadaceae	Lacimicrobium	Lacimicrobium alkaliphilum
D7	Ga0133312_11141	gi|1011632421|ref|WP_062482787.1|	0	100	Lacimicrobium alkaliphilum	1526571	Proteobacteria	Gammaproteobacteria	Alteromonadales	Alteromonadaceae	Lacimicrobium	Lacimicrobium alkaliphilum
D7	Ga0133312_111426	gi|1056266989|ref|WP_067739937.1|	3.84e-104	100	Alteromonadaceae bacterium XY-R5	1737567	Proteobacteria	Gammaproteobacteria	Alteromonadales	Alteromonadaceae	unknown Alteromonadales	Alteromonadaceae bacterium XY-R5
D7	Ga0133312_11148	gi|504760722|ref|WP_014947824.1|	7.88e-25	77	Alteromonas	226	Proteobacteria	Gammaproteobacteria	Alteromonadales	Alteromonadaceae	Alteromonas	unknown
D7	Ga0133312_111621	gi|1105081482|ref|WP_071816851.1|	6.68e-11	96	Alteromonas sp. V450	1912139	Proteobacteria	Gammaproteobacteria	Alteromonadales	Alteromonadaceae	Alteromonas	Alteromonas sp. V450
D7	Ga0133312_111622	gi|756151273|ref|WP_042600289.1|	0.085	17	Vibrio harveyi group	717610	Proteobacteria	Gammaproteobacteria	Vibrionales	Vibrionaceae	Vibrio	unknown
D7	Ga0133312_111625	gi|1169630529|ref|WP_080504644.1|	1.74e-12	57	Leptospira borgpetersenii	174	Spirochaetes	Spirochaetia	unknown	Leptospiraceae	Leptospira	Leptospira borgpetersenii
D7	Ga0133312_111694	gi|522830703|ref|WP_020743360.1|	0	100	Alteromonas mediterranea	314275	Proteobacteria	Gammaproteobacteria	Alteromonadales	Alteromonadaceae	Alteromonas	Alteromonas mediterranea
D7	Ga0133312_111695	gi|522830704|ref|WP_020743361.1|	0	100	Alteromonas mediterranea	314275	Proteobacteria	Gammaproteobacteria	Alteromonadales	Alteromonadaceae	Alteromonas	Alteromonas mediterranea
D7	Ga0133312_111696	gi|1172263838|ref|WP_080653177.1|	0	100	Alteromonas mediterranea	314275	Proteobacteria	Gammaproteobacteria	Alteromonadales	Alteromonadaceae	Alteromonas	Alteromonas mediterranea
D7	Ga0133312_111697	gi|522830706|ref|WP_020743363.1|	0	100	Alteromonas mediterranea	314275	Proteobacteria	Gammaproteobacteria	Alteromonadales	Alteromonadaceae	Alteromonas	Alteromonas mediterranea
D7	Ga0133312_111698	gi|522830707|ref|WP_020743364.1|	0	100	Alteromonas mediterranea	314275	Proteobacteria	Gammaproteobacteria	Alteromonadales	Alteromonadaceae	Alteromonas	Alteromonas mediterranea
D7	Ga0133312_111701	gi|522832794|ref|WP_020745390.1|	0	96	Alteromonas mediterranea	314275	Proteobacteria	Gammaproteobacteria	Alteromonadales	Alteromonadaceae	Alteromonas	Alteromonas mediterranea
D7	Ga0133312_111702	gi|501510187|ref|WP_012518124.1|	0	99	Alteromonas mediterranea	314275	Proteobacteria	Gammaproteobacteria	Alteromonadales	Alteromonadaceae	Alteromonas	Alteromonas mediterranea
D7	Ga0133312_111703	gi|501510188|ref|WP_012518125.1|	0	100	Alteromonas mediterranea	314275	Proteobacteria	Gammaproteobacteria	Alteromonadales	Alteromonadaceae	Alteromonas	Alteromonas mediterranea
D7	Ga0133312_111759	gi|502146789|ref|XP_004506608.1|	10	48	Cicer arietinum	3827	unknown	unknown	unknown	unknown	unknown	unknown
D7	Ga0133312_111943	gi|1311710258|ref|WP_101216654.1|	1.17e-98	100	Pseudoalteromonas	53246	Proteobacteria	Gammaproteobacteria	Alteromonadales	Pseudoalteromonadaceae	Pseudoalteromonas	unknown
D7	Ga0133312_112017	gi|917721159|ref|WP_052235450.1|	2.48e-97	94	Alteromonas marina	203795	Proteobacteria	Gammaproteobacteria	Alteromonadales	Alteromonadaceae	Alteromonas	Alteromonas marina
D7	Ga0133312_11203	gi|800951035|ref|WP_045979121.1|	1.83e-164	97	Pseudoalteromonas ruthenica	151081	Proteobacteria	Gammaproteobacteria	Alteromonadales	Pseudoalteromonadaceae	Pseudoalteromonas	Pseudoalteromonas ruthenica
D7	Ga0133312_11204	gi|800951251|ref|WP_045979337.1|	1.38e-11	87	Pseudoalteromonas ruthenica	151081	Proteobacteria	Gammaproteobacteria	Alteromonadales	Pseudoalteromonadaceae	Pseudoalteromonas	Pseudoalteromonas ruthenica
D7	Ga0133312_112040	gi|1130425403|ref|WP_075594329.1|	8.88e-08	62	Pseudoalteromonas sp. PAB 2.2	1841508	Proteobacteria	Gammaproteobacteria	Alteromonadales	Pseudoalteromonadaceae	Pseudoalteromonas	Pseudoalteromonas sp. PAB 2.2
D7	Ga0133312_112041	gi|1293244410|ref|WP_100637288.1|	5.76e-78	99	Marinomonas sp. ef1	2005043	Proteobacteria	Gammaproteobacteria	Oceanospirillales	Oceanospirillaceae	Marinomonas	Marinomonas sp. ef1
D7	Ga0133312_112042	gi|1293244412|ref|WP_100637289.1|	2.73e-83	98	Marinomonas sp. ef1	2005043	Proteobacteria	Gammaproteobacteria	Oceanospirillales	Oceanospirillaceae	Marinomonas	Marinomonas sp. ef1
D7	Ga0133312_112044	gi|1330652278|ref|WP_102531054.1|	6.55e-157	100	Shewanella sp. 10N.286.52.B9	1880837	Proteobacteria	Gammaproteobacteria	Alteromonadales	Shewanellaceae	Shewanella	Shewanella sp. 10N.286.52.B9
D7	Ga0133312_112046	gi|653287765|ref|WP_027479255.1|	2.2	92	Gryllotalpicola ginsengisoli	444608	Actinobacteria	Actinobacteria	Micrococcales	Microbacteriaceae	Gryllotalpicola	Gryllotalpicola ginsengisoli
D7	Ga0133312_112047	gi|1189139204|ref|WP_085570219.1|	0.002	72	Vibrio alginolyticus	663	Proteobacteria	Gammaproteobacteria	Vibrionales	Vibrionaceae	Vibrio	Vibrio alginolyticus
D7	Ga0133312_112048	gi|1311111201|ref|WP_101114740.1|	2.79e-36	100	Vibrio sp. vnigr-6D03	2058088	Proteobacteria	Gammaproteobacteria	Vibrionales	Vibrionaceae	Vibrio	Vibrio sp. vnigr-6D03
D7	Ga0133312_112049	gi|1252954629|ref|WP_096865011.1|	0	99	Providencia rettgeri	587	Proteobacteria	Gammaproteobacteria	Enterobacterales	Morganellaceae	Providencia	Providencia rettgeri
D7	Ga0133312_11205	gi|1175197225|ref|WP_081745135.1|	1.87e-44	100	Pseudoalteromonas	53246	Proteobacteria	Gammaproteobacteria	Alteromonadales	Pseudoalteromonadaceae	Pseudoalteromonas	unknown
D7	Ga0133312_112050	gi|1279584970|ref|WP_100160524.1|	1.06e-83	100	Enterobacter cloacae	550	Proteobacteria	Gammaproteobacteria	Enterobacterales	Enterobacteriaceae	Enterobacter	Enterobacter cloacae
D7	Ga0133312_112051	gi|658752906|ref|WP_029772518.1|	2.76e-11	90	Pseudoalteromonas sp. TB51	1055803	Proteobacteria	Gammaproteobacteria	Alteromonadales	Pseudoalteromonadaceae	Pseudoalteromonas	Pseudoalteromonas sp. TB51
D7	Ga0133312_112052	gi|1184732855|ref|WP_085284967.1|	1.68e-49	93	Colwellia chukchiensis	641665	Proteobacteria	Gammaproteobacteria	Alteromonadales	Colwelliaceae	Colwellia	Colwellia chukchiensis
D7	Ga0133312_11206	gi|739079520|ref|WP_036950692.1|	0	100	Pseudoalteromonas	53246	Proteobacteria	Gammaproteobacteria	Alteromonadales	Pseudoalteromonadaceae	Pseudoalteromonas	unknown
D7	Ga0133312_11207	gi|916833277|ref|WP_051440333.1|	0	100	Pseudoalteromonas	53246	Proteobacteria	Gammaproteobacteria	Alteromonadales	Pseudoalteromonadaceae	Pseudoalteromonas	unknown
D7	Ga0133312_11208	gi|655452018|ref|WP_028835439.1|	3.65e-110	100	Pseudoalteromonas	53246	Proteobacteria	Gammaproteobacteria	Alteromonadales	Pseudoalteromonadaceae	Pseudoalteromonas	unknown
D7	Ga0133312_11209	gi|655452017|ref|WP_028835438.1|	2.3e-78	100	Pseudoalteromonas	53246	Proteobacteria	Gammaproteobacteria	Alteromonadales	Pseudoalteromonadaceae	Pseudoalteromonas	unknown
D7	Ga0133312_11210	gi|739079517|ref|WP_036950689.1|	0	100	Pseudoalteromonas	53246	Proteobacteria	Gammaproteobacteria	Alteromonadales	Pseudoalteromonadaceae	Pseudoalteromonas	unknown
D7	Ga0133312_112101	gi|503549495|ref|WP_013783571.1|	6.08e-08	53	Alteromonas naphthalenivorans	715451	Proteobacteria	Gammaproteobacteria	Alteromonadales	Alteromonadaceae	Alteromonas	Alteromonas naphthalenivorans
D7	Ga0133312_11211	gi|655452015|ref|WP_028835436.1|	0	99	Pseudoalteromonas	53246	Proteobacteria	Gammaproteobacteria	Alteromonadales	Pseudoalteromonadaceae	Pseudoalteromonas	unknown
D7	Ga0133312_11212	gi|655452014|ref|WP_028835435.1|	3.1e-158	99	Pseudoalteromonas	53246	Proteobacteria	Gammaproteobacteria	Alteromonadales	Pseudoalteromonadaceae	Pseudoalteromonas	unknown
D7	Ga0133312_112170	gi|1306784877|ref|WP_100971908.1|	0	99	Alteromonas sp. MB-3u-76	2058133	Proteobacteria	Gammaproteobacteria	Alteromonadales	Alteromonadaceae	Alteromonas	Alteromonas sp. MB-3u-76
D7	Ga0133312_112171	gi|1028122848|ref|WP_063875718.1|	8.72e-29	100	Pseudoalteromonas luteoviolacea	43657	Proteobacteria	Gammaproteobacteria	Alteromonadales	Pseudoalteromonadaceae	Pseudoalteromonas	Pseudoalteromonas luteoviolacea
D7	Ga0133312_112172	gi|702557047|ref|WP_033200911.1|	0.083	54	Streptomyces	1883	Actinobacteria	Actinobacteria	Streptomycetales	Streptomycetaceae	Streptomyces	unknown
D7	Ga0133312_112173	gi|1133542348|ref|WP_076020247.1|	1.5	75	Betaproteobacteria bacterium GR16-43	1904640	Proteobacteria	Betaproteobacteria	unknown Betaproteobacteria	unknown Betaproteobacteria	unknown Betaproteobacteria	Betaproteobacteria bacterium GR16-43
D7	Ga0133312_112174	gi|1180507728|ref|WP_084006474.1|	3.8	59	Anaerobacillus macyae	157733	Firmicutes	Bacilli	Bacillales	Bacillaceae	Anaerobacillus	Anaerobacillus macyae
D7	Ga0133312_112175	gi|1027728084|ref|WP_063661491.1|	1.97e-17	100	Aliivibrio fischeri	668	Proteobacteria	Gammaproteobacteria	Vibrionales	Vibrionaceae	Aliivibrio	Aliivibrio fischeri
D7	Ga0133312_112176	gi|1311713202|ref|WP_101217975.1|	5.13e-37	99	Pseudoalteromonas sp. GutCa3	888433	Proteobacteria	Gammaproteobacteria	Alteromonadales	Pseudoalteromonadaceae	Pseudoalteromonas	Pseudoalteromonas sp. GutCa3
D7	Ga0133312_112177	gi|1130441267|ref|WP_075609082.1|	0.096	41	Alteromonadales	135622	Proteobacteria	Gammaproteobacteria	Alteromonadales	unknown Alteromonadales	unknown Alteromonadales	unknown
D7	Ga0133312_112178	gi|1189703847|ref|WP_085762213.1|	2.89e-12	69	Vibrio vulnificus	672	Proteobacteria	Gammaproteobacteria	Vibrionales	Vibrionaceae	Vibrio	Vibrio vulnificus
D7	Ga0133312_112179	gi|1110746306|ref|WP_071971464.1|	1.87e-97	100	Alteromonas mediterranea	314275	Proteobacteria	Gammaproteobacteria	Alteromonadales	Alteromonadaceae	Alteromonas	Alteromonas mediterranea
D7	Ga0133312_112180	gi|998228330|ref|WP_061093766.1|	1.47e-34	97	Alteromonas stellipolaris	233316	Proteobacteria	Gammaproteobacteria	Alteromonadales	Alteromonadaceae	Alteromonas	Alteromonas stellipolaris
D7	Ga0133312_112182	gi|1110735346|ref|WP_071960971.1|	8.1e-34	100	Alteromonas mediterranea	314275	Proteobacteria	Gammaproteobacteria	Alteromonadales	Alteromonadaceae	Alteromonas	Alteromonas mediterranea
D7	Ga0133312_112183	gi|1056274412|ref|WP_067744514.1|	7.03e-13	78	Alteromonadaceae bacterium XY-R5	1737567	Proteobacteria	Gammaproteobacteria	Alteromonadales	Alteromonadaceae	unknown Alteromonadales	Alteromonadaceae bacterium XY-R5
D7	Ga0133312_112184	gi|1268702831|ref|WP_098992502.1|	8.89e-09	95	Klebsiella oxytoca	571	Proteobacteria	Gammaproteobacteria	Enterobacterales	Enterobacteriaceae	Klebsiella	Klebsiella oxytoca
D7	Ga0133312_112188	gi|1198268522|ref|WP_086930871.1|	9.89e-55	96	Agarilytica rhodophyticola	1737490	Proteobacteria	Gammaproteobacteria	Cellvibrionales	Cellvibrionaceae	Agarilytica	Agarilytica rhodophyticola
D7	Ga0133312_112189	gi|740879356|ref|WP_038664604.1|	1.7	86	Pseudomonas stutzeri	316	Proteobacteria	Gammaproteobacteria	Pseudomonadales	Pseudomonadaceae	Pseudomonas	Pseudomonas stutzeri
D7	Ga0133312_112198	gi|739558753|ref|WP_037416947.1|	2.07e-06	92	Shewanella xiamenensis	332186	Proteobacteria	Gammaproteobacteria	Alteromonadales	Shewanellaceae	Shewanella	Shewanella xiamenensis
D7	Ga0133312_112199	gi|504881561|ref|WP_015068663.1|	8.66e-172	99	Alteromonas mediterranea	314275	Proteobacteria	Gammaproteobacteria	Alteromonadales	Alteromonadaceae	Alteromonas	Alteromonas mediterranea
D7	Ga0133312_112283	gi|1067156197|ref|WP_069498111.1|	2.37e-41	94	Vibrio parahaemolyticus	670	Proteobacteria	Gammaproteobacteria	Vibrionales	Vibrionaceae	Vibrio	Vibrio parahaemolyticus
D7	Ga0133312_112284	gi|1225302755|ref|WP_093313667.1|	1.43e-68	100	Tindallia californiensis	159292	Firmicutes	Clostridia	Clostridiales	Clostridiaceae	Tindallia	Tindallia californiensis
D7	Ga0133312_112285	gi|915868222|ref|WP_050917704.1|	5.98e-06	63	Vibrio campbellii	680	Proteobacteria	Gammaproteobacteria	Vibrionales	Vibrionaceae	Vibrio	Vibrio campbellii
D7	Ga0133312_112286	gi|1355925746|ref|WP_105173096.1|	2.67e-15	74	Pseudoalteromonas sp. T1lg24	2077099	Proteobacteria	Gammaproteobacteria	Alteromonadales	Pseudoalteromonadaceae	Pseudoalteromonas	Pseudoalteromonas sp. T1lg24
D7	Ga0133312_112287	gi|1021753645|ref|WP_063366303.1|	2.63e-23	94	Pseudoalteromonas luteoviolacea	43657	Proteobacteria	Gammaproteobacteria	Alteromonadales	Pseudoalteromonadaceae	Pseudoalteromonas	Pseudoalteromonas luteoviolacea
D7	Ga0133312_112288	gi|518681759|ref|WP_019843452.1|	0	97	Dickeya zeae	204042	Proteobacteria	Gammaproteobacteria	Enterobacterales	Pectobacteriaceae	Dickeya	Dickeya zeae
D7	Ga0133312_112289	gi|640565595|ref|WP_024996655.1|	0.12	74	Bacteroides graminisolvens	477666	Bacteroidetes	Bacteroidia	Bacteroidales	Bacteroidaceae	Bacteroides	Bacteroides graminisolvens
D7	Ga0133312_112290	gi|1330069322|ref|WP_102308548.1|	1.32e-11	58	Vibrio lentus	136468	Proteobacteria	Gammaproteobacteria	Vibrionales	Vibrionaceae	Vibrio	Vibrio lentus
D7	Ga0133312_112291	gi|550313162|ref|WP_022610665.1|	3.18e-05	23	Vibrio nigripulchritudo	28173	Proteobacteria	Gammaproteobacteria	Vibrionales	Vibrionaceae	Vibrio	Vibrio nigripulchritudo
D7	Ga0133312_112295	gi|1371808347|ref|WP_106740006.1|	5.23e-76	81	Neisseria iguanae	90242	Proteobacteria	Betaproteobacteria	Neisseriales	Neisseriaceae	Neisseria	Neisseria iguanae
D7	Ga0133312_112296	gi|1124192390|ref|WP_074502506.1|	8.8	93	Escherichia coli	562	Proteobacteria	Gammaproteobacteria	Enterobacterales	Enterobacteriaceae	Escherichia	Escherichia coli
D7	Ga0133312_112297	gi|494602051|ref|WP_007360304.1|	0.18	80	Opitutaceae bacterium TAV1	278956	Verrucomicrobia	Opitutae	Opitutales	Opitutaceae	unknown Opitutaceae	Opitutaceae bacterium TAV1
D7	Ga0133312_112298	gi|1049217227|ref|XP_017546470.1|	5.6	84	Pygocentrus nattereri	42514	unknown	unknown	unknown	unknown	unknown	unknown
D7	Ga0133312_112299	gi|1325655451|ref|WP_101559157.1|	4.4	48	Actinomyces oris	544580	Actinobacteria	Actinobacteria	Actinomycetales	Actinomycetaceae	Actinomyces	Actinomyces oris
D7	Ga0133312_112300	gi|762145121|ref|XP_011455839.1|	0.12	43	Crassostrea gigas	29159	unknown	unknown	unknown	unknown	unknown	unknown
D7	Ga0133312_112301	gi|646861991|ref|WP_025602618.1|	7.6	58	Burkholderia sp. WSM2230	944435	Proteobacteria	Betaproteobacteria	Burkholderiales	Burkholderiaceae	Burkholderia	Burkholderia sp. WSM2230
D7	Ga0133312_112302	gi|966383341|ref|WP_058430288.1|	8.19e-30	79	Pseudoalteromonas	53246	Proteobacteria	Gammaproteobacteria	Alteromonadales	Pseudoalteromonadaceae	Pseudoalteromonas	unknown
D7	Ga0133312_112303	gi|736873545|ref|WP_034873188.1|	0.000294	44	Endozoicomonas montiporae	1027273	Proteobacteria	Gammaproteobacteria	Oceanospirillales	Endozoicomonadaceae	Endozoicomonas	Endozoicomonas montiporae
D7	Ga0133312_112304	gi|1408325909|ref|WP_111579313.1|	0.32	95	Chitinophaga arvensicola	29529	Bacteroidetes	Chitinophagia	Chitinophagales	Chitinophagaceae	Chitinophaga	Chitinophaga arvensicola
D7	Ga0133312_112305	gi|1444704046|ref|WP_115518277.1|	3.8	32	Pseudolabrys sp. GY_H	2292256	Proteobacteria	Alphaproteobacteria	Rhizobiales	Xanthobacteraceae	Pseudolabrys	Pseudolabrys sp. GY_H
D7	Ga0133312_112309	gi|1184732855|ref|WP_085284967.1|	3.35e-120	82	Colwellia chukchiensis	641665	Proteobacteria	Gammaproteobacteria	Alteromonadales	Colwelliaceae	Colwellia	Colwellia chukchiensis
D7	Ga0133312_112310	gi|658752901|ref|WP_029772516.1|	4.61e-89	94	Pseudoalteromonas sp. TB51	1055803	Proteobacteria	Gammaproteobacteria	Alteromonadales	Pseudoalteromonadaceae	Pseudoalteromonas	Pseudoalteromonas sp. TB51
D7	Ga0133312_112352	gi|1340737722|ref|WP_103685575.1|	8.48e-60	100	Zhongshania sp. ZX-21	2067667	Proteobacteria	Gammaproteobacteria	Cellvibrionales	Spongiibacteraceae	Zhongshania	Zhongshania sp. ZX-21
D7	Ga0133312_11245	gi|504881537|ref|WP_015068639.1|	1.4e-93	100	Alteromonas	226	Proteobacteria	Gammaproteobacteria	Alteromonadales	Alteromonadaceae	Alteromonas	unknown
D7	Ga0133312_112450	gi|501522963|ref|WP_012530900.1|	3.2	96	Geobacter bemidjiensis	225194	Proteobacteria	Deltaproteobacteria	Desulfuromonadales	Geobacteraceae	Geobacter	Geobacter bemidjiensis
D7	Ga0133312_112451	gi|800947607|ref|WP_045975839.1|	1.84e-25	97	Vibrio neptunius	170651	Proteobacteria	Gammaproteobacteria	Vibrionales	Vibrionaceae	Vibrio	Vibrio neptunius
D7	Ga0133312_112454	gi|1330289519|ref|WP_102439969.1|	4e-144	99	Shewanella sp. 10N.286.48.B5	1880834	Proteobacteria	Gammaproteobacteria	Alteromonadales	Shewanellaceae	Shewanella	Shewanella sp. 10N.286.48.B5
D7	Ga0133312_112521	gi|1126540584|ref|WP_075177456.1|	6.56e-107	100	Alteromonas sp. W12	1772289	Proteobacteria	Gammaproteobacteria	Alteromonadales	Alteromonadaceae	Alteromonas	Alteromonas sp. W12
D7	Ga0133312_112536	gi|1110743871|ref|WP_071969029.1|	0	100	Alteromonas mediterranea	314275	Proteobacteria	Gammaproteobacteria	Alteromonadales	Alteromonadaceae	Alteromonas	Alteromonas mediterranea
D7	Ga0133312_112537	gi|917403520|ref|WP_052010232.1|	9.17e-178	100	Alteromonas	226	Proteobacteria	Gammaproteobacteria	Alteromonadales	Alteromonadaceae	Alteromonas	unknown
D7	Ga0133312_112538	gi|496121315|ref|WP_008845822.1|	0.011	52	Aliiglaciecola lipolytica	477689	Proteobacteria	Gammaproteobacteria	Alteromonadales	Alteromonadaceae	Aliiglaciecola	Aliiglaciecola lipolytica
D7	Ga0133312_112545	gi|1219364313|ref|WP_089379626.1|	3.69e-64	92	Lutibacter flavus	691689	Bacteroidetes	Flavobacteriia	Flavobacteriales	Flavobacteriaceae	Lutibacter	Lutibacter flavus
D7	Ga0133312_112547	gi|489918558|ref|WP_003821921.1|	3.22e-118	100	Proteobacteria	1224	Proteobacteria	unknown Proteobacteria	unknown Proteobacteria	unknown Proteobacteria	unknown Proteobacteria	unknown Proteobacteria
D7	Ga0133312_112549	gi|494253076|ref|WP_007148576.1|	6.55e-95	100	Bacteria	2	unknown	unknown	unknown	unknown	unknown	unknown
D7	Ga0133312_112550	gi|1219364313|ref|WP_089379626.1|	1.13e-43	90	Lutibacter flavus	691689	Bacteroidetes	Flavobacteriia	Flavobacteriales	Flavobacteriaceae	Lutibacter	Lutibacter flavus
D7	Ga0133312_112551	gi|505299557|ref|WP_015486659.1|	1.97e-64	96	Thalassolituus oleivorans	187493	Proteobacteria	Gammaproteobacteria	Oceanospirillales	Oceanospirillaceae	Thalassolituus	Thalassolituus oleivorans
D7	Ga0133312_112552	gi|1332824788|ref|WP_102798505.1|	3.09e-138	100	Bowmanella denitrificans	366582	Proteobacteria	Gammaproteobacteria	Alteromonadales	Alteromonadaceae	Bowmanella	Bowmanella denitrificans
D7	Ga0133312_112554	gi|738251643|ref|WP_036206796.1|	5.74e-38	100	Marinobacter sp. MCTG268	1415754	Proteobacteria	Gammaproteobacteria	Alteromonadales	Alteromonadaceae	Marinobacter	Marinobacter sp. MCTG268
D7	Ga0133312_112555	gi|1079316438|ref|WP_070123169.1|	1.53e-97	100	Alteromonas confluentis	1656094	Proteobacteria	Gammaproteobacteria	Alteromonadales	Alteromonadaceae	Alteromonas	Alteromonas confluentis
D7	Ga0133312_112556	gi|1392639893|ref|WP_109763454.1|	7.06e-123	100	Pleionea mediterranea	523701	Proteobacteria	Gammaproteobacteria	Oceanospirillales	Kangiellaceae	Pleionea	Pleionea mediterranea
D7	Ga0133312_112557	gi|1023904580|ref|WP_063456594.1|	6.68e-64	100	Alteromonas stellipolaris	233316	Proteobacteria	Gammaproteobacteria	Alteromonadales	Alteromonadaceae	Alteromonas	Alteromonas stellipolaris
D7	Ga0133312_112558	gi|1223609424|ref|WP_091645391.1|	6.51e-91	91	Aquisalimonas asiatica	406100	Proteobacteria	Gammaproteobacteria	Chromatiales	Ectothiorhodospiraceae	Aquisalimonas	Aquisalimonas asiatica
D7	Ga0133312_112574	gi|522831179|ref|WP_020743836.1|	0	100	Alteromonas mediterranea	314275	Proteobacteria	Gammaproteobacteria	Alteromonadales	Alteromonadaceae	Alteromonas	Alteromonas mediterranea
D7	Ga0133312_112575	gi|522831180|ref|WP_020743837.1|	1.01e-167	100	Alteromonas mediterranea	314275	Proteobacteria	Gammaproteobacteria	Alteromonadales	Alteromonadaceae	Alteromonas	Alteromonas mediterranea
D7	Ga0133312_112603	gi|918231139|ref|WP_052364271.1|	5.12e-94	100	Alteromonas australica	589873	Proteobacteria	Gammaproteobacteria	Alteromonadales	Alteromonadaceae	Alteromonas	Alteromonas australica
D7	Ga0133312_112604	gi|1337083514|ref|WP_103194224.1|	1.38e-111	99	Vibrio vulnificus	672	Proteobacteria	Gammaproteobacteria	Vibrionales	Vibrionaceae	Vibrio	Vibrio vulnificus
D7	Ga0133312_112605	gi|520914696|ref|WP_020334066.1|	1.12e-31	76	Vibrio natriegens	691	Proteobacteria	Gammaproteobacteria	Vibrionales	Vibrionaceae	Vibrio	Vibrio natriegens
D7	Ga0133312_112608	gi|1110733856|ref|WP_071959481.1|	0	100	Alteromonas mediterranea	314275	Proteobacteria	Gammaproteobacteria	Alteromonadales	Alteromonadaceae	Alteromonas	Alteromonas mediterranea
D7	Ga0133312_112618	gi|643748445|ref|WP_025255678.1|	3.44e-108	100	Alteromonas sp. ALT199	1298865	Proteobacteria	Gammaproteobacteria	Alteromonadales	Alteromonadaceae	Alteromonas	Alteromonas sp. ALT199
D7	Ga0133312_112709	gi|1360563678|ref|WP_105929376.1|	1.15e-75	100	Alteromonas gracilis	1479524	Proteobacteria	Gammaproteobacteria	Alteromonadales	Alteromonadaceae	Alteromonas	Alteromonas gracilis
D7	Ga0133312_112710	gi|696544526|ref|WP_033077435.1|	1.68e-89	99	Thalassotalea sp. ND16A	1535422	Proteobacteria	Gammaproteobacteria	Alteromonadales	Colwelliaceae	Thalassotalea	Thalassotalea sp. ND16A
D7	Ga0133312_112711	gi|1175397764|ref|WP_081945552.1|	1.32e-93	99	Thalassotalea sp. ND16A	1535422	Proteobacteria	Gammaproteobacteria	Alteromonadales	Colwelliaceae	Thalassotalea	Thalassotalea sp. ND16A
D7	Ga0133312_112712	gi|1175397765|ref|WP_081945553.1|	5.36e-153	97	Thalassotalea sp. ND16A	1535422	Proteobacteria	Gammaproteobacteria	Alteromonadales	Colwelliaceae	Thalassotalea	Thalassotalea sp. ND16A
D7	Ga0133312_112713	gi|918231138|ref|WP_052364270.1|	3.4e-85	99	Alteromonas australica	589873	Proteobacteria	Gammaproteobacteria	Alteromonadales	Alteromonadaceae	Alteromonas	Alteromonas australica
D7	Ga0133312_112722	gi|1133532635|ref|WP_076010874.1|	3.65e-125	100	Alteromonas abrolhosensis	1892904	Proteobacteria	Gammaproteobacteria	Alteromonadales	Alteromonadaceae	Alteromonas	Alteromonas abrolhosensis
D7	Ga0133312_112884	gi|1180595628|ref|WP_084081776.1|	2.57e-158	100	Alteromonas marina	203795	Proteobacteria	Gammaproteobacteria	Alteromonadales	Alteromonadaceae	Alteromonas	Alteromonas marina
D7	Ga0133312_112885	gi|1274505310|ref|WP_099634697.1|	4.1	98	Sporosarcina	1569	Firmicutes	Bacilli	Bacillales	Planococcaceae	Sporosarcina	unknown
D7	Ga0133312_112886	gi|1175321709|ref|WP_081869502.1|	1.06e-79	91	Alteromonas australica	589873	Proteobacteria	Gammaproteobacteria	Alteromonadales	Alteromonadaceae	Alteromonas	Alteromonas australica
D7	Ga0133312_112896	gi|494917647|ref|WP_007643685.1|	0	100	Paraglaciecola psychrophila	326544	Proteobacteria	Gammaproteobacteria	Alteromonadales	Alteromonadaceae	Paraglaciecola	Paraglaciecola psychrophila
D7	Ga0133312_112897	gi|1175510267|ref|WP_082052914.1|	1.13e-120	94	Alteromonas australica	589873	Proteobacteria	Gammaproteobacteria	Alteromonadales	Alteromonadaceae	Alteromonas	Alteromonas australica
D7	Ga0133312_112898	gi|1444975452|ref|WP_115591482.1|	4.49e-91	94	Alteromonas aestuariivivens	1938339	Proteobacteria	Gammaproteobacteria	Alteromonadales	Alteromonadaceae	Alteromonas	Alteromonas aestuariivivens
D7	Ga0133312_112899	gi|494163148|ref|WP_007102882.1|	1.03e-103	99	Paraglaciecola polaris	222814	Proteobacteria	Gammaproteobacteria	Alteromonadales	Alteromonadaceae	Paraglaciecola	Paraglaciecola polaris
D7	Ga0133312_112900	gi|515515615|ref|WP_016948869.1|	1.53e-68	99	Anabaena sp. PCC 7108	163908	Cyanobacteria	unknown	Nostocales	Nostocaceae	Anabaena	Anabaena sp. PCC 7108
D7	Ga0133312_112901	gi|764662671|ref|WP_044448098.1|	4.75e-141	99	Alteromonas australica	589873	Proteobacteria	Gammaproteobacteria	Alteromonadales	Alteromonadaceae	Alteromonas	Alteromonas australica
D7	Ga0133312_112902	gi|494917640|ref|WP_007643678.1|	5.02e-108	97	Paraglaciecola psychrophila	326544	Proteobacteria	Gammaproteobacteria	Alteromonadales	Alteromonadaceae	Paraglaciecola	Paraglaciecola psychrophila
D7	Ga0133312_112903	gi|764662676|ref|WP_044448101.1|	2.06e-75	96	Alteromonas australica	589873	Proteobacteria	Gammaproteobacteria	Alteromonadales	Alteromonadaceae	Alteromonas	Alteromonas australica
D7	Ga0133312_112905	gi|692178546|ref|WP_032097167.1|	0	98	Alteromonas	226	Proteobacteria	Gammaproteobacteria	Alteromonadales	Alteromonadaceae	Alteromonas	unknown
D7	Ga0133312_113036	gi|1130950556|ref|WP_075715352.1|	1.07e-25	80	Vibrio panuliri	1381081	Proteobacteria	Gammaproteobacteria	Vibrionales	Vibrionaceae	Vibrio	Vibrio panuliri
D7	Ga0133312_113037	gi|659037124|ref|WP_029856146.1|	5.82e-68	100	Vibrio parahaemolyticus	670	Proteobacteria	Gammaproteobacteria	Vibrionales	Vibrionaceae	Vibrio	Vibrio parahaemolyticus
D7	Ga0133312_113038	gi|659037124|ref|WP_029856146.1|	1.11e-37	100	Vibrio parahaemolyticus	670	Proteobacteria	Gammaproteobacteria	Vibrionales	Vibrionaceae	Vibrio	Vibrio parahaemolyticus
D7	Ga0133312_113039	gi|1397993168|ref|WP_110167285.1|	1.17e-149	100	Vibrio sp. 11986-1-5	2211215	Proteobacteria	Gammaproteobacteria	Vibrionales	Vibrionaceae	Vibrio	Vibrio sp. 11986-1-5
D7	Ga0133312_113040	gi|515410620|ref|WP_016899637.1|	2.95e-64	94	Pseudoalteromonas	53246	Proteobacteria	Gammaproteobacteria	Alteromonadales	Pseudoalteromonadaceae	Pseudoalteromonas	unknown
D7	Ga0133312_113044	gi|943638111|ref|WP_055467081.1|	4.24e-117	100	Vibrio furnissii	29494	Proteobacteria	Gammaproteobacteria	Vibrionales	Vibrionaceae	Vibrio	Vibrio furnissii
D7	Ga0133312_113045	gi|983505445|ref|WP_060658345.1|	4.71e-54	100	Gammaproteobacteria	1236	Proteobacteria	Gammaproteobacteria	unknown Gammaproteobacteria	unknown Gammaproteobacteria	unknown Gammaproteobacteria	unknown
D7	Ga0133312_113046	gi|1317308686|ref|WP_101411107.1|	5.37e-131	90	Vibrio cholerae	666	Proteobacteria	Gammaproteobacteria	Vibrionales	Vibrionaceae	Vibrio	Vibrio cholerae
D7	Ga0133312_113047	gi|398390982|ref|XP_003848951.1|	7	30	Zymoseptoria tritici IPO323	336722	unknown	unknown	unknown	unknown	unknown	unknown
D7	Ga0133312_113048	gi|1330606823|ref|WP_102503587.1|	0	93	Vibrio splendidus	29497	Proteobacteria	Gammaproteobacteria	Vibrionales	Vibrionaceae	Vibrio	Vibrio splendidus
D7	Ga0133312_113049	gi|1374305846|ref|WP_107275886.1|	4.4e-175	100	Photobacterium sp. NCIMB 13483	2022103	Proteobacteria	Gammaproteobacteria	Vibrionales	Vibrionaceae	Photobacterium	Photobacterium sp. NCIMB 13483
D7	Ga0133312_113050	gi|515620315|ref|WP_017052915.1|	8.71e-112	99	Vibrio genomosp. F6	723172	Proteobacteria	Gammaproteobacteria	Vibrionales	Vibrionaceae	Vibrio	Vibrio genomosp. F6
D7	Ga0133312_113055	gi|490727241|ref|WP_004589681.1|	0	100	Pseudoalteromonas agarivorans	176102	Proteobacteria	Gammaproteobacteria	Alteromonadales	Pseudoalteromonadaceae	Pseudoalteromonas	Pseudoalteromonas agarivorans
D7	Ga0133312_113056	gi|739103352|ref|WP_036973937.1|	0	100	Pseudoalteromonas lipolytica	570156	Proteobacteria	Gammaproteobacteria	Alteromonadales	Pseudoalteromonadaceae	Pseudoalteromonas	Pseudoalteromonas lipolytica
D7	Ga0133312_113057	gi|498139637|ref|WP_010453793.1|	2.46e-09	65	Vibrio rotiferianus	190895	Proteobacteria	Gammaproteobacteria	Vibrionales	Vibrionaceae	Vibrio	Vibrio rotiferianus
D7	Ga0133312_113066	gi|1056272586|ref|WP_067743399.1|	0	100	Alteromonadaceae bacterium XY-R5	1737567	Proteobacteria	Gammaproteobacteria	Alteromonadales	Alteromonadaceae	unknown	Alteromonadaceae bacterium XY-R5
D7	Ga0133312_113067	gi|930453478|ref|WP_054201511.1|	8.48e-157	100	Pseudoalteromonas tetraodonis	43659	Proteobacteria	Gammaproteobacteria	Alteromonadales	Pseudoalteromonadaceae	Pseudoalteromonas	Pseudoalteromonas tetraodonis
D7	Ga0133312_113069	gi|501511341|ref|WP_012519278.1|	2.96e-36	100	Alteromonas	226	Proteobacteria	Gammaproteobacteria	Alteromonadales	Alteromonadaceae	Alteromonas	unknown
D7	Ga0133312_113070	gi|501511342|ref|WP_012519279.1|	3.87e-145	100	Alteromonas	226	Proteobacteria	Gammaproteobacteria	Alteromonadales	Alteromonadaceae	Alteromonas	unknown
D7	Ga0133312_113071	gi|522831428|ref|WP_020744077.1|	3.38e-170	100	Alteromonas	226	Proteobacteria	Gammaproteobacteria	Alteromonadales	Alteromonadaceae	Alteromonas	unknown
D7	Ga0133312_113072	gi|501511344|ref|WP_012519281.1|	8.87e-110	100	Alteromonas	226	Proteobacteria	Gammaproteobacteria	Alteromonadales	Alteromonadaceae	Alteromonas	unknown
D7	Ga0133312_113073	gi|501511345|ref|WP_012519282.1|	0	100	Alteromonas	226	Proteobacteria	Gammaproteobacteria	Alteromonadales	Alteromonadaceae	Alteromonas	unknown
D7	Ga0133312_113074	gi|501511346|ref|WP_012519283.1|	8.02e-69	100	Alteromonas	226	Proteobacteria	Gammaproteobacteria	Alteromonadales	Alteromonadaceae	Alteromonas	unknown
D7	Ga0133312_113075	gi|501511347|ref|WP_012519284.1|	7.15e-66	100	Alteromonas	226	Proteobacteria	Gammaproteobacteria	Alteromonadales	Alteromonadaceae	Alteromonas	unknown
D7	Ga0133312_113076	gi|522831430|ref|WP_020744079.1|	0	100	Alteromonas	226	Proteobacteria	Gammaproteobacteria	Alteromonadales	Alteromonadaceae	Alteromonas	unknown
D7	Ga0133312_113077	gi|501511349|ref|WP_012519286.1|	8.09e-166	100	Alteromonas	226	Proteobacteria	Gammaproteobacteria	Alteromonadales	Alteromonadaceae	Alteromonas	unknown
D7	Ga0133312_113078	gi|501511350|ref|WP_012519287.1|	0	99	Alteromonas mediterranea	314275	Proteobacteria	Gammaproteobacteria	Alteromonadales	Alteromonadaceae	Alteromonas	Alteromonas mediterranea
D7	Ga0133312_113079	gi|763078856|ref|WP_043960121.1|	0	95	Alteromonas	226	Proteobacteria	Gammaproteobacteria	Alteromonadales	Alteromonadaceae	Alteromonas	unknown
D7	Ga0133312_113080	gi|503552457|ref|WP_013786533.1|	0	100	Alteromonas	226	Proteobacteria	Gammaproteobacteria	Alteromonadales	Alteromonadaceae	Alteromonas	unknown
D7	Ga0133312_113081	gi|522831432|ref|WP_020744081.1|	0	100	Alteromonas	226	Proteobacteria	Gammaproteobacteria	Alteromonadales	Alteromonadaceae	Alteromonas	unknown
D7	Ga0133312_113082	gi|501511354|ref|WP_012519291.1|	0	100	Alteromonas	226	Proteobacteria	Gammaproteobacteria	Alteromonadales	Alteromonadaceae	Alteromonas	unknown
D7	Ga0133312_113083	gi|522831433|ref|WP_020744082.1|	0	100	Alteromonas mediterranea	314275	Proteobacteria	Gammaproteobacteria	Alteromonadales	Alteromonadaceae	Alteromonas	Alteromonas mediterranea
D7	Ga0133312_113084	gi|501511356|ref|WP_012519293.1|	0	100	Alteromonas	226	Proteobacteria	Gammaproteobacteria	Alteromonadales	Alteromonadaceae	Alteromonas	unknown
D7	Ga0133312_113085	gi|501511357|ref|WP_012519294.1|	0	100	Alteromonas mediterranea	314275	Proteobacteria	Gammaproteobacteria	Alteromonadales	Alteromonadaceae	Alteromonas	Alteromonas mediterranea
D7	Ga0133312_113331	gi|1110744200|ref|WP_071969358.1|	0	100	Alteromonas mediterranea	314275	Proteobacteria	Gammaproteobacteria	Alteromonadales	Alteromonadaceae	Alteromonas	Alteromonas mediterranea
D7	Ga0133312_113332	gi|1110744202|ref|WP_071969360.1|	3.76e-67	100	Alteromonas mediterranea	314275	Proteobacteria	Gammaproteobacteria	Alteromonadales	Alteromonadaceae	Alteromonas	Alteromonas mediterranea
D7	Ga0133312_113352	gi|919344374|ref|WP_052806712.1|	4.57e-72	100	Alteromonas	226	Proteobacteria	Gammaproteobacteria	Alteromonadales	Alteromonadaceae	Alteromonas	unknown
D7	Ga0133312_113353	gi|764663384|ref|WP_044448496.1|	0	100	Alteromonas australica	589873	Proteobacteria	Gammaproteobacteria	Alteromonadales	Alteromonadaceae	Alteromonas	Alteromonas australica
D7	Ga0133312_113354	gi|764663388|ref|WP_044448498.1|	0	100	Alteromonas australica	589873	Proteobacteria	Gammaproteobacteria	Alteromonadales	Alteromonadaceae	Alteromonas	Alteromonas australica
D7	Ga0133312_113356	gi|764663391|ref|WP_044448500.1|	0	100	Alteromonas	226	Proteobacteria	Gammaproteobacteria	Alteromonadales	Alteromonadaceae	Alteromonas	unknown
D7	Ga0133312_113357	gi|764663394|ref|WP_044448502.1|	0	96	Alteromonas australica	589873	Proteobacteria	Gammaproteobacteria	Alteromonadales	Alteromonadaceae	Alteromonas	Alteromonas australica
D7	Ga0133312_113358	gi|764663397|ref|WP_044448504.1|	0	100	Alteromonas	226	Proteobacteria	Gammaproteobacteria	Alteromonadales	Alteromonadaceae	Alteromonas	unknown
D7	Ga0133312_113359	gi|764663401|ref|WP_044448506.1|	2.66e-58	100	Alteromonas	226	Proteobacteria	Gammaproteobacteria	Alteromonadales	Alteromonadaceae	Alteromonas	unknown
D7	Ga0133312_113360	gi|764663404|ref|WP_044448508.1|	0	100	Alteromonas	226	Proteobacteria	Gammaproteobacteria	Alteromonadales	Alteromonadaceae	Alteromonas	unknown
D7	Ga0133312_113361	gi|764663407|ref|WP_044448510.1|	0	100	Alteromonas	226	Proteobacteria	Gammaproteobacteria	Alteromonadales	Alteromonadaceae	Alteromonas	unknown
D7	Ga0133312_113362	gi|764663411|ref|WP_044448512.1|	0	100	Alteromonas	226	Proteobacteria	Gammaproteobacteria	Alteromonadales	Alteromonadaceae	Alteromonas	unknown
D7	Ga0133312_113363	gi|764663414|ref|WP_044448514.1|	0	100	Alteromonas	226	Proteobacteria	Gammaproteobacteria	Alteromonadales	Alteromonadaceae	Alteromonas	unknown
D7	Ga0133312_113364	gi|764663418|ref|WP_044448516.1|	0	100	Alteromonas australica	589873	Proteobacteria	Gammaproteobacteria	Alteromonadales	Alteromonadaceae	Alteromonas	Alteromonas australica
D7	Ga0133312_113365	gi|1172263529|ref|WP_080652868.1|	0	100	Alteromonas	226	Proteobacteria	Gammaproteobacteria	Alteromonadales	Alteromonadaceae	Alteromonas	unknown
D7	Ga0133312_113366	gi|566734469|ref|WP_024016886.1|	0	100	Alteromonas	226	Proteobacteria	Gammaproteobacteria	Alteromonadales	Alteromonadaceae	Alteromonas	unknown
D7	Ga0133312_113367	gi|566734474|ref|WP_024016887.1|	0	100	Alteromonas	226	Proteobacteria	Gammaproteobacteria	Alteromonadales	Alteromonadaceae	Alteromonas	unknown
D7	Ga0133312_113370	gi|763079325|ref|WP_043960525.1|	0	99	Alteromonas australica	589873	Proteobacteria	Gammaproteobacteria	Alteromonadales	Alteromonadaceae	Alteromonas	Alteromonas australica
D7	Ga0133312_113371	gi|566734496|ref|WP_024016891.1|	6.82e-77	100	Alteromonas	226	Proteobacteria	Gammaproteobacteria	Alteromonadales	Alteromonadaceae	Alteromonas	unknown
D7	Ga0133312_113372	gi|919344378|ref|WP_052806713.1|	5.07e-136	100	Alteromonas	226	Proteobacteria	Gammaproteobacteria	Alteromonadales	Alteromonadaceae	Alteromonas	unknown
D7	Ga0133312_113376	gi|763079327|ref|WP_043960527.1|	0	83	Alteromonas mediterranea	314275	Proteobacteria	Gammaproteobacteria	Alteromonadales	Alteromonadaceae	Alteromonas	Alteromonas mediterranea
D7	Ga0133312_113410	gi|503518216|ref|WP_013752657.1|	1.36e-20	92	Glaciecola sp. 4H-3-7+YE-5	983545	Proteobacteria	Gammaproteobacteria	Alteromonadales	Alteromonadaceae	Glaciecola	Glaciecola sp. 4H-3-7+YE-5
D7	Ga0133312_113462	gi|1398374712|ref|WP_110289534.1|	0	100	Alteromonas sp. I10	1938740	Proteobacteria	Gammaproteobacteria	Alteromonadales	Alteromonadaceae	Alteromonas	Alteromonas sp. I10
D7	Ga0133312_113463	gi|1175510287|ref|WP_082052934.1|	0	100	Alteromonas australica	589873	Proteobacteria	Gammaproteobacteria	Alteromonadales	Alteromonadaceae	Alteromonas	Alteromonas australica
D7	Ga0133312_113502	gi|1180086272|ref|WP_083606001.1|	0	100	Alteromonas sp. W12	1772289	Proteobacteria	Gammaproteobacteria	Alteromonadales	Alteromonadaceae	Alteromonas	Alteromonas sp. W12
D7	Ga0133312_113525	gi|1056276442|ref|WP_067745971.1|	0	100	Alteromonadaceae bacterium XY-R5	1737567	Proteobacteria	Gammaproteobacteria	Alteromonadales	Alteromonadaceae	unknown	Alteromonadaceae bacterium XY-R5
D7	Ga0133312_113555	gi|1360568635|ref|WP_105934301.1|	8.73e-123	98	Alteromonas sp. 190	2079529	Proteobacteria	Gammaproteobacteria	Alteromonadales	Alteromonadaceae	Alteromonas	Alteromonas sp. 190
D7	Ga0133312_113562	gi|504881094|ref|WP_015068196.1|	0	100	Alteromonas mediterranea	314275	Proteobacteria	Gammaproteobacteria	Alteromonadales	Alteromonadaceae	Alteromonas	Alteromonas mediterranea
D7	Ga0133312_113563	gi|586533668|ref|XP_006921723.1|	2.5	91	Pteropus alecto	9402	unknown	unknown	unknown	unknown	unknown	unknown
D7	Ga0133312_113564	gi|504881095|ref|WP_015068197.1|	0	98	Alteromonas mediterranea	314275	Proteobacteria	Gammaproteobacteria	Alteromonadales	Alteromonadaceae	Alteromonas	Alteromonas mediterranea
D7	Ga0133312_113565	gi|503552112|ref|WP_013786188.1|	8.21e-171	88	Alteromonas naphthalenivorans	715451	Proteobacteria	Gammaproteobacteria	Alteromonadales	Alteromonadaceae	Alteromonas	Alteromonas naphthalenivorans
D7	Ga0133312_113566	gi|503552113|ref|WP_013786189.1|	0	100	Alteromonas naphthalenivorans	715451	Proteobacteria	Gammaproteobacteria	Alteromonadales	Alteromonadaceae	Alteromonas	Alteromonas naphthalenivorans
D7	Ga0133312_113567	gi|503552114|ref|WP_013786190.1|	4.23e-157	98	Alteromonas naphthalenivorans	715451	Proteobacteria	Gammaproteobacteria	Alteromonadales	Alteromonadaceae	Alteromonas	Alteromonas naphthalenivorans
D7	Ga0133312_113568	gi|746161802|ref|WP_039222205.1|	0	98	Alteromonas marina	203795	Proteobacteria	Gammaproteobacteria	Alteromonadales	Alteromonadaceae	Alteromonas	Alteromonas marina
D7	Ga0133312_113569	gi|1180595754|ref|WP_084081902.1|	0	100	Alteromonas marina	203795	Proteobacteria	Gammaproteobacteria	Alteromonadales	Alteromonadaceae	Alteromonas	Alteromonas marina
D7	Ga0133312_113570	gi|1360569687|ref|WP_105935353.1|	0	99	Alteromonas sp. 190	2079529	Proteobacteria	Gammaproteobacteria	Alteromonadales	Alteromonadaceae	Alteromonas	Alteromonas sp. 190
D7	Ga0133312_113572	gi|746161804|ref|WP_039222207.1|	3.19e-39	61	Alteromonas marina	203795	Proteobacteria	Gammaproteobacteria	Alteromonadales	Alteromonadaceae	Alteromonas	Alteromonas marina
D7	Ga0133312_113573	gi|521081203|ref|WP_020412110.1|	3e-44	85	Microbulbifer variabilis	266805	Proteobacteria	Gammaproteobacteria	Cellvibrionales	Microbulbiferaceae	Microbulbifer	Microbulbifer variabilis
D7	Ga0133312_113574	gi|1382327423|ref|WP_108188017.1|	0.008	16	Vibrio splendidus	29497	Proteobacteria	Gammaproteobacteria	Vibrionales	Vibrionaceae	Vibrio	Vibrio splendidus
D7	Ga0133312_113575	gi|1196933327|ref|WP_086365784.1|	5.16e-72	98	Gilliamella apis	1970738	Proteobacteria	Gammaproteobacteria	Orbales	Orbaceae	Gilliamella	Gilliamella apis
D7	Ga0133312_113576	gi|1079449235|ref|WP_070176320.1|	0	100	Alteromonas lipolytica	1856405	Proteobacteria	Gammaproteobacteria	Alteromonadales	Alteromonadaceae	Alteromonas	Alteromonas lipolytica
D7	Ga0133312_113577	gi|1079449237|ref|WP_070176321.1|	6.57e-131	99	Alteromonas lipolytica	1856405	Proteobacteria	Gammaproteobacteria	Alteromonadales	Alteromonadaceae	Alteromonas	Alteromonas lipolytica
D7	Ga0133312_113578	gi|1079449238|ref|WP_070176322.1|	5.52e-98	100	Alteromonas lipolytica	1856405	Proteobacteria	Gammaproteobacteria	Alteromonadales	Alteromonadaceae	Alteromonas	Alteromonas lipolytica
D7	Ga0133312_113579	gi|746161792|ref|WP_039222195.1|	0	100	Alteromonas marina	203795	Proteobacteria	Gammaproteobacteria	Alteromonadales	Alteromonadaceae	Alteromonas	Alteromonas marina
D7	Ga0133312_113580	gi|504881108|ref|WP_015068210.1|	0	39	Alteromonas mediterranea	314275	Proteobacteria	Gammaproteobacteria	Alteromonadales	Alteromonadaceae	Alteromonas	Alteromonas mediterranea
D7	Ga0133312_113581	gi|504881112|ref|WP_015068214.1|	0	99	Alteromonas mediterranea	314275	Proteobacteria	Gammaproteobacteria	Alteromonadales	Alteromonadaceae	Alteromonas	Alteromonas mediterranea
D7	Ga0133312_113582	gi|504881113|ref|WP_015068215.1|	0	100	Alteromonas mediterranea	314275	Proteobacteria	Gammaproteobacteria	Alteromonadales	Alteromonadaceae	Alteromonas	Alteromonas mediterranea
D7	Ga0133312_113583	gi|504881114|ref|WP_015068216.1|	0	98	Alteromonas mediterranea	314275	Proteobacteria	Gammaproteobacteria	Alteromonadales	Alteromonadaceae	Alteromonas	Alteromonas mediterranea
D7	Ga0133312_113584	gi|504881111|ref|WP_015068213.1|	0	100	Alteromonas mediterranea	314275	Proteobacteria	Gammaproteobacteria	Alteromonadales	Alteromonadaceae	Alteromonas	Alteromonas mediterranea
D7	Ga0133312_113585	gi|522832339|ref|WP_020744945.1|	3.79e-29	100	Alteromonas mediterranea	314275	Proteobacteria	Gammaproteobacteria	Alteromonadales	Alteromonadaceae	Alteromonas	Alteromonas mediterranea
D7	Ga0133312_113586	gi|917721107|ref|WP_052235398.1|	3.46e-143	98	Alteromonas marina	203795	Proteobacteria	Gammaproteobacteria	Alteromonadales	Alteromonadaceae	Alteromonas	Alteromonas marina
D7	Ga0133312_113587	gi|1398374850|ref|WP_110289672.1|	4e-178	89	Alteromonas sp. I10	1938740	Proteobacteria	Gammaproteobacteria	Alteromonadales	Alteromonadaceae	Alteromonas	Alteromonas sp. I10
D7	Ga0133312_113588	gi|504881114|ref|WP_015068216.1|	1.44e-42	56	Alteromonas mediterranea	314275	Proteobacteria	Gammaproteobacteria	Alteromonadales	Alteromonadaceae	Alteromonas	Alteromonas mediterranea
D7	Ga0133312_113589	gi|495447628|ref|WP_008172322.1|	1.14e-50	92	Pseudoalteromonas sp. BSi20652	388384	Proteobacteria	Gammaproteobacteria	Alteromonadales	Pseudoalteromonadaceae	Pseudoalteromonas	Pseudoalteromonas sp. BSi20652
D7	Ga0133312_113590	gi|746157233|ref|WP_039217792.1|	0	96	Alteromonas marina	203795	Proteobacteria	Gammaproteobacteria	Alteromonadales	Alteromonadaceae	Alteromonas	Alteromonas marina
D7	Ga0133312_113591	gi|504881119|ref|WP_015068221.1|	0	99	Alteromonas mediterranea	314275	Proteobacteria	Gammaproteobacteria	Alteromonadales	Alteromonadaceae	Alteromonas	Alteromonas mediterranea
D7	Ga0133312_113592	gi|504881120|ref|WP_015068222.1|	1.88e-20	89	Alteromonas mediterranea	314275	Proteobacteria	Gammaproteobacteria	Alteromonadales	Alteromonadaceae	Alteromonas	Alteromonas mediterranea
D7	Ga0133312_113593	gi|1360568639|ref|WP_105934305.1|	5.29e-120	95	Alteromonas sp. 190	2079529	Proteobacteria	Gammaproteobacteria	Alteromonadales	Alteromonadaceae	Alteromonas	Alteromonas sp. 190
D7	Ga0133312_113594	gi|1360568638|ref|WP_105934304.1|	1.81e-115	100	Alteromonas sp. 190	2079529	Proteobacteria	Gammaproteobacteria	Alteromonadales	Alteromonadaceae	Alteromonas	Alteromonas sp. 190
D7	Ga0133312_113595	gi|1360568637|ref|WP_105934303.1|	2.35e-105	98	Alteromonas sp. 190	2079529	Proteobacteria	Gammaproteobacteria	Alteromonadales	Alteromonadaceae	Alteromonas	Alteromonas sp. 190
D7	Ga0133312_113596	gi|1360568636|ref|WP_105934302.1|	1.26e-176	98	Alteromonas sp. 190	2079529	Proteobacteria	Gammaproteobacteria	Alteromonadales	Alteromonadaceae	Alteromonas	Alteromonas sp. 190
D7	Ga0133312_113597	gi|1126540939|ref|WP_075177811.1|	0	100	Alteromonas sp. W12	1772289	Proteobacteria	Gammaproteobacteria	Alteromonadales	Alteromonadaceae	Alteromonas	Alteromonas sp. W12
D7	Ga0133312_113598	gi|503552135|ref|WP_013786211.1|	1.44e-143	100	Alteromonas naphthalenivorans	715451	Proteobacteria	Gammaproteobacteria	Alteromonadales	Alteromonadaceae	Alteromonas	Alteromonas naphthalenivorans
D7	Ga0133312_113599	gi|1360564612|ref|WP_105930310.1|	6.07e-102	100	Alteromonas gracilis	1479524	Proteobacteria	Gammaproteobacteria	Alteromonadales	Alteromonadaceae	Alteromonas	Alteromonas gracilis
D7	Ga0133312_11369	gi|1110734389|ref|WP_071960014.1|	4.9e-10	90	Alteromonas mediterranea	314275	Proteobacteria	Gammaproteobacteria	Alteromonadales	Alteromonadaceae	Alteromonas	Alteromonas mediterranea
D7	Ga0133312_113894	gi|518323327|ref|WP_019493534.1|	3.4e-90	94	Calothrix sp. PCC 7103	32057	Cyanobacteria	unknown	Nostocales	Rivulariaceae	Calothrix	Calothrix sp. PCC 7103
D7	Ga0133312_113895	gi|518323328|ref|WP_019493535.1|	3.07e-43	98	Calothrix sp. PCC 7103	32057	Cyanobacteria	unknown	Nostocales	Rivulariaceae	Calothrix	Calothrix sp. PCC 7103
D7	Ga0133312_113896	gi|503025519|ref|WP_013260495.1|	0	99	gamma proteobacterium HdN1	83406	Proteobacteria	Gammaproteobacteria	unknown Gammaproteobacteria	unknown Gammaproteobacteria	unknown Gammaproteobacteria	gamma proteobacterium HdN1
D7	Ga0133312_113897	gi|1394434371|ref|WP_110026616.1|	0	99	Mangrovibacter plantisponsor	451513	Proteobacteria	Gammaproteobacteria	Enterobacterales	Enterobacteriaceae	Mangrovibacter	Mangrovibacter plantisponsor
D7	Ga0133312_113898	gi|1057626753|ref|WP_068908800.1|	0	100	Providencia heimbachae	333962	Proteobacteria	Gammaproteobacteria	Enterobacterales	Morganellaceae	Providencia	Providencia heimbachae
D7	Ga0133312_113899	gi|515618242|ref|WP_017050842.1|	1.78e-149	100	Vibrio ordalii	28174	Proteobacteria	Gammaproteobacteria	Vibrionales	Vibrionaceae	Vibrio	Vibrio ordalii
D7	Ga0133312_113900	gi|503025515|ref|WP_013260491.1|	0	100	gamma proteobacterium HdN1	83406	Proteobacteria	Gammaproteobacteria	unknown Gammaproteobacteria	unknown Gammaproteobacteria	unknown Gammaproteobacteria	gamma proteobacterium HdN1
D7	Ga0133312_113901	gi|1033025129|ref|WP_064341122.1|	2.16e-37	100	Aeromonas veronii	654	Proteobacteria	Gammaproteobacteria	Aeromonadales	Aeromonadaceae	Aeromonas	Aeromonas veronii
D7	Ga0133312_113902	gi|1330161730|ref|WP_102340840.1|	5.97e-104	100	Vibrio lentus	136468	Proteobacteria	Gammaproteobacteria	Vibrionales	Vibrionaceae	Vibrio	Vibrio lentus
D7	Ga0133312_113903	gi|1330161729|ref|WP_102340839.1|	0	100	Vibrio lentus	136468	Proteobacteria	Gammaproteobacteria	Vibrionales	Vibrionaceae	Vibrio	Vibrio lentus
D7	Ga0133312_113955	gi|1148809738|ref|WP_077535619.1|	0.94	87	Pseudoalteromonas aliena	247523	Proteobacteria	Gammaproteobacteria	Alteromonadales	Pseudoalteromonadaceae	Pseudoalteromonas	Pseudoalteromonas aliena
D7	Ga0133312_114048	gi|1358954071|ref|WP_105747082.1|	1.6	62	Malikia granosa	263067	Proteobacteria	Betaproteobacteria	Burkholderiales	Comamonadaceae	Malikia	Malikia granosa
D7	Ga0133312_114074	gi|1141157915|ref|WP_076922908.1|	3.83e-68	100	Pseudoalteromonas sp. SK20	1938367	Proteobacteria	Gammaproteobacteria	Alteromonadales	Pseudoalteromonadaceae	Pseudoalteromonas	Pseudoalteromonas sp. SK20
D7	Ga0133312_114075	gi|446276960|ref|WP_000354815.1|	5.34e-83	100	Gammaproteobacteria	1236	Proteobacteria	Gammaproteobacteria	unknown Gammaproteobacteria	unknown Gammaproteobacteria	unknown Gammaproteobacteria	unknown Gammaproteobacteria
D7	Ga0133312_114076	gi|1183788242|ref|WP_084998187.1|	0	99	Vibrio cholerae	666	Proteobacteria	Gammaproteobacteria	Vibrionales	Vibrionaceae	Vibrio	Vibrio cholerae
D7	Ga0133312_114078	gi|1130439966|ref|WP_075607781.1|	0	100	Alteromonadales	135622	Proteobacteria	Gammaproteobacteria	Alteromonadales	unknown Alteromonadales	unknown Alteromonadales	unknown Alteromonadales
D7	Ga0133312_114079	gi|1306787183|ref|WP_100973119.1|	7.57e-156	100	Alteromonas sp. MB-3u-76	2058133	Proteobacteria	Gammaproteobacteria	Alteromonadales	Alteromonadaceae	Alteromonas	Alteromonas sp. MB-3u-76
D7	Ga0133312_114084	gi|1036093629|ref|WP_064663304.1|	0	100	Pseudoalteromonas sp. MQS005	1854052	Proteobacteria	Gammaproteobacteria	Alteromonadales	Pseudoalteromonadaceae	Pseudoalteromonas	Pseudoalteromonas sp. MQS005
D7	Ga0133312_114085	gi|746379072|ref|WP_039422731.1|	9.22e-68	100	Gammaproteobacteria	1236	Proteobacteria	Gammaproteobacteria	unknown Gammaproteobacteria	unknown Gammaproteobacteria	unknown Gammaproteobacteria	unknown Gammaproteobacteria
D7	Ga0133312_114092	gi|501036877|ref|WP_012088867.1|	1.44e-89	100	Shewanella baltica	62322	Proteobacteria	Gammaproteobacteria	Alteromonadales	Shewanellaceae	Shewanella	Shewanella baltica
D7	Ga0133312_114093	gi|1435778018|ref|WP_114523321.1|	3.49e-07	75	Aeromonas sp. ARM81	1747384	Proteobacteria	Gammaproteobacteria	Aeromonadales	Aeromonadaceae	Aeromonas	Aeromonas sp. ARM81
D7	Ga0133312_114094	gi|930008113|ref|WP_054113024.1|	0	98	Marinagarivorans algicola	1513270	Proteobacteria	Gammaproteobacteria	Cellvibrionales	Cellvibrionaceae	Marinagarivorans	Marinagarivorans algicola
D7	Ga0133312_114095	gi|522831952|ref|WP_020744586.1|	0	100	Alteromonas mediterranea	314275	Proteobacteria	Gammaproteobacteria	Alteromonadales	Alteromonadaceae	Alteromonas	Alteromonas mediterranea
D7	Ga0133312_114096	gi|746379064|ref|WP_039422723.1|	2.48e-61	85	Vibrio navarrensis	29495	Proteobacteria	Gammaproteobacteria	Vibrionales	Vibrionaceae	Vibrio	Vibrio navarrensis
D7	Ga0133312_11446	gi|1130442559|ref|WP_075610374.1|	0	98	Alteromonadales	135622	Proteobacteria	Gammaproteobacteria	Alteromonadales	unknown Alteromonadales	unknown Alteromonadales	unknown Alteromonadales
D7	Ga0133312_11510	gi|1057117225|ref|WP_068512977.1|	2.88e-58	100	Oleiphilus	141450	Proteobacteria	Gammaproteobacteria	Oceanospirillales	Oleiphilaceae	Oleiphilus	unknown
D7	Ga0133312_11511	gi|1311659309|ref|WP_101199975.1|	3.46e-56	100	Paraglaciecola sp. MB-3u-78	2058332	Proteobacteria	Gammaproteobacteria	Alteromonadales	Alteromonadaceae	Paraglaciecola	Paraglaciecola sp. MB-3u-78
D7	Ga0133312_11514	gi|1105081735|ref|WP_071816916.1|	1.05e-117	100	Alteromonas sp. V450	1912139	Proteobacteria	Gammaproteobacteria	Alteromonadales	Alteromonadaceae	Alteromonas	Alteromonas sp. V450
D7	Ga0133312_11517	gi|922670283|ref|WP_053350687.1|	6.09e-83	100	Vibrio alginolyticus	663	Proteobacteria	Gammaproteobacteria	Vibrionales	Vibrionaceae	Vibrio	Vibrio alginolyticus
D7	Ga0133312_11521	gi|998228700|ref|WP_061094134.1|	9.31e-48	100	Alteromonas	226	Proteobacteria	Gammaproteobacteria	Alteromonadales	Alteromonadaceae	Alteromonas	unknown
D7	Ga0133312_11523	gi|1234077920|ref|WP_094712443.1|	6.97e-07	82	Hahella sp. CCB-MM4	1926491	Proteobacteria	Gammaproteobacteria	Oceanospirillales	Hahellaceae	Hahella	Hahella sp. CCB-MM4
D7	Ga0133312_11525	gi|763176804|ref|WP_044056451.1|	1.16e-49	100	Alteromonas australica	589873	Proteobacteria	Gammaproteobacteria	Alteromonadales	Alteromonadaceae	Alteromonas	Alteromonas australica
D7	Ga0133312_11526	gi|496174554|ref|WP_008899061.1|	3.48e-38	98	Rheinheimera sp. A13L	506534	Proteobacteria	Gammaproteobacteria	Chromatiales	Chromatiaceae	Rheinheimera	Rheinheimera sp. A13L
D7	Ga0133312_11540	gi|643751839|ref|WP_025256647.1|	1.3e-64	86	Alteromonas sp. ALT199	1298865	Proteobacteria	Gammaproteobacteria	Alteromonadales	Alteromonadaceae	Alteromonas	Alteromonas sp. ALT199
D7	Ga0133312_11675	gi|1398373671|ref|WP_110288493.1|	6.31e-09	84	Alteromonas sp. I10	1938740	Proteobacteria	Gammaproteobacteria	Alteromonadales	Alteromonadaceae	Alteromonas	Alteromonas sp. I10
D7	Ga0133312_11772	gi|1129570567|ref|WP_075519130.1|	8.43e-137	98	Moritella viscosa	80854	Proteobacteria	Gammaproteobacteria	Alteromonadales	Moritellaceae	Moritella	Moritella viscosa
D7	Ga0133312_11773	gi|1140859470|ref|WP_076714746.1|	0	99	Motiliproteus sp. MSK22-1	1897630	Proteobacteria	Gammaproteobacteria	Oceanospirillales	Oceanospirillaceae	Motiliproteus	Motiliproteus sp. MSK22-1
D7	Ga0133312_11774	gi|1140859468|ref|WP_076714744.1|	0	99	Motiliproteus sp. MSK22-1	1897630	Proteobacteria	Gammaproteobacteria	Oceanospirillales	Oceanospirillaceae	Motiliproteus	Motiliproteus sp. MSK22-1
D7	Ga0133312_11776	gi|1011046198|ref|WP_061997836.1|	2.68e-119	100	Alteromonas sp. Mac1	1777491	Proteobacteria	Gammaproteobacteria	Alteromonadales	Alteromonadaceae	Alteromonas	Alteromonas sp. Mac1
D7	Ga0133312_11777	gi|517700605|ref|WP_018870813.1|	6.42e-68	98	Thioalkalivibrio sp. ALgr3	1239292	Proteobacteria	Gammaproteobacteria	Chromatiales	Ectothiorhodospiraceae	Thioalkalivibrio	Thioalkalivibrio sp. ALgr3
D7	Ga0133312_11778	gi|1140859464|ref|WP_076714740.1|	0	99	Motiliproteus sp. MSK22-1	1897630	Proteobacteria	Gammaproteobacteria	Oceanospirillales	Oceanospirillaceae	Motiliproteus	Motiliproteus sp. MSK22-1
D7	Ga0133312_11787	gi|504881123|ref|WP_015068225.1|	4.99e-71	100	Alteromonas	226	Proteobacteria	Gammaproteobacteria	Alteromonadales	Alteromonadaceae	Alteromonas	unknown
D7	Ga0133312_11788	gi|504881124|ref|WP_015068226.1|	4.32e-85	100	Alteromonas	226	Proteobacteria	Gammaproteobacteria	Alteromonadales	Alteromonadaceae	Alteromonas	unknown
D7	Ga0133312_11789	gi|504881125|ref|WP_015068227.1|	0	96	Alteromonas mediterranea	314275	Proteobacteria	Gammaproteobacteria	Alteromonadales	Alteromonadaceae	Alteromonas	Alteromonas mediterranea
D7	Ga0133312_11791	gi|1223607156|ref|WP_091643177.1|	9.46e-08	60	Marinobacter sp. DSM 26291	1761792	Proteobacteria	Gammaproteobacteria	Alteromonadales	Alteromonadaceae	Marinobacter	Marinobacter sp. DSM 26291
D7	Ga0133312_11794	gi|1105082664|ref|WP_071817231.1|	0	99	Alteromonas sp. V450	1912139	Proteobacteria	Gammaproteobacteria	Alteromonadales	Alteromonadaceae	Alteromonas	Alteromonas sp. V450
D7	Ga0133312_11797	gi|1105082670|ref|WP_071817233.1|	9.33e-69	86	Alteromonas sp. V450	1912139	Proteobacteria	Gammaproteobacteria	Alteromonadales	Alteromonadaceae	Alteromonas	Alteromonas sp. V450
D7	Ga0133312_1182	gi|503552052|ref|WP_013786128.1|	0	100	Alteromonas naphthalenivorans	715451	Proteobacteria	Gammaproteobacteria	Alteromonadales	Alteromonadaceae	Alteromonas	Alteromonas naphthalenivorans
D7	Ga0133312_1183	gi|503552051|ref|WP_013786127.1|	8.89e-39	86	Alteromonas naphthalenivorans	715451	Proteobacteria	Gammaproteobacteria	Alteromonadales	Alteromonadaceae	Alteromonas	Alteromonas naphthalenivorans
D7	Ga0133312_1186	gi|517814105|ref|WP_018984313.1|	1.49e-28	100	Salinimonas chungwhensis	265425	Proteobacteria	Gammaproteobacteria	Alteromonadales	Alteromonadaceae	Salinimonas	Salinimonas chungwhensis
D7	Ga0133312_1187	gi|1053299140|ref|WP_066036495.1|	1.3	76	Lysinibacillus sp. AR18-8	1889781	Firmicutes	Bacilli	Bacillales	Bacillaceae	Lysinibacillus	Lysinibacillus sp. AR18-8
D7	Ga0133312_11881	gi|502774916|ref|WP_013009892.1|	6.16e-108	83	Denitrovibrio acetiphilus	118000	Deferribacteres	Deferribacteres	Deferribacterales	Deferribacteraceae	Denitrovibrio	Denitrovibrio acetiphilus
D7	Ga0133312_11882	gi|752706285|ref|WP_041353413.1|	4.88e-52	88	Nitrosomonas eutropha	916	Proteobacteria	Betaproteobacteria	Nitrosomonadales	Nitrosomonadaceae	Nitrosomonas	Nitrosomonas eutropha
D7	Ga0133312_11884	gi|646584225|ref|WP_025559722.1|	7.9e-148	68	Vibrio parahaemolyticus	670	Proteobacteria	Gammaproteobacteria	Vibrionales	Vibrionaceae	Vibrio	Vibrio parahaemolyticus
D7	Ga0133312_1190	gi|1023908100|ref|WP_063457986.1|	5.39e-22	100	Alteromonas stellipolaris	233316	Proteobacteria	Gammaproteobacteria	Alteromonadales	Alteromonadaceae	Alteromonas	Alteromonas stellipolaris
D7	Ga0133312_1191	gi|1383432109|ref|WP_108568644.1|	0.006	90	Alteromonas sp. IO390401	2079254	Proteobacteria	Gammaproteobacteria	Alteromonadales	Alteromonadaceae	Alteromonas	Alteromonas sp. IO390401
D7	Ga0133312_11998	gi|1225541923|ref|WP_093550095.1|	2.6	89	Streptomyces sp. DvalAA-43	1839762	Actinobacteria	Actinobacteria	Streptomycetales	Streptomycetaceae	Streptomyces	Streptomyces sp. DvalAA-43
